# Supplementary material for: Selective inhibition of cancer cell self-renewal through a Quisinostat-histone H1.0 axis
Source: Nat Commun. 2020 Apr 14;11:1792. doi: 10.1038/s41467-020-15615-z (PMC7156485; doi:10.1038/s41467-020-15615-z)
Supplement: Supplementary file 3 — Supplementary Data 1 [file 41467_2020_15615_MOESM3_ESM.xlsx]

## Sheet: Sheet1
pubchemID	smile_canonical	InChIKey	annotation 2	annotation 3	annotation 4	Chemical Name	TDF well Annotation	HCC1569 well Annotation	TDF Normalized amount of cells (% of DMSO)	HCC1569 Normalized amount of cells (% of DMSO)	TDF H1.0 Normalized intensity (Mean_circ_Average_Intensity)	HCC1569 H1.0 Normalized intensity (Mean_circ_Average_Intensity)
445643	CC1CC(C2C(CC(C(O2)(C(=O)C(=O)N3CCCCC3C(=O)OC(C(C(CC(=O)C(C=C(C1)C)CC=C)O)C)C(=CC4CCC(C(C4)OC)O)C)O)C)OC)OC	QJJXYPPXXYFBGM-LFZNUXCKSA-N	FK-506 (Tacrolimus)	Selleck Cherry Pick 1	An immunosuppressive agent and macrolide antibiotic.	FK-506 (Tacrolimus)	sample	Sample	99.27	90.2579	124.61	455.529
77082	CN1C2=C(C=C(C=C2)N(CCCl)CCCl)N=C1CCCC(=O)O.Cl	ZHSKUOZOLHMKEA-UHFFFAOYSA-N	Bendamustine HCL	Selleck Cherry Pick 1	Bendamustine HCL (Ribomustin, Treanda, SDX-105) is a DNA-damaging agent with IC50 of 50 Î¼M.	Bendamustine HCL	sample	Sample	76.63	88.0162	122.35	182.488
46843772	CCOC1=C(C=CC(=C1)N2CCC(CC2)O)NC3=NC=C4C(=N3)N(C5=CC=CC=C5C(=O)N4C)C	QAPAJIZPZGWAND-UHFFFAOYSA-N	XMD8-92	Sigma Aldrich Custom Order March 2016	XMD8-92 is a potent and selective inhibitor of BMK1/ERK5/MAPK7 and DCAMKL1 (DCLK1), kinases implicated in tumorigenesis. XMD8-92 has a Kd of 80 nM for ERK5 and a Kd of 97 nM for DCAMKL1. The next closest targets are DCAMKL2 (190 nM), TNK1 (890 nM), and PLK4 (600 nM). Through inhibition of BMK1 activity, XMD8-92 blocked tumor cell proliferation in vitro in a wide variety of cancer cell lines and s…	2-[2-ethoxy-4-(4-hydroxy-1-piperidinyl)anilino]-5,11-dimethyl-5,11-dihydro-6H-pyrimido[4,5-b][1,4]benzodiazepin-6-one	sample	Sample	72.16	85.6269	116.67	168.552
46943432	CCNC(=O)CC1C2=NN=C(N2C3=C(C=C(C=C3)OC)C(=N1)C4=CC=C(C=C4)Cl)C	AAAQFGUYHFJNHI-SFHVURJKSA-N	I-BET762	Sigma Aldrich Custom Order March 2016	I-BET762 (GSK525762) is a selective inhibitor of bromodomain and extra terminal (BET) domain proteins BRD2, BRD3 and BRD4 with IC 50 values of 32.5â€“42.5 nM and no interaction with other bromodomain-containing proteins. I-BET mimicks acetylated histone, preventing the protein-protein interaction between acetyl-lysines and the BET reader protein. This was shown to block expression of inflammatory…	2-[(4S)-6-(4-chlorophenyl)-8-methoxy-1-methyl-4H-[1,2,4]triazolo[4,3-a][1,4]benzodiazepin-4-yl]-N-ethylacetamide	sample	Sample	71.91	86.3865	140.99	197.564
16070100	CC1=CC=C(C=C1)NC(=O)CCCCCC(=O)NC2=CC=CC=C2N	WTKBRPXPNAKVEQ-UHFFFAOYSA-N	Pimelic Diphenylamide 106	Sigma Aldrich Custom Order March 2016	106 is a Class I HDAC inhibitor, demonstrating no activity against class II HDACs. It is a slow, tight-binding inhibitor of HDACs 1, 2, and 3, with a preference toward HDAC3 with Ki of 14 nM, 15 times lower than the Ki for HDAC1.	N~1~-(2-aminophenyl)-N~7~-(4-methylphenyl)heptanediamide	sample	Sample	70.64	96.11	112.78	214.174
71291068	CC1=C(SC2=C1C(=NC(C3=NN=C(N32)C)CC(=O)N)C4=CC=C(C=C4)Cl)C	QECMENZMDBOLDR-AWEZNQCLSA-N	CPI203	Sigma Aldrich Custom Order March 2016	CPI203 is an inhibitor of BRD4, a bromodomain-containing protein that binds to histones to regulate recruitment of transcription factors. BRD4 is also an RNA Pol II kinase. CPI203 blocks BRD4 kinase activity in cells and in vivo. It has shown synergistic antitumor activity with lenalidomide in bortezomib-resistant mantle cell lymphoma.	(S)-2-(4-(4-chlorophenyl)-2,3,9-trimethyl-6H-thieno[3,2-f][1,2,4]triazolo[4,3-a][1,4]diazepin-6-yl)acetamide	sample	Sample	67.94	79.1734	140.75	219.6
52912189	CC1=C(C(=NO1)C)C2=C(C=C3C(=C2)N=CC4=C3N(C(=O)N4)C(C)C5=CC=CC=N5)OC	VUVUVNZRUGEAHB-CYBMUJFWSA-N	7-(3,5-dimethyl-4-isoxazolyl)-8-methoxy-1-[(1R)-1-(2-pyridinyl)ethyl]-1,3-dihydro-2H-imidazo[4,5-c]quinolin-2-one	Sigma Aldrich Custom Order March 2016	TubeID [194346602] PlateID [B02321648] Tube Volume:10.591 Concentration:250uL	7-(3,5-dimethyl-4-isoxazolyl)-8-methoxy-1-[(1R)-1-(2-pyridinyl)ethyl]-1,3-dihydro-2H-imidazo[4,5-c]quinolin-2-one	sample	Sample	66.31	75.019	137.61	218.087
148195	C1CN(CCC1CC(=O)N2CCC(CC2)C3C4=C(C=C(C=C4CCC5=CC(=CN=C35)Br)Cl)Br)C(=O)N	DHMTURDWPRKSOA-RUZDIDTESA-N	Lonafarnib (SCH66336)	Selleck Cherry Pick 1	Lonafarnib (SCH 66336) is a selectively FPTase inhibitor for H-ras, K-ras-4B and N-ras with IC50 of 1.9 nM, 5.2 nM and 2.8 nM, respectively.	Lonafarnib (SCH66336)	sample	Sample	64.52	95.1003	120.28	215.642
5494506	CCC(C(=O)N1C2=CC=CC=C2SC3=CC=CC=C31)SC4=NC5=C(C6=CC=CC=C6N5)N=N4	VHUOXERIKQWIJE-UHFFFAOYSA-N	10-[2-(5H-[1,2,4]triazino[5,6-b]indol-3-ylsulfanyl)butanoyl]-10H-phenothiazine	Sigma Aldrich Custom Order March 2016	TubeID [194346785] PlateID [B02318623] Tube Volume:300uL Concentration:10.648	10-[2-(5H-[1,2,4]triazino[5,6-b]indol-3-ylsulfanyl)butanoyl]-10H-phenothiazine	sample	Sample	96.32	96.4378	102.66	700.007
10029385	C1CCN(CC1)C(=O)N2CCN3C=C(C4=CC(=CC(=C43)C2)F)C5=C(C(=O)NC5=O)C6=CN=C7N6C=CC=C7	HRJWTAWVFDCTGO-UHFFFAOYSA-N	LY2090314	Sigma Aldrich Custom Order March 2016	LY2090314 is a potent and selective ATP-competitive inhibitor of Glycogen synthase kinase-3 (GSK-3) currently in clinical trials for cancer therapy. LY2090314 has IC 50 values of 1.5 nM and 0.9 nM for GSK-3Î± and GSK-3Î², respectively.	3-[9-fluoro-2-(1-piperidinylcarbonyl)-1,2,3,4-tetrahydro[1,4]diazepino[6,7,1-hi]indol-7-yl]-4-imidazo[1,2-a]pyridin-3-yl-1H-pyrrole-2,5-dione	sample	Sample	62.97	66.8917	138.29	175.84
9903786	C1=CC(=CC=C1C2=CC(=C(S2)NC(=O)N)C(=O)N)F	SAYGKHKXGCPTLX-UHFFFAOYSA-N	TPCA-1 - 2-[(Aminocarbonyl)amino]-5-(4-fluorophenyl)-3-thiophenecarboxamide	Tocrisscreen Kinase Inhibitor	Potent, selective inhibitor of IKK-2	TPCA-1 - 2-[(Aminocarbonyl)amino]-5-(4-fluorophenyl)-3-thiophenecarboxamide	sample	Sample	60.59	75.561	96.26	177.249
456214	CC(C)C(CO)NC1=NC2=C(C(=N1)NC3=CC(=CC=C3)Cl)N=CN2C(C)C	PMXCMJLOPOFPBT-HNNXBMFYSA-N	Purvalanol A - (2R)-2-[[6-[(3-Chlorophenyl)amino]-9-(1-methylethyl)-9H-purin-2-yl]amino]-3-methyl-1-butanol	Tocrisscreen Kinase Inhibitor	Cyclin-dependent kinase inhibitor	Purvalanol A - (2R)-2-[[6-[(3-Chlorophenyl)amino]-9-(1-methylethyl)-9H-purin-2-yl]amino]-3-methyl-1-butanol	sample	Sample	60.56	65.4743	119.87	174.046
26758931	CC(C(=O)NC1=C(C=C(C=C1)Br)F)OC(=O)C2=CC3=CC=CC=C3C=C2OC	CTGBROQFZXLEDA-GFCCVEGCSA-N	IKK-2 Inhibitor VI	CalbioChem Kinase Inhibitor III	NA	IKK-2 Inhibitor VI	sample	Sample	60.17	77.5295	90	192.441
5329102	CCN(CC)CCNC(=O)C1=C(NC(=C1C)C=C2C3=C(C=CC(=C3)F)NC2=O)C	WINHZLLDWRZWRT-ATVHPVEESA-N	Sunitinib	Symansis	NA	Sunitinib	sample	Sample	58.69	92.1184	106.45	173.209
176167	CN1C=C(C2=CC=CC=C21)C3=C(C(=O)NC3=O)C4=CN(C5=CC=CC=C54)C6CCN(CC6)CC7=CC=CC=N7	AXRCEOKUDYDWLF-UHFFFAOYSA-N	Enzastaurin (LY317615)	Selleck Cherry Pick 1	Enzastaurin (LY317615) is a potent PKC inhibitor for PKCÎ², PKCÎ±, PKCÎ³ and PKCÎµ with IC50 of 6 nM, 39 nM, 83 nM and 110 nM, respectively.	Enzastaurin (LY317615)	sample	Sample	57.03	60.035	376.98	1108.33
451415	CCC1(CC(C2=C(C1C(=O)OC)C=C3C(=C2O)C(=O)C4=C(C3=O)C=CC=C4O)OC5CC(C(C(O5)C)OC6CC(C(C(O6)C)OC7CCC(=O)C(O7)C)O)N(C)C)O	USZYSDMBJDPRIF-SVEJIMAYSA-N	Aclarubicin	Enzo Screen-Well FDA-approved Drug	\methyl (1R,2R,4S)-4-{[(2R,4S,5S,6S)-4-(dimethylamino)-5-{[(2S,4S,5S,6S)-4-hydroxy-6-methyl-5-{[(2R,6S)-6-methyl-5-oxooxan-2-yl]oxy}oxan-2-yl]oxy}-6-methyloxan-2-yl]oxy}-2-ethyl-2,5,7-trihydroxy-6,11-dioxo-1,2,3,4,6,11-hexahydrotetracene-1-carboxylate\""	Aclarubicin	sample	Sample	55.54	83.2148	129.41	210.009
9549289	C1=CC(=CC(=C1)N)C2=CC3=C(N2)N=CN=C3OC4=CC=CC(=C4)O	VPVLEBIVXZSOMQ-UHFFFAOYSA-N	GSK3b Inhibitor XII, TWS119	CalbioChem Kinase Inhibitor II (V2)	NA	GSK3b Inhibitor XII, TWS119	sample	Sample	54.97	60.1563	111.9	213.963
443939	CC1C(C(CC(O1)OC2CC(CC3=C(C4=C(C(=C23)O)C(=O)C5=C(C4=O)C=CC=C5OC)O)(C(=O)CO)O)N)O.Cl	MWWSFMDVAYGXBV-RUELKSSGSA-N	Doxorubicin.HCl	Enzo Screen-Well Natural Product	\(8S,10S)-10-{[(2R,4S,5S,6S)-4-amino-5-hydroxy-6-methyloxan-2-yl]oxy}-6,8,11-trihydroxy-8-(2-hydroxyacetyl)-1-methoxy-5,7,8,9,10,12-hexahydrotetracene-5,12-dione hydrochloride\""	Doxorubicin.HCl	sample	Sample	14.48	56.8201	133.95	1038.62
262093	C1=CC=C2C(=C1)C(=O)C(=C(C2=O)SCCO)SCCO	MAASHDQFQDDECQ-UHFFFAOYSA-N	NSC 95397	Sigma Aldrich Custom Order March 2016	Irreversible Cdc25 dual specificity phosphatase inhibitor.	2,3-bis[(2-hydroxyethyl)sulfanyl]naphthoquinone	sample	Sample	84.61	36.4941	102.68	446.422
24770514	C1=CC=C(C=C1)CSCCC(CCCCC(=O)O)SCC2=CC=CC=C2	ZYRLHJIMTROTBO-UHFFFAOYSA-N	CPI-613	Selleck Cherry Pick 1	CPI-613 inhibits mitochondrial enzymes pyruvate dehydrogenase (PDH) and Î±-ketoglutarate dehydrogenase.	CPI-613	sample	Sample	54.78	54.8756	114.26	237.231
11383075	C1CC(CN(C1)C(=O)C2=CC=C(C=C2)F)C3=NC(=NO3)C4=CC=C(C=C4)F	VXQCCZHCFBHTTD-HNNXBMFYSA-N	ADX-47273	Selleck Cherry Pick 1	ADX47273 is a potent and specific mGlu5 antagonist with IC50 of 0.17Î¼M.	ADX-47273	sample	Sample	81.37	68.5913	92.33	215.484
26759441	CC1=C(C=C(C=C1)NC(=O)C(C)OC(=O)CC2=CC(=C(C=C2)OC)OC)F	ZNXOGBUTSNKAQV-CYBMUJFWSA-N	Reversine	CalbioChem Kinase Inhibitor III	NA	Reversine	sample	Sample	54.67	68.3553	97.6	175.359
72199292	CC(C)(C#N)C1=CC=C(C=C1)N2C3=C4C=C(C=CC4=NC=C3COC2=O)C5=CC6=CC=CC=C6N=C5	DPLMXAYKJZOTKO-UHFFFAOYSA-N	ETP-46464	Sigma Aldrich Custom Order March 2016	ETP-46464 is a potent and selective inhibitor of the DNA damage response kinase Ataxia telangiectasia-mutated (ATM) - and Rad3-related (ATR) with an IC 50 of 25 nM. ETP-46464 shows moderate activity against PI3K and is a potent inhibitor of mTor, but is selective for ATR versus ATM and DNA -dependent protein kinase (DNA -PKcs) even at high doses. ETP-46464 inhibited phosphorylation of Chk1, the d…	2-methyl-2-(4-(2-oxo-9-(quinolin-3-yl)-2H-[1,3]oxazino[5,4-c]quinolin-1(4H)-yl)phenyl)propanenitrile	sample	Sample	44.1	59.7843	101.03	206.31
6976314	CCOC(=O)C1=C(OC2=C(C1C(C#N)C(=O)OCC)C=C(C=C2)Br)N	SXJDCULZDFWMJC-AAEUAGOBSA-N	HA14-1	Selleck Cherry Pick 1	HA14-1 is a nonpeptidic ligand of a Bcl-2 surface pocket with IC50 of~9 Î¼M.	HA14-1	sample	Sample	71.95	55.391	88.46	203.418
158550	CC(C)(C)C(C(=O)NC(CC1=CC=CC=C1)C(CN(CC2=CC=C(C=C2)C3=CC=CC=N3)NC(=O)C(C(C)(C)C)NC(=O)OC)O)NC(=O)OC.OS(=O)(=O)O	DQSGVVGOPRWTKI-QVFAWCHISA-N	Atazanavir sulfate	Selleck Cherry Pick 1	Atazanavir is a HIV protease inhibitor with Ki of 2.66 nM.	Atazanavir sulfate	sample	Sample	52	45.2471	138.99	640.568
24779724	CN1C=C(C=N1)C2=NN3C(=NN=C3SC4=CC5=C(C=C4)N=CC=C5)C=C2	BCZUAADEACICHN-UHFFFAOYSA-N	SGX-523	Selleck Cherry Pick 1	SGX-523 is a selective Met inhibitor with IC50 of 4 nM.	SGX-523	sample	Sample	98.83	100.294	93.38	210.558
54698642	CCN1CC(N2C3=C(C(=C2C1=O)O)C(=O)N(N=C3C(=O)NC)CC4=CC(=C(C=C4)F)Cl)C	JSRREMIKIHJGAA-JTQLQIEISA-N	MK-2048	Selleck Cherry Pick 1	MK-2048 is an potent inhibitor of integrase (IN) and INR263K with IC50 of 2.6 nM and 1.5 nM, respectively.	MK-2048	sample	Sample	72.82	69.5686	97.78	200.804
5311339	CCC1=CC=C(C=C1)OCC2=CC=CC=C2C(=O)NC3=CC4=C(C=C3)N=C(C=C4N)C.Cl	NQLIYKXNAXKMBL-UHFFFAOYSA-N	JTC-801	Selleck Cherry Pick 1	JTC-801 is a selective opioid receptor-like1 (ORL1) receptor antagonist with IC50 of 94 nM.	JTC-801	sample	Sample	72.7	69.3796	114.81	205.867
11525740	CC1=C(C=C(C=C1)NC2=NC=CC(=N2)N(C)C3=CC4=NN(C(=C4C=C3)C)C)S(=O)(=O)N.Cl	MQHIQUBXFFAOMK-UHFFFAOYSA-N	Pazopanib HCl	Selleck Cherry Pick 1	Pazopanib Hydrochloride (GW786034, Votrient, Armala) is a novel multi-target inhibitor of VEGFR1, VEGFR2, VEGFR3, PDGFR, FGFR, c-Kit and c-Fms with IC50 of 10 nM, 30 nM, 47 nM, 84 nM, 74 nM, 140 nM and 146 nM, respectively.	Pazopanib HCl	sample	Sample	77.89	71.103	104.28	222.189
11556711	CC(C)CC(C(=O)C1(CO1)C)NC(=O)C(CC2=CC=CC=C2)NC(=O)C(CC(C)C)NC(=O)C(CCC3=CC=CC=C3)NC(=O)CN4CCOCC4	BLMPQMFVWMYDKT-NZTKNTHTSA-N	Carfilzomib (PR-171)	Selleck Cherry Pick 1	Carfilzomib (PR-171) is a proteasome inhibitor with IC50 less than 5 nM.	Carfilzomib (PR-171)	sample	Sample	51.57	59.1064	97.08	188.678
10202471	CCN(CC)C(=O)C1=CC=C(C=C1)NC2=NC3=C(C(=N2)OCC4CCCCC4)NC=N3	XHEQSRJCJTWWAH-UHFFFAOYSA-N	Cdk2 Inhibitor IV, NU6140	CalbioChem Kinase Inhibitor II (V2)	NA	Cdk2 Inhibitor IV, NU6140	sample	Sample	51.06	73.3767	98.1	157.762
42890	CC1C(C(CC(O1)OC2CC(CC3=C(C4=C(C(=C23)O)C(=O)C5=CC=CC=C5C4=O)O)(C(=O)C)O)N)O	XDXDZDZNSLXDNA-TZNDIEGXSA-N	Idarubicin	LOPAC 1280	Antineoplastic	Idarubicin	sample	Sample	3.05	40.6246	139.19	767.884
60875	CNS(=O)(=O)CCC1=CC2=C(C=C1)NC=C2C3CCN(CC3)C.Cl	AWEZYKMQFAUBTD-UHFFFAOYSA-N	Naratriptan HCl	Selleck Cherry Pick 1	Naratriptan (Amerge) is a triptan agent that is used for the treatment of migraine headaches.	Naratriptan HCl	sample	Sample	70.81	67.2736	89.48	192.089
11450633	CN1C(=O)C=C(N(C1=O)CC2=CC=CC=C2C#N)N3CCCC(C3)N	ZSBOMTDTBDDKMP-OAHLLOKOSA-N	Alogliptin (SYR-322)	Selleck Cherry Pick 1	Alogliptin(SYR-322) is a potent, selective inhibitor of DPP-4 with IC50 of < 10 nM.	Alogliptin (SYR-322)	sample	Sample	68.86	71.2046	105.25	193.004
165193	CC(C)NCC(COC1=CC=CC2=CC=CC=C21)O.Cl	ZMRUPTIKESYGQW-UQKRIMTDSA-N	(S)-Propranolol hydrochloride	LOPAC 1280	Active beta-adrenoceptor receptor blocking enantiomer; 5-HT1 serotonin receptor antagonist	(S)-Propranolol hydrochloride	sample	Sample	95.93	74.4734	87.71	230.345
77519830	CC(=O)ONC1=C2C=CC=CC2=NC1=C3C4=C(C=C(C=C4)Br)NC3=O	ORWSYHWTBSHFIV-BMRADRMJSA-N	BIO-Acetoxime	Sigma Aldrich Custom Order March 2016	BIO-Acetoxime is a potent and selective GSK-3a/b inhibitor that reduces invasiveness of gliomas and extends animal survival in intracranial glioma models. Also, BIO-Acetoxime induces Wnt signaling and inhibits CD8+ T cell effector differentiation.	CID 77519830	sample	Sample	51.06	55.8217	116.46	188.454
25033539	CC1=C2C=C(C(=O)N(C2=NC(=N1)N)C3CCC(CC3)OCCO)C4=CN=C(C=C4)OC	XDLYKKIQACFMJG-UHFFFAOYSA-N	2-amino-8-[4-(2-hydroxyethoxy)cyclohexyl]-6-(6-methoxy-3-pyridinyl)-4-methylpyrido[2,3-d]pyrimidin-7(8H)-one	Sigma Aldrich Custom Order March 2016	TubeID [194346555] PlateID [B02321648] Tube Volume:10.341 Concentration:250uL	2-amino-8-[4-(2-hydroxyethoxy)cyclohexyl]-6-(6-methoxy-3-pyridinyl)-4-methylpyrido[2,3-d]pyrimidin-7(8H)-one	sample	Sample	51.05	34.965	97.85	190.947
23402305	CN1C=C(C=N1)C2=NC3=C4C2=CNNC(=O)C4=CC(=C3)NC(=O)C(C5CCCCC5)N	YFNWWNRZJGMDBR-UHFFFAOYSA-N	PF-477736	Selleck Cherry Pick 1	PF-477736 is a selective, potent and ATP-competitive Chk1 inhibitor with Ki of 0.49 nM and also inhibits VEGFR2, Aurora-A, FGFR3, Flt3, Fms (CSF1R), Ret and Yes. It shows ~100-fold selectivity for Chk1 than Chk2. Phase 1.	PF-477736	sample	Sample	77.41	73.236	97.7	166.683
56973724	CN1CCC(CC1)OC2=CC(=C(C=C2)NC3=NC=C4C(=N3)N(C(=O)N4C)C5CCCC5)OC	YUKWVHPTFRQHMF-UHFFFAOYSA-N	AZ 3146	Selleck Cherry Pick 1	AZ3146 is a selective Mps1 inhibitor with IC50 of ~35 nM.	AZ 3146	sample	Sample	80.6	73.3233	96.08	177.339
1117196	CC1=C(N2C=CC=NC2=N1)C3=CSC(=N3)NC4=C(C=C(C=C4Br)OC)Br	XVOOCQSWCCRVDY-UHFFFAOYSA-N	PTC-209	Sigma Aldrich Custom Order March 2016	PTC-209 inhibits the expression of the oncogene BMI-1 (B lymphoma Mo-MLV insertion region 1 homolog), which encodes a polycomb group RING finger protein involved in cell cycle. PTC-209 lowers the self-renewal properties of colorectal cancer-initiating cells (CICs) The compound inhibits tumor growth, and reduces the levels of CICs present in colon cancer tumor xenografts in mice.	N-(2,6-dibromo-4-methoxyphenyl)-4-(2-methylimidazo[1,2-a]pyrimidin-3-yl)-1,3-thiazol-2-amine	sample	Sample	53.82	61.0791	108.11	199.485
311434	CC1=CC(=NO1)NC(=O)NC2=CC(=C(C=C2OC)OC)Cl	CEIIEALEIHQDBX-UHFFFAOYSA-N	PNU-120596	Selleck Cherry Pick 1	PNU-120596 is a positive allosteric modulator of Î±7 nAChR with EC50 of 216 nM in Î±7*-expressing SH-EP1 cells.	PNU-120596	sample	Sample	72.24	59.8678	86.93	172.422
24278794	C1C2=C(CN1C3=CC=C(C=C3)CCO)C=C(C=C2)N	DEFIZUQUAOLMAP-UHFFFAOYSA-N	PMPA tetrasodium	LOPAC 1280	Neuropeptidase N-acetylated alpha-linked acidic dipeptidase (NAALADase) inhibitor.	PMPA tetrasodium	sample	Sample	48.88	74.5688	100.86	213.179
70678419	C1=CC(=CC=C1N2C(=O)C(=CC3=CC=C(O3)C4=CC5=C(C=C4)C(=O)NC5=O)SC2=N)Br	ULBOWKXOFOTCMU-NLDKGBHCSA-N		Sigma Aldrich Custom Order March 2016	TubeID [194346766] PlateID [B02318623] Tube Volume:325uL Concentration:10.582	Bioymifi	sample	Sample	67.89	94.1864	96.5	276.869
5330535	C1=CC=C2C(=C1)C=C(N2)C(=O)C3=CC4=C(N3)C=CC(=C4)O	AALNCHNFTKRFEL-UHFFFAOYSA-N	PDGF RTK Inhibitor	CalbioChem Kinase Inhibitor I (V2)	A potent and reversible inhibitor of PDGFR (IC50 = 4 and 7.6 nM in ligand-induced cellular PDGFR phosphorylation and in in vitro kinase activity, respectively).	PDGF RTK Inhibitor	sample	Sample	48.66	69.5124	96.51	196.784
24995524	C1=CC(=CC(=C1)Cl)NC(=O)NC2=NC=C(S2)CCNC3=NC=NC4=C3SC=C4	FAYAUAZLLLJJGH-UHFFFAOYSA-N	SNS-314	Symansis	NA	SNS-314	sample	Sample	42.91	66.0952	102.87	178.172
5312137	CN(C)S(=O)(=O)C1=CC2=C(C=C1)NC(=O)C2=CC3=CC4=C(N3)CCCC4	LOGJQOUIVKBFGH-YBEGLDIGSA-N	SU6656	CalbioChem Kinase Inhibitor II (V2)	NA	SU6656	sample	Sample	48.05	72.8636	97.47	183.664
3000706	CC1C(=O)NC(C(=O)OC(C(=O)NC(C(=O)OC(C(=O)NC(C(=O)OC(C(=O)NC(C(=O)OC(C(=O)NC(C(=O)OC(C(=O)NC(C(=O)O1)C(C)C)C(C)C)C(C)C)C)C(C)C)C(C)C)C(C)C)C)C(C)C)C(C)C)C(C)C	FCFNRCROJUBPLU-DNDCDFAISA-N	Valinomycin	Enzo Screen-Well Natural Product	(3R,6R,9S,12S,15R,18R,21S,24S,27R,30R,33S,36S)-3,6,9,15,18,21,27,30,33-nonaisopropyl-12,24,36-trimethyl-1,7,13,19,25,31-hexaoxa-4,10,16,22,28,34-hexaazacyclohexatriacontane-2,5,8,11,14,17,20,23,26,29,32,35-dodecone	Valinomycin	sample	Sample	56.77	65.0113	107.53	173.963
3213	CC1=C2C(=C(C3=C1C=CN=C3)C)C4=CC=CC=C4N2	CTSPAMFJBXKSOY-UHFFFAOYSA-N	Ellipticine	Enzo Screen-Well Natural Product	5,11-dimethyl-6H-pyrido[4,3-b]carbazole	Ellipticine	sample	Sample	43.98	63.3457	93.43	223.699
5287844	C1=CC2=C(C(=C3C4=C(C=C(C=C4)Br)NC3=O)N=C2C=C1)NO	WNWSUJQVZJJGLF-SQFISAMPSA-N	GSK-3 Inhibitor IX	CalbioChem Kinase Inhibitor II (V2)	NA	GSK-3 Inhibitor IX	sample	Sample	70.06	56.3385	111.89	222.215
5494449	CC1=CC(=NN1)NC2=NC(=NC(=C2)N3CCN(CC3)C)SC4=CC=C(C=C4)NC(=O)C5CC5	GCIKSSRWRFVXBI-UHFFFAOYSA-N	Tozasertib	Symansis	NA	Tozasertib	sample	Sample	46.49	70.3657	99.17	156.479
6419766	CC1=CC(=NN1)NC2=NC(=NC3=CC=CC=C32)C4=CC=CC=C4	JYCUVOXSZBECAY-UHFFFAOYSA-N	GSK-3 Inhibitor XIII	CalbioChem Kinase Inhibitor II (V2)	NA	GSK-3 Inhibitor XIII	sample	Sample	46.09	56.9611	112.3	182.369
42890	CC1C(C(CC(O1)OC2CC(CC3=C(C4=C(C(=C23)O)C(=O)C5=CC=CC=C5C4=O)O)(C(=O)C)O)N)O	XDXDZDZNSLXDNA-TZNDIEGXSA-N	Idarubicin	Enzo Screen-Well FDA-approved Drug	\(7S,9S)-9-acetyl-7-{[(2R,4S,5S,6S)-4-amino-5-hydroxy-6-methyloxan-2-yl]oxy}-6,9,11-trihydroxy-5,7,8,9,10,12-hexahydrotetracene-5,12-dione\""	Idarubicin	sample	Sample	7.23	57.5258	132.44	400.521
16722836	CC1=CN=C(N=C1NC2=CC(=CC=C2)S(=O)(=O)NC(C)(C)C)NC3=CC=C(C=C3)OCCN4CCCC4	JOOXLOJCABQBSG-UHFFFAOYSA-N	TG101348	Symansis	NA	TG101348	sample	Sample	43.26	67.1174	115.95	189.334
53396311	C1=CC(=C(C=C1Cl)Cl)C2=NC(=NC=C2N3C=CN=C3)NCCNC4=NC(=C(C=C4)[N+](=O)[O-])N	MDZCSIDIPDZWKL-UHFFFAOYSA-N	CHIR-98014	Selleck Cherry Pick 1	CHIR-98014 is a potent and selective GSK-3 inhibitor for GSK-3É‘ and GSK-3Î² with IC50 of 0.65 nM and 0.58 nM, respectively.	CHIR-98014	sample	Sample	67.08	77.097	129.45	220.869
6610355	CC(C)N1C=NC2=C1N=C(N=C2NCC3=CC=CC=C3)NCCO	WHDJEAZLMYPLGL-UHFFFAOYSA-N	N9-Isopropylolomoucine	LOPAC 1280	Cyclin dependent kinase (CDK) inhibitor	N9-Isopropylolomoucine	sample	Sample	105.26	46.0217	94.96	313.966
9549303	C1CC1C(=O)NC2=CC=CC(=C2)NC3=NC=CC(=N3)NC4=CC=CC(=C4)C(F)(F)F	RDTDWGQDFJPTPD-UHFFFAOYSA-N	Aurora Kinase Inhibitor III	CalbioChem Kinase Inhibitor II (V2)	A potent, but non-selective inhibitor of Aurora A (IC50 = 42 nM). At higher concentrations, also inhibits the activities of other kinases, such as Lck, Bmx, IGF-1R, and Syk (IC50 = 131, 386, 591, and 887 nM, respectively).	Aurora Kinase Inhibitor III	sample	Sample	33.35	62.0596	130.3	251.119
5487525	CC(C)(C)C1=CC(=CC(=C(N)S)C#N)C=C(C1=O)C(C)(C)C	LCUMYVYIHXYBIA-FOWTUZBSSA-N	Tyrphostin AG 879	LOPAC 1280	Tyrosine kinase nerve growth factor receptor (TrkA) inhibitor; inhibits 140 trk protooncogene and HER-2	Tyrphostin AG 879	sample	Sample	89.69	65.067	96.81	208.23
6852400	CC(C)(C)C1(CCN2CC3C4=CC=CC=C4CCC5=C3C(=CC=C5)C2C1)O.Cl	QZRUMKUMFJJARD-AAJWHBHYSA-N	(+)-Butaclamol hydrochloride	LOPAC 1280	Dopamine receptor antagonist	(+)-Butaclamol hydrochloride	sample	Sample	49.92	53.9902	126.34	250.595
44137946	CN1C=C(C=N1)C2=CN=C3C=CC4=C(C=C(C=C4)NS(=O)(=O)N(C)CC5COCCO5)C(=O)C3=C2	JGEBLDKNWBUGRZ-HXUWFJFHSA-N	MK-2461	Selleck Cherry Pick 1	MK-2461 is a potent inhibitor of c-Met, Ron, Flt1/3, PDGFRÎ², Mer and FGFR1/2/3 with IC50 of 2.5 nM, 7 nM, 10 nM/22 nM, 22 nM, 24 nM and 65 nM/39 nM/50 nM, respectively.	MK-2461	sample	Sample	84.66	67.8508	84.13	178.814
6438721	CCCCCCCCCCCCC=CC(=O)NC1C(C(C(OC1OC2C(C(C(C(O2)CO)O)O)NC(=O)C)CC(C3C(C(C(O3)N4C=CC(=O)NC4=O)O)O)O)O)O	QYVMTFXNKNWWFX-CCEZHUSRSA-N	Tunicamycin B	Enzo Screen-Well Natural Product	(2Z)-N-(6-{2-[5-(2,4-dioxo-3H-pyrimidin-1-yl)-3,4-dihydroxyoxolan-2-yl]-2-hydroxyethyl}-2-{[3-acetamido-4,5-dihydroxy-6-(hydroxymethyl)oxan-2-yl]oxy}-4,5-dihydroxyoxan-3-yl)-13-methyltetradec-2-enamide	Tunicamycin B	sample	Sample	41.54	68.5718	160.72	157.926
10907042	COC1=C(C=C2C(=C1)C(=NC=N2)N3CCN(CC3)C(=O)NC4=CC=C(C=C4)OC5=CC=CC=C5)OC	INTPTKHSGKBHHW-UHFFFAOYSA-N	PDGF Receptor Tyrosine Kinase Inhibitor III	CalbioChem Kinase Inhibitor I (V2)	A potent and selective inhibitor of PDGF receptor family of tyrosine kinases (IC50 = 50 nM for a-PDGFR; 0.80 nM for b-PDGFR; 50 nM for c-Kit; 230 nM for Flt3).	PDGF Receptor Tyrosine Kinase Inhibitor III	sample	Sample	62.22	72.2454	102.13	214.919
9549303	C1CC1C(=O)NC2=CC=CC(=C2)NC3=NC=CC(=N3)NC4=CC=CC(=C4)C(F)(F)F	RDTDWGQDFJPTPD-UHFFFAOYSA-N	Aurora Kinase Inhibitor III	CalbioChem Kinase Inhibitor II (V2)	A potent, but non-selective inhibitor of Aurora A (IC50 = 42 nM). At higher concentrations, also inhibits the activities of other kinases, such as Lck, Bmx, IGF-1R, and Syk (IC50 = 131, 386, 591, and 887 nM, respectively).	Aurora Kinase Inhibitor III	sample	Sample	38.22	64.0215	126.97	242.339
92381	CN1CC(C(C(C1CO)O)O)O	AAKDPDFZMNYDLR-XZBKPIIZSA-N	N-Methyl-1-deoxynojirimycin	LOPAC 1280	Interferes with metabolism of N-linked glycoproteins by inhibition of glucosidase	N-Methyl-1-deoxynojirimycin	sample	Sample	57.03	53.0236	108.99	184.763
4810	CC1=NC(=C(C(=N1)Cl)NC2=NCCN2)OC	WPNJAUFVNXKLIM-UHFFFAOYSA-N	Moxonidine	Selleck Cherry Pick 1	Moxonidine is a selective agonist at the imidazoline receptor subtype 1, used as antihypertensive agent.	Moxonidine	sample	Sample	37.44	61.2506	105.01	139.436
300471	CN(C(=S)C1=CC=CC=C1)NC(=O)CC(=O)NN(C)C(=S)C2=CC=CC=C2	BKJIXTWSNXCKJH-UHFFFAOYSA-N	Elesclomol	Selleck Cherry Pick 1	Elesclomol (STA-4783) is a novel potent oxidative stress inducer that illicits pro-apoptosis events among tumor cells..	Elesclomol	sample	Sample	36.82	50.5248	284.49	523.688
11538455	CN1C=C(C2=CC=CC=C21)CNCC3CCN(CC3)C4=NC=C(C=N4)C(=O)NO	PAWIYAYFNXQGAP-UHFFFAOYSA-N	JNJ-26481585	Selleck Cherry Pick 1	JNJ-26481585 (Quisinostat) is an HDAC inhibitor for HDAC1, HDAC2, HDAC4, HDAC10 and HDAC11 with IC50 of 0.11 nM, 0.33 nM, 0.64 nM, 0.46 nM and 0.37 nM, respectively.	JNJ-26481585	sample	Sample	35.74	50.5018	422.06	648.714
50905713	CC(C1=CC2=C(C(=CC=C2)Cl)C(=O)N1C3=CC=CC=C3)NC4=NC=NC5=C4NC=N5	SJVQHLPISAIATJ-ZDUSSCGKSA-N	IPI-145 (INK1197)	Selleck Cherry Pick 1	IPI-145 (INK1197) is a novel and selective PI3K Î´/Î³ inhibitor with Ki and IC50 of 23 pM/243 pM and 1 nM/50 nM.	IPI-145 (INK1197)	sample	Sample	35.22	64.5436	255.57	465.624
5328760	C1=CC(=C(C=C1C=C(C#N)C(=O)C2=CC(=C(C=C2)O)O)O)O	CANOJKGQDCJDOX-VZUCSPMQSA-N	Tyrphostin AG 538	LOPAC 1280	Insulin growth factor 1 (IGF-1) receptor protein tyrosine kinase inhibitor	Tyrphostin AG 538	sample	Sample	97.34	80.4127	99.17	190.335
5282136	C1CCN(CC1)CC2=CC(=NC=C2)OCC=CCNC(=O)CS(=O)CC3=CC=CO3	KMZQAVXSMUKBPD-DJWKRKHSSA-N	Lafutidine	Selleck Cherry Pick 1	Lafutidine, a newly developed histamine H(2)-receptor antagonist, inhibits gastric acid secretion.	Lafutidine	sample	Sample	84.34	78.0342	101.89	153.79
456199	C1C(COC2=NC(=CN21)[N+](=O)[O-])OCC3=CC=C(C=C3)OC(F)(F)F	ZLHZLMOSPGACSZ-NSHDSACASA-N	PA-824	Selleck Cherry Pick 1	PA-824 is an anti-tuberculosis drug for tuberculosis with MIC less than 2.8 Î¼M.	PA-824	sample	Sample	35.22	52.9257	130.47	175.142
42640	CN1CCN(CC1)C2=CC=C(C3=NO[N+](=C23)[O-])[N+](=O)[O-]	MWFZDJLPWDCQIL-UHFFFAOYSA-N	NSC-207895 (XI-006)	Selleck Cherry Pick 1	NSC-207895 suppresses MDMX with IC50 of 2.5 Â¦ÃŒM, leading to enhanced p53 stabilization/activation and DNA damage, and also regulate MDM2, an E3 ligase	NSC-207895 (XI-006)	sample	Sample	34.76	62.9146	137.56	173.949
46930998	C1CC(C1)(C2=CC=C(C=C2)C3=C(C=C4C(=N3)C=CN5C4=NNC5=O)C6=CC=CC=C6)N.Cl.Cl	HWUHTJIKQZZBRA-UHFFFAOYSA-N	MK-2206 2HCl	Selleck Cherry Pick 1	MK-2206 2HCl is a highly selective inhibitor of Akt1, Akt2 and Akt3 with IC50 of 8 nM, 12 nM and 65 nM, respectively.	MK-2206 2HCl	sample	Sample	34.38	53.0992	547.26	674.036
11957469	CC1CCCC=CC2CC(CC2(CC=CC(=O)O1)O)O	YARPKTMEHCQHGA-JPXKWFFHSA-N	Brefeldin A from Penicillium brefeldianum	LOPAC 1280	Fungal metabolite that disrupts the structure and function of the Golgi apparatus	Brefeldin A from Penicillium brefeldianum	sample	Sample	43.79	74.8514	134.29	230.403
44607530	CN1CCN(CC1)C2=CC(=C(C=C2)NC3=NC=C(C(=N3)OC4=CC=CC(=C4)NC(=O)C=C)Cl)OC	ITTRLTNMFYIYPA-UHFFFAOYSA-N	WZ4002	Selleck Cherry Pick 1	WZ4002 is a novel, mutant-selective EGFR inhibitor for EGFRL858R and EGFRL858R/T790M with IC50 of 2 nM and 8 nM, respectively.	WZ4002	sample	Sample	34.2	51.5626	562.99	409.522
3727	C(C(=O)N)I	PGLTVOMIXTUURA-UHFFFAOYSA-N	Iodoacetamide	LOPAC 1280	Alkylating reagent for cysteine and histidine residues in proteins; irreversible protein inhibitor	Iodoacetamide	sample	Sample	33.81	47.9486	134.15	169.795
5311339	CCC1=CC=C(C=C1)OCC2=CC=CC=C2C(=O)NC3=CC4=C(C=C3)N=C(C=C4N)C.Cl	NQLIYKXNAXKMBL-UHFFFAOYSA-N	JTC-801	Selleck Cherry Pick 1	JTC-801 is a selective opioid receptor-like1 (ORL1) receptor antagonist with IC50 of 94 nM.	JTC-801	sample	Sample	78.98	73.2347	109.07	156.498
71308766	CC1CC=CC2C3C(O3)(C(C4C2(C(=O)NC4CC5=CC=CC=C5)OC(=O)OC=CC(C1=O)(C)O)C)C	LAJXCUNOQSHRJO-SENKRXSSSA-N	Cytochalasin E	Enzo Screen-Well Natural Product	(1S,5E,7S,9S,11E,13S,14S,16R,17S,18S,19S)-19-benzyl-7-hydroxy-7,9,16,17-tetramethyl-2,4,15-trioxa-20-azatetracyclo[11.8.0.0¹,¹?.0¹?,¹?]henicosa-5,11-diene-3,8,21-trione	Cytochalasin E	sample	Sample	32.44	63.3484	226.5	246.87
11601743	C1=CC2=C(C=C1O)C=C(N2)C(=O)C3=CC4=C(N3)C=CC(=C4)O	NIMIWWQLOGNYHD-UHFFFAOYSA-N	Flt-3 Inhibitor II	CalbioChem Kinase Inhibitor I (V2)	A more selective inhibitor of Flt3 over PDGFR either in cell-based receptor autophosphorylation (IC50 = 40 nM vs. 300 nM) or in cell-free kinase reactions (IC50 = 33 nM vs. 171 nM).	Flt-3 Inhibitor II	sample	Sample	73.03	67.1406	99.9	195.368
26759375	COC1=C(C=C(C=C1)CC(=O)OCC(=O)NC2=CC=C(C=C2)N3CCCC3)OC	XVTNFSWWUOPGPM-UHFFFAOYSA-N	PI 3-Ka Inhibitor IV	CalbioChem Kinase Inhibitor III	NA	PI 3-Ka Inhibitor IV	sample	Sample	83.11	64.2327	85.09	209.889
9884685	C1COCCN1C2=NC(=NC3=C2OC4=C3C=CC=N4)C5=CC(=CC=C5)O	TUVCWJQQGGETHL-UHFFFAOYSA-N	PI-103	CalbioChem Kinase Inhibitor I (V2)	A compound that acts as a potent inhibitor of DNA-PK, PI3-K, and mTOR (IC50 = 2, 8, 88, 48, 150, 26, 20, and 83 nM for DNA-PK, p110a, p110b, p110d, p110g, PI3-KC2b, mTORC1, and mTORC2, respectively).	PI-103	sample	Sample	70.01	56.7783	88.05	204.59
5287620	CC1CCCC=CC2CC(CC2C(C=CC(=O)O1)O)O	KQNZDYYTLMIZCT-KQPMLPITSA-N	Brefeldin A	Enzo Screen-Well Natural Product	brefeldin A	Brefeldin A	sample	Sample	52.61	68.1766	131.52	208.36
5270	C1CC(OC1)N2C=NC3=C2N=CN=C3N	UKHMZCMKHPHFOT-UHFFFAOYSA-N	SQ 22536	LOPAC 1280	Adenylyl cyclase inhibitor	SQ 22536	sample	Sample	96.36	76.9459	98.97	183.045
2746	CC(=O)NC1=CC=C(C=C1)C(=O)NC2=CC=CC=C2N	VAZAPHZUAVEOMC-UHFFFAOYSA-N	CI994 (Tacedinaline)	Selleck Cherry Pick 1	CI994 (Tacedinaline) is an anti-cancer drug which inhibits HDAC1 with IC50 of 0.57 Î¼M.	CI994 (Tacedinaline)	sample	Sample	73.54	78.4217	87.79	149.106
3334	COC(=O)NC1=NC2=C(N1)C=C(C=C2)SC3=CC=CC=C3	HDDSHPAODJUKPD-UHFFFAOYSA-N	Fenbendazole	Enzo Screen-Well FDA-approved Drug	\methyl N-[5-(phenylsulfanyl)-1H-1,3-benzodiazol-2-yl]carbamate\""	Fenbendazole	sample	Sample	95.72	64.0106	99.19	177.127
11364421	CCC1C(=O)N(C2=CN=C(N=C2N1C3CCCC3)NC4=C(C=C(C=C4)C(=O)NC5CCN(CC5)C)OC)C	XQVVPGYIWAGRNI-JOCHJYFZSA-N	(R)-BI-2536	Symansis	NA	(R)-BI-2536	sample	Sample	32.37	27.1073	156.7	135.537
25265312	C1CN(CCN1CCC(=O)C2=CC3=C(C=C2)NC(=O)O3)C(=O)OCC4=CC(=CC(=C4)Cl)Cl	JMSUDQYHPSNBSN-UHFFFAOYSA-N	3,5-dichlorobenzyl 4-[3-oxo-3-(2-oxo-2,3-dihydro-1,3-benzoxazol-6-yl)propyl]-1-piperazinecarboxylate	Sigma Aldrich Custom Order March 2016	TubeID [194346761] PlateID [B02318623] Tube Volume:325uL Concentration:10.292	3,5-dichlorobenzyl 4-[3-oxo-3-(2-oxo-2,3-dihydro-1,3-benzoxazol-6-yl)propyl]-1-piperazinecarboxylate	sample	Sample	103.6	70.5228	87.06	167.912
16097729	CC1(CNC2=C1C=CC(=C2)NC(=O)C3=C(N=CC=C3)NCC4=CC=NC=C4)C.OP(=O)(O)O.OP(=O)(O)O	ONDPWWDPQDCQNJ-UHFFFAOYSA-N	Vorinostat (SAHA)	Enzo Screen-Well FDA-approved Drug	N-hydroxy-N'-phenyloctanediamide	Vorinostat (SAHA)	sample	Sample	32.2	61.0945	509.46	519.809
3033637	CNC(=C[N+](=O)[O-])NCCSCC1=CSC(=N1)CN(C)C	SGXXNSQHWDMGGP-IZZDOVSWSA-N	Nizatidine	Selleck Cherry Pick 1	Nizatidine is a histamine H2-receptor antagonist with and IC50 of 6.7 nM for AChE.	Nizatidine	sample	Sample	31.48	50.639	133.22	246.412
16052026	C=C1C(CC(C1CO)O)N2C=NC3=C2NC(=NC3=O)N.O	YXPVEXCTPGULBZ-WQYNNSOESA-N	Entecavir hydrate	Selleck Cherry Pick 1	Entecavir hydrate belongs to the family of medicines called antivirals.	Entecavir hydrate	sample	Sample	82.14	68.7999	114.4	143.382
42433517	C1=CC=C(C=C1)C2=CC(=O)C3=C(C(=C(C=C3O2)OC4C(C(C(C(O4)C(=O)O)O)O)O)O)O	IKIIZLYTISPENI-RFBJODPTSA-N	Baicalin	Selleck Cherry Pick 1	Baicalin is a known prolyl endopeptidase inhibitor and affects the GABA receptors.	Baicalin	sample	Sample	30.73	31.3019	186.48	177.537
25023738	CC1C(=O)N(C2=CN=C(N=C2N1CCC(C)C)NC3=CC(=C(C(=C3)F)O)F)C	DTEKTGDVSARYDS-UHFFFAOYSA-N	BI-D1870	Symansis	NA	BI-D1870	sample	Sample	29.57	64.991	131.04	148.42
26758970	CC(C)N(C(C)C)C(=O)C(C)OC(=O)C1=CC2=CC=CC=C2C=C1OC	RGMUECKGFAVJQO-HNNXBMFYSA-N	5-Iodotubercidin	CalbioChem Kinase Inhibitor III	NA	5-Iodotubercidin	sample	Sample	28.64	54.0425	116.13	142.738
6604931	CC(C)C(CO)NC1=NC2=C(C(=N1)NC3=CC(=CC(=C3)N)Cl)N=CN2C(C)C	RAMROQQYRRQPDL-HNNXBMFYSA-N	Aminopurvalanol A - (2R)-2-[[6-[(3-Amino-5-chlorophenyl)amino]-9-(1-methylethyl)-9H-purin-2-yl]amino]-3-methyl-1-butanol	Tocrisscreen Kinase Inhibitor	Cyclin-dependent kinase inhibitor	Aminopurvalanol A - (2R)-2-[[6-[(3-Amino-5-chlorophenyl)amino]-9-(1-methylethyl)-9H-purin-2-yl]amino]-3-methyl-1-butanol	sample	Sample	45.94	60.612	111.08	177.445
108144	C1=CC(=CC=C1C(=O)C2=C(C=C(C=C2Cl)CN3C(=C(N=N3)C(=O)N)N)Cl)Cl	WNRZHQBJSXRYJK-UHFFFAOYSA-N	Carboxyamidotriazole	Sigma Aldrich Custom Order March 2016	Carboxyamidotriazole (L-651582) is an orally active calcium channel blocker. Carboxyamidotriazole blocks intracellular and mitochondrial calcium entry and flux, resulting in inhibition of cell proliferation, calcium-release-activated calcium channel (CRAC) function, and maintenance of mitochondrial membrane potential.	5-amino-1-[3,5-dichloro-4-(4-chlorobenzoyl)benzyl]-1H-1,2,3-triazole-4-carboxamide	sample	Sample	73.76	75.0192	95.51	150.581
11749858	CN(C)CC1=C(OC2=CC=CC=C21)C(=O)NCCOC3=CC=C(C=C3)C(=O)NO	MAUCONCHVWBMHK-UHFFFAOYSA-N	PCI-24781	Selleck Cherry Pick 1	PCI-24781 (CRA-024781) is a novel broad spectrum HDAC inhibitor targeting HDAC1, HDAC2, HDAC3, HDAC6, HDAC8 and HDAC10 with Ki of 7 nM, 19 nM, 8.2 nM, 17 nM, 280 nM, 24 nM, respectively.	PCI-24781	sample	Sample	26.96	45.1371	606.65	597.649
6538818	CC(=O)ONC1=C2C=CC=CC2=NC1=C3C4=C(C=C(C=C4)Br)NC3=O	ORWSYHWTBSHFIV-ICFOKQHNSA-N	GSK-3 Inhibitor X	CalbioChem Kinase Inhibitor II (V2)	NA	GSK-3 Inhibitor X	sample	Sample	65.37	64.2205	112.23	181.684
6438130	C1=CC(=CC=C1CN2C=CN=C2)C=CC(=O)O.Cl	CWKFWBJJNNPGAM-IPZCTEOASA-N	Ozagrel HCl	Selleck Cherry Pick 1	Ozagrel hydrochloride is a selective thromboxane A2 synthetase enzyme inhibitors with IC50 of 11 nM, used as antiasthmatic agent.	Ozagrel HCl	sample	Sample	26.23	42.7688	415	640.34
5312122	CN(CC=CC1=CC=C(C=C1)Cl)CC2=CC=CC=C2N(CCO)S(=O)(=O)C3=CC=C(C=C3)OC	LLLQTDSSHZREGW-AATRIKPKSA-N	KN-93	CalbioChem Kinase Inhibitor II (V2)	NA	KN-93	sample	Sample	86.67	74.4098	103.16	182.739
6851947	C=CCC1=CC=CC(=CNNC(=O)CN2CCN(CC2)CC3=CC=CC=C3)C1=O	XSGXRYNZNGUGEJ-PGMHBOJBSA-N	PAC-1	Selleck Cherry Pick 1	PAC-1 is a potent procaspase-3 activator with EC50 of 0.22 Î¼M.	PAC-1	sample	Sample	23.51	50.8387	137.99	164.578
5083	CN1C=C(C2=CC=CC=C21)C3=C(C(=O)NC3=O)C4=CN(C5=CC=CC=C54)CCCSC(=N)N	DSXXEELGXBCYNQ-UHFFFAOYSA-N	Ro 31-8220 mesylate - 3-[3-[2,5-Dihydro-4-(1-methyl-1H-indol-3-yl)-2,5-dioxo-1H-pyrrol-3-yl]-1H-indol-1-yl]propyl carbamimidothioic acid ester mesylate	Tocrisscreen Kinase Inhibitor	Protein kinase inhibitor	Ro 31-8220 mesylate - 3-[3-[2,5-Dihydro-4-(1-methyl-1H-indol-3-yl)-2,5-dioxo-1H-pyrrol-3-yl]-1H-indol-1-yl]propyl carbamimidothioic acid ester mesylate	sample	Sample	21.32	53.9338	112.74	237.741
3499	CN(C)CCCN1C=C(C2=C1C=CC(=C2)OC)C3=C(C(=O)NC3=O)C4=CNC5=CC=CC=C54	LLJJDLHGZUOMQP-UHFFFAOYSA-N	GÃ¶ 6983	CalbioChem Kinase Inhibitor I (V2)	A potent inhibitor of PKC that inhibits several PKC isozymes (IC50 = 7 nM for PKCa and PKCb; 6 nM for PKCg; 10 nM for PKCd; and 60 nM for PKCz). Go 6983 does not effectively inhibit PKCÎ¼ (IC50 = 20 Î¼M) and can thus be used to differentiate PKCÎ¼ from other PKC isozymes	Go6983	sample	Sample	99.3	83.9392	98.64	173.78
9797370	COC1=C(C=C2C(=C1)CC3=C2NN=C3NC4=CC(=CC=C4)F)OC	ZDNURMVOKAERHZ-UHFFFAOYSA-N	PDGF Receptor Tyrosine Kinase Inhibitor IV	CalbioChem Kinase Inhibitor I (V2)	A potent antiproliferative properties in several human tumor cell lines (IC50 < 33 nM). Shown to act as reversible inhibitor of PDGFR (IC50 = 4.2 nM and 45 nM for -b and -a, respectively) and c-Abl (IC50 = 22 nM).	PDGF Receptor Tyrosine Kinase Inhibitor IV	sample	Sample	8.88	64.31	130.74	160.014
5362123	CCOC(=O)C(CCC1=CC=CC=C1)NC2CCC3=CC=CC=C3N(C2=O)CC(=O)O.Cl	VPSRQEHTHIMDQM-FKLPMGAJSA-N	Benazepril HCl	Selleck Cherry Pick 1	Benazepril is a medication used to treat high blood pressure.	Benazepril HCl	sample	Sample	95.46	78.4549	87.53	157.782
58097335	CC1=CC2=C(CN(CC2)C3=CC(=C(C(=C3)C(F)(F)F)NC(=O)CC(C)(C)C)Cl)C=C1	RBRDOIJEGXKJMO-UHFFFAOYSA-N	CR8, (R)-Isomer	CalbioChem Kinase Inhibitor III	NA	CR8, (R)-Isomer	sample	Sample	20.86	53.3719	126.39	144.093
57287545	C(CC=CSC=CCCCC(C(F)(F)F)(F)F)CC(C(F)(F)F)(F)F	DGQSZZYBTCZQKK-UHFFFAOYSA-N	LY 294002, 4'-NH2	CalbioChem Kinase Inhibitor III	NA	LY 294002, 4'-NH2	sample	Sample	95.26	70.5592	84.39	186.523
2858523	CC1=CC2=C(C=C1C)N(C(=N2)NCCCO)CC(=O)C3=CC(=C(C(=C3)C(C)(C)C)O)C(C)(C)C	CYCGGKILBWERDJ-UHFFFAOYSA-N	CID2858522	Sigma Aldrich Custom Order March 2016	CID2858522 specifically inhibits NF-kB activation downstream of protein kinsase C (PKC). CID2858522 dose dependently inhibits NF-kB reporter activity in PMA-ionomycin stimulated HEK293 cells, but does not affect NF-kB activity in cells challenged with TNFa, retinoic acid, or stimulation of the toll-like receptor signaling pathway.	1-(3,5-di-tert-butyl-4-hydroxyphenyl)-2-(2-((3-hydroxypropyl)amino)-5,6-dimethyl-1H-benzo[d]imidazol-1-yl)ethan-1-one	sample	Sample	78.55	67.9168	97.13	172.53
16736978	CC1CN(CC(O1)C)C2=NC3=C(C=CC(=N3)C4=CC(=C(C=C4)OC)CO)C(=N2)N5CCOCC5	RFSMUFRPPYDYRD-CALCHBBNSA-N	KU0063794	Symansis	NA	KU0063794	sample	Sample	78.07	72.9549	87.61	163.987
443939	CC1C(C(CC(O1)OC2CC(CC3=C(C4=C(C(=C23)O)C(=O)C5=C(C4=O)C=CC=C5OC)O)(C(=O)CO)O)N)O.Cl	MWWSFMDVAYGXBV-RUELKSSGSA-N	Doxorubicin.HCl	Enzo Screen-Well Natural Product	\(8S,10S)-10-{[(2R,4S,5S,6S)-4-amino-5-hydroxy-6-methyloxan-2-yl]oxy}-6,8,11-trihydroxy-8-(2-hydroxyacetyl)-1-methoxy-5,7,8,9,10,12-hexahydrotetracene-5,12-dione hydrochloride\""	Doxorubicin.HCl	sample	Sample	19.68	62.378	129.65	1830.4
5351560	CC1C(C(CC(O1)OC2C(CC3=C(C2=O)C(=C4C(=C3)C=C(C(=C4O)C)OC5CC(C(C(O5)C)OC(=O)C)OC6CC(C(C(O6)C)OC)O)O)C(C(=O)C(C(C)O)O)OC)OC7CC(C(C(O7)C)O)OC8CC(C(C(O8)C)OC(=O)C)(C)O)O	ZYVSOIYQKUDENJ-MNGCYDFMSA-N	Chromomycin A3	Enzo Screen-Well Natural Product	6-{[(6S,7S)-6-({4-[(4-{[5-(acetyloxy)-4-hydroxy-4,6-dimethyloxan-2-yl]oxy}-5-hydroxy-6-methyloxan-2-yl)oxy]-5-hydroxy-6-methyloxan-2-yl}oxy)-7-[(1S,3S,4R)-3,4-dihydroxy-1-methoxy-2-oxopentyl]-4,10-dihydroxy-3-methyl-5-oxo-7,8-dihydro-6H-anthracen-2-yl]oxy}-4-[(4-hydroxy-5-methoxy-6-methyloxan-2-yl)oxy]-2-methyloxan-3-yl acetate	Chromomycin A3	sample	Sample	19.36	42.1323	175.04	196.041
72378	C1CN2CC3=CC4=C(C=C3C5C2C1=CC(C5O)O)OCO4	XGVJWXAYKUHDOO-DANNLKNASA-N	Lycorine	Enzo Screen-Well Natural Product	(1S,17S,18S,19S)-5,7-dioxa-12-azapentacyclo[10.6.1.0²,¹?.0?,?.0¹?,¹?]nonadeca-2,4(8),9,15-tetraene-17,18-diol	Lycorine	sample	Sample	53.28	67.3763	119.71	180.102
11977753	CC(C)(C#N)C1=CC=C(C=C1)N2C3=C4C=C(C=CC4=NC=C3N(C2=O)C)C5=CC6=CC=CC=C6N=C5	JOGKUKXHTYWRGZ-UHFFFAOYSA-N	BEZ235 (NVP-BEZ235)	Selleck Cherry Pick 1	BEZ235 (NVP-BEZ235) is a dual ATP-competitive PI3K and mTOR inhibitor of p110Î±, p110Î³, p110Î´ and p110Î² with IC50 of 4 nM, 5 nM, 7 nM and 75 nM, respectively, and also inhibits ATR with IC50 of 21 nM.	BEZ235 (NVP-BEZ235)	sample	Sample	88.36	74.1988	94.03	163.449
16760284	CCN(CC)CCCCN1C2=CC=CC=C2OC3=C1C=C(C=C3)Cl.Cl	SVKSJUIYYCQZEC-UHFFFAOYSA-N	ER 27319 maleate - 10-(3-Aminopropyl)-3,4-dimethyl-9(10H)-acridinone maleate	Tocrisscreen Kinase Inhibitor	Selective Syk kinase inhibitor	ER 27319 maleate - 10-(3-Aminopropyl)-3,4-dimethyl-9(10H)-acridinone maleate	sample	Sample	11.12	57.4879	118.82	177.563
2800647	C1=CC(=CC=C1C(=O)NCCS(=O)(=O)C2=NC=C(C=C2)C(F)(F)F)Cl	JFUIMTGOQCQTPF-UHFFFAOYSA-N	GSK3787	Selleck Cherry Pick 1	GSK3787 is as a potent and selective antagonist of PPARÎ´ with pIC50 of 6.6.	GSK3787	sample	Sample	19.05	36.8841	291.19	277.935
10113978	CC1=C(C=C(C=C1)NC2=NC=CC(=N2)N(C)C3=CC4=NN(C(=C4C=C3)C)C)S(=O)(=O)N	CUIHSIWYWATEQL-UHFFFAOYSA-N	Pazopanib	Symansis	NA	Pazopanib	sample	Sample	100.21	74.2526	94.57	155.609
5353431	CC1=CC=C(C=C1)S(=O)(=O)C=CC#N	DOEWDSDBFRHVAP-KRXBUXKQSA-N	BAY 11-7082	CalbioChem Kinase Inhibitor II (V2)	NA	BAY 11-7082	sample	Sample	102.62	68.3212	98.92	190.837
26759466	CC(C(=O)NC1=CC2=C(CCC2)C=C1)OC(=O)CC3=CC(=C(C=C3)OC)OC	GWRCVCVSGGQDHY-AWEZNQCLSA-N	Ro-31-8220	CalbioChem Kinase Inhibitor III	NA	Ro-31-8220	sample	Sample	19.04	55.8913	116.36	231.33
10205	CC1=CC(=O)C2=C(C1=O)C=CC=C2O	VCMMXZQDRFWYSE-UHFFFAOYSA-N	Plumbagin	Enzo Screen-Well Natural Product	plumbagin	Plumbagin	sample	Sample	46.76	39.0368	109.32	325.987
71306720	CC1C(C(=O)NC(C(=O)N2CCCC2C(=O)N(CC(=O)N(C(C(=O)O1)C(C)C)C)C)C(C)C)NC(=O)C3=C4C(=C(C=C3)C)OC5=C(C(=O)C(=C(C5=N4)C(=O)NC6C(OC(=O)C(N(C(=O)CN(C(=O)C7CCCN7C(=O)C(NC6=O)C(C)C)C)C)C(C)C)C)N)C	RJURFGZVJUQBHK-KYWMONIDSA-N	Actinomycin D	Enzo Screen-Well Natural Product	2-amino-4,6-dimethyl-1,9-bis[(oxan-2-yl)carbonyl]phenoxazin-3-one	Actinomycin D	sample	Sample	16.9	46.2028	179.06	175.017
590142	CC(C)(C)C1=CC=C(C=C1)CN2C=NC3=C2C(=O)N(C(=O)N3C)C	ZFZAIHKQJBMYLO-UHFFFAOYSA-N	VU0071063	Sigma Aldrich Custom Order March 2016	VU0071063 is a potent activator of Kir6.2/SUR1 KATP channels (EC 50 = 10.3 Î¼M). VU0071063 reversibly inhibits glucose-stimulated calcium influx in mouse Î²-islet cells. The compound VU0071063 has no affect on Kir6.2/SUR2A channels.	7-(4-tert-butylbenzyl)-1,3-dimethyl-3,7-dihydro-1H-purine-2,6-dione	sample	Sample	71.42	81.5771	105.53	154.313
77999	CN(CCOC1=CC=C(C=C1)CC2C(=O)NC(=O)S2)C3=CC=CC=N3	YASAKCUCGLMORW-UHFFFAOYSA-N	Rosiglitazone (Avandia)	Selleck Cherry Pick 1	Rosiglitazone (Avandia) is a potent antihyperglycemic agent and a potent thiazolidinedione insulin sensitizer with IC50 of 12, 4 and 9 nM for rat, 3T3-L1 and human adipocytes, respectively.	Rosiglitazone (Avandia)	sample	Sample	46.58	34.4714	105.01	160.464
6758	CC(=C)C1CC2=C(O1)C=CC3=C2OC4COC5=CC(=C(C=C5C4C3=O)OC)OC	JUVIOZPCNVVQFO-HBGVWJBISA-N	Rotenone	Enzo Screen-Well Natural Product	(1S,6R,13S)-16,17-dimethoxy-6-(prop-1-en-2-yl)-2,7,20-trioxapentacyclo[11.8.0.0³,¹¹.0?,?.0¹?,¹?]henicosa-3(11),4(8),9,14(19),15,17-hexaen-12-one	Rotenone	sample	Sample	16.59	60.791	143.13	169.91
6758	CC(=C)C1CC2=C(O1)C=CC3=C2OC4COC5=CC(=C(C=C5C4C3=O)OC)OC	JUVIOZPCNVVQFO-HBGVWJBISA-N	Rotenone	LOPAC 1280	Inhibitor of mitochondrial electron transport	Rotenone	sample	Sample	15.83	58.5644	150.67	186.138
10435235	CC(C(=O)NC1C2=CC=CC=C2C3=CC=CC=C3N(C1=O)C)NC(=O)C(C4=CC(=CC(=C4)F)F)O	ULSSJYNJIZWPSB-CVRXJBIPSA-N	LY411575	Selleck Cherry Pick 1	LY-411575 is a potent Î³-secretase inhibitor with IC50 of 0.078 nM and 0.082 nM for membrane- and cell-based Î³-secretase.	LY411575	sample	Sample	86.71	74.0668	110.33	159.144
72519	CC1CC2CCC(O2)C(C(=O)OC(CC3CCC(O3)C(C(=O)OC(CC4CCC(O4)C(C(=O)OC(CC5CCC(O5)C(C(=O)O1)C)C)C)C)C)C)C	RMIXHJPMNBXMBU-QIIXEHPYSA-N	Nonactin	Enzo Screen-Well Natural Product	(1R,2R,5R,7R,10S,11S,14S,16S,19R,20R,23R,25R,28S,29S,32S,34S)-2,5,11,14,20,23,29,32-octamethyl-4,13,22,31,37,38,39,40-octaoxapentacyclo[32.2.1.1?,¹?.1¹?,¹?.1²?,²?]tetracontane-3,12,21,30-tetrone	Nonactin	sample	Sample	50.15	60.4358	117.62	147.807
11561674	CCOC1=C(C=CC(=C1)C(CS(=O)(=O)C)N2C(=O)C3=C(C2=O)C(=CC=C3)NC(=O)C)OC	IMOZEMNVLZVGJZ-QGZVFWFLSA-N	Apremilast (CC-10004)	Selleck Cherry Pick 1	Apremilast (CC-10004) is a potent PDE4 and TNF-Î± inhibitor with IC50 of 74 nM and 77 nM, respectively.	Apremilast (CC-10004)	sample	Sample	14.29	61.2503	168.21	167.431
446378	CCCCCCCC(=O)OC1C2C(=C(C1OC(=O)C(=CC)C)C)C3C(C(CC2(C)OC(=O)C)OC(=O)CCC)(C(C(=O)O3)(C)O)O	IXFPJGBNCFXKPI-FSIHEZPISA-N	Thapsigargin	LOPAC 1280	Potent, cell-permeable, IP3-independent intracellular calcium releaser	Thapsigargin	sample	Sample	44.21	62.4248	129.91	194.578
443354	C1C=C(C2C1C(=COC2OC3C(C(C(C(O3)CO)O)O)O)C(=O)O)CO	ZJDOESGVOWAULF-OGJQONSISA-N	Geniposidic acid	Selleck Cherry Pick 1	Geniposidic acid is an effective anticancer and radioprotection agent.	Geniposidic acid	sample	Sample	14.23	40.3886	133.15	148.986
66414	CC12CCC3C(C1CCC2O)CCC4=CC(=C(C=C34)OC)O	CQOQDQWUFQDJMK-SSTWWWIQSA-N	2-methoxyestradiol	LOPAC 1280	Inhibitor of angiogenesis and endothelial cell proliferation	2-methoxyestradiol	sample	Sample	11.53	54.3396	156.3	155.653
5351344	COC1=C(C=C(C=C1)C=CC2=CC(=C(C(=C2)OC)OC)OC)O	HVXBOLULGPECHP-WAYWQWQTSA-N	Combretastatin A4	Sigma Aldrich Custom Order March 2016	Combretastatin A4 is a vascular disrupting agent (VDA) that targets tumor vasculature to inhibit angiogenesis. It inhibits tubulin polymerization at the colchicine-binding site of beta-tubulin. It has antitumor activity by inhibiting AKT function in human gastric cells. The inhibited AKT activation causes decreased cell proliferation, cell cycle arrest, and reduced in vitro migration/invasiveness…	2-methoxy-5-[(Z)-2-(3,4,5-trimethoxyphenyl)ethenyl]phenol	sample	Sample	11.47	61.6054	178.79	161.902
5288600	COC1=CC(=C(C(=C1)OC)C=C2C3=CC=CC=C3NC2=O)OC	JBJYTZXCZDNOJW-JLHYYAGUSA-N	IC261	CalbioChem Kinase Inhibitor II (V2)	NA	IC261	sample	Sample	11.18	63.1411	144.61	184.41
9951490	C1=CC=C(C(=C1)N)SC(=C(C#N)C2=CC(=CC=C2)C(C3=CC=NC=C3)O)N	NHBMKTBZZSJUGA-HEHNFIMWSA-N	MEK Inhibitor I	CalbioChem Kinase Inhibitor II (V2)	NA	MEK Inhibitor I	sample	Sample	86.77	77.2197	98.67	175.819
71461003	CC1=NN=C(S1)SC2=NC=NC3=CC(=C(C=C32)OC)OC	RQVGFDBMONQTBC-UHFFFAOYSA-N	SKLB1002	Sigma Aldrich Custom Order March 2016	SKLB1002 is a cell permeable and potent VEGFR2 inhibitor that potently inhibits HUVEC cells proliferation, migration, invasion, and tube formation. It appears that SKLB1002 inhibits VEGF-induced phosphorylation of VEGFR2 kinase and the downstream protein kinases including extracellular signal regulated kinase, focal adhesion kinase, and Src. SKLB1002 inhibits angiogenesis.	2-((6,7-dimethoxyquinazolin-4-yl)thio)-5-methyl-1,3,4-thiadiazole	sample	Sample	67.7	63.3124	108.31	160.329
11957675	C1=CC=C(C(=C1)C(=O)NC(CCC(=O)[O-])C(=O)[O-])C(=O)[O-].[Na+].[Na+].[Na+]	ULLWFPOIZHYSCE-UHFFFAOYSA-K	Phthalamoyl-L-glutamic acid trisodium	LOPAC 1280	Selective NMDA glutamate receptor agonist	Phthalamoyl-L-glutamic acid trisodium	sample	Sample	103.1	61.7556	89.21	169.612
11957714	CCC1(CC2CC(C3=C(CCN(C2)C1)C4=CC=CC=C4N3)(C5=C(C=C6C(=C5)C78CCN9C7C(C=CC9)(C(C(C8N6C=O)(C(=O)OC)O)OC(=O)C)CC)OC)C(=O)OC)O.OS(=O)(=O)O	AQTQHPDCURKLKT-DSRPYOOMSA-N	Vincristine sulfate	LOPAC 1280	Inhibitor of microtubule assembly	Vincristine sulfate	sample	Sample	10.95	57.6841	152.33	153.021
16307093	C1CN(CCC1NC(=O)COC2=CC=C(C=C2)C(=O)C3=CC=CC=C3)CC4=CC=CC=C4	SHHUPGSHGSNPDB-UHFFFAOYSA-N	2-(4-benzoylphenoxy)-N-(1-benzyl-4-piperidinyl)acetamide	Sigma Aldrich Custom Order March 2016	TubeID [194346460] PlateID [B02321645] Tube Volume:325uL Concentration:10.77	2-(4-benzoylphenoxy)-N-(1-benzyl-4-piperidinyl)acetamide	sample	Sample	78.26	81.8893	118.19	158.061
NA	NA	NA		Sigma Aldrich Custom Order March 2016	TubeID [194348010] PlateID [SA000465] Tube Volume:325uL Concentration:10.34		sample	Sample	10.79	57.6388	234.28	147.74
17648	CC(=O)NC1CCC2=CC(=C(C(=C2C3=CC=C(C(=O)C=C13)SC)OC)OC)OC	CMEGANPVAXDBPL-INIZCTEOSA-N	Thiocolchicine	Sigma Aldrich Custom Order March 2016	Thiocolchicine is an antimitotic alkaloid and apoptosis inducer that inhibits tubulin polymerization and microtubule assembly.	Thiocolchicine	sample	Sample	10.69	59.5877	187.05	155.138
1239	CC1(CCC(CC1)C(C)(C)NC(=O)CBr)NCC(COC2=CC=CC3=C2C=CN3)O	KNGWXFIRAISQAP-UHFFFAOYSA-N	Pindobind-5HT1A	LOPAC 1280	Potent and selective 5-HT1A serotonin receptor antagonist	Pindobind-5HT1A	sample	Sample	10.43	61.4486	134.75	178.468
5420804	CC1=CCCC2(C(O2)C3C(CC1)C(=C)C(=O)O3)C	KTEXNACQROZXEV-ZRPLFPEYSA-N	Parthenolide	LOPAC 1280	Inhibits serotonin release from platelets; inhibits production of leukotriene B4 and thromboxane B2	Parthenolide	sample	Sample	52.91	60.0636	113.03	163.514
10125800	COC1=C(C=C(C=C1)C=C2C3=CC=CC=C3C(=O)C4=CC=CC=C42)O	MQLACMBJVPINKE-UHFFFAOYSA-N	HMBA	Sigma Aldrich Custom Order March 2016	HMBA is an Inhibitor of microtubule polymerization ; apoptosis inducer.	10-(3-hydroxy-4-methoxybenzylidene)-9(10H)-anthracenone	sample	Sample	10.4	62.6658	188.59	206.936
35802	COC(=O)NC1=NC2=C(N1)C=C(C=C2)C(=O)C3=CC=C(C=C3)F	CPEUVMUXAHMANV-UHFFFAOYSA-N	Flubendazole	Enzo Screen-Well FDA-approved Drug	\methyl N-{5-[(4-fluorophenyl)carbonyl]-1H-1,3-benzodiazol-2-yl}carbamate\""	Flubendazole	sample	Sample	9.66	65.8583	150.89	167.982
45934411	CC1CC2C(C2(C)C)C3C=C(C(C4(C1(C3=O)C=C(C4O)OC(=O)C5=CC=CC=C5)O)O)COC(=O)C6=CC=CC=C6	XXNQRVSGMUAGMM-ZEEHVDDHSA-N	Ingenol 3,20-dibenzoate	Enzo Screen-Well Natural Product	[(1S,4R,5S,6R,9S,10R,12R,14R)-3-(benzoyloxy)-4,5,6-trihydroxy-11,11,14-trimethyl-15-oxotetracyclo[7.5.1.0¹,?.0¹?,¹²]pentadeca-2,7-dien-7-yl]methyl benzoate	Ingenol 3,20-dibenzoate	sample	Sample	67.4	82.8684	126.75	155.212
5288209	CC1=C(C(CCC1)(C)C)C=CC(=CC=CC(=CC(=O)NC2=CC=C(C=C2)O)C)C	AKJHMTWEGVYYSE-FXILSDISSA-N	Retinoic acid p-hydroxyanilide	LOPAC 1280	Vitamin A acid analog with antiproliferative activity in cultured human breast cancer cells	Retinoic acid p-hydroxyanilide	sample	Sample	85.29	42.8807	100.29	185.131
9903786	C1=CC(=CC=C1C2=CC(=C(S2)NC(=O)N)C(=O)N)F	SAYGKHKXGCPTLX-UHFFFAOYSA-N	IKK-2 Inhibitor IV	CalbioChem Kinase Inhibitor II (V2)	NA	IKK-2 Inhibitor IV	sample	Sample	103.46	80.1223	95.75	185.678
16760502	CC1CC(C(C(C=C(C(C(C=CC=C(C(=O)NC2=CC(=O)C=C(C1OC)C2=O)C)OC)OC(=O)N)C)C)OC)OC	MCAHMSDENAOJFZ-NDSMKMDISA-N	Herbimycin A, Streptomyces sp.	CalbioChem Kinase Inhibitor I (V2)	A potent protein tyrosine kinase inhibitor. Inhibits p60v-src (IC50 = 12 Î¼M) and PDGF-induced phospholipase D activation (IC50 = 8 Î¼g/ml). Also inhibit c-Src related bone resorption (IC50 = 70 nM	Herbimycin A, Streptomyces sp.	sample	Sample	54.72	62.4355	88.28	179.64
6419764	C1=CC=C2C(=C1)C(=C(N2)C3=C4C=CC=CC4=NC3=O)NOCCC(CO)O	CKLAPOFDFZKCPB-UHFFFAOYSA-N	Indirubin Derivative E804	CalbioChem Kinase Inhibitor II (V2)	NA	Indirubin Derivative E804	sample	Sample	62.67	60.8015	102.04	166.538
46930996	CC1=CC(=C(N1)C=C2C(=CC(=C3C=C4C=CC=CC4=N3)N2)OC)C.CS(=O)(=O)O	ZVAGBRFUYHSUHA-VLJPQPJMSA-N	Obatoclax mesylate (GX15-070)	Selleck Cherry Pick 1	Obatoclax (GX15-070) is an inhibitor of Bcl-2 with Ki of 0.22 Î¼M.	Obatoclax mesylate (GX15-070)	sample	Sample	89.45	93.4525	107.75	163.823
2082	CCCSC1=CC2=C(C=C1)N=C(N2)NC(=O)OC	HXHWSAZORRCQMX-UHFFFAOYSA-N	Albendazole	Enzo Screen-Well FDA-approved Drug	\methyl N-[5-(propylsulfanyl)-1H-1,3-benzodiazol-2-yl]carbamate\""	Albendazole	sample	Sample	9.62	61.4494	149.34	176.182
9874913	CC1=NC=C(C=C1)OC2=C(C=C(C=C2)NC3=NC=NC4=C3C=C(C=C4)C=CCNC(=O)COC)C	LLVZBTWPGQVVLW-SNAWJCMRSA-N	CP-724714	Symansis	NA	CP-724714	sample	Sample	94.94	76.8154	98.28	157.846
5284329	C1CCC(CC1)N2C=NC3=C2N=C(N=C3NC4=CC=C(C=C4)N5CCOCC5)OC6=CC=CC7=CC=CC=C76	FYBHCRQFSFYWPY-UHFFFAOYSA-N	9-cyclohexyl-N-[4-(4-morpholinyl)phenyl]-2-(1-naphthyloxy)-9H-purin-6-amine	Sigma Aldrich Custom Order March 2016	TubeID [194346767] PlateID [B02318623] Tube Volume:300uL Concentration:10.884	9-cyclohexyl-N-[4-(4-morpholinyl)phenyl]-2-(1-naphthyloxy)-9H-purin-6-amine	sample	Sample	92.24	84.3352	100.59	150.456
11723708	CC(C)C1=C(C(=CC=C1)C(C)C)N2C(=O)C3=C(C2=O)C=C(C=C3)O	LAKWINYVWJPHQW-UHFFFAOYSA-N	5HPP-33	Sigma Aldrich Custom Order March 2016	5HPP-33 is a thalidomide derivative which was reported to be active as anticancer agent through stabilization of the microtubules. 5HPP-33 has shown inhibition of cell proliferation of both estrogen-dependent (MCF-7) and estrogen-independent (MDA-MB-231) breast cancer cells as well as other cell lines. A study in tubulin forming assay reported that 5HPP-33 acts as a microtubule formation inhibito…	2-(2,6-diisopropylphenyl)-5-hydroxy-1H-isoindole-1,3(2H)-dione	sample	Sample	59.49	60.3784	118.73	162.49
159325	CCC1CC(C2=C(N1C(=O)OCC)C=CC(=C2)C(F)(F)F)N(CC3=CC(=CC(=C3)C(F)(F)F)C(F)(F)F)C(=O)OC	CMSGWTNRGKRWGS-NQIIRXRSSA-N	Torcetrapib (CP-529414)	Selleck Cherry Pick 1	Torcetrapib (CP-529414) is a CETP inhibitor with IC50 of 37 nM.	Torcetrapib (CP-529414)	sample	Sample	66.07	59.667	92.11	160.153
11647372	C1COCCN1C2=NC(=NC(=N2)N3C4=CC=CC=C4N=C3C(F)F)N5CCOCC5	HGVNLRPZOWWDKD-UHFFFAOYSA-N	ZSTK474	Selleck Cherry Pick 1	ZSTK474 is a potent pan-class I PI3K inhibitor with IC50 of 37 nM.	ZSTK474	sample	Sample	85.54	64.3393	103.49	151.074
46934289	C1=CC=C(C(=C1)NS(=O)(=O)C2=C(C=C(C=C2)NC(=O)C3=CC=CC=N3)Cl)Cl	IXHCGJXBIHHIEF-UHFFFAOYSA-N	VU 0364439	Selleck Cherry Pick 1		VU 0364439	sample	Sample	88.08	63.8213	87.71	142.201
10461815	CC1=C(NC(=C1C(=O)N2CCCC2CN3CCCC3)C)C=C4C5=C(C=CC(=C5)S(=O)(=O)CC6=C(C=CC=C6Cl)Cl)NC4=O	OYONTEXKYJZFHA-SSHUPFPWSA-N	PHA 665752 - (2R)-1-[[5-[(Z)-[5-[[(2,6-Dichlorophenyl)methyl]sulfonyl]-1,2-dihydro-2-oxo-3H-indol-3-ylidene]methyl]-2,4-dimethyl-1H-pyrrol-3-yl]carbonyl]-2-(1-pyrrolidinylmethyl)pyrrolidine	Tocrisscreen Kinase Inhibitor	Potent and selective MET inhibitor	PHA 665752 - (2R)-1-[[5-[(Z)-[5-[[(2,6-Dichlorophenyl)methyl]sulfonyl]-1,2-dihydro-2-oxo-3H-indol-3-ylidene]methyl]-2,4-dimethyl-1H-pyrrol-3-yl]carbonyl]-2-(1-pyrrolidinylmethyl)pyrrolidine	sample	Sample	22.82	75.2524	133.04	204.083
46215815	CC1CCC(CN1C2=NC(=NC(=C2)C3=CC4=C(C=C3)C(=NN4)N)NC)C(=O)NC5CCCCC5	QLPHOXTXAKOFMU-WBVHZDCISA-N	GSK2334470	Sigma Aldrich Custom Order March 2016	GSK2334470 is a highly specific and potent inhibitor of PDK1 (3-Phosphoinositide dependent protein kinase-1). GSK2334470 can be used in cells to ablate T-loop phosphorylation and activate SGK, S6K1 and RSK as well as suppress the activation of Akt.	(3S,6R)-1-[6-(3-amino-1H-indazol-6-yl)-2-(methylamino)-4-pyrimidinyl]-N-cyclohexyl-6-methyl-3-piperidinecarboxamide	sample	Sample	77.91	52.2518	114.82	161.306
509554	C1=CC=C(C=C1)OC2=CC=C(C=C2)CCNC3=NC=NC4=C3C=C(C=C4)N	IBAKVEUZKHOWNG-UHFFFAOYSA-N	NF-kB Activation Inhibitor	CalbioChem Kinase Inhibitor II (V2)	NA	NF-kB Activation Inhibitor	sample	Sample	70.72	66.3205	105.86	164.321
5330797	C1=CC=C2C(=C1)C3=C4C(=C5C6=C(C=C(C=C6)Br)NC5=C3N2)C(=O)NC4=O	NMFKDDRQSNVETB-UHFFFAOYSA-N	Cdk4 Inhibitor	CalbioChem Kinase Inhibitor II (V2)	NA	Cdk4 Inhibitor	sample	Sample	63.51	74.2268	91.16	208.25
5329103	CCN(CC)CCNC(=O)C1=C(NC(=C1C)C=C2C3=C(C=CC(=C3)Cl)NC2=O)C	XPLJEFSRINKZLC-ATVHPVEESA-N	SU11652	CalbioChem Kinase Inhibitor I (V2)	A potent inhibitor of tyrosine kinase activity of PDGFRb (IC50 = 3 nM), VEGFR2 (IC50 = 27 nM), FGFR1 (IC50 = 170 nM), and Kit family members (IC50 ~ 10-500 nM) over EGFR (IC50 >20 Î¼M).	SU11652	sample	Sample	1.9	22.8551	186.08	213.456
766949	C1CCC2=C(C1)C(=C(S2)NC(=O)C3=CC=CC4=CC=CC=C43)C#N	WQGDQGAFSDMBLA-UHFFFAOYSA-N	JNK Inhibitor IX	CalbioChem Kinase Inhibitor II (V2)	NA	JNK Inhibitor IX	sample	Sample	9.56	62.6469	163.33	170.21
9839311	CC1=CC=C(C=C1)SC2=C3C=C(SC3=CN=C2)C(=O)N	QQGWEXFLMJGCAL-UHFFFAOYSA-N	A 205804	Selleck Cherry Pick 1	A-205804 is a potent and selective inhibitor of E-selectin and ICAM-1 expression with IC50 of 20 nM and 25 nM respectively.	A 205804	sample	Sample	92.06	88.3419	87.06	158.586
5311096	C1CC(CCC1CCN2CCC3=C(C2)C=CC(=C3)C#N)NC(=O)C4=CC=NC5=CC=CC=C45	OLWRVVHPJFLNPW-UHFFFAOYSA-N	SB-277011-A hydrochloride hydrate	Sigma Aldrich Custom Order March 2016	SB-277011-A is a potent, selective brain-penetrant D3 dopamine receptor antagonist; 80-100x selective for D3 over D2; pKi = 7.95 for hD3 receptor.	N-{4-[2-(6-cyano-3,4-dihydro-2(1H)-isoquinolinyl)ethyl]cyclohexyl}-4-quinolinecarboxamide hydrochloride hydrate	sample	Sample	77.91	80.9138	90.63	158.025
9549300	C1=CC(=CN=C1)CNC2=NC=C3C(=C2)C(=C(C=N3)C#N)NC4=CC(=C(C=C4)F)Cl	NMEUKWOOQOHUNA-UHFFFAOYSA-N	Tpl2 Kinase Inhibitor	CalbioChem Kinase Inhibitor II (V2)	NA	Tpl2 Kinase Inhibitor	sample	Sample	74.28	69.8518	92.59	184.513
1013376	CC(=O)NC1=CC=C(C=C1)NC(=S)NC(=O)C2=CC=C(C=C2)C(C)(C)C	WOWJIWFCOPZFGV-UHFFFAOYSA-N	p53 Activator (Tenovin-1)	Symansis		p53 Activator (Tenovin-1)	sample	Sample	91.09	96.5002	103.65	153.329
5311381	COC1=CC=CC(=C1)C2=CN(C3=C2C(=NC=N3)N)C4=CC=C(C=C4)CCN5CCC(CC5)O	WUPXZZWTHIZICK-UHFFFAOYSA-N	CGP77675	Sigma Aldrich Custom Order March 2016	CGP77675 is a potent Src kinase inhibitor. CGP77675 is selective toward other protein kinases including Cdc2 (>500-fold), epidermal growth factor (EGF) receptor (7.5-fold), vascular endothelial growth factor receptor (>50-fold), and for v-Abl (15-fold) and focal adhesion kinase (Fak) (>25-fold).	1-(2-{4-[4-amino-5-(3-methoxyphenyl)-7H-pyrrolo[2,3-d]pyrimidin-7-yl]phenyl}ethyl)-4-piperidinol	sample	Sample	53.92	45.896	127.1	177.222
5311497	CCC1=CC2CC(C3=C(CN(C2)C1)C4=CC=CC=C4N3)(C5=C(C=C6C(=C5)C78CCN9C7C(C=CC9)(C(C(C8N6C)(C(=O)OC)O)OC(=O)C)CC)OC)C(=O)OC	GBABOYUKABKIAF-IELIFDKJSA-N	Vinorelbine	Enzo Screen-Well Natural Product	\methyl (1R,9R,10S,11R,12R,19R)-11-(acetyloxy)-12-ethyl-4-[(12S,14R)-16-ethyl-12-(methoxycarbonyl)-1,10-diazatetracyclo[12.3.1.0³,¹¹.0?,?]octadeca-3(11),4(9),5,7,15-pentaen-12-yl]-10-hydroxy-5-methoxy-8-methyl-8,16-diazapentacyclo[10.6.1.0¹,?.0²,?.0¹?,¹?]nonadeca-2(7),3,5,13-tetraene-10-carboxylate\""	Vinorelbine	sample	Sample	9.52	57.8115	162.93	170.849
241903	CCC1(CC2CC(C3=C(CCN(C2)C1)C4=CC=CC=C4N3)(C5=C(C=C6C(=C5)C78CCN9C7C(C=CC9)(C(C(C8N6C)(C(=O)OC)O)OC(=O)C)CC)OC)C(=O)OC)O	JXLYSJRDGCGARV-XQKSVPLYSA-N	Vinblastine	Enzo Screen-Well FDA-approved Drug	\methyl (1R,9R,10S,11R,12R,19R)-11-(acetyloxy)-12-ethyl-4-[(1S,13S,15S,17S)-17-ethyl-17-hydroxy-13-(methoxycarbonyl)-1,11-diazatetracyclo[13.3.1.0?,¹².0?,¹?]nonadeca-4(12),5(10),6,8-tetraen-13-yl]-10-hydroxy-5-methoxy-8-methyl-8,16-diazapentacyclo[10.6.1.0¹,?.0²,?.0¹?,¹?]nonadeca-2(7),3,5,13-tetraene-10-carboxylate\""	Vinblastine	sample	Sample	9.51	53.6285	161.36	164.322
44475955	CC1=CC(=NO1)NC(=O)CS(=O)(=O)C2=CN(C3=CC=CC=C32)CC4=C(C=CC(=C4)Br)F	RUYRNYRGPSAXTK-UHFFFAOYSA-N	ML169	Sigma Aldrich Custom Order March 2016	ML169 is a positive allosteric modulator (PAM) of the muscurinic acetycholine receptor M1 (CHRM1). ML169 does not cross react with other muscarinic receptors and is able to penetrate the blood brain barrier.	2-((1-(5-bromo-2-fluorobenzyl)-1H-indol-3-yl)sulfonyl)-N-(5-methylisoxazol-3-yl)acetamide	sample	Sample	99.64	82.4947	90.05	150.992
4622	CCCOC1=CC2=C(C=C1)N=C(N2)NC(=O)OC	RAOCRURYZCVHMG-UHFFFAOYSA-N	Oxibendazole	Enzo Screen-Well FDA-approved Drug	\methyl N-(5-propoxy-1H-1,3-benzodiazol-2-yl)carbamate\""	Oxibendazole	sample	Sample	9.31	62.8156	156.55	154.317
5287844	C1=CC2=C(C(=C3C4=C(C=C(C=C4)Br)NC3=O)N=C2C=C1)NO	WNWSUJQVZJJGLF-SQFISAMPSA-N	(2'Z,3'E)-6-Bromoindirubin-3'-oxime	Tocrisscreen Kinase Inhibitor	Potent, selective GSK-3 inhibitor	(2'Z,3'E)-6-Bromoindirubin-3'-oxime	sample	Sample	61.39	54.7349	117.89	171.133
6605258	C1=CC=C(C=C1)C(C2=CC=CC=C2)C(=O)NC(C(Cl)(Cl)Cl)NC(=S)NC3=CC(=C(C=C3)F)[N+](=O)[O-]	HLCDNLNLQNYZTK-UHFFFAOYSA-N	CGK 733 - Î±-Phenyl-N-[2,2,2-trichloro-1-[[[(4-fluoro-3-nitrophenyl)amino]thioxomethyl]amino]ethyl]benzeneacetamide	Tocrisscreen Kinase Inhibitor	Selective inhibitor of ATR and ATM kinases	CGK733	sample	Sample	58.28	58.1935	107.82	190.477
30323	CC1C(C(CC(O1)OC2CC(CC3=C(C4=C(C(=C23)O)C(=O)C5=C(C4=O)C=CC=C5OC)O)(C(=O)C)O)N)O	STQGQHZAVUOBTE-VGBVRHCVSA-N	Daunorubicin	Enzo Screen-Well Natural Product	daunomycin	Daunorubicin	sample	Sample	9.2	54.9103	131.63	2386.36
5288209	CC1=C(C(CCC1)(C)C)C=CC(=CC=CC(=CC(=O)NC2=CC=C(C=C2)O)C)C	AKJHMTWEGVYYSE-FXILSDISSA-N	Fenretinide	Enzo Screen-Well FDA-approved Drug	\(2E,4E,6E,8E)-N-(4-hydroxyphenyl)-3,7-dimethyl-9-(2,6,6-trimethylcyclohex-1-en-1-yl)nona-2,4,6,8-tetraenamide\""	Fenretinide	sample	Sample	106.02	51.1469	97.78	180.929
16362	C1CN(CCC1N2C3=CC=CC=C3NC2=O)CCCC(C4=CC=C(C=C4)F)C5=CC=C(C=C5)F	YVUQSNJEYSNKRX-UHFFFAOYSA-N	Pimozide	LOPAC 1280	Ca2+ channel antagonist; antipsychotic; D2 dopamine receptor antagonist	Pimozide	sample	Sample	89.43	73.7149	110.57	168.369
57339446	CC1=CC(=CC(=C1C2=CC(=CC=C2)COC3=CC4=C(C=C3)C(CO4)CC(=O)O)C)OCCCS(=O)(=O)C.CC1=CC(=CC(=C1C2=CC(=CC=C2)COC3=CC4=C(C=C3)C(CO4)CC(=O)O)C)OCCCS(=O)(=O)C.O	OJXYMYYDAVXPIK-IWKNALKQSA-N	TAK-875	Selleck Cherry Pick 1	TAK-875 is a selective GPR40 agonist with EC50 of 14 nM.	TAK-875	sample	Sample	9.08	61.8782	204.14	170.717
16760659	C1=CC(=CC=C1C2=CSC(=N2)NC3=CC=C(C=C3)O)Cl.Cl	ZDRVLAOYDGQLFI-UHFFFAOYSA-N	Sphingosine Kinase Inhibitor	CalbioChem Kinase Inhibitor II (V2)	NA	Sphingosine Kinase Inhibitor	sample	Sample	75.09	69.2927	110.28	192.525
5281899	CCC1CCC2C(C(C(C3(O2)CCC(C(O3)CC(C)O)C)C)OC(=O)C=CC(C(C(C(=O)C(C(C(C(=O)C(C(C(CC=CC=C1)C)O)(C)O)C)O)C)C)O)C)C	MNULEGDCPYONBU-WMBHJXFZSA-N	Oligomycin A	Enzo Screen-Well Natural Product	(1S,4E,5'R,6R,6'R,7S,8R,10S,11S,12R,14S,15R,16S,18E,20E,22S,25R,27S,28R,29S)-22-ethyl-7,11,14,15-tetrahydroxy-6'-[(2S)-2-hydroxypropyl]-5',6,8,10,12,14,16,28,29-nonamethyl-2,26-dioxaspiro[bicyclo[23.3.1]nonacosane-27,2'-oxane]-4,18,20-triene-3,9,13-trione	Oligomycin A	sample	Sample	67.91	68.5409	94.85	131.512
43116	CCC1(CC2CC(C3=C(CCN(C2)C1)C4=CC=CC=C4N3)(C5=C(C=C6C(=C5)C78CCN9C7C(C=CC9)(C(C(C8N6C)(C(=O)N)O)O)CC)OC)C(=O)OC)O.OS(=O)(=O)O	COFJBSXICYYSKG-FJFFLIEUSA-N	Vindesine sulfate	Enzo Screen-Well FDA-approved Drug	\methyl (1S,13S,15S,17S)-13-[(1R,9R,10S,11R,12R,19R)-10-carbamoyl-12-ethyl-10,11-dihydroxy-5-methoxy-8-methyl-8,16-diazapentacyclo[10.6.1.0¹,?.0²,?.0¹?,¹?]nonadeca-2(7),3,5,13-tetraen-4-yl]-17-ethyl-17-hydroxy-1,11-diazatetracyclo[13.3.1.0?,¹².0?,¹?]nonadeca-4(12),5(10),6,8-tetraene-13-carboxylate; sulfuric acid\""	Vindesine sulfate	sample	Sample	8.86	55.4049	155.05	179.408
439501	CC1C(C(C(C(O1)OC2CC(C3(C4C(CCC3(C2)O)C5(CCC(C5(CC4O)C)C6=CC(=O)OC6)O)CO)O)O)O)O	LPMXVESGRSUGHW-HBYQJFLCSA-N	(-)-Ouabain	Enzo Screen-Well Natural Product	\4-[(1S,2R,3R,5S,7S,10R,11S,14R,15R,17R)-3,7,11,17-tetrahydroxy-2-(hydroxymethyl)-15-methyl-5-{[(2R,3R,4R,5R,6S)-3,4,5-trihydroxy-6-methyloxan-2-yl]oxy}tetracyclo[8.7.0.0²,?.0¹¹,¹?]heptadecan-14-yl]-2,5-dihydrofuran-2-one\""	(-)-Ouabain	sample	Sample	43.01	48.0833	112.47	146.592
45139642	COC1=CC(=CC(=C1OC)OC)C(=O)C2=CC3=C(C=C2)N=CC=C3	GSGXITQZCMSYKF-UHFFFAOYSA-N	quinolin-6-yl(3,4,5-trimethoxyphenyl)methanone	Sigma Aldrich Custom Order March 2016	TubeID [194347960] PlateID [SA000466] Tube Volume:375uL Concentration:10.391	quinolin-6-yl(3,4,5-trimethoxyphenyl)methanone	sample	Sample	8.78	59.6465	208.66	166.949
16760591	CC1CCC(OC1C(C)C(=O)[O-])CC2CC(C(C3(O2)C(CC(O3)(C)C4CCC(O4)(C)C5C(CC(O5)C6C(CC(C(O6)(CO)O)C)C)C)C)C)OC.[Na+]	MOYOTUKECQMGHE-PDEFJWSRSA-M	Nigericinâ€¢Na	Enzo Screen-Well Natural Product	sodium (2R)-2-[(2R,3S,6R)-6-{[(2S,4R,5R,7R,9R,10R)-2-[(2R,5S)-5-[(2R,3S,5R)-5-[(3S,5R,6R)-6-hydroxy-6-(hydroxymethyl)-3,5-dimethyloxan-2-yl]-3-methyloxolan-2-yl]-5-methyloxolan-2-yl]-9-methoxy-2,4,10-trimethyl-1,6-dioxaspiro[4.5]decan-7-yl]methyl}-3-methyloxan-2-yl]propanoate	Nigericin	sample	Sample	68.84	53.2611	122.35	182.784
37783	CCCC(=O)OC1C(C2(C(C=C(CC3(C2C=C(C3=O)C)O)CO)C4C1(C4(C)C)OC(=O)CCC)O)C	BQJRUJTZSGYBEZ-YVQNUNKESA-N	Phorbol 12,13-dibutyrate	Enzo Screen-Well Natural Product	(1S,2S,6R,10S,11R,13S,14R,15R)-14-(butanoyloxy)-1,6-dihydroxy-8-(hydroxymethyl)-4,12,12,15-tetramethyl-5-oxotetracyclo[8.5.0.0²,?.0¹¹,¹³]pentadeca-3,8-dien-13-yl butanoate	Phorbol 12,13-dibutyrate	sample	Sample	74.15	89.5221	123.34	157.194
9947954	C#CCNCC1=CC2=C(N1)C=CC(=C2)OCC3=CC=CC=C3	YFPNAYXYKXAKJC-UHFFFAOYSA-N	N-((5-(benzyloxy)-1H-indol-2-yl)methyl)prop-2-yn-1-amine	Sigma Aldrich Custom Order March 2016	TubeID [194348094] PlateID [B02314737] Tube Volume:350uL Concentration:10.332	N-((5-(benzyloxy)-1H-indol-2-yl)methyl)prop-2-yn-1-amine	sample	Sample	90.95	82.7556	96.03	135.819
5469424	COC1=C(C=CC(=C1)C=CC(=O)CC(=O)C=CC2=CC=C(C=C2)O)O	HJTVQHVGMGKONQ-LUZURFALSA-N	(1E,6E)-1-(4-hydroxy-3-methoxyphenyl)-7-(4-hydroxyphenyl)-1,6-heptadiene-3,5-dione	Sigma Aldrich Custom Order March 2016	Demethoxycurcumin (DMC) is a derivative or curcumin, and represents one of the major active components of curcumin products isolated from Curcumae sp. DMC inhibits LPS-induced nitric oxide (NO) production, and expression of iNOS and COX2 in RAW264.7 cells by blocking NF-kB activation. DMC also inhibits NF-kB dependent iNOS, TNFÎ± and IL-1Î² expression in LPS-treated rat microglial cells. DMC supp…	(1E,6E)-1-(4-hydroxy-3-methoxyphenyl)-7-(4-hydroxyphenyl)-1,6-heptadiene-3,5-dione	sample	Sample	66.65	66.5232	98.28	161.102
4401	CN1C=NC2=C1N=CN=C2NC3CCCC3	LZMRVYPPUVMKOI-UHFFFAOYSA-N	N6-Cyclopentyl-9-methyladenine	LOPAC 1280	Selective A1 adenosine receptor antagonist	N6-Cyclopentyl-9-methyladenine	sample	Sample	98.14	76.8081	97.34	158.613
9549299	C1CC1C(=O)NC2=CC=CC(=C2)NC3=NC=NC(=C3)NC4=CC=CC(=C4)C(F)(F)F	YOHYSYJDKVYCJI-UHFFFAOYSA-N	EGFR Inhibitor	CalbioChem Kinase Inhibitor I (V2)	A potent, and highly selective inhibitor of EGFR and some EGFR mutants (IC50 = 21 nM, 63 nM, and 4 nM for EGFRwt, EGFRL858R and EGFRL861Q, respectively) vs. erbB4/Her4 (IC50 = 7.64 Î¼M) and a panel of 55 other kinases.	EGFR Inhibitor	sample	Sample	8.22	54.7429	178.11	186.488
249332	CCC1(CC2CC(C3=C(CCN(C2)C1)C4=CC=CC=C4N3)(C5=C(C=C6C(=C5)C78CCN9C7C(C=CC9)(C(C(C8N6C=O)(C(=O)OC)O)OC(=O)C)CC)OC)C(=O)OC)O.OS(=O)(=O)O	AQTQHPDCURKLKT-JKDPCDLQSA-N	Vincristine sulfate	Enzo Screen-Well Natural Product	\methyl (1R,9R,10S,11R,12R,19R)-11-(acetyloxy)-12-ethyl-4-[(1S,13S,15S,17S)-17-ethyl-17-hydroxy-13-(methoxycarbonyl)-1,11-diazatetracyclo[13.3.1.0?,¹².0?,¹?]nonadeca-4(12),5(10),6,8-tetraen-13-yl]-8-formyl-10-hydroxy-5-methoxy-8,16-diazapentacyclo[10.6.1.0¹,?.0²,?.0¹?,¹?]nonadeca-2(7),3,5,13-tetraene-10-carboxylate; sulfuric acid\""	Vincristine sulfate	sample	Sample	7.75	58.1553	177.51	171.495
197810	CN1CC2=C(C=CC3=C2OCO3)C4C1C5=CC6=C(C=C5CC4O)OCO6	GHKISGDRQRSCII-ZOCIIQOWSA-N	(+)-Chelidonine	Enzo Screen-Well Natural Product	(1S,12S,13R)-24-methyl-5,7,18,20-tetraoxa-24-azahexacyclo[11.11.0.0²,¹?.0?,?.0¹?,²².0¹?,²¹]tetracosa-2(10),3,8,14(22),15,17(21)-hexaen-12-ol	(+)-Chelidonine	sample	Sample	7.56	58.0106	192.6	148.358
5311104	CC1=C(C=CC(=C1)NC2=NC=C3C=C(C(=O)N(C3=N2)C)C4=C(C=CC=C4Cl)Cl)F	SLCFEJAMCRLYRG-UHFFFAOYSA-N	PD-180970	Sigma Aldrich Custom Order March 2016	PD-180970 is a potent inhibitor of the p210 Bcr-Abl tyrosine kinase.	6-(2,6-dichlorophenyl)-2-(4-fluoro-3-methylanilino)-8-methylpyrido[2,3-d]pyrimidin-7(8H)-one	sample	Sample	7.32	36.3203	201.32	186.544
6088175	CC(=C1C(=O)C(NC1=O)CC2=CC=CC=C2)NC3=CC=CC=C3	KWSXUGYAGMSUTN-GHRIWEEISA-N	(3E)-3-(1-anilinoethylidene)-5-benzyl-2,4-pyrrolidinedione	Sigma Aldrich Custom Order March 2016	TubeID [194348135] PlateID [B02314737] Tube Volume:350uL Concentration:10.88	(3E)-3-(1-anilinoethylidene)-5-benzyl-2,4-pyrrolidinedione	sample	Sample	7.27	60.3736	192.58	147.796
456214	CC(C)C(CO)NC1=NC2=C(C(=N1)NC3=CC(=CC=C3)Cl)N=CN2C(C)C	PMXCMJLOPOFPBT-HNNXBMFYSA-N	Purvalanol A	CalbioChem Kinase Inhibitor II (V2)	NA	Purvalanol A	sample	Sample	68.48	65.7204	101.4	156.727
3062316	CC1=C(C(=CC=C1)Cl)NC(=O)C2=CN=C(S2)NC3=NC(=NC(=C3)N4CCN(CC4)CCO)C	ZBNZXTGUTAYRHI-UHFFFAOYSA-N	Dasatinib	Symansis	NA	Dasatinib	sample	Sample	93.4	45.9299	107.23	170.99
65399	CN1C2=NC=NC3=C2C(=CN3C4C(C(C(O4)CO)O)O)C(=N1)N	HOGVTUZUJGHKPL-HTVVRFAVSA-N	API-2 - 1,5-Dihydro-5-methyl-1- Î²-D-ribofuranosyl-1,4,5,6,8-pentaazaacenaphthylen-3-amine	Tocrisscreen Kinase Inhibitor	Selective inhibitor of Akt/PKB signaling. Antitumor and antiviral	Triciribine	sample	Sample	93.81	80.1884	104.83	176.263
6604176	CC1=C(C2=C3N1C(COC3=CC=C2)CN4CCOCC4)C(=O)C5=CC=CC6=CC=CC=C65.CS(=O)(=O)O	FSGCSTPOPBJYSX-VEIFNGETSA-N	( R)-(+)-WIN 55,212-2 mesylate	LOPAC 1280	High affinity cannabinoid receptor agonist	( R)-(+)-WIN 55,212-2 mesylate	sample	Sample	53.44	72.7767	130.82	209.077
30323	CC1C(C(CC(O1)OC2CC(CC3=C(C4=C(C(=C23)O)C(=O)C5=C(C4=O)C=CC=C5OC)O)(C(=O)C)O)N)O	STQGQHZAVUOBTE-VGBVRHCVSA-N	Daunorubicin	Enzo Screen-Well FDA-approved Drug	\(8S,10S)-8-acetyl-10-{[(2R,4S,5S,6S)-4-amino-5-hydroxy-6-methyloxan-2-yl]oxy}-6,8,11-trihydroxy-1-methoxy-5,7,8,9,10,12-hexahydrotetracene-5,12-dione\""	Daunorubicin	sample	Sample	7.19	51.695	136.48	1082.38
20835958	C1C(N(C2=C(N1)NC(=NC2=O)N)C=O)CNC3=CC=C(C=C3)C(=O)NC(CCC(=O)[O-])C(=O)[O-].O.O.O.O.O.[Ca+2]	NPPBLUASYYNAIG-ZIGBGYJWSA-L	Leucovorin Calcium	Selleck Cherry Pick 1	Leucovorin is a reduced folic acid.	Leucovorin Calcium	sample	Sample	6.46	55.8788	145.13	943.209
9285	C[N+]1=C2C=CC=CC2=NC3=CC=CC=C31.COS(=O)(=O)[O-]	RXGJTUSBYWCRBK-UHFFFAOYSA-M	5-methylphenazin-5-ium methyl sulfate	Sigma Aldrich Custom Order March 2016	TubeID [194348086] PlateID [B02314737] Tube Volume:300uL Concentration:10.09	5-methylphenazin-5-ium methyl sulfate	sample	Sample	4.9	28.1126	271.18	688.038
5311093	CCCCCCCCC=CCCCCCCCC(=O)NCC1=CC(=C(C=C1)O)OC	OPZKBPQVWDSATI-KHPPLWFESA-N	Olvanil	Sigma Aldrich Custom Order March 2016	Vanilloid receptor agonist	(9Z)-N-(4-hydroxy-3-methoxybenzyl)-9-octadecenamide	sample	Sample	91.53	40.4167	95.18	171.143
237	CCN(CC)CCCC(C)NC1=C2C=C(C=CC2=NC3=C1C=CC(=C3)Cl)OC	GPKJTRJOBQGKQK-UHFFFAOYSA-N	Quinacrine	Enzo Screen-Well FDA-approved Drug	{4-[(6-chloro-2-methoxyacridin-9-yl)amino]pentyl}diethylamine	Quinacrine	sample	Sample	39.5	89.3424	118.19	180.468
3213	CC1=C2C(=C(C3=C1C=CN=C3)C)C4=CC=CC=C4N2	CTSPAMFJBXKSOY-UHFFFAOYSA-N	Ellipticine	LOPAC 1280	Cytochrome P450 (CYP1A1)and DNA topoisomerase II inhibitor	Ellipticine	sample	Sample	34.65	75.4473	114.9	165.044
9444	C1=NC(=NC(=O)N1C2C(C(C(O2)CO)O)O)N	NMUSYJAQQFHJEW-KVTDHHQDSA-N	5-azacytidine	LOPAC 1280	DNA methyltransferase inhibitor	5-azacytidine	sample	Sample	78.05	65.6891	100.81	149.825
5311037	CCN1C2=C(C(=O)N(C1=O)CC)N(C(=N2)C=CC3=CC(=C(C=C3)OC)OC)C	IQVRBWUUXZMOPW-PKNBQFBNSA-N	Istradefylline (KW-6002)	Selleck Cherry Pick 1	Istradefylline (KW-6002) is a selective adenosine A2A receptor (A2AR) antagonist with Ki of 2.2 nM.	Istradefylline (KW-6002)	sample	Sample	84.51	80.5983	92.65	157.585
3397	CC(C)C(=O)NC1=CC(=C(C=C1)[N+](=O)[O-])C(F)(F)F	MKXKFYHWDHIYRV-UHFFFAOYSA-N	Flutamide	Enzo Screen-Well FDA-approved Drug	2-methyl-N-[4-nitro-3-(trifluoromethyl)phenyl]propanamide	Flutamide	sample	Sample	32.48	65.7498	123.93	154.113
46885626	CCN1C=C(C(=N1)C2=CC=C(C=C2)NC(=O)N(C)C)C3=C4C=C(NC4=NC=C3)C5=CC(=CC=C5)CN(C)C	QTBWCSQGBMPECM-UHFFFAOYSA-N	GSK1070916	Selleck Cherry Pick 1	GSK1070916 is a reversible and ATP-competitive inhibitor of Aurora B and Aurora C with IC50 of 3.5 nM and 6.5 nM, respectively.	GSK1070916	sample	Sample	85.72	67.3131	97.76	159.251
9803245	CC12CCC3C(C1CCC2(C#C)O)CCC4C3(CC5=CN6C7=CC=CC=C7N=C6N=C5C4)C	AIIXYCDTEGICEE-HZVAOYAWSA-N	WIN 51708 hydrate	Sigma Aldrich Custom Order March 2016	WIN 51708 hydrate is a non-peptide NK 1 tachykinin receptor antagonist.	(1R,3aS,3bR,5aS,15aS,15bS,17aS)-1-ethynyl-15a,17a-dimethyl-2,3,3a,3b,4,5,5a,6,15,15a,15b,16,17,17a-tetradecahydro-1H-benzimidazo[2,1-b]cyclopenta[5,6]naphtho[1,2-g]quinazolin-1-ol hydrate	sample	Sample	88.08	74.8393	98.96	144.602
6605258	C1=CC=C(C=C1)C(C2=CC=CC=C2)C(=O)NC(C(Cl)(Cl)Cl)NC(=S)NC3=CC(=C(C=C3)F)[N+](=O)[O-]	HLCDNLNLQNYZTK-UHFFFAOYSA-N	ATM/ATR Kinase Inhibitor	CalbioChem Kinase Inhibitor II (V2)	NA	ATM/ATR Kinase Inhibitor	sample	Sample	64.47	62.3601	111.73	179.362
16722832	CC1=CN=C(N=C1NC2=CC(=CC=C2)S(=O)(=O)NC(C)(C)C)NC3=CC=C(C=C3)N4CCN(CC4)C	JVDOKQYTTYUYDV-UHFFFAOYSA-N	TG101209	Symansis	NA	TG101209	sample	Sample	98.63	31.4296	97.89	174.299
26758934	CC(C(=O)NC1=CC(=C(C=C1)F)F)OC(=O)C2=CC3=CC=CC=C3C=C2OC	QGFZUCVRAHJSLO-LBPRGKRZSA-N	IKK Inhibitor VII	CalbioChem Kinase Inhibitor III	NA	IKK Inhibitor VII	sample	Sample	1.55	57.3086	219.64	151.423
18660697	C1CCNC(C1)C(C2=CC(=NC3=C2C=CC=C3C(F)(F)F)C(F)(F)F)O.Cl	WESWYMRNZNDGBX-SBKWZQTDSA-N	(R)-[2,8-bis(trifluoromethyl)-4-quinolinyl][(2S)-2-piperidinyl]methanol hydrochloride	Sigma Aldrich Custom Order March 2016	Blocker of gap junction channels Cx36 and Cx50.	(R)-[2,8-bis(trifluoromethyl)-4-quinolinyl][(2S)-2-piperidinyl]methanol hydrochloride	sample	Sample	56.73	52.0201	130.67	169.8
65452	CCC(C1C(CC(C(O1)C(C)C(C(C)C(=O)C(CC)C2C(CC(C3(O2)C=CC(C4(O3)CCC(O4)(C)C5CCC(C(O5)C)(CC)O)O)C)C)O)C)C)C(=O)O	VHKXXVVRRDYCIK-CWCPJSEDSA-N	Narasin	Enzo Screen-Well Natural Product	(2R)-2-[(3S,5S,6R)-6-[(2S,3S,4S,6R)-6-[(2S,5S,7R,9S,10S,12R,15R)-2-[(2R,5R,6S)-5-ethyl-5-hydroxy-6-methyloxan-2-yl]-15-hydroxy-2,10,12-trimethyl-1,6,8-trioxadispiro[4.1.5?.3?]pentadec-13-en-9-yl]-3-hydroxy-4-methyl-5-oxooctan-2-yl]-3,5-dimethyloxan-2-yl]butanoic acid	Narasin	sample	Sample	84.38	67.2965	112.07	158.669
5329155	C1CCC2=C(C1)C=C(N2)C=C3C4=C(C=CC(=C4)Br)NC3=O	RFHPWPWVGFSLOP-ZROIWOOFSA-N	VEGF Receptor 2 Kinase Inhibitor II	CalbioChem Kinase Inhibitor I (V2)	A indolin-2-one class of receptor tyrosine kinase (RTK) inhibitor [IC50 = 70 nM for VEGF-R2 (KDR/Flk-1), 920 nM for PDGF-Rb, 4.92 Î¼M for p60c-src, and 13.3 Î¼M for FGF-R1].	VEGF Receptor 2 Kinase Inhibitor II	sample	Sample	113.78	94.0472	76.24	190.163
14957	CCCCCCC1C(C(OC(=O)C(C(OC1=O)C)NC(=O)C2=C(C(=CC=C2)NC=O)O)C)OC(=O)CC(C)C	UIFFUZWRFRDZJC-SBOOETFBSA-N	Antimycin A1	Enzo Screen-Well Natural Product	(2R,3S,6S,7R,8R)-3-[(3-formamido-2-hydroxybenzene)amido]-8-hexyl-2,6-dimethyl-4,9-dioxo-1,5-dioxonan-7-yl 3-methylbutanoate	Antimycin A1	sample	Sample	66.51	73.6091	112.78	135.754
36689671	C1=NC2=C(N1C3C(C(C(O3)CO)O)O)N=C(N=C2N)F	HBUBKKRHXORPQB-ICKFSKTQSA-N	Fludarabine (Fludara)	Selleck Cherry Pick 1	Fludarabine (Fludara, F-ara-A, NSC 118218) is a STAT1 activation inhibitor and a DNA synthesis inhibitor.	Fludarabine (Fludara)	sample	Sample	43.02	50.7351	125.27	161.71
1730746	CC1=CC=C(C=C1)C(=O)COC(=O)C2=CC(=CC=C2)NC(=O)C3=C(C=C(C=C3)[N+](=O)[O-])[N+](=O)[O-]	XVUOIWIIQVGWAJ-UHFFFAOYSA-N	FM19G11	Sigma Aldrich Custom Order March 2016	FM19G11 is an inhibitor of Hypoxia Inducible Factors Î± (HIFÎ±), reported to affect self-renewal and differentiation of stem cells. Hypoxia-inducible factors (HIFs) are transcription factors that respond to changes in available oxygen in the cellular environment. Among other functions (like angiogenesis), HIFÎ± proteins affect the self-renewal and the differentiation processes of stem cells. FM19…	2-(4-methylphenyl)-2-oxoethyl 3-[(2,4-dinitrobenzoyl)amino]benzoate	sample	Sample	67.68	76.4949	109.6	152.327
45357887	CC1CCC2C(C(OC3C24C1CCC(O3)(OO4)C)OC)C	SXYIRMFQILZOAM-LJXHFVHTSA-N	Artemether (SM-224)	Selleck Cherry Pick 1	Artemether is an antimalarial for the treatment of resistant strains of falciparum malaria.	Artemether (SM-224)	sample	Sample	75.77	82.2081	92.53	135.788
3574452	COC1=CC(=C(C=C1)N2C(SCC2=O)C3=CC(=CC=C3)Br)OC	MVWNPZYLNLATCH-UHFFFAOYSA-N	2-(3-bromophenyl)-3-(2,4-dimethoxyphenyl)-1,3-thiazolidin-4-one	Sigma Aldrich Custom Order March 2016	TubeID [194348012] PlateID [SA000465] Tube Volume:325uL Concentration:10.145	2-(3-bromophenyl)-3-(2,4-dimethoxyphenyl)-1,3-thiazolidin-4-one	sample	Sample	10.78	59.5005	156.44	145.714
9549301	CC(C)C1=C2C(=NC(=NC2=O)CC3=CC=C(C=C3)OCCO)N(N1)C4=C(C=CC=C4Cl)Cl	VQNCIRRXQQTXEL-UHFFFAOYSA-N	Cdk/Crk Inhibitor	CalbioChem Kinase Inhibitor II (V2)	NA	Cdk/Crk Inhibitor	sample	Sample	26.7	55.0076	130.61	143.466
148124	CC1=C2C(C(=O)C3(C(CC4C(C3C(C(C2(C)C)(CC1OC(=O)C(C(C5=CC=CC=C5)NC(=O)OC(C)(C)C)O)O)OC(=O)C6=CC=CC=C6)(CO4)OC(=O)C)O)C)O	ZDZOTLJHXYCWBA-VCVYQWHSSA-N	Docetaxil	Enzo Screen-Well FDA-approved Drug	\(1S,2S,3R,4S,7R,9S,10S,12R,15S)-4-(acetyloxy)-15-{[(2R,3S)-3-{[(tert-butoxy)carbonyl]amino}-2-hydroxy-3-phenylpropanoyl]oxy}-1,9,12-trihydroxy-10,14,17,17-tetramethyl-11-oxo-6-oxatetracyclo[11.3.1.0³,¹?.0?,?]heptadec-13-en-2-yl benzoate\""	Docetaxil	sample	Sample	13.03	61.5795	147.43	144.066
10223146	CC1=NN(C2=C1C(=CC(=N2)NNC(=O)NC3=CC(=NC(=C3)Cl)Cl)C(C)C)C	RNSLRQNDXRSASX-UHFFFAOYSA-N	N-(2,6-dichloro-4-pyridinyl)-2-(4-isopropyl-1,3-dimethyl-1H-pyrazolo[3,4-b]pyridin-6-yl)hydrazinecarboxamide	Sigma Aldrich Custom Order March 2016	TubeID [194346585] PlateID [B02321648] Tube Volume:10.551 Concentration:325uL	N-(2,6-dichloro-4-pyridinyl)-2-(4-isopropyl-1,3-dimethyl-1H-pyrazolo[3,4-b]pyridin-6-yl)hydrazinecarboxamide	sample	Sample	12.81	65.983	169.7	140.393
9549297	CC1=C(NC(=C1C(=O)N2CCN(CC2)C)C)C=C3C4=C(C=CC(=C4)S(=O)(=O)N(C)C5=CC(=CC=C5)Cl)NC3=O	FPYJSJDOHRDAMT-KQWNVCNZSA-N	Met Kinase Inhibitor	CalbioChem Kinase Inhibitor I (V2)	A potent, reversible inhibitor of Met kinase activity (IC50 = 20 nM). Exhibits > 60-fold selectivity over Flk and > 400-fold selectivity over Ron, FGFR-1, c-Src, Cdk2, PDGFRb, EGFR, and Tie-2.	Met Kinase Inhibitor	sample	Sample	59.6	81.6091	91.95	148.592
11957693	COC1=CC=C(C=C1)CCCOC2=C(C=CC(=C2)CCN3C=CN=C3)OC.Cl	KBPZBOSJIZEELA-UHFFFAOYSA-N	SKF 96365	LOPAC 1280	Selective inhibitor of receptor-mediated and voltage-gated Ca2+ entry	SKF 96365	sample	Sample	23.11	63.9944	124.81	145.016
56421977	CC(C(=O)NC1=CC(=C(C=C1)OC)OC)OC(=O)CCNC(=O)C2=NNC3=CC=CC=C32	ACYRKLPGQDBBGS-UHFFFAOYSA-N	MEK1/2 Inhibitor II	CalbioChem Kinase Inhibitor III	NA	MEK1/2 Inhibitor II	sample	Sample	84.96	90.9114	94.38	136.78
NA	NA	NA		Sigma Aldrich Custom Order March 2016	TubeID [194346752] PlateID [B02318623] Tube Volume:325uL Concentration:10.087		sample	Sample	78.79	56.9909	95.81	152.644
4878	CC(C)(C)N1C2=C(C(=N1)C3=CC=C(C=C3)Cl)C(=NC=N2)N	PBBRWFOVCUAONR-UHFFFAOYSA-N	PP 2 - 3-(4-chlorophenyl) 1-(1,1-dimethylethyl)-1H-pyrazolo[3,4-d]pyrimidin-4-amine	Tocrisscreen Kinase Inhibitor	Potent, selective Src inhibitor	PP 2 - 3-(4-chlorophenyl) 1-(1,1-dimethylethyl)-1H-pyrazolo[3,4-d]pyrimidin-4-amine	sample	Sample	106.82	67.1842	99.78	181.842
176158	CN1C=C(C2=CC=CC=C21)C3=C(C(=O)NC3=O)C4=C(C=C(C=C4)Cl)Cl	JCSGFHVFHSKIJH-UHFFFAOYSA-N	SB 216763 - 3-(2,4-Dichlorophenyl)-4-(1-methyl-1H-indol-3-yl)-1H-pyrrole-2,5-dione	Tocrisscreen Kinase Inhibitor	Potent, selective GSK-3 inhibitor	SB 216763 - 3-(2,4-Dichlorophenyl)-4-(1-methyl-1H-indol-3-yl)-1H-pyrrole-2,5-dione	sample	Sample	100.01	86.1836	104.43	157.939
60749	C1=CN(C(=O)N=C1N)C2C(C(C(O2)CO)O)(F)F.Cl	OKKDEIYWILRZIA-OSZBKLCCSA-N	Gemcitabine HCl (Gemzar)	Selleck Cherry Pick 1	Gemcitabine Hydrochloride (Gemzar) is a DNA synthesis inhibitor with IC50 of 50 nM, 40 nM, 18 nM and 12 nM in PANC1, MIAPaCa2, BxPC3 and Capan2 cells, respectively.	Gemcitabine HCl (Gemzar)	sample	Sample	49.23	62.1939	106.89	148.698
49779726	C1=CC=C(C(=C1)C(=O)NC2=CC=C(C=C2)CCO)NC(=O)C3=CC=C(C=C3)[N+](=O)[O-]	LTWQQWSXYYXVGA-UHFFFAOYSA-N	KS-176	Sigma Aldrich Custom Order March 2016	KS-176 is a potent specific inhibitor of Breast Cancer Resistance Protein (BCRP) / ATP-binding cassette sub-family G member 2 (ABCG2) with no inhibition of the ATP binding cassette (ABC) transporters P-gp and MRP1.	N-(4-(2-hydroxyethyl)phenyl)-2-(4-nitrobenzamido)benzamide	sample	Sample	90.86	82.4387	101.05	144.448
1400	CC1=CC=C(C=C1)C2=NN(C3=C2C(=NC=N3)N)C(C)(C)C	ZVPDNRVYHLRXLX-UHFFFAOYSA-N	PP 1 - 1-(1,1-Dimethylethyl)-1-(4-methylphenyl)-1H-pyrazolo[3,4-d]pyrimidin-4-amine	Tocrisscreen Kinase Inhibitor	Potent, selective Src inhibitor	PP 1 - 1-(1,1-Dimethylethyl)-1-(4-methylphenyl)-1H-pyrazolo[3,4-d]pyrimidin-4-amine	sample	Sample	108.99	69.819	94.78	187.502
6604931	CC(C)C(CO)NC1=NC2=C(C(=N1)NC3=CC(=CC(=C3)N)Cl)N=CN2C(C)C	RAMROQQYRRQPDL-HNNXBMFYSA-N	Aminopurvalanol A	CalbioChem Kinase Inhibitor II (V2)	NA	Aminopurvalanol A	sample	Sample	83.44	65.4746	97.42	144.58
447077	CN1C2=NC(=NC=C2C=C(C1=O)C3=C(C=CC=C3Cl)Cl)NC4=CC(=CC=C4)SC	VAARYSWULJUGST-UHFFFAOYSA-N	PD173955	Symansis	NA	PD173955	sample	Sample	6.26	37.3247	145.32	149.73
10427712	C1=CC(=CC(=C1)O)C2=NC3=C(N=C2C4=CC(=CC=C4)O)N=C(N=C3N)N	UJIAQDJKSXQLIT-UHFFFAOYSA-N	TG100-115	Selleck Cherry Pick 1	TG100-115 is a potent and dual selective inhibitor for PI3KÎ³ and PI3KÎ´ with IC50 of 83 nM and 235 nM, respectively.	TG100-115	sample	Sample	37.32	57.7962	122.63	144.412
2726015	CC(C(=O)NC1=CC=C(C=C1)Cl)ONC(=O)C2=CC(=CC(=C2)C(F)(F)F)C(F)(F)F	DSMXVSGJIDFLKP-UHFFFAOYSA-N	N-[2-(4-chloroanilino)-1-methyl-2-oxoethoxy]-3,5-bis(trifluoromethyl)benzamide	Sigma Aldrich Custom Order March 2016	TubeID [194346492] PlateID [B02321645] Tube Volume:250uL Concentration:10.555	N-[2-(4-chloroanilino)-1-methyl-2-oxoethoxy]-3,5-bis(trifluoromethyl)benzamide	sample	Sample	93.33	85.1779	102.76	143.962
23672952	CCC1(CCC(O1)C2(CCC3(O2)CC(C(C(O3)C(C)C(C(C)C(=O)[O-])OC)C)O)C)C4C(CC(O4)C5C(CC(C(O5)(CO)O)C)C)C.[Na+]	XOIQMTLWECTKJL-HXPDMXKUSA-M	Monensin	Enzo Screen-Well Natural Product	sodium (3R,4S)-4-[(2S,5R,7S,8R,9S)-2-[(2R,5S)-5-ethyl-5-[(2R,3S,5R)-5-[(3S,5R,6R)-6-hydroxy-6-(hydroxymethyl)-3,5-dimethyloxan-2-yl]-3-methyloxolan-2-yl]oxolan-2-yl]-9-hydroxy-2,8-dimethyl-1,6-dioxaspiro[4.5]decan-7-yl]-3-methoxy-2-methylpentanoate	Monensin	sample	Sample	74.52	90.4132	120.09	186.382
11282283	C1CN(CCN1C2=NC=NC3=C2OC4=CC=CC=C43)C(=S)NCC5=CC6=C(C=C5)OCO6	FOFDIMHVKGYHRU-UHFFFAOYSA-N	MP-470	Symansis	NA	MP-470	sample	Sample	72.56	65.5034	103.46	132.441
73265272	C1CC1C(=O)NC2=NC=C(S2)C3=CC(=NN3C4=C(C=CC=C4Cl)Cl)C(F)F	YBGGBHCJSAEIAS-UHFFFAOYSA-N	BMS-3	Symansis	NA	BMS-3	sample	Sample	9.11	52.2786	176.28	148.672
72311	C[N+]1=C2C(=C3C=CC(=C(C3=C1)OC)OC)C=CC4=CC5=C(C=C42)OCO5.[Cl-]	WEEFNMFMNMASJY-UHFFFAOYSA-M	Chelerythrine chloride	LOPAC 1280	PKC inhibitor; affects translocation of PKC from cytosol to plasma membrane	Chelerythrine chloride	sample	Sample	0.93	55.3955	316.19	157.285
9977819	CN1CCN(CC1)C2=CC3=C(C=C2)NC(=C4C(=C5C(=NC4=O)C=CC=C5F)N)N3	KCOYQXZDFIIGCY-CZIZESTLSA-N	CHIR-258	Symansis	NA	CHIR-258	sample	Sample	72.59	81.3019	93.55	149
9549298	C1CCN(C1)C2CCN(CC2)C(=O)C3=CC=C(C=C3)NC4=NC=CC(=N4)C5=CC6=CC=CC=C6S5	BWZJBXAPRCVCKQ-UHFFFAOYSA-N	IKK 16 - N-(4-Pyrrolidin-1-yl-piperidin-1-yl)-[4-(4-benzo[b]thiophen-2-yl-pyrimidin-2-ylamino)phenyl]carboxamide hydrochloride	Tocrisscreen Kinase Inhibitor	Selective inhibitor of IKK	IKK 16 - N-(4-Pyrrolidin-1-yl-piperidin-1-yl)-[4-(4-benzo[b]thiophen-2-yl-pyrimidin-2-ylamino)phenyl]carboxamide hydrochloride	sample	Sample	3.45	61.5906	198.92	173.714
312145	CC(=O)OC1CC2(C(CCC2=O)C3=C1C4(C(OC(=O)C5=COC(=C54)C3=O)COC)C)C	QDLHCMPXEPAAMD-QAIWCSMKSA-N	Wortmannin	Enzo Screen-Well Natural Product	(1R,3R,5S,9R,18S)-18-(methoxymethyl)-1,5-dimethyl-6,11,16-trioxo-13,17-dioxapentacyclo[10.6.1.0²,¹?.0?,?.0¹?,¹?]nonadeca-2(10),12(19),14-trien-3-yl acetate	Wortmannin	sample	Sample	91.83	43.2518	90.88	139.745
36314	CC1=C2C(C(=O)C3(C(CC4C(C3C(C(C2(C)C)(CC1OC(=O)C(C(C5=CC=CC=C5)NC(=O)C6=CC=CC=C6)O)O)OC(=O)C7=CC=CC=C7)(CO4)OC(=O)C)O)C)OC(=O)C	RCINICONZNJXQF-MZXODVADSA-N	Taxol	Enzo Screen-Well FDA-approved Drug	\(1S,2S,3R,4S,7R,9S,10S,12R,15S)-4,12-bis(acetyloxy)-1,9-dihydroxy-15-{[(2R,3S)-2-hydroxy-3-phenyl-3-(phenylformamido)propanoyl]oxy}-10,14,17,17-tetramethyl-11-oxo-6-oxatetracyclo[11.3.1.0³,¹?.0?,?]heptadec-13-en-2-yl benzoate\""	Taxol	sample	Sample	9.18	56.6882	174.09	144.79
208908	CS(=O)(=O)CCNCC1=CC=C(O1)C2=CC3=C(C=C2)N=CN=C3NC4=CC(=C(C=C4)OCC5=CC(=CC=C5)F)Cl	BCFGMOOMADDAQU-UHFFFAOYSA-N	Lapatinib	Symansis	NA	Lapatinib	sample	Sample	57.64	59.7638	124.1	150.507
97214	COC1=C(C=C(C=C1)C2=CC(=O)C3=C(C(=C(C=C3O2)OC)OC)O)O	KLAOKWJLUQKWIF-UHFFFAOYSA-N	5-hydroxy-2-(3-hydroxy-4-methoxyphenyl)-6,7-dimethoxy-4H-chromen-4-one	Sigma Aldrich Custom Order March 2016	Eupatorin acts as an antiproliferative in cells expressing the CYP1A- family. It induces G2/M block follow by apoptosis in cells expressing the CYP1A- family. It also functions as an anti-inflammatory.	5-hydroxy-2-(3-hydroxy-4-methoxyphenyl)-6,7-dimethoxy-4H-chromen-4-one	sample	Sample	80.2	68.1847	102.23	139.485
2320735	CC1=CC=C(C=C1)S(=O)(=O)N2C3=CC=CC=C3OC4=CC=CC=C42	DHZNMEIBMACSFH-UHFFFAOYSA-N	10-[(4-methylphenyl)sulfonyl]-10H-phenoxazine	Sigma Aldrich Custom Order March 2016	TubeID [194347934] PlateID [SA000466] Tube Volume:350uL Concentration:10.373	10-[(4-methylphenyl)sulfonyl]-10H-phenoxazine	sample	Sample	11.27	53.4775	161.21	154.466
3973	C1COCCN1C2=CC(=O)C3=C(O2)C(=CC=C3)C4=CC=CC=C4	CZQHHVNHHHRRDU-UHFFFAOYSA-N	LY 294002	CalbioChem Kinase Inhibitor I (V2)	A potent and specific phosphatidylinositol 3-kinase (PI3-K) inhibitor (IC50 = 1.4 Î¼M).	LY 294002	sample	Sample	102.34	83.3237	87.95	154.947
443118	CCCCC(C=O)NC(=O)C(CC(C)C)NC(=O)C(CC(C)C)NC(=O)C	FMYKJLXRRQTBOR-BZSNNMDCSA-N	(2S)-2-(acetylamino)-N-[(1S)-1-({[(1S)-1-formylpentyl]amino}carbonyl)-3-methylbutyl]-4-methylpentanamide	Sigma Aldrich Custom Order March 2016	Can initiate apoptosis in HL-60 cells but blocks dexamethasone-induced apoptosis in thymocytes and cycloheximide-induced apoptosis in metamyelocytes. Inhibits cyclin B degradation and arrests the cell cycle at G 1 /S and at meta-/anaphase. Blocks induction of nitric oxide synthase by LPS in macrophages.	(2S)-2-(acetylamino)-N-[(1S)-1-({[(1S)-1-formylpentyl]amino}carbonyl)-3-methylbutyl]-4-methylpentanamide	sample	Sample	32.25	47.1055	159.57	150.432
77994	C1CCC(C(C1)N)N.C(=O)(C(=O)[O-])[O-].[Pt+2]	ZROHGHOFXNOHSO-UHFFFAOYSA-L	Oxaliplatin	LOPAC 1280	Antineoplastic; causes intrastrand cross-links in DNA	Oxaliplatin	sample	Sample	100.17	91.4051	99.78	142.497
26758511	CC(C(=O)N(C)C1CCS(=O)(=O)C1)OC(=O)C2=C(C=C(C=C2)F)F	NMTUEIBZFFSKOI-GXSJLCMTSA-N	Cdk2/9 Inhibitor	CalbioChem Kinase Inhibitor III	NA	Cdk2/9 Inhibitor	sample	Sample	29.09	48.8676	110.44	139.18
17755052	CS(=O)(=O)N1CCN(CC1)CC2=CC3=C(S2)C(=NC(=N3)C4=C5C=NNC5=CC=C4)N6CCOCC6	LHNIIDJUOCFXAP-UHFFFAOYSA-N	GDC-0941	Symansis	NA	GDC-0941	sample	Sample	77.75	57.3403	85.34	137.097
11226716	CC1=C(C=CC(=C1)C2=NOC(=N2)C)C3=CC=C(C=C3)C(=O)N4CCC5=C4C=C6C(=C5)OCC67CCN(CC7)C.Cl	GKGKBZYMDILCOF-UHFFFAOYSA-N	SB 224289 hydrochloride	LOPAC 1280	Selective 5-HT1B serotonin receptor antagonist.	SB 224289 hydrochloride	sample	Sample	94.71	70.1437	113.72	149.501
4212	C1=CC(=C2C(=C1NCCNCCO)C(=O)C3=C(C=CC(=C3C2=O)O)O)NCCNCCO	KKZJGLLVHKMTCM-UHFFFAOYSA-N	Mitoxantrone	Enzo Screen-Well FDA-approved Drug	\1,4-dihydroxy-5,8-bis({2-[(2-hydroxyethyl)amino]ethyl}amino)-9,10-dihydroanthracene-9,10-dione\""	Mitoxantrone	sample	Sample	5.64	58.9949	1922.93	148.128
6918309	COC1=C(C=C(C=C1)C=CC2=CC(=C(C(=C2)OC)OC)OC)OP(=O)([O-])[O-].[Na+].[Na+]	VXNQMUVMEIGUJW-XNOMRPDFSA-L	Fosbretabulin disodium	Sigma Aldrich Custom Order March 2016	Fosbretabulin disodium (Combretastatin A4 phosphate, CA4P) is a potent vascular-disrupting agent (VDA). Fosbretabulin disodium is a prodrug that is converted to combretastatin A (Sigma Cat No. C7744) inside the endothelial cells that line blood vessels, where it binds to tubulin dimers and prevents microtubule polymerization, resulting in mitotic arrest and apoptosis in endothelial cells. Fosbret…	sodium (Z)-2-methoxy-5-(3,4,5-trimethoxystyryl)phenyl phosphate	sample	Sample	10.13	57.8036	197.02	139.617
6450551	CNC(=O)C1=CC=CC=C1SC2=CC3=C(C=C2)C(=NN3)C=CC4=CC=CC=N4	RITAVMQDGBJQJZ-FMIVXFBMSA-N	Axitinib	Symansis	NA	Axitinib	sample	Sample	46.39	67.7538	99.11	133.806
71616	CC(C1=NC=NC=C1F)C(CN2C=NC=N2)(C3=C(C=C(C=C3)F)F)O	BCEHBSKCWLPMDN-MGPLVRAMSA-N	Voriconazole	Selleck Cherry Pick 1	Voriconazole (VFEND) is a triazole antifungal medication that is generally used to treat serious, invasive fungal infections.	Voriconazole	sample	Sample	13.53	50.3605	192.08	143.149
5330548	CCCC(=O)OC1=CC2=C(C=C1)NC(=C2)C(=O)C3=CC4=CC=CC=C4N3	CZDUJGOCEPWCNA-UHFFFAOYSA-N	PDGF Receptor Tyrosine Kinase Inhibitor II	CalbioChem Kinase Inhibitor I (V2)	A highly selective,inhibitor of platelet-derived growth factor receptor (PDGFR) tyrosine kinase (IC50 = 1.1 Î¼M in Swiss 3T3 cells for PDGFR).	PDGF Receptor Tyrosine Kinase Inhibitor II	sample	Sample	92.3	86.9126	87.92	164.68
25022668	C1CCC(C1)C2=C(C=CC(=C2)C3=CNC4=NC=C(C=C34)C5=CC=CC=C5)C(=O)O	WVSBGSNVCDAMCF-UHFFFAOYSA-N	2-cyclopentyl-4-(5-phenyl-1H-pyrrolo[2,3-b]pyridin-3-yl)benzoic acid	Sigma Aldrich Custom Order March 2016	TubeID [194348056] PlateID [SA000465] Tube Volume:350uL Concentration:10.023	2-cyclopentyl-4-(5-phenyl-1H-pyrrolo[2,3-b]pyridin-3-yl)benzoic acid	sample	Sample	69.44	71.0879	95.64	152.265
2998	CCCCCCCCC(=O)NCC1=CC(=C(C=C1)O)OC	RGOVYLWUIBMPGK-UHFFFAOYSA-N	N-Vanillylnonanamide	LOPAC 1280	Synthetic analog of capsaicin with similar bioactivity	N-Vanillylnonanamide	sample	Sample	81.31	76.7139	107.26	160.496
20279	C1C(C(OC1N2C=NC3=C2N=C(N=C3N)Cl)CO)O	PTOAARAWEBMLNO-KVQBGUIXSA-N	Cladribine	Selleck Cherry Pick 1	Cladribine (Leustatin, Litak, 2CDA) is an adenosine deaminase inhibitor for U266, RPMI8226, and MM1.S cells with IC50 of approximately 2.43 Î¼M, 0.75 Î¼M, and 0.18 Î¼M, respectively.	Cladribine	sample	Sample	15.97	15.3617	155.28	145.433
152961	C1=CC=C2C(=C1)C(=CN2)C(=O)CCl	LLZQFAXTCYDVTR-UHFFFAOYSA-N	3CAI	Sigma Aldrich Custom Order March 2016	3CAI is an orally active, potent and specific allosteric inhibitor of Akt1 and Akt2 that directly binds to Ak1 and Akt2 in an ATP noncompetitive manner.	2-chloro-1-(1H-indol-3-yl)ethanone	sample	Sample	55.02	63.6119	124.8	150.169
5941539	CC(C)C1=CC(=CC(=C1O)C(C)C)C=C(C#N)C(=O)NCCCC2=CC=CC=C2	JANPYFTYAGTSIN-FYJGNVAPSA-N	Tyrphostin SU 1498	Sigma Aldrich Custom Order March 2016	Potent and selective inhibitor of the VEGF receptor kinase, Flk-1. Very weak inhibitor of PDGFR-kinase, EGFR-kinase and HER-2 kinase.	(2E)-2-cyano-3-(4-hydroxy-3,5-diisopropylphenyl)-N-(3-phenylpropyl)-2-propenamide	sample	Sample	81.79	89.5331	97.9	141.442
456201	CC(=O)N1CCN(CC1)C2=CC=C(C=C2)OCC3COC(O3)(CN4C=CN=C4)C5=C(C=C(C=C5)Cl)Cl	XMAYWYJOQHXEEK-OZXSUGGESA-N	Ketoconazole	LOPAC 1280	Potent inhibitor of cytochrome P450c17 enzyme; antifungal agent	Ketoconazole	sample	Sample	86.72	77.9741	105.6	134.747
60700	CCC1(C2=C(COC1=O)C(=O)N3CC4=C(C3=C2)N=C5C=CC(=C(C5=C4)CN(C)C)O)O	UCFGDBYHRUNTLO-QHCPKHFHSA-N	Topotecan hydrochloride hydrate	Sigma Aldrich Custom Order March 2016	Topotecan is a topoisomerase I inhibitor and an apoptosis inducer. It is a potent antineoplastic agent.	(4S)-10-[(dimethylamino)methyl]-4-ethyl-4,9-dihydroxy-1H-pyrano[3',4':6,7]indolizino[1,2-b]quinoline-3,14(4H,12H)-dione	sample	Sample	26.33	61.3027	129.01	141.607
67768868	CN(C1CCN(CC1)CC(COC2=CC(=C(C=C2)F)F)O)C3=NC4=CC=CC=C4S3.Cl.Cl	MIEQEADSPFZWFV-SQKCAUCHSA-N		Sigma Aldrich Custom Order March 2016	TubeID [194346744] PlateID [B02318623] Tube Volume:300uL Concentration:10.531		sample	Sample	88.93	84.8404	98.99	140.536
25022668	C1CCC(C1)C2=C(C=CC(=C2)C3=CNC4=NC=C(C=C34)C5=CC=CC=C5)C(=O)O	WVSBGSNVCDAMCF-UHFFFAOYSA-N	GSK 650394 - 2-Cyclopentyl-4-(5-phenyl-1H-pyrrolo[2,3-b]pyridin-3-yl-benzoic acid	Tocrisscreen Kinase Inhibitor	Serum- and glucocorticoid-regulated kinase (SGK) inhibitor	GSK 650394 - 2-Cyclopentyl-4-(5-phenyl-1H-pyrrolo[2,3-b]pyridin-3-yl-benzoic acid	sample	Sample	71.33	70.9102	106.01	145.947
16218924	CC1=CC=CC(=N1)C2=NN(C=C2C3=CC=NC4=CC=CC=C34)C(=S)NC5=CC=CC=C5	HIJMSZGHKQPPJS-UHFFFAOYSA-N	3-(6-methyl-2-pyridinyl)-N-phenyl-4-(4-quinolinyl)-1H-pyrazole-1-carbothioamide	Sigma Aldrich Custom Order March 2016	TubeID [194346584] PlateID [B02321648] Tube Volume:10.352 Concentration:275uL	3-(6-methyl-2-pyridinyl)-N-phenyl-4-(4-quinolinyl)-1H-pyrazole-1-carbothioamide	sample	Sample	97.71	98.6559	82.18	133.635
6167	CC(=O)NC1CCC2=CC(=C(C(=C2C3=CC=C(C(=O)C=C13)OC)OC)OC)OC	IAKHMKGGTNLKSZ-INIZCTEOSA-N	Colchicine	LOPAC 1280	Prevents tubulin polymerization	Colchicine	sample	Sample	8.01	57.9422	179.74	140.396
11272107	CN1CCC(C1)OC2=C(C=CC(=C2)NS(=O)(=O)C3=C(C=C(C(=C3)OC)OC)Br)Cl	KQCZCINJGIRLCD-CYBMUJFWSA-N	2-bromo-N-(4-chloro-3-{[(3R)-1-methyl-3-pyrrolidinyl]oxy}phenyl)-4,5-dimethoxybenzenesulfonamide	Sigma Aldrich Custom Order March 2016	TubeID [194346789] PlateID [B02318623] Tube Volume:275uL Concentration:10.065	2-bromo-N-(4-chloro-3-{[(3R)-1-methyl-3-pyrrolidinyl]oxy}phenyl)-4,5-dimethoxybenzenesulfonamide	sample	Sample	82.93	83.1502	94.77	137.165
11201035	C1=CC=C(C=C1)C2=NN3C(=CC(=NC3=C2C4=CC=C(C=C4)O)C(F)(F)F)C(F)(F)F	AEZPAUSGTAHLOQ-UHFFFAOYSA-N	PHTPP	Sigma Aldrich Custom Order March 2016	PHTPP is a selective estrogen receptor Î² (ERÎ²) full antagonist with 36-fold selectivity for ERÎ² over ERÎ±. PHTPP has been used to distinguish the various activites of the two estrogen receptors. Estrogen can have opposite effects in some tumors expressing ERÎ± compared to ErÎ², with ErÎ± enhancing and ErÎ² suppressing tumor cell growth. PHTPP, a selective ERÎ² antagonist, significantly enhance…	4-[2-phenyl-5,7-bis(trifluoromethyl)pyrazolo[1,5-a]pyrimidin-3-yl]phenol	sample	Sample	12.36	67.8841	153.95	143.148
10607	COC1=CC(=CC(=C1OC)OC)C2C3C(COC3=O)C(C4=CC5=C(C=C24)OCO5)O	YJGVMLPVUAXIQN-XVVDYKMHSA-N	Podophyllotoxin	LOPAC 1280	Antineoplastic glucoside; inhibitor of microtubule assembly	Podophyllotoxin	sample	Sample	10.36	62.6123	135.7	130.784
16760524	CS(=O)(=O)O.C1=CC(=CN=C1)C2=CC3=C(C=C2)NC(=O)C3=CC4=CC=CN4	ZUDPNBZMAJGYTE-HYMQDMCPSA-N	JAK3 Inhibitor VI	CalbioChem Kinase Inhibitor I (V2)	A potent inhibitor of JAK3 (IC50 = 27 nM)and displays ~16-fold greater selectivity over JAK2.	JAK3 Inhibitor VI	sample	Sample	47.67	72.9917	108.13	129.625
16760041	CC1CC=CC2C(C(=C)C(C3C2(C(C=CC(C1=O)(C)O)OC(=O)C)C(=O)NC3CC4=CC=CC=C4)C)O	SDZRWUKZFQQKKV-IBUWGYDRSA-N	Cytochalasin D	Enzo Screen-Well Natural Product	(S,S,1S,3bR,7S,9S,12R,12aR,12bR)-1-benzyl-9-dihydroxy-7,9-trimethyl--methylidene-3,8-dioxo-H,H,1H,2H,3bH,6H,7H,12H,12bH-cycloundeca[e]isoindol-12-yl acetate	Cytochalasin D	sample	Sample	45.11	69.0692	212.39	203.669
64981	COC1=C(C=C(C=C1)CC2COC(=O)C2CC3=CC(=C(C=C3)O)OC)OC	NQWVSMVXKMHKTF-JKSUJKDBSA-N	Arctigenin - (3R,4R)-4-[(3,4-Dimethoxyphenyl)methyl]dihydro-3-[(4-hydroxy-3-methoxyphenyl)methyl]-2(3H)-furanone	Tocrisscreen Kinase Inhibitor	Potent MKK1 inhibitor. Also inhibits IÎºBÎ± phosphorylation	Arctigenin - (3R,4R)-4-[(3,4-Dimethoxyphenyl)methyl]dihydro-3-[(4-hydroxy-3-methoxyphenyl)methyl]-2(3H)-furanone	sample	Sample	74.63	80.4935	102.97	155.767
5326739	C1=CC=C2C(=C1)C(=C(N2)C3=C4C=CC=CC4=NC3=O)NO	LDEWQRSYYHTQRA-UHFFFAOYSA-N	Indirubin-3?-monoxime	CalbioChem Kinase Inhibitor II (V2)	NA	Indirubin-3?-monoxime	sample	Sample	78.49	74.1978	102.05	147.146
6603792	C1CCC(C1)N2C=C(C3=C2N=CN=C3N)C4=CC=C(C=C4)OC5=CC=CC=C5	FMETVQKSDIOGPX-UHFFFAOYSA-N	Lck Inhibitor	CalbioChem Kinase Inhibitor I (V2)	A potent, selective inhibitor of Lck (IC50 at 5 Î¼M ATP = < 1 nM, 2 nM, 70 nM, 1.57 Î¼M and 1.98 Î¼M for lck64-509 Y394, Lckcd pY394, Src, Kdr and Tie-2, respectively; IC50 at 1 mM ATP = 16 Î¼M, 66 nM, 126 nM, 420 nM and 5.18 Î¼M for Lck64-509 Y394, Blk, Fyn, Lyn and Csk, respectively).	Lck Inhibitor	sample	Sample	98.74	90.6983	100.22	164.125
5472558	C1=CC=C2C(=C1)C(=CC3=C(NC4=CC=CC=C43)Cl)C(=O)N2	QJKBRWSJWQVKLY-UKTHLTGXSA-N	Cdk1 Inhibitor	CalbioChem Kinase Inhibitor II (V2)	NA	Cdk1 Inhibitor	sample	Sample	9.63	56.6008	148.79	143.136
4122	COC(=O)NC1=NC2=C(N1)C=C(C=C2)C(=O)C3=CC=CS3	KYRVNWMVYQXFEU-UHFFFAOYSA-N	Nocodazole	LOPAC 1280	Disrupts microtubules by binding to beta-tubulin	Nocodazole	sample	Sample	10.92	59.4793	156.54	135.875
3793	CCC(C)N1C(=O)N(C=N1)C2=CC=C(C=C2)N3CCN(CC3)C4=CC=C(C=C4)OCC5COC(O5)(CN6C=NC=N6)C7=C(C=C(C=C7)Cl)Cl	VHVPQPYKVGDNFY-UHFFFAOYSA-N	Itraconazole	Enzo Screen-Well FDA-approved Drug	\1-(butan-2-yl)-4-{4-[4-(4-{[2-(2,4-dichlorophenyl)-2-(1H-1,2,4-triazol-1-ylmethyl)-1,3-dioxolan-4-yl]methoxy}phenyl)piperazin-1-yl]phenyl}-4,5-dihydro-1H-1,2,4-triazol-5-one\""	Itraconazole	sample	Sample	92.97	79.4577	107.87	149.405
25181195	C1COCCN1C2=CC(=O)C3=C(O2)C(=CC=C3)C4=CC=C(C=C4)N	WUKMIBOGGXMBAC-UHFFFAOYSA-N	PI 828 - 2-(4-Morpholinyl)-8-(4-aminopheny)l-4H-1-benzopyran-4-one	Tocrisscreen Kinase Inhibitor	PI 3-kinase inhibitor, more potent than LY 294002 (Cat. No. 1130)	PI 828 - 2-(4-Morpholinyl)-8-(4-aminopheny)l-4H-1-benzopyran-4-one	sample	Sample	99.31	78.1253	82.46	155.911
3081361	CN1CCC(CC1)COC2=C(C=C3C(=C2)N=CN=C3NC4=C(C=C(C=C4)Br)F)OC	UHTHHESEBZOYNR-UHFFFAOYSA-N	Vandetanib	Symansis	NA	Vandetanib	sample	Sample	65.4	54.433	107.73	142.132
11626560	CC(C1=C(C=CC(=C1Cl)F)Cl)OC2=C(N=CC(=C2)C3=CN(N=C3)C4CCNCC4)N	KTEIFNKAUNYNJU-GFCCVEGCSA-N	Crizotinib	Sigma Aldrich Custom Order March 2016	Crizotinib (PF-02341066) is an ATP-competitive inhibitor of the receptor tyrosine kinases (RTKs) c-Met (hepatocyte growth factor receptor) and anaplastic lymphoma kinase (ALK). Crizotinib is a highly specific inhibitor of c-Met and ALK among > 120 different RTKs surveyed. Crizotinib was approved for treatment of a subtype of nonsmall-cell lung cancer (NSCLC) with ALK fusion mutations.	3-{[(1R)-1-(2,6-dichloro-3-fluorophenyl)ethyl]oxy}-5-[1-(4-piperidinyl)-1H-pyrazol-4-yl]-2-pyridinylamine	sample	Sample	36.33	59.5712	160.99	135.665
9818919	CC(=O)OC1=CC=CC=C1C(=O)OC2=CC=C(C=C2)CO[N+](=O)[O-]	CTHNKWFUDCMLIQ-UHFFFAOYSA-N	NCX 4040	Sigma Aldrich Custom Order March 2016	NCX 4040 is a nitric oxide-donating form of aspirin. NCX 4040 inhibits cyclooxygenase activity and releases NO, which can down-regulate COX2 expression and reduce the levels of superoxide accumulation. In the human monocytic cell line THP1, the compound inhibits PGE2 production and cytokine expression, and appears to stabilize IkB by inhibiting proteasome function. NCX 4040 has been shown to indu…	4-[(nitrooxy)methyl]phenyl 2-(acetyloxy)benzoate	sample	Sample	66.55	50.1231	110.14	142.901
16760670	C1=CC(=CC(=C1)NC2=NC(=NC=C2C(=O)N)NCCN)C(F)(F)F.O.O.Cl.Cl	LCACSMNPIITJGG-UHFFFAOYSA-N	Syk Inhibitor II	CalbioChem Kinase Inhibitor I (V2)	A potent, selective inhibitor of Syk (IC50 = 41 nM), while affecting PKCe, PKCbII, ZAP-70, Btk, and Itk only at much higher concentrations (IC50 = 5.1, 11, 11.2, 15.5, and 22.6 Î¼M, respectively).	Syk Inhibitor II	sample	Sample	84.7	82.1023	88.19	148.435
2396	CN(C)CCCN1C=C(C2=CC=CC=C21)C3=C(C(=O)NC3=O)C4=CNC5=CC=CC=C54	QMGUOJYZJKLOLH-UHFFFAOYSA-N	GF 109203X - 2-[1-(3-Dimethylaminopropyl)indol-3-yl]-3-(indol-3-yl) maleimide	Tocrisscreen Kinase Inhibitor	Protein kinase C inhibitor	GF 109203X - 2-[1-(3-Dimethylaminopropyl)indol-3-yl]-3-(indol-3-yl) maleimide	sample	Sample	79.55	86.2238	115.38	139.043
16219401	CN1C=C(C2=CC=CC=C21)C=C3C4=C(C=CC=N4)NC3=O	NXNQLECPAXXYTR-UHFFFAOYSA-N	GW 441756 - 1,3-Dihydro-3-[(1-methyl-1H-indol-3-yl)methylene]-2H-pyrrolo[3,2-b]pyridin-2-one	Tocrisscreen Kinase Inhibitor	Potent, selective TrkA inhibitor	GW 441756 - 1,3-Dihydro-3-[(1-methyl-1H-indol-3-yl)methylene]-2H-pyrrolo[3,2-b]pyridin-2-one	sample	Sample	103.62	89.7353	95.96	161.23
71545751	CC1CCC2C13CC(C(O3)(CC2=C)O)C(C)C	QRMPRVXWPCLVNI-CAEXGNQWSA-N	Curcumol	Selleck Cherry Pick 1	Curcumol is a common traditional Chinese medicine with antitumor activities.	Curcumol	sample	Sample	24.08	58.1471	157.99	156.602
145815	C(CC(=O)N)C(C(=O)O)N	ZDXPYRJPNDTMRX-GSVOUGTGSA-N	D-glutamine	Selleck Cherry Pick 1	D-glutamine is a D type stereoisomer of glutamine which is one of the 20 amino acids encoded by the standard genetic code.	D-glutamine	sample	Sample	48.34	51.7698	126.28	173.56
9839360	C1=CC(=C(C=C1C2C(=O)C(=O)C3=C(C=C(C=C3O2)O)O)O)O	UMVWYQXKBPJMOF-UHFFFAOYSA-N	Quercetin	Sigma Aldrich Custom Order March 2016	Quercetin is a flavonoid with anticancer activity. Quercetin is a mitochondrial ATPase and phosphodiesterase inhibitor. It Inhibits PI3-kinase activity and slightly inhibits PIP kinase activity. Quercetin has antiproliferative effects on cancer cell lines, reduces cancer cell growth via type II estrogen receptors, and arrests human leukemic T cells in late G1 phase of the cell cycle. Quercetin ma…	2-(3,4-dihydroxyphenyl)-3,5,7-trihydroxy-4H-chromen-4-one	sample	Sample	74.42	81.1578	102.83	158.023
9914412	COC1=C(C=C2C(=C1)C(=NC=N2)NC3=CC=C(C=C3)NC(=O)C4=CC=CC=C4)OCCCN5CCOCC5	OGNYUTNQZVRGMN-UHFFFAOYSA-N	ZM 447439 - N-[4-[[6-Methoxy-7-[3-(4-morpholinyl)propoxy]-4-quinazolinyl]amino]phenyl]benzamide	Tocrisscreen Kinase Inhibitor	Inhibits Aurora kinase B	ZM 447439 - N-[4-[[6-Methoxy-7-[3-(4-morpholinyl)propoxy]-4-quinazolinyl]amino]phenyl]benzamide	sample	Sample	44	49.7634	126.02	151.45
3154410	C1C=CC2C1C(NC3=C(C=C(C=C23)F)F)C4=CN=CC=C4	NJZHEQOUHLZCOX-UHFFFAOYSA-N	6,8-difluoro-4-(3-pyridinyl)-3a,4,5,9b-tetrahydro-3H-cyclopenta[c]quinoline	Sigma Aldrich Custom Order March 2016	TubeID [194348153] PlateID [B02314737] Tube Volume:325uL Concentration:10.399	6,8-difluoro-4-(3-pyridinyl)-3a,4,5,9b-tetrahydro-3H-cyclopenta[c]quinoline	sample	Sample	52.66	69.8285	126.46	168.51
51000408	CS(=O)(=O)C1=CC=C(C=C1)C2=CN=C(C(=N2)C(=O)NC3=CC=CC=C3)N	DUIHHZKTCSNTGM-UHFFFAOYSA-N	VE-821	Selleck Cherry Pick 1	VE-821 is a potent and selective ATP competitive inhibitor of ATR with Ki and IC50 of 13 nM and 26 nM, respectively.	VE-821	sample	Sample	92	54.3595	109.06	132.913
10108392	CCCCCCCCOC(=O)C=CC1=CC(=C(C=C1)O)O	RXIINIWPQBLXAP-PKNBQFBNSA-N	n-Octyl caffeate	Enzo Screen-Well Redox	octyl (2E)-3-(3,4-dihydroxyphenyl)prop-2-enoate	n-Octyl caffeate	sample	Sample	78.83	54.053	93.56	120.089
156252	CC1CCC2C(C(OC3C24C1CCC(O3)(OO4)C)OC(=O)CCC(=O)O)C	FIHJKUPKCHIPAT-HXMLZIBGSA-N	Artesunate	Enzo Screen-Well Natural Product	\4-oxo-4-{[(1S,4S,5R,8S,9R,10R,12R,13R)-1,5,9-trimethyl-11,14,15,16-tetraoxatetracyclo[10.3.1.0?,¹³.0?,¹³]hexadecan-10-yl]oxy}butanoic acid\""	Artesunate	sample	Sample	84.23	85.9721	98.6	137.397
26758397	CC(C(=O)NC1=CC=CC=C1C(F)(F)F)OC(=O)C2=C(C=C(C=C2)F)F	QTRHYRICESJOKL-VIFPVBQESA-N	Cdk1 Inhibitor IV, RO-3306	CalbioChem Kinase Inhibitor III	NA	Cdk1 Inhibitor IV, RO-3306	sample	Sample	47.8	70.7707	94.66	127.768
3034821	CC1CC2(C(C2(C)C)C3C1(C4C=C(C(=O)C4(CC(=C3)COC(=O)C)O)C)O)OC(=O)CC5=CC=CC=C5	MEDVHSNRBPAIPU-XMOZQXTISA-N	12-Deoxyphorbol 13-phenylacetate 20-acetate	Enzo Screen-Well Natural Product	[(1R,2S,6R,10S,11R,13S,15R)-1,6-dihydroxy-4,12,12,15-tetramethyl-5-oxo-13-[(2-phenylacetyl)oxy]tetracyclo[8.5.0.0²,?.0¹¹,¹³]pentadeca-3,8-dien-8-yl]methyl acetate	12-Deoxyphorbol 13-phenylacetate 20-acetate	sample	Sample	74.03	90.8376	105.06	137.491
26758308	CC(C)CC(C(=O)N1CCN(CC1)C2=NC=CC=N2)N3C(=O)C4=C(C3=O)C(=CC=C4)[N+](=O)[O-]	ZTMMMMOMWQRFNY-KRWDZBQOSA-N	Bisindolylmaleimide III, Hydrochloride	CalbioChem Kinase Inhibitor III	NA	Bisindolylmaleimide III, Hydrochloride	sample	Sample	84.15	86.6228	101.88	130.641
24360	CCC1(C2=C(COC1=O)C(=O)N3CC4=CC5=CC=CC=C5N=C4C3=C2)O	VSJKWCGYPAHWDS-FQEVSTJZSA-N	Camptothecin	Enzo Screen-Well Natural Product	\(19S)-19-ethyl-19-hydroxy-17-oxa-3,13-diazapentacyclo[11.8.0.0²,¹¹.0?,?.0¹?,²?]henicosa-1(21),2,4(9),5,7,10,15(20)-heptaene-14,18-dione\""	Camptothecin	sample	Sample	23.26	56.1847	132.21	129.572
3003565	CC(=O)OC1CC2(C(CCC2=O)C3=C1C4(C(OC(=O)C5=COC(=C54)C3=O)COC)C)C	QDLHCMPXEPAAMD-ZGSWIPFCSA-N	Wortmannin from Penicillium funiculosum	LOPAC 1280	Potent and specific phosphatidylinositol 3-kinase (P13-K) inhibitor	Wortmannin from Penicillium funiculosum	sample	Sample	100.34	41.6791	89.52	152.853
5311497	CCC1=CC2CC(C3=C(CN(C2)C1)C4=CC=CC=C4N3)(C5=C(C=C6C(=C5)C78CCN9C7C(C=CC9)(C(C(C8N6C)(C(=O)OC)O)OC(=O)C)CC)OC)C(=O)OC	GBABOYUKABKIAF-IELIFDKJSA-N	Vinorelbine	Enzo Screen-Well Natural Product	\methyl (1R,9R,10S,11R,12R,19R)-11-(acetyloxy)-12-ethyl-4-[(12S,14R)-16-ethyl-12-(methoxycarbonyl)-1,10-diazatetracyclo[12.3.1.0³,¹¹.0?,?]octadeca-3(11),4(9),5,7,15-pentaen-12-yl]-10-hydroxy-5-methoxy-8-methyl-8,16-diazapentacyclo[10.6.1.0¹,?.0²,?.0¹?,¹?]nonadeca-2(7),3,5,13-tetraene-10-carboxylate\""	Vinorelbine	sample	Sample	9.98	55.9542	171.42	135.455
6490494	C1=CC2=C(C3=C1NC(=O)C3=CC4=CN=CN4)SC=N2	VFBGXTUGODTSPK-BAQGIRSFSA-N	PKR Inhibitor	CalbioChem Kinase Inhibitor I (V2)	A potent inhibitor of RNA-induced PKR autophosphorylation (IC50 = 210 nM) and rescue PKR-dependent translation block (IC50 = 100 nM).	PKR Inhibitor	sample	Sample	17.01	61.0709	112.39	135.903
57269231	COC1=CC=CC=C1CNC2=NC(=NC3=C2N=CN3C4C(C(C(O4)CO)O)O)Cl	DAQLSGVLPPXMSX-PKNZVCHQSA-N	MK-2 Inhibitor III	CalbioChem Kinase Inhibitor III	NA	MK-2 Inhibitor III	sample	Sample	109.04	88.139	89.19	144.489
27924	CCCCCCCCCCCCCC(=O)OC1C(C2(C(C=C(CC3(C2C=C(C3=O)C)O)CO)C4C1(C4(C)C)OC(=O)C)O)C	PHEDXBVPIONUQT-RGYGYFBISA-N	Phorbol 12-myristate 13-acetate	Enzo Screen-Well Natural Product	(1S,2S,6R,10S,11R,13S,14R,15R)-13-(acetyloxy)-1,6-dihydroxy-8-(hydroxymethyl)-4,12,12,15-tetramethyl-5-oxotetracyclo[8.5.0.0²,?.0¹¹,¹³]pentadeca-3,8-dien-14-yl tetradecanoate	Phorbol 12-myristate 13-acetate	sample	Sample	80.88	95.9768	116.02	152.668
25099184	CC1=CC(=NN1)NC2=C(C=C(C(=N2)NC(C)C3=CC=C(C=C3)F)C#N)F	SUNXHXDJOIXABJ-NSHDSACASA-N	AZ-960	Symansis	NA	AZ-960	sample	Sample	27.99	51.7563	167.22	145.656
171544	CCNC1=NC2=C(C=C(C=C2)Cl)C(O1)(C)C3=CC=CC=C3.Cl	SCBJXEBIMVRTJE-UHFFFAOYSA-N	Etifoxine hydrochloride	Sigma Aldrich Custom Order March 2016	Etifoxine is an anxiolytic anticonvulsant, which promotes axonal regeneration. It binds to Î²2 and Î²3 subunits of the GABAA receptor complex, a different target site to benzodiazepines, and binds to the translocator protein (18 kDa) TSPO, formerly known as the peripheral or mitochondrial benzodiazepine receptor. TSPO carries cholesterol from the outer to the inner mitochondrial membrane, which i…	N-(6-chloro-4-methyl-4-phenyl-4H-3,1-benzoxazin-2-yl)-N-ethylamine hydrochloride	sample	Sample	104.64	92.4911	97.31	140.596
25271870	COC(=O)C1=COC(C2C1CC=C2CO)O	AZKVWQKMDGGDSV-ZOFUNIGCSA-N	Genipin	Selleck Cherry Pick 1	Genipin is an active aglycone derived from an iridoid glycoside called geniposide, which is found in the fruit of Gardenia jasminoides Ellis.	Genipin	sample	Sample	11.07	50.9356	183.02	151.167
2857	CCOC1=C(C=C2C(=C1)C(=NC=N2)NC3=CC(=CC=C3)Br)OCC	YXOXHAUUTIOBDA-UHFFFAOYSA-N	Compound 56	CalbioChem Kinase Inhibitor I (V2)	The most potent and specific inhibitor of the tyrosine kinase activity of the EGFR (IC50 = 6 pM).	Compound 56	sample	Sample	93.99	76.2469	92.59	144.089
73351	C(CN)C(O)(P(=O)(O)[O-])P(=O)(O)[O-].[Na+].[Na+]	CEYUIFJWVHOCPP-UHFFFAOYSA-L	Pamidronate Disodium	Selleck Cherry Pick 1	Pamidronate disodium is a nitrogen containing bisphosphonate, used to prevent osteoporosis.	Pamidronate Disodium	sample	Sample	10.3	59.3474	177.37	132.396
1474853	COC1=C(C=C2C(=C1)C(=NC=N2)NC3=CC=C(C=C3)OC4=CC=CC=C4)OC	DMWVGXGXHPOEPT-UHFFFAOYSA-N	Src Kinase Inhibitor I	CalbioChem Kinase Inhibitor I (V2)	A potent, selective, dual site inhibitor of Src family tyrosine kinases (IC50 = 44 nM and 88 nM for Src and Lck, respectively).	Src Kinase Inhibitor I	sample	Sample	94.74	88.5769	106.36	147.216
119583	CCOC1=CC(=C(C=C1C(=O)NCC2CN(CCO2)CC3=CC=C(C=C3)F)Cl)N.C(C(=O)O)C(CC(=O)O)(C(=O)O)O	HUZTYZBFZKRPFG-UHFFFAOYSA-N	Mosapride citrate	Selleck Cherry Pick 1	Mosapride is a gastroprokinetic agent that acts as a selective 5HT4 agonist.	Mosapride citrate	sample	Sample	91.19	76.2791	79.79	119.134
656734	C1=CC=C(C=C1)C(C2=CC=CC=C2)(C3=CC=CC=C3Cl)N4C=CC=N4	KBFUQFVFYYBHBT-UHFFFAOYSA-N	TRAM-34	Selleck Cherry Pick 1	TRAM-34 is a selective and potent inhibitor of the intermediate-conductance Ca2+-activated K+ channel (IKCa1, KCa3.1) with Kd of 20 nM.	TRAM-34	sample	Sample	37.36	70.2144	120.73	137.786
439501	CC1C(C(C(C(O1)OC2CC(C3(C4C(CCC3(C2)O)C5(CCC(C5(CC4O)C)C6=CC(=O)OC6)O)CO)O)O)O)O	LPMXVESGRSUGHW-HBYQJFLCSA-N	Ouabain	LOPAC 1280	Blocks movement of the H5 and H6 transmembrane domains of Na+-K+ ATPases	Ouabain	sample	Sample	36.35	46.1665	125.19	126.118
6852167	CC1=C(SC(=N1)NC(=O)C)C2=CC(=C(C=C2)Cl)S(=O)(=O)NCCO	JFVNFXCESCXMBC-UHFFFAOYSA-N	PIK-93	Selleck Cherry Pick 1	PIK-93 is a novel and potent inhibitor of PI3KÎ³ and PI4KIIIÎ² with IC50 of 16 nM and 19 nM, respectively.	PIK-93	sample	Sample	49.02	64.3226	145.74	163.296
176158	CN1C=C(C2=CC=CC=C21)C3=C(C(=O)NC3=O)C4=C(C=C(C=C4)Cl)Cl	JCSGFHVFHSKIJH-UHFFFAOYSA-N	SB-216763	Symansis	NA	SB-216763	sample	Sample	110.6	92.3291	104.58	136.195
46783244	CCC1(CC2CC(C3=C(CCN(C2)C1)C4=CC=CC=C4N3)(C5=C(C=C6C(=C5)C78CCN9C7C(C=CC9)(C(C(C8N6C)(C(=O)OC)O)OC(=O)C)CC)OC)C(=O)OC)O.OS(=O)(=O)O	KDQAABAKXDWYSZ-DBBOTOCRSA-N	Vinblastine sulfate	Enzo Screen-Well Natural Product	methyl (1R,9R,10S,11R,12R,19R)-11-(acetyloxy)-12-ethyl-4-[(1S,14S,15R)-17-ethyl-17-hydroxy-13-(methoxycarbonyl)-1,11-diazatetracyclo[13.3.1.0?,¹².0?,¹?]nonadeca-4(12),5(10),6,8-tetraen-14-yl]-10-hydroxy-5-methoxy-8-methyl-8,16-diazapentacyclo[10.6.1.0¹,?.0²,?.0¹?,¹?]nonadeca-2(7),3,5,13-tetraene-10-carboxylate; sulfuric acid	Vinblastine sulfate	sample	Sample	11.25	53.3284	156.35	130.714
57287541	C(C(C(C(C(C(C(C(=O)OCC(C1C(=O)C(C(=O)O1)O)O)O)O)O)O)O)O)O	NRPKASAZPGLUOK-JXPDFOKCSA-N	p38 MAP Kinase Inhibitor VIII	CalbioChem Kinase Inhibitor III	NA	p38 MAP Kinase Inhibitor VIII	sample	Sample	101.92	89.8967	89.53	146.448
6918215	CCCCCCCCCCCCCCCCCCOCC(COP(=O)([O-])OCC[N+](C)(C)C)OC	MHFRGQHAERHWKZ-HHHXNRCGSA-N	ET-18-OCH3	LOPAC 1280	Phosphoinositide-specific Phospholipase C (PI-PLC) inhibitor	ET-18-OCH3	sample	Sample	18.65	51.3357	224.87	162.378
25211051	CCC(CO)NC1=NC2=C(C(=N1)NCC3=CC=C(C=C3)C4=CC=CC=N4)N=CN2C(C)C	HOCBJBNQIQQQGT-IBGZPJMESA-N	CR8, (S)-Isomer	CalbioChem Kinase Inhibitor III	NA	CR8, (S)-Isomer	sample	Sample	23.5	52.6245	124.08	128.133
6197	CC1CC(C(=O)C(C1)C(CC2CC(=O)NC(=O)C2)O)C	YPHMISFOHDHNIV-FSZOTQKASA-N	Cycloheximide	Enzo Screen-Well Natural Product	cycloheximide	Cycloheximide	sample	Sample	41.66	64.2837	110.02	139.28
91885392	COC1=CC=C(C=C1)C2=NC3=CC=CC=C3C(=C2)C(C4CCCCN4)O.Cl.Cl	WGWOQHWZXLGPNG-UHFFFAOYSA-N	NSC23925	Sigma Aldrich Custom Order March 2016	NSC23925 is a specific Pgp1 inhibitor. It reverses MDR1 (Pgp1) but does not inhibit MRP or BCRP-mediated MDR. NSC23925 itself is not a substrate of Pgp1 but stimulates ATPase activity of Pgp, directly inhibiting the function of Pgp1 in a dose-dependent manner without altering the total expression level of Pgp1.	[2-(4-methoxyphenyl)-4-quinolinyl](2-piperidinyl)methanol dihydrochloride	sample	Sample	24.81	68.2	168.92	156.943
11957719	CCC1(CC2CC(C3=C(CCN(C2)C1)C4=CC=CC=C4N3)(C5=C(C=C6C(=C5)C78CCN9C7C(C=CC9)(C(C(C8N6C)(C(=O)OC)O)OC(=O)C)CC)OC)C(=O)OC)O.OS(=O)(=O)O	KDQAABAKXDWYSZ-DSRPYOOMSA-N	Vinblastine sulfate salt	LOPAC 1280	Inhibitor of microtubule assembly	Vinblastine sulfate salt	sample	Sample	16.81	48.895	152.14	131.741
10649	CC1=[N+](C2=CC=CC=C2C(=C1)N)CCCCCCCCCC[N+]3=C(C=C(C4=CC=CC=C43)N)C.[Cl-].[Cl-]	LTNZEXKYNRNOGT-UHFFFAOYSA-N	Dequalinium dichloride	LOPAC 1280	Selective blocker of apamin-sensitive K+ channels	Dequalinium dichloride	sample	Sample	64.07	74.7852	101.98	122.802
11626927	COC1=C(C=C2C(=C1)N=CN2C3=CC(=C(S3)C#N)OCC4=CC=CC=C4S(=O)(=O)C)OC	LDTAHRLHGHFHKP-UHFFFAOYSA-N	IKK-3 Inhibitor IX	CalbioChem Kinase Inhibitor III	NA	IKK-3 Inhibitor IX	sample	Sample	109.35	85.9377	84.18	126.631
58097343	CCOC(=O)CC1=C(C=C(C=C1)NCC2=CC=C(C=C2)F)N	VIAWUVJKTANZNP-UHFFFAOYSA-N	Polo-like Kinase Inhibitor II, BTO-1	CalbioChem Kinase Inhibitor III	NA	Polo-like Kinase Inhibitor II, BTO-1	sample	Sample	81.88	90.4651	99.87	144.935
11338033	C1CNCCC1NC(=O)C2=C(C=NN2)NC(=O)C3=C(C=CC=C3Cl)Cl	OVPNQJVDAFNBDN-UHFFFAOYSA-N	AT-7519	Symansis	NA	AT-7519	sample	Sample	31.86	53.4808	130.93	117.359
25265819	CCCC1=CC(=O)OC2=C1C(=CC(=C2C(=O)N3CCCC4=CC=CC=C43)OC)OC	LRPUQCTZOSTSGL-UHFFFAOYSA-N	BNS-22	Sigma Aldrich Custom Order March 2016	BNS-22 is a derivative of natural product GUT-70 isolated from the stem bark of Calophyllum brasiliense exhibits antiproliferative activity against human cancer cells. It appears that BNS-22 is a specific DNA-topoisomerase II (TOPO2) catalytic inhibitor. BNS-22 does not induce DNA damage.	5,7-dimethoxy-4-propyl-8-(1,2,3,4-tetrahydroquinoline-1-carbonyl)-2H-chromen-2-one	sample	Sample	46.08	55.5051	107.97	158.58
8515	C1=CC=C2C(=C1)C3=NNC4=CC=CC(=C43)C2=O	ACPOUJIDANTYHO-UHFFFAOYSA-N	JNK Inhibitor II	CalbioChem Kinase Inhibitor II (V2)	NA	JNK Inhibitor II	sample	Sample	111.7	91.4137	90.48	144.116
36314	CC1=C2C(C(=O)C3(C(CC4C(C3C(C(C2(C)C)(CC1OC(=O)C(C(C5=CC=CC=C5)NC(=O)C6=CC=CC=C6)O)O)OC(=O)C7=CC=CC=C7)(CO4)OC(=O)C)O)C)OC(=O)C	RCINICONZNJXQF-MZXODVADSA-N	Taxol	LOPAC 1280	Antitumor agent; promotes assembly of microtubules and inhibits tubulin disassembly process	Taxol	sample	Sample	12.1	64.6792	187.2	136.631
115087	CCNCC.C1=CC=C(C(=C1)CC(=O)O)NC2=C(C=CC=C2Cl)Cl	ZQVZPANTCLRASL-UHFFFAOYSA-N	Diclofenac Diethylamine	Selleck Cherry Pick 1	Diclofenac diethylamine is a nonsteroidal anti-inflammatory drug taken to reduce inflammation and as an analgesic reducing pain in certain conditions.	Diclofenac Diethylamine	sample	Sample	88.89	88.3076	93.15	128.741
5353432	CC(C)(C)C1=CC=C(C=C1)S(=O)(=O)C=CC#N	VHKZGNPOHPFPER-ONNFQVAWSA-N	Bay 11-7085	LOPAC 1280	Inhibits cytokine induced IkB (Inhibitor of NFkB) phosphorylation	Bay 11-7085	sample	Sample	92.13	50.2615	98.29	135.204
2733516	CCSC(=NC1=CC=C(C=C1)C(F)(F)F)N.Cl	UVJQIYZYQQKIAC-UHFFFAOYSA-N	TFPI hydrochloride	LOPAC 1280	Nitric oxide synthase (NOS) inhibitor selective for neuronal isoform	TFPI hydrochloride	sample	Sample	90.85	79.3095	99.59	131.644
24899555	C1C=CCOCC2=CC(=CC=C2)NC3=NC=CC(=N3)C4=CC5=C(C=C4)C=CN51	GHBIFDBGDNHWRO-UPHRSURJSA-N	SKF 89145 hydrobromide	LOPAC 1280	D1 dopamine receptor agonist	SKF 89145 hydrobromide	sample	Sample	70	33.2286	89.92	144.789
11228183	CN(C)CCC(CSC1=CC=CC=C1)NC2=C(C=C(C=C2)S(=O)(=O)NC(=O)C3=CC=C(C=C3)N4CCN(CC4)CC5=CC=CC=C5C6=CC=C(C=C6)Cl)[N+](=O)[O-]	HPLNQCPCUACXLM-PGUFJCEWSA-N	ABT-737	Symansis	NA	ABT-737	sample	Sample	106.16	30.4809	110.17	129.3
6419747	CN1C=C(C2=CC=CC=C21)C=C3C4=C(C=CC(=C4)S(=O)(=O)N)NC3=O	MLKHXLFEYOOYEY-NVNXTCNLSA-N	Syk Inhibitor	CalbioChem Kinase Inhibitor I (V2)	A potent Syk inhibitor (IC50 = 14 nM).	Syk Inhibitor	sample	Sample	95.35	84.1145	82.65	132.234
10352315	CCN(C1=CC(=O)C(=O)C=C1)NO	KCXDGJGXLLWMNI-UHFFFAOYSA-N	ET-3,4-dephostatin	LOPAC 1280	Selective protein tyrosine phosphatase 1B and SHPTP-1 inhibitor	ET-3,4-dephostatin	sample	Sample	97.68	79.5327	94.67	151.181
11772958	C1CCN(C1)CCOC2=CC=C(C=C2)NC3=NC=C(S3)C4=CC=CC=C4	FNZTULJDGIXMJJ-UHFFFAOYSA-N	Flt-3 Inhibitor III	CalbioChem Kinase Inhibitor I (V2)	A potent inhibitor of Flt3 (IC50 = 50 nM). It inhibits c-Kit, KDR, c-Abl, Cdk1, c-Src, and Tie-2 only at much higher concentrations (IC50 = 0.26, 0.91, 1.2, 2.1, 2.8, and 8.0 Î¼M, respectively).	Flt-3 Inhibitor III	sample	Sample	74.23	80.2838	97.13	149.848
6917875	CN1CC2C(C1)C3=C(C=CC(=C3)Cl)OC4=CC=CC=C24.C(=CC(=O)O)C(=O)O	GMDCDXMAFMEDAG-CHHFXETESA-N	Asenapine	Selleck Cherry Pick 1	Asenapine ihibits adrenergic receptor (Î±1, Î±2A, Î±2B, Î±2C) with Ki of 0.25-1.2 nM and also inhibits 5-HT receptor (1A, 1B, 2A, 2B, 2C, 5A, 6, 7) with Ki of 0.03-4.0 nM.	Asenapine	sample	Sample	75.58	78.9068	103.79	146.123
5311430	CC1C(=O)NC(C(=O)NC(C(=O)NC(C(=O)NC(C(=O)NC(C(=O)N1C)CC2=CC=CC=C2)C(C)C)CCCCN)CC3=CNC4=CC=CC=C43)CC5=CC=C(C=C5)O	NPJIOCBFOAHEDO-AVWFULIKSA-N	Seglitide	LOPAC 1280	Selective sst2 somatostatin receptor agonist	Seglitide	sample	Sample	98.25	89.7674	101.97	151.814
11545419	C1=CC2=C(NC=C2CC3=CN=C(C=C3)NCC4=CC=C(C=C4)C(F)(F)F)N=C1	NODCQQSEMCESEC-UHFFFAOYSA-N	5-((1H-pyrrolo[2,3-b]pyridin-3-yl)methyl)-N-(4-(trifluoromethyl)benzyl)pyridin-2-amine	Sigma Aldrich Custom Order March 2016	TubeID [194348018] PlateID [SA000465] Tube Volume:250uL Concentration:10.461	5-((1H-pyrrolo[2,3-b]pyridin-3-yl)methyl)-N-(4-(trifluoromethyl)benzyl)pyridin-2-amine	sample	Sample	74.93	75.4676	107.98	139.264
72241	CCCCCCCCCCCCCCCCCC(=O)NCC(COP(=O)([O-])OCC[N+](C)(C)C)OCC	QUVZKDZYEOYGKV-UHFFFAOYSA-N	rac-2-Ethoxy-3-octadecanamido-1-propylphosphocholine	LOPAC 1280	Protein kinase C (PKC) inhibitor	rac-2-Ethoxy-3-octadecanamido-1-propylphosphocholine	sample	Sample	54.4	39.0494	183.33	152.735
123631	COC1=C(C=C2C(=C1)N=CN=C2NC3=CC(=C(C=C3)F)Cl)OCCCN4CCOCC4	XGALLCVXEZPNRQ-UHFFFAOYSA-N	Gefitinib	Symansis	NA	Gefitinib	sample	Sample	95.18	74.1622	102.87	139.45
5154691	CC(C)(C)N1C2=C(C(=N1)CC3=CC=CC4=CC=CC=C43)C(=NC=N2)N	GDQXJQSQYMMKRA-UHFFFAOYSA-N	PP1 Analog II, 1NM-PP1	CalbioChem Kinase Inhibitor I (V2)	A potent selective inhibitor of mutant kinases over wild-type. (IC50 = 3.2 nM for T339G, c-Fyn-as1 vs. 1.0 Î¼M for c-Fyn; 4.3 nM for I338G, v-src-as1 vs. 28 Î¼M for v-src; 5 nM for F80G, CDK2-as1 vs. 29 Î¼M for CDK2; 8 nM for F89G, CAMK IIa-as1 vs. 24 Î¼M for CAMKII; 120 nM for T315A, c-Abl-as2 vs. 3.4 Î¼M for c-Abl). Shown to activate mutants of Ire1, a transmembrane kinase.	PP1 Analog II, 1NM-PP1	sample	Sample	103.46	82.0513	93.11	152.251
467825	CC(C1=NC(=CS1)C2=CC=C(C=C2)C#N)C(CN3C=NC=N3)(C4=C(C=C(C=C4)F)F)O	OPAHEYNNJWPQPX-RCDICMHDSA-N	4-{2-[(1R,2R)-2-(2,4-difluorophenyl)-2-hydroxy-1-methyl-3-(1H-1,2,4-triazol-1-yl)propyl]-1,3-thiazol-4-yl}benzonitrile	Sigma Aldrich Custom Order March 2016	TubeID [194346457] PlateID [B02321645] Tube Volume:325uL Concentration:10.55	4-{2-[(1R,2R)-2-(2,4-difluorophenyl)-2-hydroxy-1-methyl-3-(1H-1,2,4-triazol-1-yl)propyl]-1,3-thiazol-4-yl}benzonitrile	sample	Sample	94.99	83.4528	111.16	129.416
11455910	CC(C)C1=CC=CC=C1CC2=C(C(=C(C(=C2)C(=O)NC3=CC=C(C=C3)S(=O)(=O)C4=CC=CC=C4C(C)(C)C)O)O)O	PQAPVTKIEGUPRN-UHFFFAOYSA-N	TW-37	Selleck Cherry Pick 1	TW-37 is a novel nonpeptide inhibitor to recombinant Bcl-2, Bcl-xL and Mcl-1 with Ki of 0.29 Î¼M, 1.11 Î¼M and 0.26 Î¼M, respectively.	TW-37	sample	Sample	95.05	92.7305	94.34	131.515
24988881	C1CN(CCC1OC2=C(C=CC(=C2)F)Br)C3=NOC(=C3)C4=NN(N=N4)CC(=O)O	UJEAABFSXKCSGI-UHFFFAOYSA-N	MK-8245	Selleck Cherry Pick 1	MK-8245 is an inhibitor of stearoyl-CoA desaturase (SCD) which targets the liver with IC50 of 1 nM for human SCD1 and 3 nM for both rat SCD1 and mouse SCD1.	MK-8245	sample	Sample	11.26	63.3952	182.15	127.432
71453366	CN1CCC2=CC(=C(C3=C2C1CC4=CC=C(C=C4)OC5=C(C=CC(=C5)CC6C7=CC(=C(C=C7CCN6C)OC)O3)O)OO)OC.OS(=O)(=O)O	PVBVCFCKQXBCAB-CNORLSDQSA-N	Oxyacanthine sulfate	Enzo Screen-Well Natural Product	(1R,14S)-20,26-dimethoxy-15,31-dimethyl-8,24-dioxa-15,31-diazaheptacyclo[23.6.2.2?,¹².1³,?.1¹?,¹?.0²?,³².0²²,³?]heptatriaconta-3,5,7(37),9,11,18,20,22(34),25(33),26,28(32),35-dodecaene-6,21-diol; sulfuric acid	Oxyacanthine sulfate	sample	Sample	11.73	55.6036	186.09	148.337
24772860	CC1(CC2=C(C(=O)C1)C(=NN2C3=CC(=C(C=C3)C(=O)N)NC4CCC(CC4)O)C(F)(F)F)C	ZFVRYNYOPQZKDG-UHFFFAOYSA-N	SNX-2112	Selleck Cherry Pick 1	SNX-2112 selectively binds to the ATP pocket of HSP90Î± and HSP90Î² with Ka of 30 nM and 30 nM, respectively.	SNX-2112	sample	Sample	40.33	70.035	136.11	149.62
5281032	CN1CCN(CC1)CCCN2C3=CC=CC=C3SC4=C2C=C(C=C4)Cl.C(=CC(=O)O)C(=O)O.C(=CC(=O)O)C(=O)O	DSKIOWHQLUWFLG-SPIKMXEPSA-N	Prochlorperazine dimaleate	LOPAC 1280	Antipsychotic agent; used in the treatment of spastic gastrointestinal disorders	Prochlorperazine dimaleate	sample	Sample	105.28	83.7091	110.16	156.868
3136	COC1=C(C(=O)C2=CC=CC=C2C1=O)OC	ZEGDFCCYTFPECB-UHFFFAOYSA-N	2,3-Dimethoxy-1,4-naphthoquinone	LOPAC 1280	Redox cycling agent used to study role of ROS (reactive oxygen species)	2,3-Dimethoxy-1,4-naphthoquinone	sample	Sample	36.21	74.5736	114.43	128.363
16760284	CCN(CC)CCCCN1C2=CC=CC=C2OC3=C1C=C(C=C3)Cl.Cl	SVKSJUIYYCQZEC-UHFFFAOYSA-N	10-[4'-(N,N-Diethylamino)butyl]-2-chlorophenoxazine hydrochloride	Tocrisscreen Kinase Inhibitor	Selective Akt/PKB inhibitor	10-[4'-(N,N-Diethylamino)butyl]-2-chlorophenoxazine hydrochloride	sample	Sample	86.3	88.7763	109.71	159.415
46919335	CCCCOC1=C(C=C(C=C1)C2=CC(=CN=C2)C(=O)NCC3=C(N=CC=C3)N4CCOCC4)Cl	JPJGFWKHSMUKFO-UHFFFAOYSA-N	A 887826	Sigma Aldrich Custom Order March 2016	A-887826 is Nav1.8 channel blocker (IC 50 = 11 nM) that blocks TTX-resistant sodium currents in rat dorsal root ganglion in a voltage dependent fashion. Oral administration of A-887826 to rats significantly attenuated tactile allodynia in a neuropathic pain model.	5-(4-butoxy-3-chlorophenyl)-N-{[2-(4-morpholinyl)-3-pyridinyl]methyl}nicotinamide	sample	Sample	103.88	86.8731	98.35	149.881
16220066	CCO.C1=CC=C(C(=C1)N)SC(=C(C#N)C(=C(N)SC2=CC=CC=C2N)C#N)N	CFQULUVMLGZVAF-OYJDLGDISA-N	U0126-EtOH	Selleck Cherry Pick 1	U0126-EtOH is a highly selective inhibitor of MEK1 and MEK2 with IC50 of 0.07 Î¼M and 0.06 Î¼M, respectively.	U0126-EtOH	sample	Sample	31.02	49.9944	186.53	153.106
119122	CCC1(C2=C(COC1=O)C(=O)N3CC4=C(C3=C2)NC5=CC=CC(=O)C5=C4)O	ZNTSSYJZVXCQGE-FQEVSTJZSA-N	10-Hydroxycamptothecin	Enzo Screen-Well Natural Product	\(19S)-19-ethyl-8,19-dihydroxy-17-oxa-3,13-diazapentacyclo[11.8.0.0²,¹¹.0?,?.0¹?,²?]henicosa-1(21),2,4(9),5,7,10,15(20)-heptaene-14,18-dione\""	10-Hydroxycamptothecin	sample	Sample	20.43	55.4731	135.53	126.273
10074640	CC1=C(C=C(C=C1)NC(=O)C2=CC=C(C=C2)CN3CCN(CC3)C)NC4=NC(=CS4)C5=CN=CC=C5	WJEOLQLKVOPQFV-UHFFFAOYSA-N	Masatinib(AB1010)	Symansis	NA	Masatinib(AB1010)	sample	Sample	79.91	82.7191	109.37	140.778
4707	CNC1=NC=C2C(=C1)C(=NC=N2)NC3=CC(=CC=C3)Br	KFHMLBXBRCITHF-UHFFFAOYSA-N	PD 158780	CalbioChem Kinase Inhibitor I (V2)	A potent inhibitor of the EGFR tyrosine kinase activity (IC50 = 8 pM).	PD 158780	sample	Sample	95.7	87.1901	91.3	134.791
9956222	C1COCCN1C2=NC(=NC3=C2OC4=C3C=CC=N4)C5=CC(=CC=C5)NC(=O)C6=CN=C(C=C6)N	YBPIBGNBHHGLEB-UHFFFAOYSA-N	PIKfyve Inhibitor	CalbioChem Kinase Inhibitor III	NA	PIKfyve Inhibitor	sample	Sample	56.25	63.9107	111.9	150.628
16451152	C1=CC2=C(C=C1Cl)C3=C(N2CC(CNC(CO)(CO)CO)O)C=CC(=C3)Cl	GETQKLUOZMYHGE-UHFFFAOYSA-N	DCAP	Sigma Aldrich Custom Order March 2016	DCAP is a potent broad-spectrum antibiotic that specifically targets the membranes of both Gram-positive and Gram-negative bacteria. It reduces the transmembrane potential, kills stationary-phase cells and sterilizes bacterial biofilms. DCAP has no effect on red blood cell membranes at levels toxic to bacteria.	2-{[3-(3,6-dichloro-9H-carbazol-9-yl)-2-hydroxypropyl]amino}-2-(hydroxymethyl)-1,3-propanediol	sample	Sample	76.76	74.3492	125.08	168.094
NA	NA	NA	Negative	NA	NA	NA	dmso	DMSO	109.99	109.063	113.7	101.414
6610332	COC1=C(C=C(C=C1)C=CC(=O)CC(=O)C=CC2=C(C(=CC=C2)O)OC)O	VZMSCIKIANDZNI-UHFFFAOYSA-N	Curcumin	Enzo Screen-Well Natural Product	1-(3-hydroxy-2-methoxyphenyl)-7-(3-hydroxy-4-methoxyphenyl)hepta-1,6-diene-3,5-dione	Curcumin	sample	Sample	89.84	77.6495	89.25	135.529
4090966	CC1=C(C2=C(N1C(=O)C3=CC=C(C=C3)Cl)C=CC(=C2)OC)CC(=O)NC4=CC=C(C=C4)NC(=O)C	CVMUUPNNEPVQCL-UHFFFAOYSA-N	N-(4-acetamidophenyl)indomethacinamide	LOPAC 1280	Potent and selective reversible cyclooxygenase-2 (COX-2) inhibitor	N-(4-acetamidophenyl)indomethacinamide	sample	Sample	70.09	78.7486	134.28	148.829
6084	COC1=C(C=C(C=C1)CC2=NC=CC3=CC(=C(C=C32)OC)OC)OC.Cl	UOTMYNBWXDUBNX-UHFFFAOYSA-N	Papaverine hydrochloride	LOPAC 1280	Phosphodiesterase inhibitor	Papaverine hydrochloride	sample	Sample	72.14	85.8952	103.54	137.595
NA	NA	NA	Negative	NA	NA	NA	dmso	DMSO	114.13	110.531	117.2	130.069
9823846	CS(=O)(=O)O.C1=CC(=CC=C1CCSC(=N)N)OCC2=CC=C(C=C2)[N+](=O)[O-]	WGIKEBHIKKWJLG-UHFFFAOYSA-N	KB-R7943	Sigma Aldrich Custom Order March 2016	KB-R7943 inhibits the reversed Na(+)/Ca(2+) exchanger, NCX. In cardiomyocytes, Ca2+ is released from intracellular stores during contraction, and sequestered again during relaxation. NCX is the primary mechanism that prevents Ca2+ overload due to influx of calcium across the plasma membrane.	2-{4-[(4-nitrobenzyl)oxy]phenyl}ethyl imidothiocarbamate methanesulfonate	sample	Sample	78.19	88.568	124.72	157.518
439530	CN(C)C1=NC=NC2=C1N=CN2C3C(C(C(O3)CO)NC(=O)C(CC4=CC=C(C=C4)OC)N)O	RXWNCPJZOCPEPQ-NVWDDTSBSA-N	Puromycin	Enzo Screen-Well Natural Product	\(2S)-2-amino-N-[(2S,3S,4R,5R)-5-[6-(dimethylamino)-9H-purin-9-yl]-4-hydroxy-2-(hydroxymethyl)oxolan-3-yl]-3-(4-methoxyphenyl)propanamide\""	Puromycin	sample	Sample	109.81	29.2625	92.04	110.864
11644425	C1=CC(=CC=C1NC2=C3C(=NC=NC3=NN2)N)F	UQPMANVRZYYQMD-UHFFFAOYSA-N	MNK1 Inhibitor	CalbioChem Kinase Inhibitor II (V2)	NA	MNK1 Inhibitor	sample	Sample	110.36	91.2178	88.8	139.797
781109	CC(=O)C1=CC=C(C=C1)NC2=C(C(=O)C3=CC=CC=C3C2=O)Cl	LSQZKIQSQHZVQS-UHFFFAOYSA-N	NQ301	Sigma Aldrich Custom Order March 2016	NQ301 is an antithrombotic agent. Recent study shows that NQ301 (Compound 211) is a highly potent, selective, non-competitive allosteric inhibitor of CD45 that selectively inhibits dephosphorylation of substrate Lck pY-505 versus Lck pY-393. NQ301 prevents T cell receptor-mediated activation of Lck, Zap-70 and MAPK, and IL-2 production in primary T-cells. NQ301 exhibits immunosuppressive activity…	2-(4-acetylanilino)-3-chloronaphthoquinone	sample	Sample	8.89	17.7195	149.97	177.855
20916937	CC1=CC=C(C=C1)S(=O)(=O)CC2=C(OC(=N2)C3=CC=C(C=C3)C(=O)NCC4=CN=CC=C4)C	DLFCEZOMHBPDGI-UHFFFAOYSA-N	STF-118804	Sigma Aldrich Custom Order March 2016	STF-118804 is a highly specific and potent NAMPT (nicotinamide phosphoribosyl transferase) inhibitor that reduces the viability of most B-ALL cell lines. STF 118804 induces leukemia cell apoptosis including leukemia initiating (stem) cells. STF 118804 improves survival in an orthotopic xenotransplant model of high-risk acute lymphoblastic leukemia.	4-(5-methyl-4-{[(4-methylphenyl)sulfonyl]methyl}-1,3-oxazol-2-yl)-N-(3-pyridinylmethyl)benzamide	sample	Sample	86.78	86.952	102.41	127.016
357621	CC(C)(CN1C(=O)C(=C(C1=O)Cl)Cl)CN2C(=O)C(=C(C2=O)Cl)Cl	PCOXPBOKDABARQ-UHFFFAOYSA-N	1,1'-(2,2-dimethylpropane-1,3-diyl)bis(3,4-dichloro-1H-pyrrole-2,5-dione)	Sigma Aldrich Custom Order March 2016	TubeID [194346573] PlateID [B02321648] Tube Volume:9.999 Concentration:275uL	1,1'-(2,2-dimethylpropane-1,3-diyl)bis(3,4-dichloro-1H-pyrrole-2,5-dione)	sample	Sample	100.74	86.4207	89.84	123.531
5164	C1CNCCC1N2C=NC(=C2C3=NC(=NC=C3)N)C4=CC=C(C=C4)F	VSPFURGQAYMVAN-UHFFFAOYSA-N	SB220025	CalbioChem Kinase Inhibitor II (V2)	NA	SB220025	sample	Sample	89.43	84.4836	88.64	142.837
60149	C1CN(CCC1C2=CN(C3=C2C=C(C=C3)Cl)C4=CC=C(C=C4)F)CCN5CCNC5=O	GZKLJWGUPQBVJQ-UHFFFAOYSA-N	Sertindole	Sigma Aldrich Custom Order March 2016	Sertindole is a 5-HT 2 serotonin and D 2 dopamine receptor antagonist and antipsychotic.	1-(2-{4-[5-chloro-1-(4-fluorophenyl)-1H-indol-3-yl]-1-piperidinyl}ethyl)-2-imidazolidinone	sample	Sample	39.28	66.7782	212.76	138.755
2733504	C1=CC=C2C(=C1)C3=CC=CC=C3[I+]2.[Cl-]	FCFZKAVCDNTYID-UHFFFAOYSA-M	Diphenyleneiodonium chloride	LOPAC 1280	Endothelial nitric oxide synthase inhibitor	Diphenyleneiodonium chloride	sample	Sample	33.95	61.3931	123.05	124.582
5284616	CC1CCC2CC(C(=CC=CC=CC(CC(C(=O)C(C(C(=CC(C(=O)CC(OC(=O)C3CCCCN3C(=O)C(=O)C1(O2)O)C(C)CC4CCC(C(C4)OC)O)C)C)O)OC)C)C)C)OC	QFJCIRLUMZQUOT-HPLJOQBZSA-N	Rapamycin	CalbioChem Kinase Inhibitor I (V2)	A selective inhibitor of phosphorylation and activation of p70 S6 kinase (IC50 = 50 pM). Shown to inhibit later signaling events such as p110Rb phosphorylation, p34cdk1 kinase activation, and cyclin A synthesis.	Rapamycin	sample	Sample	94.74	92.5229	86.28	125.539
107935	CC1(C=CC2=C(O1)C=CC3=C2OC4COC5=CC(=C(C=C5C4C3=O)OC)OC)C	ORDAZKGHSNRHTD-UXHICEINSA-N	Degeulin	Enzo Screen-Well Natural Product	(1S,14S)-17,18-dimethoxy-7,7-dimethyl-2,8,21-trioxapentacyclo[12.8.0.0³,¹².0?,?.0¹?,²?]docosa-3(12),4(9),5,10,15(20),16,18-heptaen-13-one	Degeulin	sample	Sample	76.48	72.6009	105.59	120.632
26758819	CC(C(=O)NC1=C(C=CC=C1F)F)OC(=O)C=CC2=CC(=C(C=C2)O)OC	VIGHUCDAMYSMDC-DJYGCBNOSA-N	GÃ¶ 7874, Hydrochloride	CalbioChem Kinase Inhibitor III	NA	Go7874	sample	Sample	14.32	81.7477	134.83	124.666
36339	CCOC(=O)C1=CN=CN1C(C)C2=CC=CC=C2	NPUKDXXFDDZOKR-UHFFFAOYSA-N	Etomidate	Selleck Cherry Pick 1	Etomidate is a GABAA receptors agonist at GABAA receptors.	Etomidate	sample	Sample	98.73	78.7934	80.09	146.998
5720	CC(C1=CC2=C(C=C1)SC3=CC=CC=C3C(=O)C2)C(=O)O	MUXFZBHBYYYLTH-UHFFFAOYSA-N	Zaltoprofen	Selleck Cherry Pick 1	Zaltoprofen is an inhibitor of Cox-1 and Cox-2 for treatment of arthritis.	Zaltoprofen	sample	Sample	9.82	59.648	181.91	130.03
26759754	CC1=C(C=C(C=C1)NC(=O)C2=CC(=C(C=C2)N(C)C)[N+](=O)[O-])S(=O)(=O)N3CCOCC3	OQUJHLVGAMDDIF-UHFFFAOYSA-N	Wee1 Inhibitor	CalbioChem Kinase Inhibitor III	NA	Wee1 Inhibitor	sample	Sample	27.83	53.8858	123.75	120.341
NA	NA	NA	Negative	NA	NA	NA	dmso	DMSO	107.89	95.7531	111.89	116.272
42622917	CC1=C(C=C(C=C1)[N+](=O)[O-])S(=O)(=O)N(C)N=CC2=CN=C3N2C=C(C=C3)Br.O.O.Cl	MIFCQMRRSJJPKO-PWVZHKMWSA-N	PI 3-Ka Inhibitor VIII	CalbioChem Kinase Inhibitor III	NA	PI 3-Ka Inhibitor VIII	sample	Sample	4.97	45.6983	126.46	124.647
11957654	CN1CCN(CC1)C2CC3=CC=CC=C3SC4=C2C=C(C=C4)Cl.C(=CC(=O)O)C(=O)O	GWKBZIADWSOIQV-BTJKTKAUSA-N	Octoclothepin maleate salt	Sigma Aldrich Custom Order March 2016	D 2 dopamine receptor antagonist; 5-HT 2 serotonin receptor antagonist.	(2Z)-2-butenedioic acid compound with 1-(8-chloro-10,11-dihydrodibenzo[b,f]thiepin-10-yl)-4-methylpiperazine (1:1)	sample	Sample	104.35	81.9951	105.07	145.129
1756	C1=CC=C(C=C1)C2=NO[N+](=C2C#N)[O-]	PMYJGTWUVVVOFO-UHFFFAOYSA-N	4-Phenyl-3-furoxancarbonitrile	LOPAC 1280	Nitric oxide donor; activator of rat lung soluble guanylyl cyclase	4-Phenyl-3-furoxancarbonitrile	sample	Sample	93.28	64.2499	93.18	121.718
11665831	CN1C2=CC=CC3=C2C(=N1)C4=CC=CC=C4C3=O	ODZGYELAMAOARP-UHFFFAOYSA-N	JNK Inhibitor, Negative Control	CalbioChem Kinase Inhibitor II (V2)	NA	JNK Inhibitor, Negative Control	sample	Sample	95.35	102.456	90.42	135.816
NA	NA	NA		Sigma Aldrich Custom Order March 2016	TubeID [194346481] PlateID [B02321645] Tube Volume:325uL Concentration:10.439		sample	Sample	50.93	73.9285	116.97	108.517
21701577	COC1=C(C=C2C(=C1)C(=NC=N2)NC3=C(C=C(C=C3)Cl)F)OC.Cl	SCUXIROMWPQVJO-UHFFFAOYSA-N	4-[(4'-Chloro-2'-fluoro)phenylamino]-6,7-dimethoxyquinazoline hydrochloride	Tocrisscreen Kinase Inhibitor	Inhibitor of VEGF receptor tyrosine kinase	4-[(4'-Chloro-2'-fluoro)phenylamino]-6,7-dimethoxyquinazoline hydrochloride	sample	Sample	102.32	83.2886	95.72	140.777
5280754	CCC1C(=O)N(CC(=O)N(C(C(=O)NC(C(=O)N(C(C(=O)NC(C(=O)NC(C(=O)N(C(C(=O)N(C(C(=O)N(C(C(=O)N(C(C(=O)N1)C(C(C)CC=CC)O)C)C(C)C)C)CC(C)C)C)CC(C)C)C)C)C)CC(C)C)C)C(C)C)CC(C)C)C)C	PMATZTZNYRCHOR-IMVLJIQESA-N	Cyclosporin A	LOPAC 1280	Calcineurin phosphatase inhibitor; immunosuppressant	Cyclosporin A	sample	Sample	103.1	81.6113	121.21	139.677
5328127	CC(C)(C)NC(=O)NC1=C(C=C2C=NC(=NC2=N1)N)C3=CC(=CC(=C3)OC)OC	NHJSWORVNIOXIT-UHFFFAOYSA-N	PD-166866	Sigma Aldrich Custom Order March 2016	PD-166866 is a selective inhibitor of the FGF-1 receptor tyrosine kinase (FGFR1) with IC 50 = 55 nM, and no effect on c-Src, PDGFR-b, EGFR or insulin receptor tyrosine kinases or MEK, PKC, and CDK4.	N-[2-amino-6-(3,5-dimethoxyphenyl)pyrido[2,3-d]pyrimidin-7-yl]-N'-tert-butylurea	sample	Sample	90.41	84.2366	100.65	139.026
26759025	CC(C(=O)NC1=C(C=C(C=C1)Cl)F)OC(=O)C2=CC(=C(C=C2)OC)OC	VQNNNPVZDGCHIM-SNVBAGLBSA-N	KN-92	CalbioChem Kinase Inhibitor III	NA	KN-92	sample	Sample	94.22	91.8848	97.6	134.523
4477	C1=CC(=C(C=C1[N+](=O)[O-])Cl)NC(=O)C2=C(C=CC(=C2)Cl)O	RJMUSRYZPJIFPJ-UHFFFAOYSA-N	Niclosamide	LOPAC 1280	Protonophoric anthelmintic; uncouples oxidative phosphorylation	Niclosamide	sample	Sample	78.08	69.9923	103.93	120.004
3387354	C1CC2N3C4=CC=CC=C4C5=C6C(=C7C8=CC=CC=C8N(C1O2)C7=C53)C(=O)NC6=O	OTPNDVKVEAIXTI-UHFFFAOYSA-N	9,10,11,12-Tetrahydro- 9,12-epoxy-1H-diindolo[1,2,3-fg:3',2',1'-kl]pyrrolo[3,4- i][1,6]benzodiazocine-1,3(2H)-dione	Tocrisscreen Kinase Inhibitor	Inhibitor of checkpoint kinase 1 (Chk1)	9,10,11,12-Tetrahydro- 9,12-epoxy-1H-diindolo[1,2,3-fg:3',2',1'-kl]pyrrolo[3,4- i][1,6]benzodiazocine-1,3(2H)-dione	sample	Sample	74.93	77.8916	105.21	125.806
6239	CCN(CC)CCCC(C)NC1=C2C=C(C=CC2=NC3=C1C=CC(=C3)Cl)OC.Cl.Cl	UDKVBVICMUEIKS-UHFFFAOYSA-N	Quinacrine dihydrochloride	LOPAC 1280	Monoamine oxidase (MAO) inhibitor; antimalarial	Quinacrine dihydrochloride	sample	Sample	4.99	67.5613	132.81	133.125
45358132	CC1C(C(C(C(O1)OC2=C(OC3=C(C2=O)C(=CC(=C3CC=C(C)C)OC4C(C(C(C(O4)CO)O)O)O)O)C5=CC=C(C=C5)OC)O)O)O	TZJALUIVHRYQQB-XGYHSCOOSA-N	Icariin	Selleck Cherry Pick 1	Icariin is a flavonol and PDE5 inhibitor with IC50 of 1.0, 0.75, and 1.1 Î¼M for PDE5A1, A2, and A3, respectively.	Icariin	sample	Sample	58.54	76.0892	106.3	139.6
4096211	C1C2CC3CC1CC(C2)(C3)C(=O)NC4=CC5=C(C=C4)N=C(S5)NC(=O)C6=CC=CC=C6	MVSSJPGNLQPWSW-UHFFFAOYSA-N	NVP-231	Sigma Aldrich Custom Order March 2016	Ceramide kinase presents an attractive target for drug development because of its involvement in cell growth and inflammation. CerK biology is still poorly understood thus discovery and availability of inhibitors will facilitate research at this area. NVP-231 is a newly discovered potent, specific and reversible CerK inhibitor that competitively inhibits binding of ceraminde to CerK.	N-[2-(benzoylamino)-1,3-benzothiazol-6-yl]-1-adamantanecarboxamide	sample	Sample	20.4	44.9613	170.06	146.413
10077147	C1CCN(C1)C(=O)NC2=CC=CC(=C2)NC3=NC=C(C(=N3)NCCCNC(=O)C4=CC=CS4)I	VAVXGGRQQJZYBL-UHFFFAOYSA-N	BX795	Symansis	NA	BX795	sample	Sample	42.3	62.0498	114.06	134.489
11957617	CC1=CC=CC=C1C=CC2=NCCN2.C(=O)(C(=O)O)O	QDUUQIGHAAEJDO-UHDJGPCESA-N	Metrazoline oxalate	LOPAC 1280	Potent and selective imidazoline binding site ligand	Metrazoline oxalate	sample	Sample	81.02	96.2972	102.42	123.519
11972532	CC1=CCCC2(C(O2)C3C(CC1)C(=C)C(=O)O3)C	KTEXNACQROZXEV-HMULZPFASA-N	Parthenolide	Enzo Screen-Well Natural Product	(1S,2R,4R,7E,11S)-4,8-dimethyl-12-methylidene-3,14-dioxatricyclo[9.3.0.0²,?]tetradec-7-en-13-one	Parthenolide	sample	Sample	47.75	70.4194	124.15	135.334
26759755	CC1=C(C=C(C=C1)NC(=O)C2=CC(=C(C=C2)NC)[N+](=O)[O-])S(=O)(=O)N3CCOCC3	RBRSHBDJJITZOE-UHFFFAOYSA-N	Wee1 Inhibitor II	CalbioChem Kinase Inhibitor III	NA	Wee1 Inhibitor II	sample	Sample	103.37	87.0307	78.47	128.85
104920	C1CN(CCN1CCCC2=CC=CC=C2)CCOC(C3=CC=C(C=C3)F)C4=CC=C(C=C4)F.Cl.Cl	MIBSKSYCRFWIRU-UHFFFAOYSA-N	GBR-12909 dihydrochloride	LOPAC 1280	Selective dopamine reuptake inhibitor	GBR-12909 dihydrochloride	sample	Sample	69.8	81.0444	96.74	123.547
2747117	C1COC2=C(O1)C=CC(=C2)N3C(=O)NN=C3SC4=NC=C(S4)[N+](=O)[O-]	QFRLDZGQEZCCJZ-UHFFFAOYSA-N	BI 78D3 - 4-(2,3-Dihydro-1,4-benzodioxin-6-yl)-2,4-dihydro-5-[(5-nitro-2-thiazolyl)thio]-3H-1,2,4-triazol-3-one	Tocrisscreen Kinase Inhibitor	Selective, competitive JNK inhibitor	BI 78D3 - 4-(2,3-Dihydro-1,4-benzodioxin-6-yl)-2,4-dihydro-5-[(5-nitro-2-thiazolyl)thio]-3H-1,2,4-triazol-3-one	sample	Sample	90.88	58.2788	103.09	137.091
16760635	CC1CN(CCCN1S(=O)(=O)C2=CC=CC3=CN=CC(=C32)C)C(=O)CN.O.Cl.Cl	NFDQHCCABRRTFB-XJCLVHIMSA-N	Rho Kinase Inhibitor IV	CalbioChem Kinase Inhibitor I (V2)	A glycyl analog of Rho-Kinase Inhibitor (Cat. No. 555550) that inhibits ROCK with an improved selectivity (IC50 = 11.8 nM, > 10 Î¼M, > 10 Î¼M, 3.26 Î¼M, 2.35 Î¼M, and 2.57 Î¼M for ROCKII, PKA, PKC, PKG, Aurora A, and CaMKII, respectively).	Rho Kinase Inhibitor IV	sample	Sample	42.8	78.3053	98.43	130.723
56972239	C1CN(CC1NC(=O)CNC(=O)C2=CC(=CC=C2)C(F)(F)F)CC3=CC=C(C=C3)Cl.Cl	PGUQBBISBKGQDC-GMUIIQOCSA-N	Teijin compound 1 hydrochloride	Sigma Aldrich Custom Order March 2016	Teijin compound 1 is CCR2b receptor antagonist. Teijin compound 1 inhibits cell chemotaxis induced by MCP-1. The chemokine receptors CCR2 is G protein-coupled receptors (GPCR), and is mainly expressed in monocytes, immature dendritic cells, activated T-lymphocytes and basophils.	N-(2-{[(3R)-1-(4-chlorobenzyl)-3-pyrrolidinyl]amino}-2-oxoethyl)-3-(trifluoromethyl)benzamide hydrochloride	sample	Sample	96.8	89.8573	89.09	133.604
151289	CN1C2C3=C(CCN2C(=O)C4=CC=CC=C41)C5=CC=CC=C5N3	TXDUTHBFYKGSAH-UHFFFAOYSA-N	Evodiamine	Enzo Screen-Well Natural Product	21-methyl-3,13,21-triazapentacyclo[11.8.0.0²,¹?.0?,?.0¹?,²?]henicosa-2(10),4(9),5,7,15(20),16,18-heptaen-14-one	Evodiamine	sample	Sample	9.57	61.2476	164.7	122.744
107969	CCCCCCCCC1=CC=C(C=C1)CCC(CO)(CO)N.Cl	SWZTYAVBMYWFGS-UHFFFAOYSA-N	2-amino-2-[2-(4-octylphenyl)ethyl]-1,3-propanediol hydrochloride	Sigma Aldrich Custom Order March 2016	TubeID [194347929] PlateID [SA000466] Tube Volume:375uL Concentration:10.234	2-amino-2-[2-(4-octylphenyl)ethyl]-1,3-propanediol hydrochloride	sample	Sample	17.35	13.6212	210.28	173.36
9549305	CC1=NC2=CC=CC=C2C(=C1)NC(=O)NC3=C(C=CC(=C3)Cl)OC	YBLWOZUPHDKFOT-UHFFFAOYSA-N	BIBX 1382 dihydrochloride - N8-(3-Chloro-4-fluorophenyl)-N2-(1-methyl-4-piperidinyl)-pyrimido[5,4-d]pyrimidine-2,8-diamine dihydrochloride	Tocrisscreen Kinase Inhibitor	Highly selective EGFR-kinase inhibitor	BIBX 1382 dihydrochloride - N8-(3-Chloro-4-fluorophenyl)-N2-(1-methyl-4-piperidinyl)-pyrimido[5,4-d]pyrimidine-2,8-diamine dihydrochloride	sample	Sample	97.1	83.3235	100.7	146.332
6419937	CC1=C2C(=C3C=CC(=O)C=C3N2)CCN1.O.O.Cl	QBPGFJYXGASUTD-UHFFFAOYSA-N	Harmalolâ€¢HClâ€¢2H2O	Enzo Screen-Well Natural Product	1-methyl-3H,4H,9H-pyrido[3,4-b]indol-7-ol dihydrate hydrochloride	HarmalolÃ¢â¬Â¢HClÃ¢â¬Â¢2H2O	sample	Sample	88.95	98.2473	97.73	143.826
11957589	C1COCCN1C2=CC(=O)C3=C(O2)C(=CC=C3)C4=CC=CC=C4.Cl	OQZQSRICUOWBLW-UHFFFAOYSA-N	LY-294,002 hydrochloride	LOPAC 1280	Specific phosphatidylinositol 3-kinase (PI3K) inhibitor.	LY-294,002 hydrochloride	sample	Sample	90.94	82.0461	82.49	131.48
11598628	CN(C1=CC=CC=C1CNC2=NC(=NC=C2C(F)(F)F)NC3=CC4=C(C=C3)NC(=O)C4)S(=O)(=O)C	POJZIZBONPAWIV-UHFFFAOYSA-N	PF431396	Symansis	NA	PF431396	sample	Sample	22.4	54.3947	112.73	125.932
1720	C1=CC2=C(C=CC3=C2C(=C1)C(=O)NC3=O)N	SSMIFVHARFVINF-UHFFFAOYSA-N	4-Amino-1,8-naphthalimide	LOPAC 1280	Poly(ADP-ribose) polymerase (PARP) inhibitor	4-Amino-1,8-naphthalimide	sample	Sample	77.84	94.0891	103.84	149.498
25182616	CNC(=O)C1=C(C=CC=C1F)NC2=NC(=NC3=C2C=CN3)NC4=C(C=C5CCN(C5=C4)C(=O)CN(C)C)OC	HZTYDQRUAWIZRE-UHFFFAOYSA-N	GSK1838705A	Selleck Cherry Pick 1	GSK1838705A is a potent inhibitor of IGF-1R, IR and ALK with IC50 of 2.0 nM, 1.6 nM and 0.5 nM, respectively	GSK1838705A	sample	Sample	77.21	65.5631	105.84	165.432
21701577	COC1=C(C=C2C(=C1)C(=NC=N2)NC3=C(C=C(C=C3)Cl)F)OC.Cl	SCUXIROMWPQVJO-UHFFFAOYSA-N	GW 843682X - 5-(5,6-Dimethoxy-1H-benzimidazol-1-yl)-3-[[2-(trifluoromethyl)phenyl]methoxy]-2-thiophenecarboxamide	Tocrisscreen Kinase Inhibitor	Selective inhibitor of PLK1 and PLK3	GW 843682X - 5-(5,6-Dimethoxy-1H-benzimidazol-1-yl)-3-[[2-(trifluoromethyl)phenyl]methoxy]-2-thiophenecarboxamide	sample	Sample	15.43	67.614	154.24	106.435
11175137	C1CNCCC1(C2=CC=C(C=C2)C3=CNN=C3)C4=CC=C(C=C4)Cl	LZMOSYUFVYJEPY-UHFFFAOYSA-N	AT7867	Selleck Cherry Pick 1	AT7867 is a potent ATP-competitive inhibitor of Akt1/2/3 and S6K with IC50 of 32 nM/17 n/47 nM and 85 nM, respectively.	AT7867	sample	Sample	79.35	73.8738	92.06	137.098
457831	CC1C(C(CC(O1)OC2CC(OC(C2O)C)OC3=CC4=CC5=C(C(=O)C(C(C5)C(C(=O)C(C(C)O)O)OC)OC6CC(C(C(O6)C)O)OC7CC(C(C(O7)C)O)OC8CC(C(C(O8)C)O)(C)O)C(=C4C(=C3C)O)O)O)O	CFCUWKMKBJTWLW-BGLFSJPPSA-N	Plicamycin	Enzo Screen-Well FDA-approved Drug	\(2S,3S)-3-[(1S,3S,4R)-3,4-dihydroxy-1-methoxy-2-oxopentyl]-2-{[(2S,4R,5R,6R)-4-{[(2S,4R,5R,6R)-4-{[(2S,4S,5R,6R)-4,5-dihydroxy-4,6-dimethyloxan-2-yl]oxy}-5-hydroxy-6-methyloxan-2-yl]oxy}-5-hydroxy-6-methyloxan-2-yl]oxy}-6-{[(2S,4R,5S,6R)-4-{[(2S,4R,5S,6R)-4,5-dihydroxy-6-methyloxan-2-yl]oxy}-5-hydroxy-6-methyloxan-2-yl]oxy}-8,9-dihydroxy-7-methyl-1,2,3,4-tetrahydroanthracen-1-one\""	Plicamycin	sample	Sample	35.95	60.8045	103.25	125.979
NA	NA	NA	Negative	NA	NA	NA	dmso	DMSO	107.57	103.855	116.72	133.295
146364	CCC(=O)OCC(=O)C1(C(CC2C1(CC(C3(C2CCC4=CC(=O)C=CC43C)F)O)C)C)OC(=O)CC	CIWBQSYVNNPZIQ-JCOVECCMSA-N	Betamethasone	Enzo Screen-Well FDA-approved Drug	\2-[(2S,10S,11S,13S,14R,15S,17S)-1-fluoro-17-hydroxy-2,13,15-trimethyl-5-oxo-14-(propanoyloxy)tetracyclo[8.7.0.0²,?.0¹¹,¹?]heptadeca-3,6-dien-14-yl]-2-oxoethyl propanoate\""	Betamethasone	sample	Sample	105.91	101.634	81.22	123.405
15723	C1CNCCC1C(C2=CC=CC=C2)(C3=CC=CC=C3)O	ZMISODWVFHHWNR-UHFFFAOYSA-N	Azacyclonol	Selleck Cherry Pick 1	Azacyclonol, also known as Î³-pipradol, is a drug used to diminish hallucinations in psychotic individuals.	Azacyclonol	sample	Sample	102.48	94.0423	100.9	126.252
6240	CN(C)CCCN1C2=CC=CC=C2SC3=C1C=C(C=C3)Cl.Cl	FBSMERQALIEGJT-UHFFFAOYSA-N	Chlorpromazine hydrochloride	LOPAC 1280	Dopamine receptor antagonist; anti-emetic; antipsychotic	Chlorpromazine hydrochloride	sample	Sample	64.43	88.4727	135.03	143.75
11617559	COC1=CC=C(C=C1)COC2=C(C=C(C=C2)CC3=CN=C(N=C3N)N)OC	MYQAUKPBNJWPIE-UHFFFAOYSA-N	cFMS Receptor Tyrosine Kinase Inhibitor	CalbioChem Kinase Inhibitor I (V2)	A potent, selective inhibitor of cFMS kinase activity (IC50 = 30 nM) with minimal inhibition towards a panel of 26 other kinases (IC50 > 5 Î¼M).	cFMS Receptor Tyrosine Kinase Inhibitor	sample	Sample	93.74	100.077	98.12	130.426
454217	CC1CC2(C(C2(C)C)C3C1(C4C=C(C(=O)C4(CC(=C3)CO)O)C)O)OC(=O)C	BOJKFRKNLSCGHY-HXGSDTCMSA-N	13-O-Acetylphorbol	Enzo Screen-Well Natural Product	(1R,2S,6R,10S,11R,13S,15R)-1,6-dihydroxy-8-(hydroxymethyl)-4,12,12,15-tetramethyl-5-oxotetracyclo[8.5.0.0²,?.0¹¹,¹³]pentadeca-3,8-dien-13-yl acetate	13-O-Acetylphorbol	sample	Sample	78.18	90.2158	107.87	127.443
16760284	CCN(CC)CCCCN1C2=CC=CC=C2OC3=C1C=C(C=C3)Cl.Cl	SVKSJUIYYCQZEC-UHFFFAOYSA-N	Akt Inhibitor X	CalbioChem Kinase Inhibitor I (V2)	A selective inhibitor of the phosphorylation of Akt and its in vitro kinase activity (complete inhibition <5 Î¼M) with minimal effect on PI 3-K, PDK1, or SGK1.	Akt Inhibitor X	sample	Sample	87.06	82.9707	107.97	150.179
5278396	C1COCCN1C2=CC(=O)C=C(O2)C3=C4C(=CC=C3)SC5=CC=CC=C5S4	XRKYMMUGXMWDAO-UHFFFAOYSA-N	KU 55933 - 2-(4-Morpholinyl)-6-(1-thianthrenyl)-4H-pyran-4-one	Tocrisscreen Kinase Inhibitor	Potent and selective ATM kinase inhibitor	KU 55933 - 2-(4-Morpholinyl)-6-(1-thianthrenyl)-4H-pyran-4-one	sample	Sample	97.93	83.2103	94.53	145.467
3423	CC1=C(C(=C(N1)C)C(=O)OC)C(=O)C2=CC=CC=C2CC3=CC=CC=C3	MDMWHKZANMNXTF-UHFFFAOYSA-N	FPL 64176	LOPAC 1280	Potent L-type Ca2+ channel activator	FPL 64176	sample	Sample	102.22	101.539	92.26	128.652
156422	CC1=CC=C(C=C1)N2C(=CC(=N2)C(C)(C)C)NC(=O)NC3=CC=C(C4=CC=CC=C43)OCCN5CCOCC5	MVCOAUNKQVWQHZ-UHFFFAOYSA-N	BIRB 796 (Doramapimod)	Selleck Cherry Pick 1	BIRB 796 (Doramapimod) is a highly selective p38Î± MAPK inhibitor with Kd of 0.1 nM.	BIRB 796 (Doramapimod)	sample	Sample	82.92	84.8059	105.98	136.594
249332	CCC1(CC2CC(C3=C(CCN(C2)C1)C4=CC=CC=C4N3)(C5=C(C=C6C(=C5)C78CCN9C7C(C=CC9)(C(C(C8N6C=O)(C(=O)OC)O)OC(=O)C)CC)OC)C(=O)OC)O.OS(=O)(=O)O	AQTQHPDCURKLKT-JKDPCDLQSA-N	Vincristine sulfate	Enzo Screen-Well Natural Product	\methyl (1R,9R,10S,11R,12R,19R)-11-(acetyloxy)-12-ethyl-4-[(1S,13S,15S,17S)-17-ethyl-17-hydroxy-13-(methoxycarbonyl)-1,11-diazatetracyclo[13.3.1.0?,¹².0?,¹?]nonadeca-4(12),5(10),6,8-tetraen-13-yl]-8-formyl-10-hydroxy-5-methoxy-8,16-diazapentacyclo[10.6.1.0¹,?.0²,?.0¹?,¹?]nonadeca-2(7),3,5,13-tetraene-10-carboxylate; sulfuric acid\""	Vincristine sulfate	sample	Sample	9.69	56.1792	172.58	128.623
216345	CC(C)OC1=C(C=CC(=C1)OC)C2=NC(C(N2C(=O)N3CCNC(=O)C3)C4=CC=C(C=C4)Cl)C5=CC=C(C=C5)Cl	BDUHCSBCVGXTJM-UHFFFAOYSA-N	Nutlin-3	Selleck Cherry Pick 1	Nutlin-3 is a potent and selective Mdm2 (RING finger-dependent ubiquitin protein ligase for itself and p53) antagonist with IC50 of 90 nM.	Nutlin-3	sample	Sample	29.77	67.2188	126.52	133.943
5327916	CN1C2=NC(=NC=C2C=C(C1=O)C3=C(C=CC=C3Cl)Cl)NC4=CC=CC(=C4)C(=O)O	RBURTLAMOSHNGX-UHFFFAOYSA-N	PD173955-Analog1	Symansis	NA	PD173955-Analog1	sample	Sample	111.39	69.7144	95.71	155.633
3225	C1CC2C(C(C1O2)C(=O)O)C(=O)O	GXEKYRXVRROBEV-UHFFFAOYSA-N	Endothall	LOPAC 1280	Potent inhibitor of phosphatase 2A (PP2A)	Endothall	sample	Sample	97.77	97.5743	108.39	128.825
53340666	C1=CC=C(C=C1)N(C2=CC=CC=C2)C3=NC=C(C=N3)C(=O)NCCCCCCC(=O)NO	QGZYDVAGYRLSKP-UHFFFAOYSA-N	Rocilinostat (ACY-1215)	Selleck Cherry Pick 1	Rocilinostat (ACY-1215) is a selective HDAC6 inhibitor with IC50 of 5 nM.	Rocilinostat (ACY-1215)	sample	Sample	94.62	74.2701	92.29	125.277
3503	CC1=C(C(=C2C(=C1)C(=C(C(=C2C=O)O)O)C(C)C)O)C3=C(C=C4C(=C3O)C(=C(C(=C4C(C)C)O)O)C=O)C	QBKSWRVVCFFDOT-UHFFFAOYSA-N	Gossypol	Enzo Screen-Well Redox	7-[8-formyl-1,6,7-trihydroxy-3-methyl-5-(propan-2-yl)naphthalen-2-yl]-2,3,8-trihydroxy-6-methyl-4-(propan-2-yl)naphthalene-1-carbaldehyde	Gossypol	sample	Sample	95.75	65.183	93.31	119.255
4696	C1C=C2C(=CC(=O)O2)C(O1)O	ZRWPUFFVAOMMNM-UHFFFAOYSA-N	Patulin	Enzo Screen-Well Natural Product	patulin	Patulin	sample	Sample	8.4	22.3706	223.58	132.498
NA	NA	NA	Negative	NA	NA	NA	dmso	DMSO	100.89	105.996	112.65	105.121
71352	CN(C)C(CCOC1=CC=CC2=CC=CC=C21)C3=CC=CC=C3.Cl	IHWDIQRWYNMKFM-BDQAORGHSA-N	Dapoxetine hydrochloride	Sigma Aldrich Custom Order March 2016	Potent Selective serotonin reuptake inhibitor (SSRI); used in treatment of premature ejaculation	(1S)-N,N-dimethyl-3-(1-naphthyloxy)-1-phenyl-1-propanamine hydrochloride	sample	Sample	92.36	90.2789	103.95	142.322
11957589	C1COCCN1C2=CC(=O)C3=C(O2)C(=CC=C3)C4=CC=CC=C4.Cl	OQZQSRICUOWBLW-UHFFFAOYSA-N	LY 294002 hydrochloride - 2-(4-Morpholinyl)-8-phenyl-4H-1-benzopyran-4-one hydrochloride	Tocrisscreen Kinase Inhibitor	Selective PI 3-kinase inhibitor	LY 294002 hydrochloride - 2-(4-Morpholinyl)-8-phenyl-4H-1-benzopyran-4-one hydrochloride	sample	Sample	91.73	87.6751	86.88	141.247
45933581	CC1CC2C(O2)C=CC=CC(=O)CC3=C(C(=CC(=C3Cl)O)O)C(=O)O1	WYZWZEOGROVVHK-WSGSENCDSA-N	Radicicol	Enzo Screen-Well Natural Product	(4R,6R,8R,9Z,11E)-16-chloro-17,19-dihydroxy-4-methyl-3,7-dioxatricyclo[13.4.0.0?,?]nonadeca-1(15),9,11,16,18-pentaene-2,13-dione	Radicicol	sample	Sample	15.87	66.2133	133.35	121.303
2733525	CCC(=C(C1=CC=CC=C1)C2=CC=C(C=C2)OCCN(C)C)C3=CC=CC=C3.C(C(=O)O)C(CC(=O)O)(C(=O)O)O	FQZYTYWMLGAPFJ-OQKDUQJOSA-N	Tamoxifen citrate	LOPAC 1280	Anti-estrogen; relatively selective protein kinase C inhibitor	Tamoxifen citrate	sample	Sample	95.15	85.2001	114.67	146.494
3795	COC1=C(C=C2C(=C1)C(=NC=N2)NC3=CC(=C(C=C3)O)Br)OC	CBIAKDAYHRWZCU-UHFFFAOYSA-N	JAK3 Inhibitor II	CalbioChem Kinase Inhibitor I (V2)	A potent, specific inhibitor of JAK3 (IC50 = 5.6 Î¼M). Has no effect on either JAK1 or JAK2.	JAK3 Inhibitor II	sample	Sample	115.28	88.6942	83.82	127.109
8515	C1=CC=C2C(=C1)C3=NNC4=CC=CC(=C43)C2=O	ACPOUJIDANTYHO-UHFFFAOYSA-N	SP 600125 - Anthra[1-9-cd]pyrazol-6(2H)-one	Tocrisscreen Kinase Inhibitor	Novel and selective JNK inhibitor	SP 600125 - Anthra[1-9-cd]pyrazol-6(2H)-one	sample	Sample	107.37	93.174	91.97	138.107
123596	CC1=C(C=C(C=C1)NC(=O)C2=CC=C(C=C2)CN3CCN(CC3)C)NC4=NC=CC(=N4)C5=CN=CC=C5.CS(=O)(=O)O	YLMAHDNUQAMNNX-UHFFFAOYSA-N	Imatinib	Symansis	NA	Imatinib	sample	Sample	95.83	93.3939	106.77	126.948
3501	CN1C2=CC=CC=C2C3=C4C(=C5C6=CC=CC=C6N(C5=C31)CCC#N)CNC4=O	VWVYILCFSYNJHF-UHFFFAOYSA-N	GÃ¶ 6976	CalbioChem Kinase Inhibitor I (V2)	A more selctive PKC inhibitor (PKC; IC50 = 7.9 nM for rat brain) that exhibits greater selectivity towars Ca2+-dependent PKC a-isozyme (IC50 = 2.3 nM) and PKCbI (IC50 = 6.2 nM).	GÃÂ¶ 6976	sample	Sample	30.46	94.2841	90.67	99.4782
66062	CN1CCCCC1CCN2C3=CC=CC=C3SC4=C2C=C(C=C4)SC.Cl	NZFNXWQNBYZDAQ-UHFFFAOYSA-N	Thioridazine hydrochloride	LOPAC 1280	Dopamine receptor antagonist; Ca2+ channel antagonist; antipsychotic	Thioridazine hydrochloride	sample	Sample	90.61	86.5623	109.88	155.042
4712	C1=CC(=CC=C1C2=NC(=C(N2)C3=CC=NC=C3)C4=CC=C(C=C4)F)[N+](=O)[O-]	BGIYKDUASORTBB-UHFFFAOYSA-N	PD 169316	CalbioChem Kinase Inhibitor II (V2)	NA	PD 169316	sample	Sample	101.18	89.9394	84.21	138.978
6918162	CN(C1CCCCC1N2CCCC2)C(=O)CC3=CC(=C(C=C3)Cl)Cl.Cl	KGMMGVIYOHGOKQ-JAXOOIEVSA-N	(+)-trans-(1R,2R)-U-50488 hydrochloride	LOPAC 1280	kappa Opioid receptor agonist; less potent enantiomer of (±)-trans-U-50488	(+)-trans-(1R,2R)-U-50488 hydrochloride	sample	Sample	109.25	95.4212	79.98	121.488
2396	CN(C)CCCN1C=C(C2=CC=CC=C21)C3=C(C(=O)NC3=O)C4=CNC5=CC=CC=C54	QMGUOJYZJKLOLH-UHFFFAOYSA-N	Bisindolylmaleimide I	CalbioChem Kinase Inhibitor I (V2)	A highly selective and reversible protein kinase C (PKC) inhibitor (Ki = 10 nM) that is structurally similar to staurosporine. Shows high selectivity for PKCa-, bI-, bII-, g-, d-, and e- isozymes.	Bisindolylmaleimide I	sample	Sample	80.34	85.7938	111.18	130.952
11422035	C1=CC=C2C(=C1)NC(=C(C#N)C3=NC(=NC=C3)NCCC4=CN=CC=C4)S2	AVLYNJZZQYEFEA-XDJHFCHBSA-N	JNK Inhibitor V	CalbioChem Kinase Inhibitor II (V2)	NA	JNK Inhibitor V	sample	Sample	87.4	73.5917	108.33	122.991
NA	NA	NA	Negative	NA	NA	NA	dmso	DMSO	108.74	107.282	119.73	107.716
18475115	C1=CC(=CC=C1C=CC2=CC(=CC(=C2)O)O)Br	NCJVLKFAQIWASE-OWOJBTEDSA-N	4-Bromo-Resveratrol	Sigma Aldrich Custom Order March 2016	4-Bromo-Resveratrol is a resveratrol analog that potently inhibits Sirt1 and Sirt3.	5-[(E)-2-(4-bromophenyl)ethenyl]-1,3-benzenediol	sample	Sample	98.82	93.1179	95.42	126.875
441207	CC1C(C(CC(O1)OC2C(OC(CC2O)OC3C(OC(CC3O)OC4CCC5(C(C4)CCC6C5CCC7(C6(CCC7C8=CC(=O)OC8)O)C)C)C)C)O)O	WDJUZGPOPHTGOT-XUDUSOBPSA-N	Digitoxin	Enzo Screen-Well Natural Product	4-[(1S,2S,5S,7R,10R,11S,14R,15R)-5-{[(2R,4S,5S,6R)-5-{[(2S,4S,5S,6R)-5-{[(2S,4S,5S,6R)-4,5-dihydroxy-6-methyloxan-2-yl]oxy}-4-hydroxy-6-methyloxan-2-yl]oxy}-4-hydroxy-6-methyloxan-2-yl]oxy}-11-hydroxy-2,15-dimethyltetracyclo[8.7.0.0²,?.0¹¹,¹?]heptadecan-14-yl]-5H-furan-2-one	Digitoxin	sample	Sample	48.36	58.3848	127.1	121.147
60651	CN1CCN(CC1)C2=C(C=C3C4=C2OCN(N4C=C(C3=O)C(=O)O)C)F	BPFYOAJNDMUVBL-UHFFFAOYSA-N	Marbofloxacin	Selleck Cherry Pick 1	Marbofloxacin is a potent antibiotic inhibiting bacterial DNA replication.	Marbofloxacin	sample	Sample	30.94	65.2021	117.2	117.426
NA	NA	NA	Negative	NA	NA	NA	dmso	DMSO	98.67	100.942	116.2	95.8598
16747388	CC1=C(C=C(C=C1)C(=O)NC2=CC=CC(=C2)C(F)(F)F)NC3=NC(=NC4=C3C=NN4C)C5=CN=CC=C5	ZCCPLJOKGAACRT-UHFFFAOYSA-N	NVP-BHG712	Selleck Cherry Pick 1	NVP-BHG712 is a specific inhibitor of c-Raf, c-Src and c-Abl with IC50 of 0.395 Î¼M, 1.266 Î¼M and 1.667 Î¼M and also inhibits EphB4 and VEGFR2 with ED50 of 25 nM and 4.2 Î¼M, respectively.	NVP-BHG712	sample	Sample	9.04	58.6592	167.81	122.662
25154867	C1CN(CCC1CC2=CC(=CC=C2)OC3=NC=C(C=C3)C(F)(F)F)C(=O)NC4=CN=CC=C4	NBOJHRYUGLRASX-UHFFFAOYSA-N	PF-3845	Selleck Cherry Pick 1	PF-3845 is a potent, selective and irreversible FAAH inhibitor with Ki of 230 nM.	PF-3845	sample	Sample	23.03	44.6362	141.61	123.2
73265213	CC(=O)NCC(=O)N1C2CCC1C3=C2C=CC(=C3)NC4=NC=C(C(=N4)NC5CCC5)C(F)(F)F	RYYNGWLOYLRZLK-OALUTQOASA-N	PF-03814735	Selleck Cherry Pick 1	PF-03814735 is a novel, potent and reversible inhibitor of both Aurora A and Aurora B with IC50 of 0.8 nM and 5 nM, respectively.	PF-03814735	sample	Sample	83.82	88.2819	96.92	128.033
26759674	CC(C(=O)NCC1=CC=CC=C1OC)OC(=O)CC2=CC=C(C=C2)OC	GXQIZHWXRBFTRZ-AWEZNQCLSA-N	TX-1918	CalbioChem Kinase Inhibitor III	NA	TX-1918	sample	Sample	89.7	43.7673	97.2	137.877
374536	C1=C(SC(=C1)C2=CC=C(O2)C3=CC=C(S3)CO)CO	KZENBFUSKMWCJF-UHFFFAOYSA-N	RITA (NSC 652287)	Selleck Cherry Pick 1	RITA (NSC 652287) is a DNA damaging agent with IC50 of 2 nM and 20 nM in A498 and TK-10 cells, and also inhibits MDM2-p53 interaction by targeting to p53.	RITA (NSC 652287)	sample	Sample	72.93	92.5074	105.84	134.299
2378	C1=CC=C(C=C1)C2=CC=C(C=C2)C(C3=CC=CC=C3)N4C=CN=C4	OCAPBUJLXMYKEJ-UHFFFAOYSA-N	Bifonazole	Enzo Screen-Well FDA-approved Drug	1-[phenyl(4-phenylphenyl)methyl]-1H-imidazole	Bifonazole	sample	Sample	98.22	101.359	86.18	121.999
6711154	C1=CC(=CC=C1NC2=C(C=C3C(=C2)C(=O)NC3=O)NC4=CC=C(C=C4)F)F	RONQPWQYDRPRGG-UHFFFAOYSA-N	PKCbII/EGFR Inhibitor	CalbioChem Kinase Inhibitor I (V2)	A potent inhibitor of EGFR and PKC isozymes a, bI, and bII (IC50 = 700 nM, 1.9 Î¼M, 3.8Î¼M, and 410 nM, respectively).	PKCbII/EGFR Inhibitor	sample	Sample	110.93	95.1013	89.66	121.193
9907093	CC1=CN2C(=O)C=C(N=C2C(=C1)C(C)NC3=CC=CC=C3)N4CCOCC4	CPRAGQJXBLMUEL-UHFFFAOYSA-N	PI 3-Kß Inhibitor VI, TGX-221	CalbioChem Kinase Inhibitor III	NA	PI 3-KÃ Inhibitor VI, TGX-221	sample	Sample	108.89	80.6537	92.49	135.92
361653	CCCCCCCCCCCCCCCC(=O)NCC(COP(=O)([O-])OCC[N+](C)(C)C)OC	GLZQVYDFXUECNY-UHFFFAOYSA-N	rac-2-Methoxy-3-hexadecanamido-1-propylphosphocholine	LOPAC 1280	Protein kinase C (PKC) inhibitor	rac-2-Methoxy-3-hexadecanamido-1-propylphosphocholine	sample	Sample	64.98	75.4172	185.38	141.998
5312126	CN(C(CC1=CC=C(C=C1)OS(=O)(=O)C2=CC=CC3=C2C=CN=C3)C(=O)N4CCN(CC4)C5=CC=CC=C5)S(=O)(=O)C6=CC=CC7=C6C=CN=C7	RJVLFQBBRSMWHX-DHUJRADRSA-N	KN-62	CalbioChem Kinase Inhibitor II (V2)	NA	KN-62	sample	Sample	103.97	87.3106	110.46	133.101
68827	CC1CCC2C(C(=O)OC3C24C1CCC(O3)(OO4)C)C	BLUAFEHZUWYNDE-NNWCWBAJSA-N	Artemesinin	Enzo Screen-Well Natural Product	\(1R,4S,5R,8S,9R,12S,13R)-1,5,9-trimethyl-11,14,15,16-tetraoxatetracyclo[10.3.1.0?,¹³.0?,¹³]hexadecan-10-one\""	Artemesinin	sample	Sample	98.99	103.428	94.62	129.563
NA	NA	NA	Negative	NA	NA	NA	dmso	DMSO	104.02	112.897	115.05	106.249
517348	C1CCN(C1)C(=S)[S-].[NH4+]	MDDIUTVUBYEEEM-UHFFFAOYSA-N	Ammonium pyrrolidinedithiocarbamate	LOPAC 1280	Prevents induction of nitric oxide synthase (NOS) by inhibiting translation of NOS mRNA	Ammonium pyrrolidinedithiocarbamate	sample	Sample	1.9	87.8514	171.18	126.125
1474860	COC1=C(C=C2C(=C1)C(=NC=N2)NC3=C(C=C(C=C3)Cl)Cl)OC	PKEYRKYHSXFGBA-UHFFFAOYSA-N	Ste11 MAPKKK Activation Inhibitor	CalbioChem Kinase Inhibitor III	NA	Ste11 MAPKKK Activation Inhibitor	sample	Sample	97.55	83.8134	89.79	129.557
26758310	CC(C(=O)NC(=O)NCC1=CC=CC=C1)OC(=O)CN2C(=O)C3=CC=CC=C3C2=O	HMBDGGFZVJQXTN-CYBMUJFWSA-N	Bisindolylmaleimide V	CalbioChem Kinase Inhibitor III	NA	Bisindolylmaleimide V	sample	Sample	89.35	90.734	104.83	132.674
3099980	CC1(CC2=C(C(NC3=C2C4=CC=CC=C4C=C3)C5=CC(=C(C=C5)N(C)C)Br)C(=O)C1)C	NVFRRJQWRZFDLM-UHFFFAOYSA-N	5-[3-bromo-4-(dimethylamino)phenyl]-2,2-dimethyl-2,3,5,6-tetrahydrobenzo[a]phenanthridin-4(1H)-one	Sigma Aldrich Custom Order March 2016	TubeID [194346782] PlateID [B02318623] Tube Volume:300uL Concentration:10.517	5-[3-bromo-4-(dimethylamino)phenyl]-2,2-dimethyl-2,3,5,6-tetrahydrobenzo[a]phenanthridin-4(1H)-one	sample	Sample	79.31	91.6749	112.9	129.807
9549305	CC1=NC2=CC=CC=C2C(=C1)NC(=O)NC3=C(C=CC(=C3)Cl)OC	YBLWOZUPHDKFOT-UHFFFAOYSA-N	N-(5-Chloro-2-methoxyphenyl)-N'-(2-methyl-4-quinolinyl)urea	Tocrisscreen Kinase Inhibitor	IGF1R inhibitor	N-(5-Chloro-2-methoxyphenyl)-N'-(2-methyl-4-quinolinyl)urea	sample	Sample	103.26	89.9498	104.37	147.848
3386	CNCCC(C1=CC=CC=C1)OC2=CC=C(C=C2)C(F)(F)F	RTHCYVBBDHJXIQ-UHFFFAOYSA-N	Fluoxetine	Enzo Screen-Well FDA-approved Drug	methyl({3-phenyl-3-[4-(trifluoromethyl)phenoxy]propyl})amine	Fluoxetine	sample	Sample	94.1	99.3221	100.17	135.245
NA	NA	NA	Negative	NA	NA	NA	dmso	DMSO	93.27	106.952	116.7	102.539
5280445	C1=CC(=C(C=C1C2=CC(=O)C3=C(C=C(C=C3O2)O)O)O)O	IQPNAANSBPBGFQ-UHFFFAOYSA-N	Luteolin	LOPAC 1280	Hydroxylated flavone derivative; strong antioxidant and radical scavenger	Luteolin	sample	Sample	22.55	63.8689	155.05	136.709
NA	NA	NA	Negative	NA	NA	NA	dmso	DMSO	102.03	106.937	113.05	120.874
156252	CC1CCC2C(C(OC3C24C1CCC(O3)(OO4)C)OC(=O)CCC(=O)O)C	FIHJKUPKCHIPAT-HXMLZIBGSA-N	Artesunate	Enzo Screen-Well Natural Product	\4-oxo-4-{[(1S,4S,5R,8S,9R,10R,12R,13R)-1,5,9-trimethyl-11,14,15,16-tetraoxatetracyclo[10.3.1.0?,¹³.0?,¹³]hexadecan-10-yl]oxy}butanoic acid\""	Artesunate	sample	Sample	92.08	88.4858	99.69	110.949
NA	NA	NA	Negative	NA	NA	NA	dmso	DMSO	97.48	108.583	111.21	106.878
58003529	CC(C)CC(C1=CC(=CC(=C1)C2=CC=C(C=C2)C(F)(F)F)C3=CC=C(C=C3)C(F)(F)F)C(=O)O	RQOWDDLKGBMJFX-HSZRJFAPSA-N	(R)-2-(4,4''-bis(trifluoromethyl)-[1,1':3',1''-terphenyl]-5'-yl)-4-methylpentanoic acid	Sigma Aldrich Custom Order March 2016	TubeID [194346795] PlateID [B02318623] Tube Volume:250uL Concentration:9.991	(R)-2-(4,4''-bis(trifluoromethyl)-[1,1':3',1''-terphenyl]-5'-yl)-4-methylpentanoic acid	sample	Sample	92.43	98.7368	93.69	115.157
447682	C1=CC=C2C(=C1)C(=C3N2C4=CC=CC=C4C(=O)N3)CC(=O)O	INSBKYCYLCEBOD-UHFFFAOYSA-N	Casein Kinase II Inhibitor IV	CalbioChem Kinase Inhibitor III	2-Dimethylamino-4,5,6,7-tetrabromo-1H-benzimidazole	Casein Kinase II Inhibitor IV	sample	Sample	97.77	90.6308	101.41	120.798
6918638	C1=CC=C(C=C1)NS(=O)(=O)C2=CC=CC(=C2)C=CC(=O)NO	NCNRHFGMJRPRSK-MDZDMXLPSA-N	Belinostat (PXD101)	Selleck Cherry Pick 1	Belinostat (PXD101) is a novel HDAC inhibitor with IC50 of 27 nM in HeLa cell extracts.	Belinostat (PXD101)	sample	Sample	90.59	65.0205	108.28	130.374
2545	CC12C3CCC(C1(C(=O)OC2=O)C)O3	DHZBEENLJMYSHQ-UHFFFAOYSA-N	Cantharidin	Enzo Screen-Well Natural Product	2,6-dimethyl-4,10-dioxatricyclo[5.2.1.0²,?]decane-3,5-dione	Cantharidin	sample	Sample	11.1	18.986	199.32	191.52
NA	NA	NA	Negative	NA	NA	NA	dmso	DMSO	117.58	118.468	111.42	104.079
3117	CCN(CC)C(=S)SSC(=S)N(CC)CC	AUZONCFQVSMFAP-UHFFFAOYSA-N	Disulfiram	Enzo Screen-Well FDA-approved Drug	\N,N-diethyl[(diethylcarbamothioyl)disulfanyl]carbothioamide\""	Disulfiram	sample	Sample	35.65	94.5924	120.72	124.275
2809273	C1CN(CCN1C2=NC(=NS2)C3=CC=CC=C3)C(=O)NC4=CC=CC=C4	BHBOSTKQCZEAJM-UHFFFAOYSA-N	JNJ 1661010	Selleck Cherry Pick 1	JNJ-1661010 is a potent and selective FAAH inhibitor with IC50 of 10 nM (rat) and 12 nM (human).	JNJ 1661010	sample	Sample	102.94	90.9943	98.64	112.716
6918403	CC(C1=CC=CC=C1)NC2=NC=NC3=C2C=C(N3)C4=CC=C(C=C4)O	XRYJULCDUUATMC-CYBMUJFWSA-N	PKI-166	Sigma Aldrich Custom Order March 2016	PKI-166 is a potent, selective and orally available EGF-R tyrosine kinase inhibitor. PKI-166 potently inhibits the growth and metastasis of many human cancers including human pancreatic cancer.	4-(4-{[(1R)-1-phenylethyl]amino}-7H-pyrrolo[2,3-d]pyrimidin-6-yl)phenol	sample	Sample	64.84	66.0292	107.93	138.535
9825149	C1CCN(C1)CC2CC(C2)N3C=C(C4=C3N=CN=C4N)C5=CC(=CC=C5)OCC6=CC=CC=C6	LSFLAQVDISHMNB-UHFFFAOYSA-N	NVP-ADW742	Selleck Cherry Pick 1	NVP-ADW742 is an IGF-1R inhibitor with IC50 of 0.17 Î¼M.	NVP-ADW742	sample	Sample	96.24	90.9105	96.8	123.002
NA	NA	NA	Negative	NA	NA	NA	dmso	DMSO	104.62	111.087	109.71	94.8013
51407869	C1=NC(=C(N1C2C(C(C(O2)CO)O)O)N)C(=O)N	RTRQQBHATOEIAF-HAVMAKPUSA-N	Acadesine	Selleck Cherry Pick 1	Acadesine results in accumulation of ZMP, which mimics both activating effects of AMP on AMPK and AMPKK.	Acadesine	sample	Sample	91.94	92.0195	99.54	118.524
56459315	C1CCN(CC1)S(=O)(=O)C2=CC=CC(=C2)NC(=O)C3CCC4(CC3)C(=O)NC(=O)N4	XBLWTIVZNZKVPU-UHFFFAOYSA-N	PIM1 Kinase Inhibitor IV	CalbioChem Kinase Inhibitor III	NA	PIM1 Kinase Inhibitor IV	sample	Sample	97.72	86.9234	100.53	123.96
448014	COC1=CC=C(C=C1)CNC(=O)NC2=NC=C(S2)[N+](=O)[O-]	YAEMHJKFIIIULI-UHFFFAOYSA-N	GSK-3b Inhibitor VIII	CalbioChem Kinase Inhibitor II (V2)	NA	GSK-3b Inhibitor VIII	sample	Sample	105.54	90.9546	96.56	127.989
NA	NA	NA	Negative	NA	NA	NA	dmso	DMSO	96.9	91.26	110.31	114.165
11957682	CN(C)C1=CC=CC2=C1C=CC=C2S(=O)(=O)NCCCCN3CCN(CC3)C4=CC=CC=C4OC.C(=CC(=O)O)C(=O)O	NMWGXMJVHMDGSA-BTJKTKAUSA-N	Cortexolone maleate	LOPAC 1280	D2 dopamine receptor antagonist	Cortexolone maleate	sample	Sample	99.82	85.143	116.94	131.225
11537217	C1=CC(=C(C=C1C(=O)NC2=NC=C(S2)[N+](=O)[O-])Cl)[N+](=O)[O-]	XCHLNGBTHLJLFG-UHFFFAOYSA-N	SM-7368	Sigma Aldrich Custom Order March 2016	SM-7368 is a cell-permeable inhibitor of TNF-Î±-induced MMP-9 upregulation. Also, SM-7368 strongly inhibits TNF-Î±-induced NF-kB activity but not AP-1 activity. The compound inhibits the TNF-Î±-induced invasion of HT1080 human fibrosarcoma cell line.	3-chloro-4-nitro-N-(5-nitrothiazol-2-yl)benzamide	sample	Sample	83.59	84.0738	108.35	122.356
4124851	CN1C(=O)N(C(=O)S1)CC2=CC=CC=C2	JDSJDASOXWCHPN-UHFFFAOYSA-N	GSK-3b Inhibitor I	CalbioChem Kinase Inhibitor II (V2)	NA	GSK-3b Inhibitor I	sample	Sample	101.58	98.9136	98.29	133.973
NA	NA	NA	Negative	NA	NA	NA	dmso	DMSO	112.84	112.076	110.92	99.7664
22624897	CC1=CC(=C(C=C1O)NC2=NC=NC3=C2C=CC(=C3)OCC4=CC=CC=C4)F.Cl	AVRHWGLIYGJSOD-UHFFFAOYSA-N	ZM 323881 hydrochloride - 5-((7-Benzyloxyquinazolin-4-yl)amino)-4-fluoro-2-methylphenol hydrochloride	Tocrisscreen Kinase Inhibitor	Potent, selective inhibitor of VEGFR-2	ZM 323881 hydrochloride - 5-((7-Benzyloxyquinazolin-4-yl)amino)-4-fluoro-2-methylphenol hydrochloride	sample	Sample	105.38	91.6162	94.46	138.047
NA	NA	NA	Negative	NA	NA	NA	dmso	DMSO	101.96	105.945	111.46	96.3477
2399	C1=CC=C2C(=C1)C(=CN2)C3=C(C(=O)NC3=O)C4=CNC5=CC=CC=C54	DQYBRTASHMYDJG-UHFFFAOYSA-N	Bisindolylmaleimide IV	CalbioChem Kinase Inhibitor I (V2)	A potent, cell permeable, and selective inhibitor of PKC (IC50 = 87 nM).	Bisindolylmaleimide IV	sample	Sample	119.4	91.2306	94.71	136.374
3971	C1CN(CCN1)C2=CC(=O)C3=C(O2)C(=CC=C3)C4=CC=CC=C4	NGAGMBNBKCDCDJ-UHFFFAOYSA-N	LY 303511	CalbioChem Kinase Inhibitor I (V2)	A negative control compound for the PI 3-kinase inhibitor LY 294002 (Cat. No. 440202).	LY 303511	sample	Sample	98.28	100.794	92.77	136.444
NA	NA	NA	Negative	NA	NA	NA	dmso	DMSO	85.28	101.951	114.76	118.107
5757	CC12CCC3C(C1CCC2O)CCC4=C3C=CC(=C4)O	VOXZDWNPVJITMN-ZBRFXRBCSA-N	Estradiol	Enzo Screen-Well FDA-approved Drug	\(1S,10R,11S,14S,15S)-15-methyltetracyclo[8.7.0.0²,?.0¹¹,¹?]heptadeca-2(7),3,5-triene-5,14-diol\""	Estradiol	sample	Sample	93.76	94.602	97.57	121.483
21642479	C1CNCC(C2=CC(=C(C(=C21)Cl)O)O)C3=CC=C(C=C3)O.Cl	NLMPGIXLXSPNFS-UHFFFAOYSA-N	Fenoldopam.HCl	Enzo Screen-Well FDA-approved Drug	\6-chloro-1-(4-hydroxyphenyl)-2,3,4,5-tetrahydro-1H-3-benzazepine-7,8-diol hydrochloride\""	Fenoldopam.HCl	sample	Sample	97.83	97.5826	97.05	121.164
71299339	C1CC1NS(=O)(=O)C2=CC(=C(C=C2)C3=CSC=C3)NC(=O)NC4=CC=CC(=C4)C(F)(F)F	CCAWRGNYALGPQH-UHFFFAOYSA-N	N-cyclopropyl-4-(thiophen-3-yl)-3-(3-(3-(trifluoromethyl)phenyl)ureido)benzenesulfonamide	Sigma Aldrich Custom Order March 2016	TubeID [194346770] PlateID [B02318623] Tube Volume:275uL Concentration:10.573	N-cyclopropyl-4-(thiophen-3-yl)-3-(3-(3-(trifluoromethyl)phenyl)ureido)benzenesulfonamide	sample	Sample	89.48	91.2433	94.64	130.129
5742	C(=N)(N)N.Cl	PJJJBBJSCAKJQF-UHFFFAOYSA-N	Guanidine (Aminoformamidine) HCl	Selleck Cherry Pick 1	Guanidine (Aminoformamidine) HCl, the crystalline compound of strong alkalinity formed by the oxidation of guanine, is a normal product of protein metabolism and a protein denaturant.	Guanidine (Aminoformamidine) HCl	sample	Sample	13.73	21.0952	187.01	140.117
25047698	C1=CC=C(C=C1)CNS(=O)(=O)C2=C(C=C(C=C2)[N+](=O)[O-])[N+](=O)[O-]	XKHQYTSLQZPZOF-UHFFFAOYSA-N	N- Benzyl- 2,4- dinitrobenzenesulfonamide	Sigma Aldrich Custom Order March 2016	N-benzyl-2,4-dinitrobenze nesulfonamide reacts with cysteine to release SO2.	N-Benzyl-2,4-dinitrobenzenesulfonamide	sample	Sample	58.39	78.9957	116.61	122.627
5494425	CC(C)(C)C1=NC2=C(N1)C3=C(C=C(C=C3)F)C4=C2C=CNC4=O	VNDWQCSOSCCWIP-UHFFFAOYSA-N	JAK Inhibitor I	CalbioChem Kinase Inhibitor I (V2)	A potent inhibitor of JAK1 (IC50 = 15 nM for murine JAK1), JAK2 (IC50 = 1 nM), JAK3 (Ki = 5 nM), and Tyk2 (IC50 = 1 nM).	JAK Inhibitor I	sample	Sample	99.46	99.8289	90.3	125.61
3366	C1=NC(=O)NC(=C1F)N	XRECTZIEBJDKEO-UHFFFAOYSA-N	Flucytosine (Ancobon)	Selleck Cherry Pick 1	Flucytosine (5-Fluorocytosine, 5-FC, Ancobon) is an antifungal drug with IC50 of 0.93 Î¼M in C. albicans.	Flucytosine (Ancobon)	sample	Sample	57.21	70.3023	115.52	133.898
421610	CN(C)C1=CC=CC=C1CN2CCCN(C2C3=CC=NC=C3)CC4=CC=CC=C4N(C)C	KVQOGDQTWWCZFX-UHFFFAOYSA-N	2-[(3-[2-(dimethylamino)benzyl]-2-(4-pyridinyl)tetrahydro-1(2H)-pyrimidinyl)methyl]-N,N-dimethylaniline	Sigma Aldrich Custom Order March 2016	TubeID [194346506] PlateID [B02321645] Tube Volume:275uL Concentration:10.157	2-[(3-[2-(dimethylamino)benzyl]-2-(4-pyridinyl)tetrahydro-1(2H)-pyrimidinyl)methyl]-N,N-dimethylaniline	sample	Sample	65.24	83.8636	108.88	136.667
125891	C1=CC(=CC=C1CCC2=CNC3=C2C(=O)N=C(N3)N)C(=O)NC(CCC(=O)[O-])C(=O)[O-].[Na+].[Na+]	NYDXNILOWQXUOF-FFXKMJQXSA-L	Pemetrexed (Alimta)	Selleck Cherry Pick 1	Pemetrexed disodium (Alimta) is a novel antifolate and antimetabolite for TS, DHFR and GARFT with Ki of 1.3 nM, 7.2 nM and 65 nM, respectively.	Pemetrexed (Alimta)	sample	Sample	30.48	72.2393	122.13	126.281
5351435	C=CC(=O)N1CC(=CC2=CC=C(C=C2)[N+](=O)[O-])C(=O)C(=CC3=CC=C(C=C3)[N+](=O)[O-])C1	GFARQYQBWJLZMW-JYFOCSDGSA-N	1-acryloyl-3,5-bis((E)-4-nitrobenzylidene)piperidin-4-one	Sigma Aldrich Custom Order March 2016	TubeID [194346559] PlateID [B02321648] Tube Volume:10.219 Concentration:350uL	1-acryloyl-3,5-bis((E)-4-nitrobenzylidene)piperidin-4-one	sample	Sample	0.39	17.4755	221	144.591
439501	CC1C(C(C(C(O1)OC2CC(C3(C4C(CCC3(C2)O)C5(CCC(C5(CC4O)C)C6=CC(=O)OC6)O)CO)O)O)O)O	LPMXVESGRSUGHW-HBYQJFLCSA-N	(-)-Ouabain	Enzo Screen-Well Natural Product	\4-[(1S,2R,3R,5S,7S,10R,11S,14R,15R,17R)-3,7,11,17-tetrahydroxy-2-(hydroxymethyl)-15-methyl-5-{[(2R,3R,4R,5R,6S)-3,4,5-trihydroxy-6-methyloxan-2-yl]oxy}tetracyclo[8.7.0.0²,?.0¹¹,¹?]heptadecan-14-yl]-2,5-dihydrofuran-2-one\""	(-)-Ouabain	sample	Sample	41.1	50.8345	125.37	113.833
NA	NA	NA	Negative	NA	NA	NA	dmso	DMSO	102.69	118.087	110.3	100.349
16219404	CS(=O)(=O)CCNCC1=NC(=CS1)C2=CC3=C(C=C2)N=CN=C3NC4=CC(=C(C=C4)OCC5=CC(=CC=C5)F)Cl.Cl.Cl	WIMITXDBYLKRKB-UHFFFAOYSA-N	GW 583340 dihydrochloride - N-[3-Chloro-4-[(3-fluorophenyl)methoxy]phenyl]-6-[2-[[[2-(methylsulfonyl)ethyl]amino]methyl]-4-thiazolyl]-4-quinazolinamine dihydrochloride	Tocrisscreen Kinase Inhibitor	Potent dual EGFR/ErbB2 inhibitor; orally active	GW 583340 dihydrochloride - N-[3-Chloro-4-[(3-fluorophenyl)methoxy]phenyl]-6-[2-[[[2-(methylsulfonyl)ethyl]amino]methyl]-4-thiazolyl]-4-quinazolinamine dihydrochloride	sample	Sample	99.66	88.4189	99.4	135.617
9829523	CC12C(C(CC(O1)N3C4=CC=CC=C4C5=C6C(=C7C8=CC=CC=C8N2C7=C53)CNC6=O)N(C)C(=O)C9=CC=CC=C9)OC	BMGQWWVMWDBQGC-IIFHNQTCSA-N	Staurosporine, N-benzoyl-	CalbioChem Kinase Inhibitor I (V2)	A broad-spectrum, reversible inhibitor of PKC (a, b and g), PDGFRb, VEGFR2, Syk, PKCh, PKCd, Flk-1, Flt3, Cdk1/B, PKA, c-Kit, c-Fgr, c-Src, VEGFR1, and EGFR (IC50 = 22 nM, 50 nM, 86 nM, 95 nM, 160 nM, 330 nM, 390 nM, 528 nM, 570 nM, 570 nM, 600 nM, 790 nM, 800 nM, 912 nM, and 1.0 Î¼M, respectively).	Staurosporine, N-benzoyl-	sample	Sample	53.52	65.9862	82.36	107.648
1476756	COC1=CC=C(C=C1)CN2C=C(C(=O)C3=CC=CC=C32)C(=O)O	BZBBTGCKPRSPGF-UHFFFAOYSA-N	BQCA	Sigma Aldrich Custom Order March 2016	BQCA is a potent muscarinic M1 receptor positive allosteric modulator with selectivity for M1 over M2-M5. It potentiates M1 activity in in vitro and in vivo assays and is orally bioavailable. Muscarinic 1 (M1) receptors are expressed in brain regions responsible for attention and memory, including hippocampus, cortex, and striatum. BQCA binds allosterically to M1 to enhance the binding and effica…	1-(4-methoxybenzyl)-4-oxo-1,4-dihydro-3-quinolinecarboxylic acid	sample	Sample	99.3	101.02	98.83	115.505
NA	NA	NA	Negative	NA	NA	NA	dmso	DMSO	94.37	99.4939	111.32	101.464
NA	NA	NA	Negative	NA	NA	NA	dmso	DMSO	109.65	109.091	110.76	90.206
NA	NA	NA	Negative	NA	NA	NA	dmso	DMSO	101.34	102.037	111.39	98.4767
NA	NA	NA	Negative	NA	NA	NA	dmso	DMSO	99.1	98.5745	110.66	102.127
9969021	C1=CC(=CC=C1C2=NC3=C(N2)C=C(C=C3)C(=O)N)OC4=CC=C(C=C4)Cl	UXGJAOIJSROTTN-UHFFFAOYSA-N	Chk2 Inhibitor II	CalbioChem Kinase Inhibitor II (V2)	NA	Chk2 Inhibitor II	sample	Sample	100.46	97.4343	91.37	132.167
NA	NA	NA	Negative	NA	NA	NA	dmso	DMSO	100.66	105.048	109.04	122.75
40486	CC1CCC2(C(CC(C(O2)C(C)C(=O)C3=CC=CN3)C)C)OC1CC4=NC5=C(O4)C=CC(=C5C(=O)O)NC	HIYAVKIYRIFSCZ-CVXKHCKVSA-N	Antibiotic A-23187	Enzo Screen-Well Natural Product	5-(methylamino)-2-{[(2S,3S,8S,9R,11R)-3,9,11-trimethyl-8-[1-oxo-1-(1H-pyrrol-2-yl)propan-2-yl]-1,7-dioxaspiro[5.5]undecan-2-yl]methyl}-1,3-benzoxazole-4-carboxylic acid	Antibiotic A-23187	sample	Sample	49.71	70.4277	151.29	123.97
9823820	COC1=CC2=NC=CC(=C2C=C1C(=O)N)OC3=CC(=C(C=C3)NC(=O)NC4CC4)Cl	WOSKHXYHFSIKNG-UHFFFAOYSA-N	E7080	Symansis	NA	E7080	sample	Sample	94.86	83.8436	89.24	122.477
NA	NA	NA	Negative	NA	NA	NA	dmso	DMSO	92.9	105.069	113.23	119.015
58097342	CC1=CC(=CC(=C1CC(=O)CC(C)(C)C)C)N2CCC3=C(C2)C=C(C=C3)F	JGMRSMHVWGWNKX-UHFFFAOYSA-N	p38 MAP Kinase Inhibitor IV	CalbioChem Kinase Inhibitor III	NA	p38 MAP Kinase Inhibitor IV	sample	Sample	109.29	98.4175	95.17	121.81
5284452	C1=CC(=C(C=C1C2=C(C(=O)C3=C(C=C(C=C3O2)O)O)O)O)O.O.O	GMGIWEZSKCNYSW-UHFFFAOYSA-N	Quercetin dihydrate	LOPAC 1280	Mitochondrial ATPase and phosphodiesterase (PDE) inhibitor; inhibits PI3-K activity	Quercetin dihydrate	sample	Sample	98.74	88.5576	90.23	134.377
2391	CC(=O)OC1=CC=C(C=C1)C(C2=CC=C(C=C2)OC(=O)C)C3=CC=CC=N3	KHOITXIGCFIULA-UHFFFAOYSA-N	Bisacodyl	Enzo Screen-Well FDA-approved Drug	4-{[4-(acetyloxy)phenyl](pyridin-2-yl)methyl}phenyl acetate	Bisacodyl	sample	Sample	101.91	94.1778	86.41	125.341
6610278	COC1=C(C=C2C(=C1)C(=NC=N2)NC3=CC=C(C=C3)NC(=O)C4=CC=CC=C4)OC	IMYVCWQAHSYYOO-UHFFFAOYSA-N	Aurora Kinase Inhibitor II	CalbioChem Kinase Inhibitor I (V2)	A compound that acts as a potent, selective inhibitor of Aurora kinases (IC50 = 310 nM and 240 nM for Aurora A and B, respectively, 1.25 Î¼M in MCF7 cells).	Aurora Kinase Inhibitor II	sample	Sample	54.77	77.8466	111.25	132.797
72435	COC1=CC(=CC(=C1OC)OC)C2C3C(COC3=O)C(C4=CC5=C(C=C24)OCO5)O	YJGVMLPVUAXIQN-HAEOHBJNSA-N	Picropodophyllin	Enzo Screen-Well Natural Product	(10R,11S,15R,16R)-16-hydroxy-10-(3,4,5-trimethoxyphenyl)-4,6,13-trioxatetracyclo[7.7.0.0³,?.0¹¹,¹?]hexadeca-1,3(7),8-trien-12-one	Picropodophyllin	sample	Sample	10.86	58.2524	165.23	127.898
71433801	CC1=CC(=NO1)NC(=O)NC2=C(C=C(C=C2)OC3=C4C=C(C(=CC4=NC=C3)OC)OC)Cl.O	VTWZGSZTIGEYIC-UHFFFAOYSA-N	VEGFR Tyrosine Kinase Inhibitor IV	CalbioChem Kinase Inhibitor I (V2)	NA	VEGFR Tyrosine Kinase Inhibitor IV	sample	Sample	90.72	82.4032	93.96	121.493
9846729	CC(C)C1=CC=CC=C1SC2=C(C=C(C=C2)C=CC(=O)N3CCN(CC3)C(=O)C)[N+](=O)[O-]	HTGGAYLWTDOFDK-PKNBQFBNSA-N	4-[(1E)-3-(4-acetyl-1-piperazinyl)-3-oxo-1-propenyl]-2-nitrophenyl 2-isopropylphenyl sulfide	Sigma Aldrich Custom Order March 2016	TubeID [194346479] PlateID [B02321645] Tube Volume:275uL Concentration:10.423	4-[(1E)-3-(4-acetyl-1-piperazinyl)-3-oxo-1-propenyl]-2-nitrophenyl 2-isopropylphenyl sulfide	sample	Sample	86.43	82.5304	103.22	122.784
6105572	C1=CC=C(C=C1)C2=CC(=O)C3=C(N2)N=C(C=C3)Cl	JSCUNIPKMPNPFX-UHFFFAOYSA-N	7-Chloro-4-hydroxy-2-phenyl-1,8-naphthyridine	LOPAC 1280	A1 adenosine receptor antagonist	7-Chloro-4-hydroxy-2-phenyl-1,8-naphthyridine	sample	Sample	20.4	76.6509	140.54	115.606
57269238	C1=CC=C(C(=C1)C2=C(C=CC(=C2)Cl)O)O	HNOJZMVRVOWZOD-UHFFFAOYSA-N	WHI-P180, Hydrochloride	CalbioChem Kinase Inhibitor III	NA	WHI-P180, Hydrochloride	sample	Sample	110.29	78.9817	87.15	133.74
54889	CCOC(=O)C(CCC1=CC=CC=C1)NC(C)C(=O)N2CC3=CC(=C(C=C3CC2C(=O)O)OC)OC.Cl	JXRAXHBVZQZSIC-JKVLGAQCSA-N	Moexipril HCl	Selleck Cherry Pick 1	Moexipril hydrochloride is a potent orally active non-sulfhydryl angiotensin converting enzyme inhibitor (ACE) with IC50 of 0.041 Â¦ÃŒM, which is used for the treatment of hypertension and congestive heart failure.	Moexipril HCl	sample	Sample	105.48	74.6678	87.39	135.45
66064	CN1CCN(CC1)CCCN2C3=CC=CC=C3SC4=C2C=C(C=C4)C(F)(F)F.Cl.Cl	BXDAOUXDMHXPDI-UHFFFAOYSA-N	Trifluoperazine dihydrochloride	LOPAC 1280	Calmodulin antagonist; dopamine receptor antagonist; antipsychotic; sedative	Trifluoperazine dihydrochloride	sample	Sample	107.63	87.3144	106.53	140.917
6918223	CC(CN1CC(=O)NC(=O)C1)N2CC(=O)NC(=O)C2.Cl	BIFMNMPSIYHKDN-FJXQXJEOSA-N	Dexrazoxane HCl	Selleck Cherry Pick 1	A cardioprotective agent	Dexrazoxane HCl	sample	Sample	78.37	82.6746	106.5	130.014
16079009	CC1=CC=CC(=N1)C2=C(N=C(N2)C(C)(C)C)C3=CC4=C(C=C3)OCO4.Cl	BTUOOXPZOVNPMF-UHFFFAOYSA-N	TGF-b RI Inhibitor III	CalbioChem Kinase Inhibitor I (V2)	A potent, reversible, and selective inhibitor of activin receptor-like kinase 4 (IC50 = 129 nM), 5 ( IC50 = 47 nM), and 7.	TGF-b RI Inhibitor III	sample	Sample	83.95	96.3062	97.73	122.011
NA	NA	NA	Negative	NA	NA	NA	dmso	DMSO	112.36	99.0415	102.61	109.647
16760619	C1=CC2=C(C=C1Cl)C(=CC3=CC(=C(C(=C3)Cl)O)Cl)C(=O)N2	ZJFMARHFPUZEKI-KMKOMSMNSA-N	PKR Inhibitor, Negative Control	CalbioChem Kinase Inhibitor I (V2)	A negative control compound for PKR Inhibitor (cat. No.527450)	PKR Inhibitor, Negative Control	sample	Sample	98.76	100.768	95.12	127.744
NA	NA	NA	Negative	NA	NA	NA	dmso	DMSO	95.76	112.87	110.48	104.703
9869779	CC(C1=NC=CS1)NC(=O)NC2=C(C=C(C=C2)OC3=C4C=C(C(=CC4=NC=C3)OC)OC)OC	SHPFDGWALWEPGS-UHFFFAOYSA-N	Ki20227	Symansis	NA	Ki20227	sample	Sample	46.98	68.5473	99.87	123.939
NA	NA	NA	Negative	NA	NA	NA	dmso	DMSO	98.62	103.813	109.19	93.8488
16211318	CC1=C(N=C(N=C1N)C(CC(=O)N)NCC(C(=O)N)N)C(=O)NC(C(C2=CN=CN2)OC3C(C(C(C(O3)CO)O)O)OC4C(C(C(C(O4)CO)O)OC(=O)N)O)C(=O)NC(C)C(C(C)C(=O)NC(C(C)O)C(=O)NCCC5=NC(=CS5)C6=NC=C(S6)C(=O)NCCC[S+](C)C)O	BTUAZDFNPOPPDX-XRQZBZQLSA-O	Bleomycin	Enzo Screen-Well FDA-approved Drug	\(3-{[2-(2-{2-[(2R,3R)-2-[(2S,3S,4R)-4-[(2R,3R)-2-({6-amino-2-[(1S)-1-{[(2S)-2-amino-2-carbamoylethyl]amino}-2-carbamoylethyl]-5-methylpyrimidin-4-yl}formamido)-3-{[(2R,3S,4S,5S,6S)-3-{[(2S,3S,4R,5R,6R)-4-(carbamoyloxy)-3,5-dihydroxy-6-(hydroxymethyl)oxan-2-yl]oxy}-4,5-dihydroxy-6-(hydroxymethyl)oxan-2-yl]oxy}-3-(1H-imidazol-4-yl)propanamido]-3-hydroxy-2-methylpentanamido]-3-hydroxybutanamido]eth…	Bleomycin	sample	Sample	95.34	86.2044	94.4	115.081
2247	COC1=CC=C(C=C1)CCN2CCC(CC2)NC3=NC4=CC=CC=C4N3CC5=CC=C(C=C5)F	GXDALQBWZGODGZ-UHFFFAOYSA-N	Astemizole	Enzo Screen-Well FDA-approved Drug	\1-[(4-fluorophenyl)methyl]-N-{1-[2-(4-methoxyphenyl)ethyl]piperidin-4-yl}-1H-1,3-benzodiazol-2-amine\""	Astemizole	sample	Sample	89.02	88.6011	109.27	143.398
26758930	CC(C(=O)NC1=C(C=C(C=C1)Br)F)OC(=O)C2=CC3=CC=CC=C3C=C2OC	CTGBROQFZXLEDA-LBPRGKRZSA-N	IKK-2 Inhibitor V	CalbioChem Kinase Inhibitor III	NA	IKK-2 Inhibitor V	sample	Sample	50.06	55.3123	115.97	123.846
197690	CC#CCOC(=O)C1=C(N=C2C(=C1N)C3=C(S2)CC(CC3)O)C	JDTZAGLGBRRCJT-UHFFFAOYSA-N	SB 205384	LOPAC 1280	GABA-A receptor modulator selective for the alpha3beta2gamma2 subunit combination	SB 205384	sample	Sample	85.84	87.0802	99.47	133.825
10196499	C1CN(CCC1N2C3=CC=CC=C3NC2=O)CC4=CC=C(C=C4)C5=NC6=CC7=C(C=C6N=C5C8=CC=CC=C8)N=CN7	BIWGYFZAEWGBAL-UHFFFAOYSA-N	Akt Inhibitor VIII, Isozyme-Selective, Akti-1/2	CalbioChem Kinase Inhibitor I (V2)	A compound that potently and selectively inhibits Akt1/Akt2 activity (IC50 = 58 nM, 210 nM, and 2.12 µM for Akt1, Akt2, and Akt3, respectively, in in vitro kinase assays).	Akt Inhibitor VIII, Isozyme-Selective, Akti-1/2	sample	Sample	81.24	75.8898	105.33	131.334
NA	NA	NA	Negative	NA	NA	NA	dmso	DMSO	101.89	105.542	110.43	108.349
2794188	CCN1C=NC2=C1N=C(N=C2NC3=CC(=CC=C3)Cl)NC4CCCCC4N	UTBSBSOBZHXMHI-LSDHHAIUSA-N	Cdk1 Inhibitor, CGP74514A	CalbioChem Kinase Inhibitor II (V2)	NA	Cdk1 Inhibitor, CGP74514A	sample	Sample	13.49	54.0154	140.54	133.974
6918454	C1CC1CONC(=O)C2=C(C(=C(C=C2)F)F)NC3=C(C=C(C=C3)I)Cl	GFMMXOIFOQCCGU-UHFFFAOYSA-N	CI-1040	Symansis	NA	CI-1040	sample	Sample	70.95	77.5582	93.26	115.652
4030	COC(=O)NC1=NC2=C(N1)C=C(C=C2)C(=O)C3=CC=CC=C3	OPXLLQIJSORQAM-UHFFFAOYSA-N	Mebendazol	Enzo Screen-Well FDA-approved Drug	\methyl N-(5-benzoyl-1H-1,3-benzodiazol-2-yl)carbamate\""	Mebendazol	sample	Sample	11.6	69.2388	187.64	126.746
6419741	C1=CC=C2C(=C1)C3=C(N2)N4C=NC=C4C5=C3C(=O)NC5=O	WXUJAQBSBZLVEV-UHFFFAOYSA-N	Isogranulatimide	CalbioChem Kinase Inhibitor II (V2)	NA	Isogranulatimide	sample	Sample	96.41	87.6761	90.02	133.929
NA	NA	NA	Negative	NA	NA	NA	dmso	DMSO	119.71	117.25	109.62	113.202
11713159	CN(C1=C(C=CC=N1)CNC2=NC(=NC=C2C(F)(F)F)NC3=CC4=C(C=C3)NC(=O)C4)S(=O)(=O)C	MZDKLVOWGIOKTN-UHFFFAOYSA-N	PF-562271	Symansis	NA	PF-562271	sample	Sample	32.27	54.5647	115.95	117.882
10314472	CNC1CC(C2=CC=CC=C12)C3=CC(=C(C=C3)Cl)Cl.Cl	QICQDZXGZOVTEF-MELYUZJYSA-N	Indatraline hydrochloride	LOPAC 1280	Potent inhibitor of dopamine, norepinephrine and serotonin reuptake	Indatraline hydrochloride	sample	Sample	85.89	84.1205	109.61	132.648
6711154	C1=CC(=CC=C1NC2=C(C=C3C(=C2)C(=O)NC3=O)NC4=CC=C(C=C4)F)F	RONQPWQYDRPRGG-UHFFFAOYSA-N	CGP 53353 - 5,6-bis[(4-Fluorophenyl)amino]-1H-isoindole-1,3(2H)-dione	Tocrisscreen Kinase Inhibitor	Selective inhibitor of PKCÎ²II	CGP 53353 - 5,6-bis[(4-Fluorophenyl)amino]-1H-isoindole-1,3(2H)-dione	sample	Sample	110.12	93.4155	93.36	133.34
5405	CC(C)(C)C1=CC=C(C=C1)C(CCCN2CCC(CC2)C(C3=CC=CC=C3)(C4=CC=CC=C4)O)O	GUGOEEXESWIERI-UHFFFAOYSA-N	Terfenadine	Enzo Screen-Well FDA-approved Drug	1-(4-tert-butylphenyl)-4-[4-(hydroxydiphenylmethyl)piperidin-1-yl]butan-1-ol	Terfenadine	sample	Sample	89.21	90.0815	113.6	143.154
9825285	CCOC1=NC2=CC=CC(=C2N1CC3=CC=C(C=C3)C4=CC=CC=C4C5=NC(=O)ON5)C(=O)O	KGSXMPPBFPAXLY-UHFFFAOYSA-N	Azilsartan	Sigma Aldrich Custom Order March 2016	Azilsartan is a highly potent and slowly dissociating Angiotensin II type 1 (AT1) receptor blocker (ARB) with an IC 50 of 2.6 nM. It is the active form of Azilsartan medoxomil, used for treatment of hypertension. Azilsartan may also have potentially beneficial effects on metabolic syndrome including insulin sensitizing activity that may involve more than just blockade of AT(1) receptors.	2-ethoxy-1-{[2'-(5-oxo-2,5-dihydro-1,2,4-oxadiazol-3-yl)[1,1'-biphenyl]-4-yl]methyl}-1H-benzimidazole-7-carboxylic acid	sample	Sample	100.51	79.6948	103.13	137.286
5281222	C1=CC(=C(C=C1C=CC(=O)C2=C(C=C(C=C2)O)O)O)O	AYMYWHCQALZEGT-ORCRQEGFSA-N	Butein	Enzo Screen-Well Natural Product	(2E)-1-(2,4-dihydroxyphenyl)-3-(3,4-dihydroxyphenyl)prop-2-en-1-one	Butein	sample	Sample	89.21	74.3245	94.35	132.901
5081913	C1=CC(=C(C=C1Cl)C(=O)NC2=CC(=CC(=C2)C(F)(F)F)C(F)(F)F)O	CHILCFMQWMQVAL-UHFFFAOYSA-N	IMD 0354 - N-[3,5-Bis(trifluoromethyl)phenyl]-5-chloro-2-hydroxybenzamide	Tocrisscreen Kinase Inhibitor	Inhibitor of IKK-2	IMD 0354 - N-[3,5-Bis(trifluoromethyl)phenyl]-5-chloro-2-hydroxybenzamide	sample	Sample	52.66	57.0443	115.46	122.263
26758940	CCOC1=CC=CC=C1NC(=O)C(C)OC(=O)C2=CC3=CC=CC=C3C=C2OC	DUROLWLMJSAGOU-OAHLLOKOSA-N	Indirubin-3'-monoxime, 5-Iodo-	CalbioChem Kinase Inhibitor III	NA	Indirubin-3'-monoxime, 5-Iodo-	sample	Sample	87.82	73.2826	96.71	112.529
NA	NA	NA	Negative	NA	NA	NA	dmso	DMSO	105.88	110.904	114.52	107.696
NA	NA	NA	Negative	NA	NA	NA	dmso	DMSO	100.42	101.65	114.26	102.613
NA	NA	NA	Negative	NA	NA	NA	dmso	DMSO	105.39	106.794	108.78	121.019
NA	NA	NA	Negative	NA	NA	NA	dmso	DMSO	99.64	103.967	105.8	96.4332
NA	NA	NA	Negative	NA	NA	NA	dmso	DMSO	103.91	102.766	111.67	101.166
NA	NA	NA	Negative	NA	NA	NA	dmso	DMSO	101.82	112.546	109.12	104.762
NA	NA	NA	Negative	NA	NA	NA	dmso	DMSO	93.54	98.9063	107.84	101.113
57519518	CCOC1=CC=C(C=C1)CC2=C(C=CC(=C2)C3C(C(C(C(O3)CO)O)O)O)Cl	JVHXJTBJCFBINQ-MJCUULBUSA-N	Dapagliflozin	Selleck Cherry Pick 1	Dapagliflozin is a potent and selective hSGLT2 inhibitor with EC50 of 1.1 nM.	Dapagliflozin	sample	Sample	25.06	52.532	124.31	132.983
119368	CC(C)C1=CC(=C(C(=C1)C(C)C)C2=CSC(=N2)N(CCN(C)C)CC3=CN=CC=C3)C(C)C	VVBFISAUNSXQGZ-UHFFFAOYSA-N	SR 27417	Sigma Aldrich Custom Order March 2016	SR 27417 is a long-acting, highly potent, specific competitive platelet-activating factor (PAF) receptor antagonist.	N~1~,N~1~-dimethyl-N~2~-(3-pyridinylmethyl)-N~2~-[4-(2,4,6-triisopropylphenyl)-1,3-thiazol-2-yl]-1,2-ethanediamine	sample	Sample	55.25	50.7163	146.38	146.426
16219721	C1CN(CCC12C(=O)N(CN2C3=CC=CC=C3)CCC4=CC=C(C=C4)N=C=S)CCCC(=O)C5=CC=C(C=C5)F.Cl	MHDTWYNWOBNGFA-UHFFFAOYSA-N	N-(p-Isothiocyanatophenethyl)spiperone hydrochloride	LOPAC 1280	Selective irreversible D2 dopamine receptor antagonist	N-(p-Isothiocyanatophenethyl)spiperone hydrochloride	sample	Sample	74.04	82.6697	128.12	148.889
NA	NA	NA	Negative	NA	NA	NA	dmso	DMSO	102.61	103.915	110.97	100.024
20931416	C1CNCCC12C(=NC3=CC=CC=C3N2)NCC4=CC(=CC=C4)Cl	YAFQFNOUYXZVPZ-UHFFFAOYSA-N	Liproxstatin-1	Sigma Aldrich Custom Order March 2016	Liproxstatin-1 is a potent inhibitor of ferroptosis, a non-apoptotic form of cell death characterized by iron-dependent accumulation of lethal lipid reactive oxygen species (ROS). Liproxstatin-1 suppressed ferroptosis in human cells and in an ischaemia/reperfusion-ind uced tissue injury model in mice. Knockout of glutathione peroxidase 4 (Gpx4) Has been shown to cause cell death by ferroptosis. L…	N-(3-chlorobenzyl)-1'H-spiro[piperidine-4,2'-quinoxalin]-3'-amine	sample	Sample	89.64	98.9508	106.14	124.299
71308299	CC1=CC2=C(C=C1C)N(C=N2)C3C(C(C(O3)CO)OP(=O)([O-])OC(C)CNC(=O)CCC4(C(C5C6(C(C(C(=C(C7=NC(=CC8=NC(=C(C4=N5)C)C(C8(C)C)CCC(=O)N)C(C7(C)CC(=O)N)CCC(=O)N)C)[N-]6)CCC(=O)N)(C)CC(=O)N)C)CC(=O)N)C)O.[C-]#N.[Co+3]	FDJOLVPMNUYSCM-WYVZQNDMSA-L	Vitamin B12	Selleck Cherry Pick 1	Vitamin b12 is a water soluble vitamin with a key role in the normal functioning of the brain and nervous system, and for the formation of blood.	Vitamin B12	sample	Sample	98.97	95.7618	102.87	124.311
NA	NA	NA	Negative	NA	NA	NA	dmso	DMSO	102.54	109.48	113.14	105.672
NA	NA	NA	Negative	NA	NA	NA	dmso	DMSO	93.81	97.7129	112.26	100.674
NA	NA	NA	Negative	NA	NA	NA	dmso	DMSO	99.65	104.596	109.12	97.1986
3194	C1=CC=C(C=C1)N2C(=O)C3=CC=CC=C3[Se]2	DYEFUKCXAQOFHX-UHFFFAOYSA-N	Ebselen	LOPAC 1280	Antioxidant; inhibits mammalian lipoxygenases and glutathione S-transferase	Ebselen	sample	Sample	96.79	102.033	106.03	127.695
57287543	COC(=O)C1=CC=CC=C1SC2CCCC2C(=O)O	GPVHIFFJMOJYSE-KOLCDFICSA-N	Tpl2 Kinase Inhibitor II	CalbioChem Kinase Inhibitor III	NA	Tpl2 Kinase Inhibitor II	sample	Sample	83.34	77.3839	104.74	115.046
26759187	CCOC1=CC=CC=C1NC(=O)C(C)OC(=O)C2=C(C=CC(=C2)SC)Cl	CGAGBZKXUHFAFM-GFCCVEGCSA-N	ML-7, Hydrochloride	CalbioChem Kinase Inhibitor III	NA	ML-7, Hydrochloride	sample	Sample	104.07	101.782	97.64	121.78
24825677	C1=CC(=C(C=C1Br)C2=NNN=N2)NC(=S)NC3=CC(=CC(=C3)C(F)(F)F)C(F)(F)F	MDKAFDIKYQMOMF-UHFFFAOYSA-N		Sigma Aldrich Custom Order March 2016	TubeID [194346747] PlateID [B02318623] Tube Volume:250uL Concentration:10.954	1-(3,5-Bis(trifluoromethyl)phenyl)-3-(4-bromo-2-(2H-tetrazol-5-yl)phenyl)thiourea	sample	Sample	85.57	90.3128	90.16	120.39
4302963	CC1=C(C2=C(N1CCN3CCOCC3)C=C(C=C2)I)C(=O)C4=CC=C(C=C4)OC	JHOTYHDSLIUKCJ-UHFFFAOYSA-N	AM630	Sigma Aldrich Custom Order March 2016	AM630 is a selective CB2 cannabinoid antagonist/inverse agonist (Ki = 31.2 nM) with > 150-fold selectivity over CB1 receptors.	{6-iodo-2-methyl-1-[2-(4-morpholinyl)ethyl]-1H-indol-3-yl}(4-methoxyphenyl)methanone	sample	Sample	82.3	85.0758	108.26	127.74
NA	NA	NA	Negative	NA	NA	NA	dmso	DMSO	101.98	97.3278	92.65	96.3244
11715767	C1CNC(=O)C2=C1NC(=C2)C3=CC=NC=C3	DKXHSOUZPMHNIZ-UHFFFAOYSA-N	Cdc7/Cdk9 Inhibitor	CalbioChem Kinase Inhibitor III	NA	Cdc7/Cdk9 Inhibitor	sample	Sample	35.28	58.9059	110.64	115.371
1236	CC1=C(C(C(=C(N1)C)C(=O)OCCCN2CCC(CC2)(C3=CC=CC=C3)C4=CC=CC=C4)C5=CC(=CC=C5)[N+](=O)[O-])C(=O)OC	SVJMLYUFVDMUHP-UHFFFAOYSA-N	Niguldipine	Enzo Screen-Well FDA-approved Drug	\3-[3-(4,4-diphenylpiperidin-1-yl)propyl] 5-methyl 2,6-dimethyl-4-(3-nitrophenyl)-1,4-dihydropyridine-3,5-dicarboxylate\""	Niguldipine	sample	Sample	99.03	88.1951	98.45	125.519
159324	CN1C=NC=C1C(C2=CC=C(C=C2)Cl)(C3=CC4=C(C=C3)N(C(=O)C=C4C5=CC(=CC=C5)Cl)C)N	PLHJCIYEEKOWNM-HHHXNRCGSA-N	Tipifarnib (Zarnestra)	Selleck Cherry Pick 1	Tipifarnib (Zarnestra, R115777) is a potent and specific farnesyltransferase (FTase) inhibitor with IC50 of 0.6 nM.	Tipifarnib (Zarnestra)	sample	Sample	76	70.5247	102.72	130.721
5005498	C1C2=C(C3=CC=CC=C3NC1=O)NC4=C2C=C(C=C4)[N+](=O)[O-]	OLUKILHGKRVDCT-UHFFFAOYSA-N	Alsterpaullone	CalbioChem Kinase Inhibitor II (V2)	NA	Alsterpaullone	sample	Sample	43.56	59.4022	97.47	106.077
16038374	COC1=CC(=CC(=C1)NC(=O)C2=CC=C(O2)C3=CC=C(C=C3)Cl)OC	VHKBTPQDHDSBSP-UHFFFAOYSA-N	A-803467	Selleck Cherry Pick 1	A-803467 is a selective NaV1.8 channel blocker with IC50 of 8 nM.	A-803467	sample	Sample	73.56	68.8103	116.1	118.58
4449	CCC1=NN(C(=O)N1CCOC2=CC=CC=C2)CCCN3CCN(CC3)C4=CC(=CC=C4)Cl	VRBKIVRKKCLPHA-UHFFFAOYSA-N	2-{3-[4-(3-chlorophenyl)-1-piperazinyl]propyl}-5-ethyl-4-(2-phenoxyethyl)-2,4-dihydro-3H-1,2,4-triazol-3-one hydrochloride	Sigma Aldrich Custom Order March 2016	Novel antidepressant; mixed 5-HT 2A serotonin receptor antagonist/serotonin uptake inhibitor.	2-{3-[4-(3-chlorophenyl)-1-piperazinyl]propyl}-5-ethyl-4-(2-phenoxyethyl)-2,4-dihydro-3H-1,2,4-triazol-3-one hydrochloride	sample	Sample	94.99	92.1808	95.3	122.479
9549284	C1=CC=C(C(=C1)C(=C(N)SC2=CC=C(C=C2)N)C#N)C(F)(F)F	JLOXTZFYJNCPIS-FYWRMAATSA-N	SL 327 - Î±-[Amino[(4-aminophenyl)thio]methylene]-2-(trifluoromethyl)benzeneacetonitrile	Tocrisscreen Kinase Inhibitor	Selective inhibitor of MEK1 and MEK2; brain penetrant	SL 327 - ÃÂ±-[Amino[(4-aminophenyl)thio]methylene]-2-(trifluoromethyl)benzeneacetonitrile	sample	Sample	114.71	101.713	90.58	125.825
24360	CCC1(C2=C(COC1=O)C(=O)N3CC4=CC5=CC=CC=C5N=C4C3=C2)O	VSJKWCGYPAHWDS-FQEVSTJZSA-N	(S)-(+)-Camptothecin	LOPAC 1280	DNA topoisomerase I inhibitor	(S)-(+)-Camptothecin	sample	Sample	26.86	54.2426	125.52	114.312
NA	NA	NA	Negative	NA	NA	NA	dmso	DMSO	104.68	108.911	106.91	101.69
NA	NA	NA	Negative	NA	NA	NA	dmso	DMSO	98.21	102.889	107.45	104.661
122797	COC1=CC(=CC(=C1O)OC)C2C3C(COC3=O)C(C4=CC5=C(C=C24)OCO5)O	YVCVYCSAAZQOJI-JHQYFNNDSA-N	4'-Demethylpipodophyllotoxin	Enzo Screen-Well Natural Product	(10R,11R,15R,16S)-16-hydroxy-10-(4-hydroxy-3,5-dimethoxyphenyl)-4,6,13-trioxatetracyclo[7.7.0.0³,?.0¹¹,¹?]hexadeca-1,3(7),8-trien-12-one	4'-Demethylpipodophyllotoxin	sample	Sample	12.7	59.5597	157.37	132.276
NA	NA	NA	Negative	NA	NA	NA	dmso	DMSO	95.42	106.338	109.37	102.687
11566580	CC#CC(=O)NC1=NC=C2C(=C1)C(=NC=N2)NC3=CC(=C(C=C3)F)Cl	DLPSDPPZXRJQOY-UHFFFAOYSA-N	EGFR/ErbB-2/ErbB-4 Inhibitor	CalbioChem Kinase Inhibitor I (V2)	A potent and irreversible inhibitor of erbB kinase (IC50 = 0.3, 1.1, and 0.5 nM for erbB-1, erbB-2, and erbB-4, respectively).	EGFR/ErbB-2/ErbB-4 Inhibitor	sample	Sample	78.24	87.1079	104.39	112.972
5152	C1=CC=C(C=C1)CCCCOCCCCCCNCC(C2=CC(=C(C=C2)O)CO)O	GIIZNNXWQWCKIB-UHFFFAOYSA-N	Salmeterol	LOPAC 1280	beta2 Adrenoceptor agonist	Salmeterol	sample	Sample	100.19	90.4436	109.86	132.147
NA	NA	NA	Negative	NA	NA	NA	dmso	DMSO	100.17	103.426	111.3	112.845
2747117	C1COC2=C(O1)C=CC(=C2)N3C(=O)NN=C3SC4=NC=C(S4)[N+](=O)[O-]	QFRLDZGQEZCCJZ-UHFFFAOYSA-N	BI-78D3	Sigma Aldrich Custom Order March 2016	BI-78D3 is a substrate competitive inhibitor of JNK. JNKâ€²s binds to JNK-interacting protein-1 (JIP1) (scaffolding protein) through high affinity D-domain on JIP1. This interaction is needed to place JNK next to target protein. BI-78D3 is a mimetic of a critical peptide structure of JIP1 which binds to JNK away from ATP binding domain preventing JIP1 JNK interaction thus acting as a substrate co…	4-(2,3-dihydro-1,4-benzodioxin-6-yl)-5-[(5-nitro-1,3-thiazol-2-yl)sulfanyl]-4H-1,2,4-triazol-3-ol	sample	Sample	81.25	32.213	101.78	133.816
NA	NA	NA	Negative	NA	NA	NA	dmso	DMSO	112.82	102.161	112.79	115.945
NA	NA	NA	Negative	NA	NA	NA	dmso	DMSO	108.01	107.169	110.92	106.838
9956637	CC1=C(C=CC(=C1)I)NC2=C(C(=C(C=C2C(=O)NOCC3CC3)F)F)F	UHAXDAKQGVISBZ-UHFFFAOYSA-N	PD 198306 - N-(Cyclopropylmethoxy)-3,4,5-trifluoro-2-[(4-iodo-2-methylphenyl)amino]-benzamide	Tocrisscreen Kinase Inhibitor	Selective inhibitor of MEK1/2	PD 198306 - N-(Cyclopropylmethoxy)-3,4,5-trifluoro-2-[(4-iodo-2-methylphenyl)amino]-benzamide	sample	Sample	95.56	97.2033	91.13	116.34
NA	NA	NA	Negative	NA	NA	NA	dmso	DMSO	95.56	106.403	106.2	106.416
NA	NA	NA	Negative	NA	NA	NA	dmso	DMSO	94.49	102.504	111.39	111.845
3335	C1=CC=C(C=C1)C2=CC=C(C=C2)C(=O)CCC(=O)O	ZPAKPRAICRBAOD-UHFFFAOYSA-N	Fenbufen	Enzo Screen-Well FDA-approved Drug	4-oxo-4-(4-phenylphenyl)butanoic acid	Fenbufen	sample	Sample	102.97	100.621	92.16	118.571
11317348	COC1=CC2=C(C=CN=C2C=C1OC)OC3=CC(=C(C=C3)NC(=O)NC4=C(C=C(C=C4)F)F)F	LFKQSJNCVRGFCC-UHFFFAOYSA-N	1-Naphthyl PP1 - 1-(1,1-Dimethylethyl)-3-(1-naphthalenyl)-1H-pyrazolo[3,4-d]pyrimidin-4-amine	Tocrisscreen Kinase Inhibitor	Src family kinase inhibitor; also inhibits c-Abl	1-Naphthyl PP1 - 1-(1,1-Dimethylethyl)-3-(1-naphthalenyl)-1H-pyrazolo[3,4-d]pyrimidin-4-amine	sample	Sample	105.52	83.5571	84.79	133.099
104999	CCC1=C2C3=CC(=C(C=C3NC2=CN=C1C(=O)OC)OC)OC	GADIKQPUNWAMEB-UHFFFAOYSA-N	Methyl 6,7-dimethoxy-4-ethyl-beta-carboline-3-carboxylate	LOPAC 1280	Benzodiazepine receptor inverse agonist	Methyl 6,7-dimethoxy-4-ethyl-beta-carboline-3-carboxylate	sample	Sample	99.45	95.8225	88.11	129.895
9796068	C1=CC(=C(C=C1C(=O)N)[N+](=O)[O-])I	MDOJTZQKHMAPBK-UHFFFAOYSA-N	Iniparib (BSI-201)	Selleck Cherry Pick 1	BSI-201 (Iniparib, SAR240550) is a PARP1 inhibitor.	Iniparib (BSI-201)	sample	Sample	63.12	87.1438	116.93	115.473
4709	CCC(=O)NC1=CC2=C(C=C1)N=CN=C2NC3=CC(=CC=C3)Br	WUPUZEMRHDROEO-UHFFFAOYSA-N	PD 174265	CalbioChem Kinase Inhibitor I (V2)	A potent reversible, and selective inhibitor of EGFR tyrosine kinase activity (IC50 = 450 pM).	PD 174265	sample	Sample	104.78	89.4188	93.12	127.732
164676	CC1=COC2=C1C(=O)C(=O)C3=C2C=CC4=C3CCCC4(C)C	HYXITZLLTYIPOF-UHFFFAOYSA-N	Tanshinone IIA	Enzo Screen-Well Natural Product	6,6,14-trimethyl-12-oxatetracyclo[8.7.0.0²,?.0¹¹,¹?]heptadeca-1(10),2(7),8,11(15),13-pentaene-16,17-dione	Tanshinone IIA	sample	Sample	41.41	83.2334	114.19	113.703
71916	COC1=C(C(=CC(=C1)CC=C)C(=O)NCCO)O	UMJHTFHIQDEGKB-UHFFFAOYSA-N	Alibendol	Selleck Cherry Pick 1	Alibendol is an antispasmodic,chleretic, and cholekinetic.	Alibendol	sample	Sample	107.22	80.0509	82.69	117.516
26758935	CC(C(=O)NC1=CC(=C(C=C1)F)F)OC(=O)C2=CC3=CC=CC=C3C=C2OC	QGFZUCVRAHJSLO-GFCCVEGCSA-N	IKK-2 Inhibitor VIII	CalbioChem Kinase Inhibitor III	NA	IKK-2 Inhibitor VIII	sample	Sample	68.28	89.5495	113.08	131.443
5288209	CC1=C(C(CCC1)(C)C)C=CC(=CC=CC(=CC(=O)NC2=CC=C(C=C2)O)C)C	AKJHMTWEGVYYSE-FXILSDISSA-N	4-Hydroxyphenylretinamide	Enzo Screen-Well Bioactive Lipid	(2E,4E,6E,8E)-N-(4-hydroxyphenyl)-3,7-dimethyl-9-(2,6,6-trimethylcyclohex-1-en-1-yl)nona-2,4,6,8-tetraenamide	4-Hydroxyphenylretinamide	sample	Sample	111.92	89.9016	95.7	119.774
NA	NA	NA	Negative	NA	NA	NA	dmso	DMSO	96.06	110.68	109	96.7215
31307	CC12CC(C3(C(C1CC(C2(C(=O)CO)O)O)CCC4=CC(=O)C=CC43C)F)O	GFNANZIMVAIWHM-OBYCQNJPSA-N	Triamcinolone	Enzo Screen-Well FDA-approved Drug	\(1R,2S,10S,11S,13R,14S,15S,17S)-1-fluoro-13,14,17-trihydroxy-14-(2-hydroxyacetyl)-2,15-dimethyltetracyclo[8.7.0.0²,?.0¹¹,¹?]heptadeca-3,6-dien-5-one\""	Triamcinolone	sample	Sample	97.63	100.452	91.89	117.975
3820	C1C2=C(C3=CC=CC=C3NC1=O)NC4=C2C=C(C=C4)Br	QQUXFYAWXPMDOE-UHFFFAOYSA-N	Kenpaullone	CalbioChem Kinase Inhibitor II (V2)	NA	Kenpaullone	sample	Sample	95.35	80.7496	93.64	117.605
3792	CN(C)CCOC1=CC=C(C=C1)CNC(=O)C2=CC(=C(C=C2)OC)OC	QQQIECGTIMUVDS-UHFFFAOYSA-N	Itopride	Enzo Screen-Well FDA-approved Drug	\N-({4-[2-(dimethylamino)ethoxy]phenyl}methyl)-3,4-dimethoxybenzamide\""	Itopride	sample	Sample	104.3	100.53	91.96	117.783
NA	NA	NA	Negative	NA	NA	NA	dmso	DMSO	93.17	94.2278	111.02	105.762
NA	NA	NA	Negative	NA	NA	NA	dmso	DMSO	107.08	101.653	109.51	115.481
71308206	CC1CC(C(C(C=C(C(C(C=CC=C(C(=O)NC2=CC(=O)C(=C(C1)C2=O)OC)C)OC)OC(=O)N)C)C)O)OC	QTQAWLPCGQOSGP-QZJJZKHZSA-N	Geldanamycin	Selleck Cherry Pick 1	Geldanamycin is a natural existing HSP90 inhibitor with Kd of 1.2 Î¼M.	Geldanamycin	sample	Sample	37.47	72.3902	132.61	132.956
5717148	CC(C1=CC=CC=C1)NC(=O)C2=CC=CC=C2NC=C3C(=O)C=CC4=CC=CC=C43	YUGODMKHHCZZOI-QJOMJCCJSA-N	Sirtinol	Selleck Cherry Pick 1	Sirtinol is a specific SIRT1 and SIRT2 inhibtor with IC50 of 131 Î¼M and 38 Î¼M, respectively.	Sirtinol	sample	Sample	91.41	87.977	95.25	123.385
160547	C1=CC=C2C(=C1)C3=CC=CC=C3N=C2N	FVCXJXKLDUJOFA-UHFFFAOYSA-N	6-phenanthridinamine	Sigma Aldrich Custom Order March 2016	TubeID [194346713] PlateID [B02314736] Tube Volume:850uL Concentration:10.765	6-phenanthridinamine	sample	Sample	64.76	88.1228	97.83	116.692
6084	COC1=C(C=C(C=C1)CC2=NC=CC3=CC(=C(C=C32)OC)OC)OC.Cl	UOTMYNBWXDUBNX-UHFFFAOYSA-N	Papaverinâ€¢HCl	Enzo Screen-Well Natural Product	1-[(3,4-dimethoxyphenyl)methyl]-6,7-dimethoxyisoquinoline hydrochloride	Papaverine hydrochloride	sample	Sample	83.18	88.2484	100.11	113.927
56365459	C1=CC=C2C(=C1)C(=O)N(C2=O)CC(=O)NC3=C(C(=CC=C3)Cl)SC(F)F	UTEQIPMAQNAZBO-UHFFFAOYSA-N	CaMKII Inhibitor, CK59	CalbioChem Kinase Inhibitor III	NA	CaMKII Inhibitor, CK59	sample	Sample	88.18	91.988	101.63	122.539
NA	NA	NA	Negative	NA	NA	NA	dmso	DMSO	101.32	103.194	107.35	98.1715
21871605	CN(C)CCCC1(C2=C(CO1)C=C(C=C2)C#N)C3=CC=C(C=C3)F.C(=O)(C(=O)O)O	KTGRHKOEFSJQNS-UHFFFAOYSA-N	Escitalopram Oxalate	Selleck Cherry Pick 1	Escitalopram Oxalate is a selective serotonin (5-HT) reuptake inhibitor (SSRI) with Ki of 0.89 nM.	Escitalopram Oxalate	sample	Sample	94.44	94.8503	96.53	122.441
2123	CN(C)C1=NC(=NC(=N1)N(C)C)N(C)C	UUVWYPNAQBNQJQ-UHFFFAOYSA-N	Altretamine	Enzo Screen-Well FDA-approved Drug	\2-N,2-N,4-N,4-N,6-N,6-N-hexamethyl-1,3,5-triazine-2,4,6-triamine\""	Altretamine	sample	Sample	108.2	103.535	91.79	117.974
56365462	C1=CC=C(C(=C1)C(=O)NC2=C(C(=CC=C2)Cl)SC(F)F)Cl	RSOKOCIISMDXPT-UHFFFAOYSA-N	Compound 401	CalbioChem Kinase Inhibitor III	NA	Compound 401	sample	Sample	96.6	89.3872	90.88	123.861
6603857	CN(C)C1=NC=C2C(=C1)C(=NC=N2)NC3=CC4=C(C=C3)N(N=C4)CC5=CC=CC=C5	DYYZXRCFCVDSKD-UHFFFAOYSA-N	GW2974	LOPAC 1280	Dual EGFR and ErbB-2 receptor tyrosine kinase inhibitor	GW2974	sample	Sample	90.4	82.8528	112.63	118.058
NA	NA	NA	Negative	NA	NA	NA	dmso	DMSO	94.27	95.3423	107.1	105.383
172997	CC1=C(C=C(C=C1)F)C(=O)NC2=CC(=C(C=C2)C(=O)N3CC4=CC=CN4CC5=CC=CC=C53)Cl	PPHTXRNHTVLQED-UHFFFAOYSA-N	N-[3-chloro-4-(5H-pyrrolo[2,1-c][1,4]benzodiazepin-10(11H)-ylcarbonyl)phenyl]-5-fluoro-2-methylbenzamide	Sigma Aldrich Custom Order March 2016	TubeID [194346763] PlateID [B02318623] Tube Volume:325uL Concentration:10.388	N-[3-chloro-4-(5H-pyrrolo[2,1-c][1,4]benzodiazepin-10(11H)-ylcarbonyl)phenyl]-5-fluoro-2-methylbenzamide	sample	Sample	95.26	91.6234	93.2	131.234
NA	NA	NA	Negative	NA	NA	NA	dmso	DMSO	109.74	108.553	109.12	102.344
4906	CCCNC(C)C(=O)NC1=CC=CC=C1C	MVFGUOIZUNYYSO-UHFFFAOYSA-N	Prilocaine	Selleck Cherry Pick 1	Prilocaine is a local anesthetic of the amino amide type.	Prilocaine	sample	Sample	27.51	48.6241	254.19	149.419
1383884	C1CCC(CC1)NC(=O)OC2=CC=CC(=C2)C3=CC(=CC=C3)C(=O)N	ROFVXGGUISEHAM-UHFFFAOYSA-N	URB597	Sigma Aldrich Custom Order March 2016	Potent, selective fatty acid amide hydrolase (FAAH) inhibitor.	3-(aminocarbonyl)-3'-{[(cyclohexylamino)carbonyl]oxy}-1,1'-biphenyl	sample	Sample	97.51	97.3373	105.1	123.558
54671203	CC1C2C(C3C(C(=O)C(=C(C3(C(=O)C2=C(C4=C1C=CC=C4O)O)O)O)C(=O)N)N(C)C)O	SGKRLCUYIXIAHR-AKNGSSGZSA-N	Doxycycline	Enzo Screen-Well FDA-approved Drug	\(4S,4aR,5S,5aR,6R,12aS)-4-(dimethylamino)-3,5,10,12,12a-pentahydroxy-6-methyl-1,11-dioxo-1,4,4a,5,5a,6,11,12a-octahydrotetracene-2-carboxamide\""	Doxycycline	sample	Sample	93.86	101.37	108.47	114.945
9911830	CC1=CC(=NO1)NC(=O)NC2=C(C=C(C=C2)OC3=C4C=C(C(=CC4=NC=C3)OC)OC)Cl	SPMVMDHWKHCIDT-UHFFFAOYSA-N	Tivozanib	Symansis	NA	Tivozanib	sample	Sample	101.27	79.1982	99	116.209
3385203	C1=CC=C(C=C1)C2=NNC3=C2OC4=CC=CC=C43	DZQLVVLATXPWBK-UHFFFAOYSA-N	GTP-14564	CalbioChem Kinase Inhibitor I (V2)	A potent and specific inhibitor of class III receptor tyrosine kinases (IC50 = 0.3 Î¼M for c-fms, c-kit, wt-FLT3 and ITD-FLT3; 1.0 Î¼M for PDGFRb).	GTP-14564	sample	Sample	102.92	101.222	94.15	126.398
63021	CC(=O)OC1(CCC2C1(CCC3C2CCC4=CC(=O)CCC34)C)C#C	IMONTRJLAWHYGT-REGVOWLASA-N	Norethindrone acetate	Sigma Aldrich Custom Order March 2016	TubeID [194347921] PlateID [SA000466] Tube Volume:250uL Concentration:10.574	(17beta)-17-ethynyl-3-oxoestr-4-en-17-yl acetate	sample	Sample	96.75	90.4274	95.48	120.791
11624601	CCOC1=C(C(=CC(=N1)NC(=O)CC2=C(C=CC(=C2)OC)OC)N)C#N	KQMPRSZTUSSXND-UHFFFAOYSA-N	JNK Inhibitor VIII	CalbioChem Kinase Inhibitor II (V2)	NA	JNK Inhibitor VIII	sample	Sample	103.87	97.8737	92.65	120.219
1048845	COC1=C(C=C(C=C1)C(=O)NC2=C(C3=C(S2)CCCC3)C(=O)N)OC	FSPQCTGGIANIJZ-UHFFFAOYSA-N	TCS 359 - 2-[(3,4-Dimethoxybenzoyl)amino]-4,5,6,7-benzo[b]thiophene-3-carboxamide	Tocrisscreen Kinase Inhibitor	Potent FLT3 inhibitor	TCS 359 - 2-[(3,4-Dimethoxybenzoyl)amino]-4,5,6,7-benzo[b]thiophene-3-carboxamide	sample	Sample	108.59	98.8041	94.39	120.524
49381	CN1CCN(CC1)C2=NC3=C(CC4=CC=CC=C42)C=CC(=C3)F	OBWGMKKHCLHVIE-UHFFFAOYSA-N	Fluperlapine	Enzo Screen-Well FDA-approved Drug	\6-fluoro-10-(4-methylpiperazin-1-yl)-9-azatricyclo[9.4.0.0³,?]pentadeca-1(11),3(8),4,6,9,12,14-heptaene\""	Fluperlapine	sample	Sample	101.7	103.549	100.49	118.27
446313	CCOP(=O)(C(=CC1=CC(=C(C(=C1)C(C)(C)C)O)C(C)(C)C)P(=O)(OCC)OCC)OCC	YQLJDECYQDRSBI-UHFFFAOYSA-N	SR 12813	Sigma Aldrich Custom Order March 2016	SR 12813 is a pregnane X receptor (PXR, NR 112) agonist; cholesterol lowering drug; HMGCoA reductase inhibitor.	tetraethyl 2-(3,5-di-tert-butyl-4-hydroxyphenyl)ethene-1,1-diyldiphosphonate	sample	Sample	101.18	90.7066	93.89	123.723
3396	C1CN(CCC12C(=O)NCN2C3=CC=CC=C3)CCCC(C4=CC=C(C=C4)F)C5=CC=C(C=C5)F	QOYHHIBFXOOADH-UHFFFAOYSA-N	Fluspirilene	LOPAC 1280	Dopamine receptor antagonist; antipsychotic	Fluspirilene	sample	Sample	81.72	71.6772	112.85	129.896
7174696	CC(=O)OCC1=C(N2C(C(C2=O)N)SC1)C(=O)O	HSHGZXNAXBPPDL-IMTBSYHQSA-N	7-Aminocephalosporanic acid	Selleck Cherry Pick 1	7-Aminocephalosporanic acid is used for synthesis of cephalosporin antibiotics and intermediates.	7-Aminocephalosporanic acid	sample	Sample	102.17	99.4275	88.83	118.744
5282478	CN(C)CCC=C1C2=CC=CC=C2SC3=C1C=C(C=C3)Cl.Cl	YWKRLOSRDGPEJR-KIUKIJHYSA-N	Chlorprothixene hydrochloride	LOPAC 1280	D2 dopamine receptor antagonist; blocks a subset of GABA-A receptors in rat cortex that is also blocked by clozapine	Chlorprothixene hydrochloride	sample	Sample	105.99	90.1512	115.9	126.735
24812758	CC1=C(C=C(C=C1)C2C(C(C(C(O2)CO)O)O)O)CC3=CC=C(S3)C4=CC=C(C=C4)F	XTNGUQKDFGDXSJ-ZXGKGEBGSA-N	Canagliflozin	Selleck Cherry Pick 1	Canagliflozin is a highly potent and selective SGLT2 inhibitor for CHO-hSGLT2, CHO-rSGLT2 and CHO-mSGLT2 with IC50 of 4.4 nM, 3.7 nM and 2 nM, respectively.	Canagliflozin	sample	Sample	3.75	24.8315	197.44	135.835
24199313	CCP(CC)CC.CC(=O)OCC1C(C(C(C(O1)[S-])OC(=O)C)OC(=O)C)OC(=O)C.[Au+]	AUJRCFUBUPVWSZ-UHFFFAOYSA-M	Auranofin	Enzo Screen-Well FDA-approved Drug	\[(2R,3R,4S,5R,6S)-3,4,5-tris(acetyloxy)-6-{[(triethyl??-phosphanylidene)aurio]sulfanyl}oxan-2-yl]methyl acetate\""	Auranofin	sample	Sample	15.39	38.0255	155.36	146.094
3516	COC1=CC=CC=C1OCC(CO)O	HSRJKNPTNIJEKV-UHFFFAOYSA-N	Guaifenesin	Enzo Screen-Well FDA-approved Drug	\3-(2-methoxyphenoxy)propane-1,2-diol\""	Guaifenesin	sample	Sample	102.26	102.225	98.04	116.426
60795	C1CC(=O)NC2=C1C=CC(=C2)OCCCCN3CCN(CC3)C4=C(C(=CC=C4)Cl)Cl	CEUORZQYGODEFX-UHFFFAOYSA-N	Aripiprazole	Enzo Screen-Well FDA-approved Drug	\7-{4-[4-(2,3-dichlorophenyl)piperazin-1-yl]butoxy}-1,2,3,4-tetrahydroquinolin-2-one\""	Aripiprazole	sample	Sample	96.96	95.4606	96.22	126.123
11382492	C1=CC=C(C(=C1)C2=CC=C(C=C2)CCCC(=O)NC3=CC=C(C=C3)O)F	ODYAQBDIXCVKAE-UHFFFAOYSA-N	MK2a Inhibitor	CalbioChem Kinase Inhibitor II (V2)	NA	MK2a Inhibitor	sample	Sample	11.11	79.0254	157.38	128.581
444034	CC(C)C1(C(=O)N2C(C(=O)N3CCCC3C2(O1)O)CC4=CC=CC=C4)NC(=O)C5CC6C(CC7=CNC8=CC=CC6=C78)N(C5)C.CS(=O)(=O)O	SPXACGZWWVIDGR-SPZWACKZSA-N	Dihydroergocristine methanesulfonate	LOPAC 1280	Ergot alkaloid; vasoconstrictor; partial agonist at dopaminergic receptors and adrenoceptors; antagonist at serotonergic receptors	Dihydroergocristine methanesulfonate	sample	Sample	108.52	91.7815	105.67	125.876
24180719	CCCS(=O)(=O)NC1=C(C(=C(C=C1)F)C(=O)C2=CNC3=NC=C(C=C23)Cl)F	YZDJQTHVDDOVHR-UHFFFAOYSA-N	PLX4720	Symansis	NA	PLX4720	sample	Sample	92.91	96.8336	104.9	110.674
NA	NA	NA	Negative	NA	NA	NA	dmso	DMSO	95.42	97.2776	109.94	98.5396
NA	NA	NA	Negative	NA	NA	NA	dmso	DMSO	98.83	103.665	107.66	95.2802
NA	NA	NA	Negative	NA	NA	NA	dmso	DMSO	108.12	99.6127	109	108.498
NA	NA	NA	Negative	NA	NA	NA	dmso	DMSO	95.11	103.884	106.01	96.8401
NA	NA	NA	Negative	NA	NA	NA	dmso	DMSO	100.09	106.204	105.05	95.333
72311	C[N+]1=C2C(=C3C=CC(=C(C3=C1)OC)OC)C=CC4=CC5=C(C=C42)OCO5.[Cl-]	WEEFNMFMNMASJY-UHFFFAOYSA-M	Chelerythrine Chloride	CalbioChem Kinase Inhibitor I (V2)	Potent, selective, inhibitor of protein kinase C (IC50 = 660 nM). Acts on the catalytic domain of PKC. A competitive inhibitor with respect to the phosphate acceptor and a non-competitive inhibitor with respect to ATP.	Chelerythrine Chloride	sample	Sample	98.16	90.874	94.05	122.955
11983295	C1COCCN1CCN2C3=CC=CC=C3N=C2NC(=O)C4=CC(=CC=C4)[N+](=O)[O-]	QTCFYQHZJIIHBS-UHFFFAOYSA-N	IRAK-1/4 Inhibitor	CalbioChem Kinase Inhibitor I (V2)	A potent and selective inhibitor of interleukin-1 receptor-associated kinases (IC50 = 300 nM and 200 nM for IRAK-1 and -4).	IRAK-1/4 Inhibitor	sample	Sample	103.82	98.2218	91.16	117.011
2427	CN1C=NC2=C1C=C3C(=C2)C(=NC=N3)NC4=CC(=CC=C4)Br	YAMAGACQNDAKFB-UHFFFAOYSA-N	BPIQ-I	CalbioChem Kinase Inhibitor I (V2)	A potent and specific inhibitor of the tyrosine kinase activity of the epidermal growth factor receptor (EGFR; IC50 = 25 pM).	BPIQ-I	sample	Sample	114.45	92.3736	79.59	117.194
59671085	CC1CC(C2=C1C(=NC=N2)N3CCN(CC3)C(=O)C(CNC(C)C)C4=CC=C(C=C4)Cl)O	GRZXWCHAXNAUHY-AHRSYUTCSA-N	GDC-0068	Selleck Cherry Pick 1	GDC-0068 is a highly selective pan-Akt inhibitor targeting Akt1, Akt2 and Akt3 with IC50 of 5 nM, 18 nM and 8 nM, respectively.	GDC-0068	sample	Sample	100.67	90.9607	81.68	113.545
25195294	C1CN(CCN1)C2=CC=C(C=C2)C3=CN4C(=C(C=N4)C5=CC=NC6=CC=CC=C56)N=C3	CDOVNWNANFFLFJ-UHFFFAOYSA-N	LDN193189	Selleck Cherry Pick 1	LDN193189 is a selective inhibitor of ALK2 and ALK3 with IC50 of 5 nM and 30 nM, respectively.	LDN193189	sample	Sample	57.69	79.8598	112.49	118.197
57269235	CCC(=O)NN=C(C1=CC=CC=C1)C2=CC=CC=C2CS(=O)(=O)C(F)(F)F	NPMKPXMWYFFXRN-UHFFFAOYSA-N	p21-Activated Kinase Inhibitor III, IPA-3	CalbioChem Kinase Inhibitor III	NA	p21-Activated Kinase Inhibitor III, IPA-3	sample	Sample	100.46	93.1226	102.74	126.566
NA	NA	NA	Negative	NA	NA	NA	dmso	DMSO	102.04	99.8048	109.17	96.3534
65948	CC1=C(C(C(=C(N1)N)C(=O)OC2CN(C2)C(C3=CC=CC=C3)C4=CC=CC=C4)C5=CC(=CC=C5)[N+](=O)[O-])C(=O)OC(C)C	ZKFQEACEUNWPMT-UHFFFAOYSA-N	Azelnidipine	Selleck Cherry Pick 1	Azelnidipine is a dihydropyridine calcium channel blocker.	Azelnidipine	sample	Sample	88.66	90.5491	92.94	122.586
NA	NA	NA	Negative	NA	NA	NA	dmso	DMSO	89.48	101.895	108.02	99.4528
NA	NA	NA	Negative	NA	NA	NA	dmso	DMSO	94.22	107.706	105.62	105.414
NA	NA	NA	Negative	NA	NA	NA	dmso	DMSO	104.16	107.05	110.66	103.481
9543540	C1=CC=C(C=C1)NC(=O)CCCCCCC(=O)NC2=CC=CC=C2N	RFLHBLWLFUFFDZ-UHFFFAOYSA-N	BML-210	Sigma Aldrich Custom Order March 2016	BML-210 is a histone deacetylase inhibitor. Treatment of A549 cells with BML-210 results in a dose-dependent increase in acetylated histone levels (EC50 = 36 Î¼M). In HeLa extracts, the IC50 for inhibition of HDAC activity is 80 Î¼M.	N~1~-(2-aminophenyl)-N~8~-phenyloctanediamide	sample	Sample	89.36	98.8104	92.57	144.978
NA	NA	NA	Negative	NA	NA	NA	dmso	DMSO	87.74	96.2376	102.7	119.57
5452	CN1CCCCC1CCN2C3=CC=CC=C3SC4=C2C=C(C=C4)SC	KLBQZWRITKRQQV-UHFFFAOYSA-N	Thioridazine	Enzo Screen-Well FDA-approved Drug	10-[2-(1-methylpiperidin-2-yl)ethyl]-2-(methylsulfanyl)-10H-phenothiazine	Thioridazine	sample	Sample	102.1	101.985	104.65	132.791
NA	NA	NA	Negative	NA	NA	NA	dmso	DMSO	107.08	105.17	107	113.619
NA	NA	NA	Negative	NA	NA	NA	dmso	DMSO	95.98	114.735	107.86	97.8248
NA	NA	NA	Negative	NA	NA	NA	dmso	DMSO	105.16	102.348	105.77	98.8013
24987039	CC1=CC2=C(C=C1)OCC(=CC3=CC(=C(C=C3)OC)O)C2=O	BZCADTHMZLYKAR-MDWZMJQESA-N	IMS2186	Sigma Aldrich Custom Order March 2016	IMS2186 is an anti-proliferative and anti-angiogenic agent. Apparently IMS2186 blocks the cell cycle at G2 and inhibits the production of PGE2/TNF-Î±. IMS2186 inhibits cell growth in vitro in tumor cells, non-transformed fibroblasts, and retinal pigment epithelial cells. IMS2186 inhibits angiogenesis (IC 50 = 0.1 Î¼M) and cell migration. Intraocular injection of IMS2186 could be a long-lasting ef…	(3E)-3-(3-hydroxy-4-methoxybenzylidene)-6-methyl-2,3-dihydro-4H-chromen-4-one	sample	Sample	28.04	58.0985	125.51	133.994
154256	CC1=C(N(C2=C1C=C(C=C2)O)CC3=CC=C(C=C3)OCCN4CCCCCC4)C5=CC=C(C=C5)O.CC(=O)O	OMZAMQFQZMUNTP-UHFFFAOYSA-N	1-{4-[2-(1-azepanyl)ethoxy]benzyl}-2-(4-hydroxyphenyl)-3-methyl-1H-indol-5-ol acetate	Sigma Aldrich Custom Order March 2016	TubeID [194346751] PlateID [B02318623] Tube Volume:250uL Concentration:10.553	1-{4-[2-(1-azepanyl)ethoxy]benzyl}-2-(4-hydroxyphenyl)-3-methyl-1H-indol-5-ol acetate	sample	Sample	70.88	77.8326	149.87	132.68
12004581	COC(=O)C1=COC(C2C1CC=C2CO)OC3C(C(C(C(O3)CO)O)O)O	IBFYXTRXDNAPMM-VZVOBWAWSA-N	Geniposide	Selleck Cherry Pick 1	Geniposide is an iridoid glycoside isolated from the fruit of Gardenia jasminoides Ellis.	Geniposide	sample	Sample	87.93	89.6719	80.44	115.196
NA	NA	NA	Negative	NA	NA	NA	dmso	DMSO	93.71	100.432	108.99	105.477
389898	C1CC(=O)N(C1=O)C2=C(C(=O)C3=CC=CC=C3C2=O)Cl	GYQSWJNGTWVFOL-UHFFFAOYSA-N	MEK Inhibitor II	CalbioChem Kinase Inhibitor II (V2)	NA	MEK Inhibitor II	sample	Sample	110.39	98.9476	90.45	121.231
2783	CC(C)(C)NCC(C1=CC(=C(C(=C1)Cl)N)Cl)O	STJMRWALKKWQGH-UHFFFAOYSA-N	Clenbuterol	Enzo Screen-Well FDA-approved Drug	\1-(4-amino-3,5-dichlorophenyl)-2-(tert-butylamino)ethan-1-ol\""	Clenbuterol	sample	Sample	102.9	99.5437	95.2	118.379
24894229	CCOC(=O)C1=C(N(C(=C1I)C2=CC=C(C=C2)Cl)C3=CC=C(C=C3)S(=O)(=O)N)C	LSRZPRKRYUQJDA-UHFFFAOYSA-N	Daunorubicin hydrochloride	LOPAC 1280	DNA and RNA synthesis inhibitor; complexes with DNA	Daunorubicin hydrochloride	sample	Sample	96.22	89.9721	88	120.138
NA	NA	NA	Negative	NA	NA	NA	dmso	DMSO	91.81	93.2591	106.18	114.755
44418746	C1C2=C(NC=NC2=O)N=N1	ZZAIEVFHCVNMDI-UHFFFAOYSA-N	Allopurinol	Enzo Screen-Well FDA-approved Drug	\3H-pyrazolo[3,4-d]pyrimidin-4-ol\""	Allopurinol	sample	Sample	108.07	101.572	91.37	121.273
37542	C1=NC(=NN1C2C(C(C(O2)CO)O)O)C(=O)N	IWUCXVSUMQZMFG-AFCXAGJDSA-N	Ribavirin	Enzo Screen-Well FDA-approved Drug	\1-[(2R,3R,4S,5R)-3,4-dihydroxy-5-(hydroxymethyl)oxolan-2-yl]-1H-1,2,4-triazole-3-carboxamide\""	Ribavirin	sample	Sample	103.02	99.6551	96.67	113.797
2176	CCOC(=O)OC(C)OC1=C(N(S(=O)(=O)C2=CC=CC=C21)C)C(=O)NC3=CC=CC=N3	LSNWBKACGXCGAJ-UHFFFAOYSA-N	Ampiroxicam	Enzo Screen-Well FDA-approved Drug	\ethyl 1-({2-methyl-1,1-dioxo-3-[(pyridin-2-yl)carbamoyl]-2H-1??,2-benzothiazin-4-yl}oxy)ethyl carbonate\""	Ampiroxicam	sample	Sample	94.89	104.585	99.59	116.185
NA	NA	NA	Negative	NA	NA	NA	dmso	DMSO	91.67	98.1928	106.79	105.565
58097340	CC1=CC2=C(CCN(C2)C3=CC(=C(C(=C3)C)CC(=O)CC(C)(C)C)C)C=C1	NEMLMBZZZHRRJR-UHFFFAOYSA-N	IKK-2 Inhibitor XI	CalbioChem Kinase Inhibitor III	NA	IKK-2 Inhibitor XI	sample	Sample	73.3	88.8937	94.65	112.969
10430360	C1CCN(CC1)CCOC2=CC=CC(=C2)C3=NNC4=C3C=C(C=C4)C5=NC=NN5	XDJCLCLBSGGNKS-UHFFFAOYSA-N	CC-401	Symansis	NA	CC-401	sample	Sample	107.33	88.2657	84.6	114.565
4748	C1CN(CCN1CCCN2C3=CC=CC=C3SC4=C2C=C(C=C4)Cl)CCO	RGCVKNLCSQQDEP-UHFFFAOYSA-N	Perphenazine	LOPAC 1280	D2 dopamine receptor antagonist; sigma receptor agonist; phenothiazine antipsychotic	Perphenazine	sample	Sample	90.85	87.9842	116.41	139.984
5311510	C1=CC(=CC(=C1)C(=O)N)C2=CC(=NC=N2)NC3=CC=C(C=C3)OC(F)(F)F	WEVYNIUIFUYDGI-UHFFFAOYSA-N	Bcr-abl Inhibitor	CalbioChem Kinase Inhibitor I (V2)	An allosteric inhibitorof of cellular Bcr-abl activity and Bcr-abl-dependent cellular functions. Exhibits potent and selective antiproliferative activity toward Bcr-abl-expressing cells (IC50 = 138 nM, 194 nM, 268 nM and 273 nM in Ba/F3.p210, Ba/F3.p185Y253H, SUP-B15 and Ba/F3.p210E255V, and K562, respectively)	Bcr-abl Inhibitor	sample	Sample	92.85	89.4956	98.54	123.693
NA	NA	NA	Negative	NA	NA	NA	dmso	DMSO	109.88	92.383	105.08	116.957
26759011	CC(C(=O)NC1=CC=C(C=C1)OC)OC(=O)C2=CC(=C(C=C2)OC)OC	WHTRLUKZDVXDJP-GFCCVEGCSA-N	KT5720	CalbioChem Kinase Inhibitor III	NA	KT5720	sample	Sample	110.29	100.115	83.76	112.137
5312126	CN(C(CC1=CC=C(C=C1)OS(=O)(=O)C2=CC=CC3=C2C=CN=C3)C(=O)N4CCN(CC4)C5=CC=CC=C5)S(=O)(=O)C6=CC=CC7=C6C=CN=C7	RJVLFQBBRSMWHX-DHUJRADRSA-N	KN-62	LOPAC 1280	Selective inhibitor of rat brain Ca2+ /calmodulin-dependent protein kinase II	KN-62	sample	Sample	87.27	63.1669	115.78	120.192
NA	NA	NA	Negative	NA	NA	NA	dmso	DMSO	112.88	110.663	107.57	100.51
4507	CCOC(=O)C1=C(NC(=C(C1C2=CC(=CC=C2)[N+](=O)[O-])C(=O)OC)C)C	PVHUJELLJLJGLN-UHFFFAOYSA-N	Nitrendipine	LOPAC 1280	Ca2+ channel blocker; antihypertensive	Nitrendipine	sample	Sample	93.26	93.8808	108.67	127.675
2949965	CC(C1=CC=CC=C1)NC2=NC(=NC3=CC=CC=C32)N4CCCC4	HKGJEZIGDHFJFL-UHFFFAOYSA-N	Importazole	Sigma Aldrich Custom Order March 2016	Importazole is an inhibitor of importin-Î² transport receptors. During interphase, the transport receptor importin-Î² carries cargoes into the nucleus, where RanGTP releases them. Importazole somehow disrupts the importin/RAN interaction. Importazole is selective among other transporters. Compounds are imported into, but not out of, cells.	N-(1-phenylethyl)-N-[2-(1-pyrrolidinyl)-4-quinazolinyl]amine	sample	Sample	75.12	83.7938	123.27	119.913
6435415	CC1(CC1C(=O)NC(=CCCCCSCC(C(=O)O)N)C(=O)O)C	DHSUYTOATWAVLW-WFVMDLQDSA-N	Cilastatin	Enzo Screen-Well FDA-approved Drug	\(2Z)-7-{[(2S)-2-amino-2-carboxyethyl]sulfanyl}-2-{[(1R)-2,2-dimethylcyclopropyl]formamido}hept-2-enoic acid\""	Cilastatin	sample	Sample	94.05	100.327	101.46	118.551
13789	CC12CCC(=O)C=C1C=CC3C2CCC4(C3CCC45CCC(=O)O5)C	UJVLDDZCTMKXJK-WNHSNXHDSA-N	Buspirone	Enzo Screen-Well FDA-approved Drug	\8-{4-[4-(pyrimidin-2-yl)piperazin-1-yl]butyl}-8-azaspiro[4.5]decane-7,9-dione\""	Buspirone	sample	Sample	106.99	100.503	96.13	117.76
3081545	CNC1C(C2C(CC(C(O2)OC3C(CC(C(C3O)O)N)N)N)OC1OC4C(C(C(C(O4)CO)N)O)O)O	XZNUGFQTQHRASN-XQENGBIVSA-N	Apramycin	Enzo Screen-Well FDA-approved Drug	\(2R,3R,4S,5S,6S)-2-{[(2R,3S,4R,4aR,6S,7R,8aS)-7-amino-6-{[(1R,2R,3S,4R,6S)-4,6-diamino-2,3-dihydroxycyclohexyl]oxy}-4-hydroxy-3-(methylamino)-octahydropyrano[3,2-b]pyran-2-yl]oxy}-5-amino-6-(hydroxymethyl)oxane-3,4-diol\""	Apramycin	sample	Sample	96.32	106.185	98.51	117.22
5280953	CC1=NC=CC2=C1NC3=C2C=CC(=C3)OC	BXNJHAXVSOCGBA-UHFFFAOYSA-N	Harmine	Enzo Screen-Well Natural Product	\7-methoxy-1-methyl-9H-pyrido[3,4-b]indole\""	Harmine	sample	Sample	92.69	85.3895	104.28	115.605
1893668	CCN1C2=C(C=CC(=C2)OC)SC1=CC(=O)C	BGVLELSCIHASRV-QPEQYQDCSA-N	Cdc2-Like Kinase Inhibitor, TG003	CalbioChem Kinase Inhibitor II (V2)	NA	Cdc2-Like Kinase Inhibitor, TG003	sample	Sample	112.23	97.302	89.49	118.537
5905	C1C(C(OC1N2C=C(C(=O)NC2=O)I)CO)O	XQFRJNBWHJMXHO-RRKCRQDMSA-N	Idoxuridine	Enzo Screen-Well FDA-approved Drug	\1-[(2R,4S,5R)-4-hydroxy-5-(hydroxymethyl)oxolan-2-yl]-5-iodo-1,2,3,4-tetrahydropyrimidine-2,4-dione\""	Idoxuridine	sample	Sample	100.3	102.849	92.25	120.553
6426739	CC1(C(N2C(S1)C(C2=O)NC(=O)COC3=CC=CC=C3)C(=O)[O-])C	BPLBGHOLXOTWMN-MBNYWOFBSA-M	Pencillin V	Enzo Screen-Well FDA-approved Drug	\(2S,5R,6R)-3,3-dimethyl-7-oxo-6-(2-phenoxyacetamido)-4-thia-1-azabicyclo[3.2.0]heptane-2-carboxylate\""	Pencillin V	sample	Sample	101.01	100.008	87.41	112.168
123886	CCCCCC(=O)C1=C(C(=C(C(=C1O)Cl)OC)Cl)O	VUDQSRFCCHQIIU-UHFFFAOYSA-N	1-(3,5-dichloro-2,6-dihydroxy-4-methoxyphenyl)-1-hexanone	Sigma Aldrich Custom Order March 2016	TubeID [194348092] PlateID [B02314737] Tube Volume:350uL Concentration:10.852	1-(3,5-dichloro-2,6-dihydroxy-4-methoxyphenyl)-1-hexanone	sample	Sample	90.02	93.596	100.94	119.953
6215	CC1(OC2CC3C4CC(C5=CC(=O)C=CC5(C4(C(CC3(C2(O1)C(=O)CO)C)O)F)C)F)C	FEBLZLNTKCEFIT-VSXGLTOVSA-N	Fluocinolone acetonide	Enzo Screen-Well FDA-approved Drug	\(1S,2S,4R,8S,9S,11S,12R,13S,19S)-12,19-difluoro-11-hydroxy-8-(2-hydroxyacetyl)-6,6,9,13-tetramethyl-5,7-dioxapentacyclo[10.8.0.0²,?.0?,?.0¹³,¹?]icosa-14,17-dien-16-one\""	Fluocinolone acetonide	sample	Sample	96.26	101.336	88.23	123.61
704473	CC1=CC(=CC=C1)NC2=NC(=CS2)C3=CC=NC=C3	KATNUHQNJGNLPW-UHFFFAOYSA-N	STF-62247	Selleck Cherry Pick 1	STF-62247 is selectively toxic and growth inhibitory to renal cells lacking VHL	STF-62247	sample	Sample	64.86	90.9169	219.15	121.28
5944	CC12C3CCC(C1(C(=O)OC2=O)C)O3	DHZBEENLJMYSHQ-XCVPVQRUSA-N	Cantharidin	LOPAC 1280	Protein phosphatase 2A inhibitor	Cantharidin	sample	Sample	10.8	22.1183	220.93	182.348
2298706	C1COCCN1CCCNC(=O)C2=C3N=C(C=C(N3N=C2)C4=CC=CC=C4)C5=CC=CC=C5	JTRXWCLQFAZHGP-UHFFFAOYSA-N	Reversan	Sigma Aldrich Custom Order March 2016	Reversan increases the efficacy of vincristine and etoposide and increases the sensitivity of murine models of neuroblastoma to conventional chemotherapy.	N-[3-(4-morpholinyl)propyl]-5,7-diphenylpyrazolo[1,5-a]pyrimidine-3-carboxamide	sample	Sample	84.27	95.3146	97.19	119.003
NA	NA	NA	Negative	NA	NA	NA	dmso	DMSO	101.37	106.066	107.15	115.625
5865	CC12CC(=O)C3C(C1CCC2(C(=O)CO)O)CCC4=CC(=O)C=CC34C	XOFYZVNMUHMLCC-ZPOLXVRWSA-N	Prednisone	Enzo Screen-Well FDA-approved Drug	\(1S,2R,10S,11S,14R,15S)-14-hydroxy-14-(2-hydroxyacetyl)-2,15-dimethyltetracyclo[8.7.0.0²,?.0¹¹,¹?]heptadeca-3,6-diene-5,17-dione\""	Prednisone	sample	Sample	106.14	101.437	86.2	121.828
66064	CN1CCN(CC1)CCCN2C3=CC=CC=C3SC4=C2C=C(C=C4)C(F)(F)F.Cl.Cl	BXDAOUXDMHXPDI-UHFFFAOYSA-N	Trifluoperazine.2HCl	Enzo Screen-Well FDA-approved Drug	10-[3-(4-methylpiperazin-1-yl)propyl]-2-(trifluoromethyl)-10H-phenothiazine dihydrochloride	Trifluoperazine.2HCl	sample	Sample	107.86	94.4808	97.04	122.321
16362	C1CN(CCC1N2C3=CC=CC=C3NC2=O)CCCC(C4=CC=C(C=C4)F)C5=CC=C(C=C5)F	YVUQSNJEYSNKRX-UHFFFAOYSA-N	Pimozide	Enzo Screen-Well FDA-approved Drug	\1-{1-[4,4-bis(4-fluorophenyl)butyl]piperidin-4-yl}-2,3-dihydro-1H-1,3-benzodiazol-2-one\""	Pimozide	sample	Sample	91.87	88.7223	103.24	118.757
NA	NA	NA	Negative	NA	NA	NA	dmso	DMSO	95.55	101.413	109.99	107.577
16760286	C1C2=C(C3=C(C=CC(=C3)CCC#N)NC1=O)NC4=C2C=C(C=C4)[N+](=O)[O-]	UBLFSMURWWWWMH-UHFFFAOYSA-N	Alsterpaullone, 2-Cyanoethyl	CalbioChem Kinase Inhibitor II (V2)	NA	Alsterpaullone, 2-Cyanoethyl	sample	Sample	32.69	63.2483	112.47	112.544
NA	NA	NA	Negative	NA	NA	NA	dmso	DMSO	101.22	109.998	111.42	111.575
5790	C1C(C(OC1N2C=C(C(=O)NC2=O)F)CO)O	ODKNJVUHOIMIIZ-RRKCRQDMSA-N	Floxuridine	Enzo Screen-Well FDA-approved Drug	\5-fluoro-1-[(2R,4S,5R)-4-hydroxy-5-(hydroxymethyl)oxolan-2-yl]-1,2,3,4-tetrahydropyrimidine-2,4-dione\""	Floxuridine	sample	Sample	61.07	81.2896	111.65	118.833
NA	NA	NA	Negative	NA	NA	NA	dmso	DMSO	95.55	104.686	106.26	100.852
NA	NA	NA	Negative	NA	NA	NA	dmso	DMSO	105.89	98.1044	107.05	104.574
6918852	COC1=C(C(=C(C=C1)F)F)C(=O)C2=CN=C(N=C2N)NC3CCN(CC3)S(=O)(=O)C	JRNJNYBQQYBCLE-UHFFFAOYSA-N	R547	Selleck Cherry Pick 1	R547 is a potent and selective CDK inhibitor with Ki and IC50 of 1-3 nM and 80 nM respectively.	R547	sample	Sample	111.48	89.093	85.07	110.535
6450842	CN(C)C1=CC=C(C=C1)C=C2C3=CC=CC=C3NC2=O	UAKWLVYMKBWHMX-PTNGSMBKSA-N	SU 4312 - 3-[[4-(dimethylamino)phenyl]methylene]-1,3-dihydro-2H-indol-2-one	Tocrisscreen Kinase Inhibitor	Potent inhibitor of VEGFR tyrosine kinase	SU 4312 - 3-[[4-(dimethylamino)phenyl]methylene]-1,3-dihydro-2H-indol-2-one	sample	Sample	98.15	98.8087	101.4	124.654
NA	NA	NA	Negative	NA	NA	NA	dmso	DMSO	99.51	105.094	106.23	103.551
NA	NA	NA	Negative	NA	NA	NA	dmso	DMSO	88.33	94.5282	108.01	117.476
5606	CC(C)(C)NCC(C1=CC=CC=C1Cl)O	YREYLAVBNPACJM-UHFFFAOYSA-N	Tulobuterol	Enzo Screen-Well FDA-approved Drug	2-(tert-butylamino)-1-(2-chlorophenyl)ethan-1-ol	Tulobuterol	sample	Sample	100.96	110.541	90.74	114.364
2722	C1=CC2=C(C(=C(C=C2Cl)Cl)O)N=C1	WDFKMLRRRCGAKS-UHFFFAOYSA-N	Chloroxine	Selleck Cherry Pick 1	Chloroxine is a synthetic antibacterial compound that is effective in the treatment of dandruff and seborrheic dermatitis when incorporated in a shampoo.	Chloroxine	sample	Sample	62.49	78.5354	122.49	124.789
NA	NA	NA	Negative	NA	NA	NA	dmso	DMSO	106.68	111.676	108.81	102.38
3387354	C1CC2N3C4=CC=CC=C4C5=C6C(=C7C8=CC=CC=C8N(C1O2)C7=C53)C(=O)NC6=O	OTPNDVKVEAIXTI-UHFFFAOYSA-N	SB 218078	CalbioChem Kinase Inhibitor II (V2)	NA	SB 218078	sample	Sample	76.94	77.3537	100.15	107.361
57269236	CCCCCCCC(CC=C=O)N1CCCCCC1	BDYHQHKXLFULGN-UHFFFAOYSA-N	p38 MAP Kinase Inhibitor VII, SD-169	CalbioChem Kinase Inhibitor III	NA	p38 MAP Kinase Inhibitor VII, SD-169	sample	Sample	109.09	103.787	93.62	118.263
68304	CCCCOC1=CC=C(C=C1)C(=O)CCN2CCCCC2.Cl	KNZADIMHVBBPOA-UHFFFAOYSA-N	Dyclonine HCl	Selleck Cherry Pick 1	Dyclonine hydrochloride is a hydrochloride salt form of dyclonine which is an oral anaesthetic.	Dyclonine HCl	sample	Sample	92.61	92.204	94.6	117.552
2723601	C1=NC2=C(N1)C(=S)N=C(N2)N	WYWHKKSPHMUBEB-UHFFFAOYSA-N	Thioguanine	Selleck Cherry Pick 1	Thioguanine is a purine antimetabolite widely used in the treatment of acute lymphoblastic leukemia, autoimmune disorders (e.g., Crohn's disease, rheumatoid arthritis) and organ transplant recipients.	Thioguanine	sample	Sample	97.1	88.4411	97.98	117.85
115163	CC1(C(N2C(S1)C(C2=O)N=CN3CCCCCC3)C(=O)OCOC(=O)C(C)(C)C)C	NPGNOVNWUSPMDP-HLLBOEOZSA-N	Pivmecillinam	Sigma Aldrich Custom Order March 2016	Pivmecillinam is a gram negative antibiotic, and inhibitor of penicillin-binding protein 2 (PBP2). Pivmecillinam has been shown to have synergistic effects with several antibiotics including novobiocin and rifampin in gram negative bacteria.	[(2,2-dimethylpropanoyl)oxy]methyl (2S,5R,6R)-6-{[(E)-1-azepanylmethylidene]amino}-3,3-dimethyl-7-oxo-4-thia-1-azabicyclo[3.2.0]heptane-2-carboxylate	sample	Sample	93.38	84.7176	89.04	115.335
24360	CCC1(C2=C(COC1=O)C(=O)N3CC4=CC5=CC=CC=C5N=C4C3=C2)O	VSJKWCGYPAHWDS-FQEVSTJZSA-N	Camptothecin	Enzo Screen-Well Natural Product	\(19S)-19-ethyl-19-hydroxy-17-oxa-3,13-diazapentacyclo[11.8.0.0²,¹¹.0?,?.0¹?,²?]henicosa-1(21),2,4(9),5,7,10,15(20)-heptaene-14,18-dione\""	Camptothecin	sample	Sample	24.76	52.1576	123.02	109.636
67356	C1CN(CCN1CCCN2C3=CC=CC=C3SC4=C2C=C(C=C4)C(F)(F)F)CCO.Cl.Cl	MBHNWCYEGXQEIT-UHFFFAOYSA-N	Fluphenazine dihydrochloride	LOPAC 1280	Dopamine receptor antagonist; antipsychotic	Fluphenazine dihydrochloride	sample	Sample	96.27	92.5173	117.71	133.314
5282105	CCCCCC=CCC=CCC=CCC=CCCCC(=O)NCCC1=CC(=C(C=C1)O)O	MVVPIAAVGAWJNQ-DOFZRALJSA-N	Arachidonyl dopamine	Enzo Screen-Well Bioactive Lipid	(5Z,8Z,11Z,14Z)-N-[2-(3,4-dihydroxyphenyl)ethyl]icosa-5,8,11,14-tetraenamide	Arachidonyl dopamine	sample	Sample	91.75	87.9315	94.87	124.38
1126109	COC1=C(C=CC(=C1)SC)C(=O)N2CCC(CC2)CC3=CC=CC=C3	OMGLGPKQUFSRNN-UHFFFAOYSA-N	p38 MAP Kinase Inhibitor VI, JX401	CalbioChem Kinase Inhibitor III	NA	p38 MAP Kinase Inhibitor VI, JX401	sample	Sample	100.96	103.748	96.9	117.194
NA	NA	NA	Negative	NA	NA	NA	dmso	DMSO	95.51	99.2669	103.8	100.862
71478	CNCCCC12CCC(C3=CC=CC=C31)C4=CC=CC=C24.Cl	NZDMFGKECODQRY-UHFFFAOYSA-N	Maprotiline.HCl	Enzo Screen-Well FDA-approved Drug	\methyl(3-{tetracyclo[6.6.2.0²,?.0?,¹?]hexadeca-2(7),3,5,9(14),10,12-hexaen-1-yl}propyl)amine hydrochloride\""	Maprotiline.HCl	sample	Sample	90.43	100.065	94.47	118.571
16219284	C1=CC(=C(C=C1CN=C(N)NC(=O)C2=CC(=C(C=C2N)N)Cl)Cl)Cl.Cl	MYIBROUZWVGGJQ-UHFFFAOYSA-N	3',4'-Dichlorobenzamil	LOPAC 1280	Na+/Ca2+ exchanger inhibitor	3',4'-Dichlorobenzamil	sample	Sample	83.49	70.69	125.15	125.508
10687292	CCCCCCCC(=O)C1=C(C=C(C=C1CC(=O)OCC)O)O	UVVWQQKSNZLUQA-UHFFFAOYSA-N	Cytosporone B	Sigma Aldrich Custom Order March 2016	Cytosporone B (Csn-B) is the first naturally occurring agonist for nuclear orphan receptor Nur77. It binds with high affinity (IC50=0.278 nM) to the ligand-binding domain of Nur77 and stimulates Nur77-dependent activities. Nur77 is a nuclear receptor/transcription factor. A physiological ligand for Nur77 is as yet unknown, but there is increasing interest in Nur77 because of its known activities.…	ethyl (3,5-dihydroxy-2-octanoylphenyl)acetate	sample	Sample	106.25	103.535	96.72	121.281
NA	NA	NA	Negative	NA	NA	NA	dmso	DMSO	95.46	107.672	107.93	97.2264
3396	C1CN(CCC12C(=O)NCN2C3=CC=CC=C3)CCCC(C4=CC=C(C=C4)F)C5=CC=C(C=C5)F	QOYHHIBFXOOADH-UHFFFAOYSA-N	Fluspirilene	Enzo Screen-Well FDA-approved Drug	\8-[4,4-bis(4-fluorophenyl)butyl]-1-phenyl-1,3,8-triazaspiro[4.5]decan-4-one\""	Fluspirilene	sample	Sample	92.39	93.7075	99.08	121.31
NA	NA	NA	Negative	NA	NA	NA	dmso	DMSO	111.56	111.836	107.25	113.837
5353853	C1=CC(=C(C=C1Cl)Cl)CON=C(CN2C=CN=C2)C3=C(C=C(C=C3)Cl)Cl	QRJJEGAJXVEBNE-HKOYGPOVSA-N	Oxiconazole	Enzo Screen-Well FDA-approved Drug	\(Z)-[1-(2,4-dichlorophenyl)-2-(1H-imidazol-1-yl)ethylidene][(2,4-dichlorophenyl)methoxy]amine\""	Oxiconazole	sample	Sample	101.2	99.7665	98.38	113.203
NA	NA	NA	Negative	NA	NA	NA	dmso	DMSO	91.18	100.277	109	100.014
51049607	C1CCC(CC1)N2C=NC(=C2C3=NC(=NC=C3)N)C4=CC=C(C=C4)F.Cl.Cl	PSNKGVAXBSAHCH-UHFFFAOYSA-N	4-[1-cyclohexyl-4-(4-fluorophenyl)-1H-imidazol-5-yl]-2-pyrimidinamine dihydrochloride	Sigma Aldrich Custom Order March 2016	TubeID [194346571] PlateID [B02321648] Tube Volume:10.561 Concentration:300uL	4-[1-cyclohexyl-4-(4-fluorophenyl)-1H-imidazol-5-yl]-2-pyrimidinamine dihydrochloride	sample	Sample	92.22	80.6201	79.8	129.559
NA	NA	NA	Negative	NA	NA	NA	dmso	DMSO	104.1	108.533	108.35	126.884
NA	NA	NA	Negative	NA	NA	NA	dmso	DMSO	93.49	101.45	105.27	104.617
5353646	C1=CC(=C(C(=C1)Cl)C=NN=C(N)N)Cl	WDZVGELJXXEGPV-PQMHYQBVSA-N	Guanabenz	Enzo Screen-Well FDA-approved Drug	\1-[(E)-[(2,6-dichlorophenyl)methylidene]amino]guanidine\""	Guanabenz	sample	Sample	91.89	98.4594	98.19	118.468
5280795	CC(C)CCCC(C)C1CCC2C1(CCCC2=CC=C3CC(CCC3=C)O)C	QYSXJUFSXHHAJI-YRZJJWOYSA-N	Vitamin D3 (Cholecalciferol)	Selleck Cherry Pick 1	Vitamin D3 (Cholecalciferol) is a form of vitamin D, binds and activates a H305F/H397Y mutant vitamin D receptor (VDR) with EC50 of 300 nM.	Vitamin D3 (Cholecalciferol)	sample	Sample	99.2	96.9939	87.99	116.845
4521392	C1OC2=C(O1)C=C(C=C2)C3=C(NC(=N3)C4=CC=C(C=C4)C(=O)N)C5=CC=CC=N5	FHYUGAJXYORMHI-UHFFFAOYSA-N	SB 431542 - 4-[4-(1,3-benzodioxol-5-yl)-5-(2-pyridinyl)-1H-imidazol-2-yl]benzamide	Tocrisscreen Kinase Inhibitor	Potent, selective inhibitor of TGF-Î²RI, ALK4 and ALK7	SB 431542 - 4-[4-(1,3-benzodioxol-5-yl)-5-(2-pyridinyl)-1H-imidazol-2-yl]benzamide	sample	Sample	105.82	95.6541	95.88	136.327
NA	NA	NA	Negative	NA	NA	NA	dmso	DMSO	95.91	92.8634	98.59	101.111
NA	NA	NA	Negative	NA	NA	NA	dmso	DMSO	100.25	102.095	104.46	89.5527
5328779	C1=CC=C(C=C1)CNC(=O)C(=CC2=CC(=C(C=C2)O)O)C#N	TUCIOBMMDDOEMM-RIYZIHGNSA-N	AG 490	CalbioChem Kinase Inhibitor I (V2)	A potent inhibitor of EGFR kinase autophosphorylation (IC50 = 100 nM).	AG 490	sample	Sample	96.01	95.2322	91.11	121.43
4875	[K+].[I-]	NLKNQRATVPKPDG-UHFFFAOYSA-M	Potassium iodide	Selleck Cherry Pick 1	Potassium iodide is used to treat overactive thyroid and to protect the thyroid gland from the effects of radiation from inhaled or swallowed radioactive iodine.	Potassium iodide	sample	Sample	101.8	95.6289	102.56	113.107
NA	NA	NA	Negative	NA	NA	NA	dmso	DMSO	102.8	108.186	108.48	119.985
36462	CC1OCC2C(O1)C(C(C(O2)OC3C4COC(=O)C4C(C5=CC6=C(C=C35)OCO6)C7=CC(=C(C(=C7)OC)O)OC)O)O	VJJPUSNTGOMMGY-MRVIYFEKSA-N	Etoposide	Enzo Screen-Well Natural Product	\(10R,11R,15R,16S)-16-{[(2R,4aR,6R,7R,8R,8aS)-7,8-dihydroxy-2-methyl-hexahydro-2H-pyrano[3,2-d][1,3]dioxin-6-yl]oxy}-10-(4-hydroxy-3,5-dimethoxyphenyl)-4,6,13-trioxatetracyclo[7.7.0.0³,?.0¹¹,¹?]hexadeca-1(9),2,7-trien-12-one\""	Etoposide	sample	Sample	46.17	75.8808	124.25	103.657
2442	CN(CC1=CC(=CC(=C1N)Br)Br)C2CCCCC2	OJGDCBLYJGHCIH-UHFFFAOYSA-N	Bromhexine	Enzo Screen-Well FDA-approved Drug	\2,4-dibromo-6-{[cyclohexyl(methyl)amino]methyl}aniline\""	Bromhexine	sample	Sample	110.03	98.7736	88.56	122.94
23668244	COC1=C(C=CC(=C1)C(CO)O)OS(=O)(=O)[O-].[K+]	XFZJWBFZLNLKNR-UHFFFAOYSA-M	MHPG sulfate potassium	LOPAC 1280	Norepinephrine metabolite	MHPG sulfate potassium	sample	Sample	105.21	101.658	89.92	121.067
156413	C=CC(=O)NC1=C(C=C2C(=C1)C(=NC=N2)NC3=CC(=C(C=C3)F)Cl)OCCCN4CCOCC4.Cl.Cl	JZZFDCXSFTVOJY-UHFFFAOYSA-N	Canertinib	Symansis	NA	Canertinib	sample	Sample	87.37	75.7862	107.74	124.846
16760417	C1=CC=C(C=C1)C2=NN3C=CC=CC3=C2C4=NN=C5C(=C4)C(=O)NN5	QMBDONCHHMIWFJ-UHFFFAOYSA-N	ERK Inhibitor II, Negative control	CalbioChem Kinase Inhibitor II (V2)	NA	ERK Inhibitor II, Negative control	sample	Sample	98.79	98.2815	95.51	122.197
NA	NA	NA	Negative	NA	NA	NA	dmso	DMSO	105.46	106.051	105.93	94.7679
4507	CCOC(=O)C1=C(NC(=C(C1C2=CC(=CC=C2)[N+](=O)[O-])C(=O)OC)C)C	PVHUJELLJLJGLN-UHFFFAOYSA-N	Nitrendipine	Enzo Screen-Well FDA-approved Drug	\3-ethyl 5-methyl 2,6-dimethyl-4-(3-nitrophenyl)-1,4-dihydropyridine-3,5-dicarboxylate\""	Nitrendipine	sample	Sample	107.83	101.714	94.01	115.346
NA	NA	NA	Negative	NA	NA	NA	dmso	DMSO	102.96	106.667	107.37	105.787
2474	CCCCN1CCCCC1C(=O)NC2=C(C=CC=C2C)C	LEBVLXFERQHONN-UHFFFAOYSA-N	Bupivacaine	Enzo Screen-Well FDA-approved Drug	\1-butyl-N-(2,6-dimethylphenyl)piperidine-2-carboxamide\""	Bupivacaine	sample	Sample	107.6	97.9133	100.54	119.665
26759457	CC(C(=O)NC1=CC=CC=C1OC(F)F)OC(=O)CC2=CC(=C(C=C2)OC)OC	DMPNXYKIAGSWTQ-GFCCVEGCSA-N	Roscovitine, (S)-Isomer	CalbioChem Kinase Inhibitor III	NA	Roscovitine, (S)-Isomer	sample	Sample	70.41	75.3979	101.97	114.394
11465183	CN(C)CCOC1=CC=C(C=C1)C2=NC(=C3C=CC4=C(CCC4=C3)N=O)C(=C5C=CNC=C5)N2	DPCXEUSDRQOOGZ-YYADALCUSA-N	SB590885	Symansis	NA	SB590885	sample	Sample	49.02	88.6442	117.41	131.829
NA	NA	NA	Negative	NA	NA	NA	dmso	DMSO	113.6	102.049	107.22	111.437
25659	C[N+]1=CC2=CC(=C(C=C2C3=C1C4=CC5=C(C=C4C=C3)OCO5)OC)OC.[Cl-]	QLDAACVSUMUMOR-UHFFFAOYSA-M	2,3-dimethoxy-12-methyl[1,3]benzodioxolo[5,6-c]phenanthridin-12-ium chloride	Sigma Aldrich Custom Order March 2016	TubeID [194348019] PlateID [SA000465] Tube Volume:300uL Concentration:10.421	2,3-dimethoxy-12-methyl[1,3]benzodioxolo[5,6-c]phenanthridin-12-ium chloride	sample	Sample	34.73	85.2833	138.24	106.438
NA	NA	NA	Negative	NA	NA	NA	dmso	DMSO	96.05	97.7962	104.9	93.2683
34174823	CC12CCC(CC1CCC3C2CCC4(C3(CCC4C5=COC(=O)C=C5)O)C)O	QEEBRPGZBVVINN-ONGIWDLKSA-N	Bufalin	Enzo Screen-Well Natural Product	5-[(1S,2S,5S,7R,10R,11R,14R,15R)-5,11-dihydroxy-2,15-dimethyltetracyclo[8.7.0.0²,?.0¹¹,¹?]heptadecan-14-yl]pyran-2-one	Bufalin	sample	Sample	44.97	52.7131	113.79	107.339
3827	CN1CCC(=C2C3=C(C(=O)CC4=CC=CC=C42)SC=C3)CC1	ZCVMWBYGMWKGHF-UHFFFAOYSA-N	Ketotifen	Enzo Screen-Well FDA-approved Drug	\2-(1-methylpiperidin-4-ylidene)-6-thiatricyclo[8.4.0.0³,?]tetradeca-1(10),3(7),4,11,13-pentaen-8-one\""	Ketotifen	sample	Sample	101.94	103.865	97.58	124.195
NA	NA	NA	Negative	NA	NA	NA	dmso	DMSO	107.28	96.2376	106.07	95.9432
56365803	COCCN(CC(F)F)C(=O)C1=CC(=C(C=C1)F)S(=O)(=O)N2CCCCC2	ZKTIJJZJZSJMES-UHFFFAOYSA-N	PI 3-K? Inhibitor VII	CalbioChem Kinase Inhibitor III	NA	PI 3-K? Inhibitor VII	sample	Sample	114.35	98.8455	96.1	116.068
5287969	CN1CCC(C(C1)O)C2=C(C=C(C3=C2OC(=CC3=O)C4=CC=CC=C4Cl)O)O	BIIVYFLTOXDAOV-YVEFUNNKSA-N	Alvocidib	Symansis	NA	Alvocidib	sample	Sample	19.85	59.3803	132.01	110.539
23694214	CC12CCC(=O)C=C1CCC3C2C(CC4(C3CCC4(C(=O)COC(=O)CCC(=O)[O-])O)C)O.[Na+]	HHZQLQREDATOBM-CODXZCKSSA-M	Hydrocortisone 21-hemisuccinate sodium	LOPAC 1280	Hydrocortisone analog	Hydrocortisone 21-hemisuccinate sodium	sample	Sample	99.46	99.5383	82.56	124.662
71398	CC(CC1=CC(=C(C=C1)O)O)C(C)CC2=CC(=C(C=C2)O)O	HCZKYJDFEPMADG-TXEJJXNPSA-N	Nordihydroguaiaretic acid from Larrea divaricata (creosote bush)	LOPAC 1280	Lipoxygenase inhibitor	Nordihydroguaiaretic acid from Larrea divaricata (creosote bush)	sample	Sample	87.87	72.0739	95.15	122.038
290486	CN1C2=NC=NC3=C2C(=CN3C4C(C(C(O4)CO)O)O)C(=N1)N	HOGVTUZUJGHKPL-UHFFFAOYSA-N	Akt Inhibitor V, Triciribine	CalbioChem Kinase Inhibitor I (V2)	A selective compound that inhibits the cellular phosphorylation/activation of Akt1/2/3. It does not inhibit known upstream activators of Akt, i.e. PI3K or PDK.	Akt Inhibitor V, Triciribine	sample	Sample	79.25	81.1222	106.5	134.732
445580	CCC=CCC=CCC=CCC=CCC=CCC=CCCC(=O)O	MBMBGCFOFBJSGT-KUBAVDMBSA-N	Docosahexaenoic acid	Enzo Screen-Well Fatty Acid	(4Z,7Z,10Z,13Z,16Z,19Z)-docosa-4,7,10,13,16,19-hexaenoic acid	Docosahexaenoic acid	sample	Sample	99.73	96.7626	98.21	113.365
176870	COCCOC1=C(C=C2C(=C1)C(=NC=N2)NC3=CC=CC(=C3)C#C)OCCOC	AAKJLRGGTJKAMG-UHFFFAOYSA-N	Erlotinib	Symansis	NA	Erlotinib	sample	Sample	91.78	89.0999	90.44	115.288
5353940	C1=CC(=O)C=CC1=C2NC(=C(N2)C3=CC=NC=C3)C4=CC=C(C=C4)F	NJNKPVPFGLGHPA-UHFFFAOYSA-N	SB 202190 - 4-[4-(4-Fluorophenyl)-5-(4-pyridinyl)-1H-imidazol-2-yl]phenol	Tocrisscreen Kinase Inhibitor	Potent, selective inhibitor of p38 MAPK	SB 202190 - 4-[4-(4-Fluorophenyl)-5-(4-pyridinyl)-1H-imidazol-2-yl]phenol	sample	Sample	96.91	79.7478	97.1	124.019
2063	COC1=CC=C(C=C1)C=C(C#N)C#N	UOHFCPXBKJPCAD-UHFFFAOYSA-N	AG 9	CalbioChem Kinase Inhibitor I (V2)	A negative control compound for inhibition of EGFR (IC50 >1250 Î¼M for EGFR kinase). Has been shown to inhibit IL-2 stimulated Tyk-2 phosphorylation in ConA-activated T cells.	AG 9	sample	Sample	109.37	97.898	93.65	117.014
NA	NA	NA	Negative	NA	NA	NA	dmso	DMSO	99.85	110.146	108.01	106.726
3339	CC(C)OC(=O)C(C)(C)OC1=CC=C(C=C1)C(=O)C2=CC=C(C=C2)Cl	YMTINGFKWWXKFG-UHFFFAOYSA-N	Fenofibrate	Enzo Screen-Well FDA-approved Drug	propan-2-yl 2-{4-[(4-chlorophenyl)carbonyl]phenoxy}-2-methylpropanoate	Fenofibrate	sample	Sample	106.14	101.19	89.3	118.325
6172	CC[N+](CC)(CC)CCOC1=C(C(=CC=C1)OCC[N+](CC)(CC)CC)OCC[N+](CC)(CC)CC.[I-].[I-].[I-]	REEUVFCVXKWOFE-UHFFFAOYSA-K	Gallamine triethiodide	LOPAC 1280	M2 muscarinic acetylcholine receptor antagonist; muscle relaxant	Gallamine triethiodide	sample	Sample	98.95	100.925	98.75	123.423
11644425	C1=CC(=CC=C1NC2=C3C(=NC=NC3=NN2)N)F	UQPMANVRZYYQMD-UHFFFAOYSA-N	CGP 57380 - N3-(4-Fluorophenyl)-1H-pyrazolo-[3,4-d]pyrimidine-3,4-diamine	Tocrisscreen Kinase Inhibitor	Selective inhibitor of Mnk1	CGP 57380 - N3-(4-Fluorophenyl)-1H-pyrazolo-[3,4-d]pyrimidine-3,4-diamine	sample	Sample	101.57	95.7385	90.1	118.054
NA	NA	NA	Negative	NA	NA	NA	dmso	DMSO	95.32	99.9348	107.88	107.714
160237	COC1=C(C(=C2C(=C1)OC(=CC2=O)C3=CC(=C(C=C3)O)O)O)OC	IMEYGBIXGJLUIS-UHFFFAOYSA-N	2-(3,4-dihydroxyphenyl)-5-hydroxy-6,7-dimethoxy-4H-chromen-4-one	Sigma Aldrich Custom Order March 2016	TubeID [194347911] PlateID [SA000466] Tube Volume:250uL Concentration:10.9	2-(3,4-dihydroxyphenyl)-5-hydroxy-6,7-dimethoxy-4H-chromen-4-one	sample	Sample	82.03	74.955	91.06	117.978
17751044	C[N+]1(CCCC1C(=O)[O-])C.Cl	DUNMULOWUUIQIL-RGMNGODLSA-N	Stachydrineâ€¢HCl	Enzo Screen-Well Natural Product	(2S)-1,1-dimethylpyrrolidin-1-ium-2-carboxylate hydrochloride	StachydrineÃ¢â¬Â¢HCl	sample	Sample	114.89	96.0791	95.94	108.834
3004085	COC1=C2C(=C(C=C1)OC)NC3=CC=CC=C3C2=S	KFAKESMKRPNZTM-UHFFFAOYSA-N	Cdk4 Inhibitor II, NSC 625987	CalbioChem Kinase Inhibitor II (V2)	NA	Cdk4 Inhibitor II, NSC 625987	sample	Sample	92.04	105.32	106.5	110.808
2724402	C1=CC(=CC(=C1)O)CNN.Cl.Cl	ONOJPUDFIOEGCX-UHFFFAOYSA-N	3-Hydroxybenzylhydrazine dihydrochloride	LOPAC 1280	Centrally acting aromatic amino acid decarboxylase inhibitor; penetrates the blood-brain barrier	3-Hydroxybenzylhydrazine dihydrochloride	sample	Sample	48.93	46.061	116.56	103.677
56801	C1=CC=C(C=C1)CCCCOCCCCCCNCC(C2=CC(=C(C=C2)O)CO)O.C1=CC=C2C(=C1)C=CC(=C2O)C(=O)O	XTZNCVSCVHTPAI-UHFFFAOYSA-N	Salmeterol xinafoate	Enzo Screen-Well FDA-approved Drug	1-hydroxynaphthalene-2-carboxylic acid; 4-(1-hydroxy-2-{[6-(4-phenylbutoxy)hexyl]amino}ethyl)-2-(hydroxymethyl)phenol	Salmeterol xinafoate	sample	Sample	100.08	100.473	97.49	121.083
NA	NA	NA	Negative	NA	NA	NA	dmso	DMSO	101.76	100.223	102.68	107.856
NA	NA	NA	Negative	NA	NA	NA	dmso	DMSO	110.9	100.37	103.47	100.884
447682	C1=CC=C2C(=C1)C(=C3N2C4=CC=CC=C4C(=O)N3)CC(=O)O	INSBKYCYLCEBOD-UHFFFAOYSA-N	Keratinocyte Differentiation Inducer	CalbioChem Kinase Inhibitor III	3-(3-(2-(3,4,5-Trimethoxy-phenylamino)-7H-pyrrolo[2,3-d]pyrimidin-7-yl)phenyl)propionitrile	Keratinocyte Differentiation Inducer	sample	Sample	12.03	53.0668	209.83	144.231
9843900	CN(C)C(=O)C(C(CC1=CC=CC=C1)NC(=O)C2=CC3=C(N2)C=CC(=C3)Cl)O	HINJNZFCMLSBCI-PKOBYXMFSA-N	CP-91149	Selleck Cherry Pick 1	CP-91149 is a selective glycogen phosphorylase (GP) inhibitor with IC50 of 0.13 Î¼M.	CP-91149	sample	Sample	32.54	68.6529	139.04	123.45
82146	CC1=CC2=C(C=C1C(=C)C3=CC=C(C=C3)C(=O)O)C(CCC2(C)C)(C)C	NAVMQTYZDKMPEU-UHFFFAOYSA-N	Bexarotene	Enzo Screen-Well FDA-approved Drug	\4-[1-(3,5,5,8,8-pentamethyl-5,6,7,8-tetrahydronaphthalen-2-yl)ethenyl]benzoic acid\""	Bexarotene	sample	Sample	103.43	103.544	83.96	110.937
6539732	C1=CC(=CC(=C1)I)CSC2=NN=C(O2)C3=CC=NC=C3	ZRHRPGSSSVYBRG-UHFFFAOYSA-N	GSK-3b Inhibitor II	CalbioChem Kinase Inhibitor II (V2)	NA	GSK-3b Inhibitor II	sample	Sample	105.9	93.4517	101.63	116.561
NA	NA	NA	Negative	NA	NA	NA	dmso	DMSO	102.93	97.5399	104.66	107.361
NA	NA	NA	Negative	NA	NA	NA	dmso	DMSO	108.71	109.938	103.8	91.9911
5327723	C1=CC=C2C(=C1)C3=C4C(=C5C6=CC=CC=C6NC5=C3N2)C(=O)NC4=O	KAJXOWFGKYKMMZ-UHFFFAOYSA-N	Arcyriaflavin A - 12,13-Dihydro-5H-indolo[2,3-a]pyrrolo[3,4-c]carbazole-5,7(6H)-dione	Tocrisscreen Kinase Inhibitor	Potent cdk4/cyclin D1 and CaM Kinase II inhibitor. Antiviral agent (anti-HCMV)	Arcyriaflavin A - 12,13-Dihydro-5H-indolo[2,3-a]pyrrolo[3,4-c]carbazole-5,7(6H)-dione	sample	Sample	126.29	98.7873	79.86	126.775
6249	CC1(C(N2C(S1)C(C2=O)NC(=O)C(C3=CC=CC=C3)N)C(=O)O)C	AVKUERGKIZMTKX-NJBDSQKTSA-N	Ampicillin	Enzo Screen-Well FDA-approved Drug	\(2S,5R,6R)-6-[(2R)-2-amino-2-phenylacetamido]-3,3-dimethyl-7-oxo-4-thia-1-azabicyclo[3.2.0]heptane-2-carboxylic acid\""	Ampicillin	sample	Sample	109.2	102.988	89.95	108.109
443600	CCCCCC(CC(=O)NO)C(=O)NC(C(C)C)C(=O)N1CCCC1CO	XJLATMLVMSFZBN-VYDXJSESSA-N	Actinonin	LOPAC 1280	Leucine aminopeptidase inhibitor	Actinonin	sample	Sample	88.95	101.317	107.9	111.018
9928898	CCCCCC=CCC(C=CC1=NC(=CC=C1)CC(CCCCO)O)O	JNBOAUIJLDEICX-HOVIKNKYSA-N	U-75302	LOPAC 1280	BLT1 leukotriene receptor agonist	U-75302	sample	Sample	111.64	97.3032	94.42	123.521
3342	CC(C1=CC(=CC=C1)OC2=CC=CC=C2)C(=O)O	RDJGLLICXDHJDY-UHFFFAOYSA-N	Fenoprofen	Enzo Screen-Well FDA-approved Drug	2-(3-phenoxyphenyl)propanoic acid	Fenoprofen	sample	Sample	101.01	102.249	94.16	119.869
5333	C1=CC(=CC=C1N)S(=O)(=O)N	FDDDEECHVMSUSB-UHFFFAOYSA-N	Sulfanilamide	Selleck Cherry Pick 1	Sulfanilamide (Sulphanilamide) is a competitive inhibitor for bacterial enzyme dihydropteroate synthetase with IC50 of 320 Î¼M.	Sulfanilamide	sample	Sample	98.6	99.7678	98.96	119.108
NA	NA	NA	Negative	NA	NA	NA	dmso	DMSO	101.31	101.774	105.68	102.21
5702098	CC(CCC1=CC=CC=C1)NC(C)C(C2=CC=C(C=C2)O)O.Cl	CLJHABUMMDMAFA-UHFFFAOYSA-N	Buphenine.HCl	Enzo Screen-Well FDA-approved Drug	4-{1-hydroxy-2-[(4-phenylbutan-2-yl)amino]propyl}phenol hydrochloride	Buphenine.HCl	sample	Sample	103.71	100.863	90.03	114.535
5282375	CCOC(=O)C=C(C)C=CC=C(C)C=CC1=C(C(=C(C=C1C)OC)C)C	HQMNCQVAMBCHCO-DJRRULDNSA-N	Etretinate	Enzo Screen-Well FDA-approved Drug	\ethyl (2E,4E,6E,8E)-9-(4-methoxy-2,3,6-trimethylphenyl)-3,7-dimethylnona-2,4,6,8-tetraenoate\""	Etretinate	sample	Sample	97.61	103.719	100.53	114.874
26758512	CC(C(=O)N(C)C1CCS(=O)(=O)C1)OC(=O)C2=C(C=C(C=C2)F)F	NMTUEIBZFFSKOI-KOLCDFICSA-N	Cdk9 Inhibitor II	CalbioChem Kinase Inhibitor III	NA	Cdk9 Inhibitor II	sample	Sample	81.12	79.0401	99.72	123.65
4725	C1=NC2=C(N1CCC(CO)CO)NC(=NC2=O)N	JNTOCHDNEULJHD-UHFFFAOYSA-N	Penciclovir	Enzo Screen-Well FDA-approved Drug	\2-amino-9-[4-hydroxy-3-(hydroxymethyl)butyl]-6,9-dihydro-1H-purin-6-one\""	Penciclovir	sample	Sample	103.47	102.611	90.37	116.638
NA	NA	NA	Negative	NA	NA	NA	dmso	DMSO	94.07	104.181	106.12	107.984
NA	NA	NA	Negative	NA	NA	NA	dmso	DMSO	99.99	107.948	108.85	91.8249
NA	NA	NA	Negative	NA	NA	NA	dmso	DMSO	92.82	111.04	109.48	116.283
5329275	C1=CC=C2C(=C1)C(=CN2)C=C(C#N)C(=O)C3=CC(=C(C=C3)O)O	TTZDOBVWBQXGDC-KPKJPENVSA-N	Tyrphostin AG 808	LOPAC 1280	Protein tyrosine kinase inhibitor	Tyrphostin AG 808	sample	Sample	100.1	93.1164	86.25	122.494
439647	CC1=CC=C(C=C1)S(=O)(=O)NC(CC2=CC=CC=C2)C(=O)CCl	MQUQNUAYKLCRME-INIZCTEOSA-N	N-p-Tosyl-L-phenylalanine chloromethyl ketone	LOPAC 1280	Blocks LPS- or cytokine-induced activation of nuclear factor kB (NFkB), which, blocks the induction of iNOS and COX-2 transcription; blocks activation of pp70s6k by all mitogens	N-p-Tosyl-L-phenylalanine chloromethyl ketone	sample	Sample	84.61	85.4957	101.55	113.424
4708	C=CC(=O)NC1=CC2=C(C=C1)N=CN=C2NC3=CC(=CC=C3)Br	HTUBKQUPEREOGA-UHFFFAOYSA-N	PD168393	Selleck Cherry Pick 1		PD168393	sample	Sample	95.69	89.6466	103.13	123.698
11717001	C1CC(=NO)C2=C1C=C(C=C2)C3=CN(N=C3C4=CC=NC=C4)CCO	DEZZLWQELQORIU-RELWKKBWSA-N	GDC-0879	Selleck Cherry Pick 1	GDC-0879 is a novel potent, selective B-Raf inhibitor for B-RafV600E with IC50 of 0.13 nM.	GDC-0879	sample	Sample	44.44	66.4686	117.71	128.061
444795	CC1=C(C(CCC1)(C)C)C=CC(=CC=CC(=CC(=O)O)C)C	SHGAZHPCJJPHSC-YCNIQYBTSA-N	Retinoic Acid	Enzo Screen-Well Natural Product	\(2E,4E,6E,8E)-3,7-dimethyl-9-(2,6,6-trimethylcyclohex-1-en-1-yl)nona-2,4,6,8-tetraenoic acid\""	Retinoic Acid	sample	Sample	108.43	99.9937	88.63	126.363
4499	CC1=C(C(C(=C(N1)C)C(=O)OCC(C)C)C2=CC=CC=C2[N+](=O)[O-])C(=O)OC	VKQFCGNPDRICFG-UHFFFAOYSA-N	Nisoldipine	Enzo Screen-Well FDA-approved Drug	\3-methyl 5-(2-methylpropyl) 2,6-dimethyl-4-(2-nitrophenyl)-1,4-dihydropyridine-3,5-dicarboxylate\""	Nisoldipine	sample	Sample	104.36	94.8889	89.94	115.75
5470187	CC1=CCC(C=CC(=O)C(=CCC1)C)(C)C	GIHNTRQPEMKFKO-SKTNYSRSSA-N	Zerumbone	Enzo Screen-Well Natural Product	(2E,6E,10E)-2,6,9,9-tetramethylcycloundeca-2,6,10-trien-1-one	Zerumbone	sample	Sample	89.74	87.747	103.73	120.685
1775	C1=CC=C(C=C1)C2(C(=O)NC(=O)N2)C3=CC=CC=C3	CXOFVDLJLONNDW-UHFFFAOYSA-N	Phenytoin	Enzo Screen-Well FDA-approved Drug	\5,5-diphenylimidazolidine-2,4-dione\""	Phenytoin	sample	Sample	98.52	103.658	95.78	109.798
40854	COC(=O)NC1=NC2=C(N1)C=C(C=C2)S(=O)C3=CC=CC=C3	BEZZFPOZAYTVHN-UHFFFAOYSA-N	Oxfendazole	Enzo Screen-Well FDA-approved Drug	\methyl N-[5-(benzenesulfinyl)-1H-1,3-benzodiazol-2-yl]carbamate\""	Oxfendazole	sample	Sample	68.25	100.1	108.36	124.39
NA	NA	NA	Negative	NA	NA	NA	dmso	DMSO	104.43	98.8456	103.91	98.7803
5702541	C1=CC2=C(C=CN=C2)C(=C1)S(=O)(=O)NCCNCC=CC3=CC=C(C=C3)Br.Cl.Cl	GELOGQJVGPIKAM-WTVBWJGASA-N	H-89, Dihydrochloride	CalbioChem Kinase Inhibitor II (V2)	NA	H-89, Dihydrochloride	sample	Sample	109.77	96.6411	92.66	129.026
26758859	CC(C(=O)NC1=CC(=C(C=C1)C#N)Cl)OC(=O)C=CC2=CC(=C(C=C2)O)OC	VFIMRSGCYKDDGH-GXWOQWCDSA-N	HA 1004, Dihydrochloride	CalbioChem Kinase Inhibitor III	NA	HA 1004, Dihydrochloride	sample	Sample	110.78	104.44	91.8	118.954
1048845	COC1=C(C=C(C=C1)C(=O)NC2=C(C3=C(S2)CCCC3)C(=O)N)OC	FSPQCTGGIANIJZ-UHFFFAOYSA-N	Flt-3 Inhibitor	CalbioChem Kinase Inhibitor I (V2)	A potent, and highly selective Flt-3 inhibitor (IC50 = 42 nM) with little effect against a panel of 22 other kinases (IC50 >3 Î¼M).	Flt-3 Inhibitor	sample	Sample	104.77	96.6613	94.72	118.679
NA	NA	NA	Negative	NA	NA	NA	dmso	DMSO	99.11	101.173	101.87	93.7002
5280893	CCCCCC(C=CC=CCC=CCC=CCCCC(=O)O)OO	BFWYTORDSFIVKP-VAEKSGALSA-N	15(S)-HPETE	Enzo Screen-Well Bioactive Lipid	(5Z,8Z,11Z,13E,15S)-15-hydroperoxyicosa-5,8,11,13-tetraenoic acid	15(S)-HPETE	sample	Sample	100.48	105.694	96.39	113.489
13770	CN1CCC(=C2C3=CC=CC=C3C=CC4=CC=CC=C42)CC1.Cl	ZPMVNZLARAEGHB-UHFFFAOYSA-N	Cyproheptadine hydrochloride	LOPAC 1280	5-HT2 serotonin receptor antagonist	Cyproheptadine hydrochloride	sample	Sample	97.33	98.0182	111.45	120.502
448991	CC(C)C(CO)NC1=NC2=C(C(=N1)NC3=CC(=C(C=C3)C(=O)O)Cl)N=CN2C(C)C	ZKDXRFMOHZVXSG-HNNXBMFYSA-N	Purvalanol B - (2R)-2-[[6-[(3-Chloro-4-carboxyphenyl)amino]-9-(1-methylethyl)-9H-purin-2-yl]amino]-3-methyl-1-butanol	Tocrisscreen Kinase Inhibitor	Cyclin-dependent kinase inhibitor	Purvalanol B - (2R)-2-[[6-[(3-Chloro-4-carboxyphenyl)amino]-9-(1-methylethyl)-9H-purin-2-yl]amino]-3-methyl-1-butanol	sample	Sample	112.39	100.17	96.74	115.434
NA	NA	NA	Negative	NA	NA	NA	dmso	DMSO	95.74	107.43	106.92	101.357
NA	NA	NA	Negative	NA	NA	NA	dmso	DMSO	90.74	100.607	105.32	96.5039
222757	CC12CCC3C(C1CCC2O)CCC4=C3C=CC(=C4)OC(=O)C5=CC=CC=C5	UYIFTLBWAOGQBI-BZDYCCQFSA-N	Estradiol Benzoate	Selleck Cherry Pick 1	Estradiol benzoate is an estradiol analog which binds to the human, murine and chicken ERÎ± with IC50 of 22-28 nM.	Estradiol Benzoate	sample	Sample	75.6	71.903	110.47	137.642
104943	COC1=CC=CC=C1CNC2C3CCN(C2C(C4=CC=CC=C4)C5=CC=CC=C5)CC3	FLNYLINBEZROPL-NSOVKSMOSA-N	CP-96345	Sigma Aldrich Custom Order March 2016	CP-96345 is a selective NK1 antagonist. CP96345 inhibits substance P-induced salivation in the rat by classical in vivo bioassay, but did not inhibit NK2, NK3, or numerous other receptors.	N-[(2S,3S)-2-benzhydryl-1-azabicyclo[2.2.2]oct-3-yl]-N-(2-methoxybenzyl)amine	sample	Sample	97.27	95.3413	104.99	124.643
6433109	CCN(CC1=CC=CC=C1)C(=O)CN2C3=NC(=NC=C3N(C2=O)C)C4=CC=CC=C4	NBMBIEOUVBHEBM-UHFFFAOYSA-N	XBD173	Sigma Aldrich Custom Order March 2016	XBD173 (emapunil, AC-5216) is a potent and selective translocator protein 18 kDa (TSPO) ligand with a Ki value of 0.297 nM. XBD173 acts at the TSPO translocator protein, formerly called the peripheral benzodiazepine receptor, which is involved in production of neuroactive steroids such as allopregnanolone in the brain. TSPO carries cholesterol from the outer to the inner mitochondrial membrane, w…	N-benzyl-N-ethyl-2-(7-methyl-8-oxo-2-phenyl-7,8-dihydro-9H-purin-9-yl)acetamide	sample	Sample	17.6	75.0716	155.87	122.965
NA	NA	NA	Negative	NA	NA	NA	dmso	DMSO	106.26	98.6108	103.01	112.109
644354	C1=CC=C2C(=C1)C(=CN2)C3=CC=NC=C3	LLJRXVHJOJRCSM-UHFFFAOYSA-N	Rho Kinase Inhibitor III, Rockout	CalbioChem Kinase Inhibitor I (V2)	A selective inhibitor of Rho kinase activity (IC50 = 25 Î¼M).	Rho Kinase Inhibitor III, Rockout	sample	Sample	106.4	105.489	86.86	118.357
5560	C1=C2C(=CC(=C1Cl)S(=O)(=O)N)S(=O)(=O)NC(N2)C(Cl)Cl	LMJSLTNSBFUCMU-UHFFFAOYSA-N	Trichloromethiazide	Enzo Screen-Well FDA-approved Drug	\6-chloro-3-(dichloromethyl)-1,1-dioxo-3,4-dihydro-2H-1??,2,4-benzothiadiazine-7-sulfonamide\""	Trichloromethiazide	sample	Sample	104.64	106.093	93.94	109.52
5330812	C1=CC(=C(C(=C1)F)NC(=S)N2C(=NC(=N2)NC3=CC=C(C=C3)S(=O)(=O)N)N)F	ARIOBGGRZJITQX-UHFFFAOYSA-N	Cdk1/2 Inhibitor III	CalbioChem Kinase Inhibitor II (V2)	NA	Cdk1/2 Inhibitor III	sample	Sample	14.22	51.8628	133.07	128.435
6419755	C1=CC=C(C=C1)NC2=C(C(=O)NC2=O)C3=CN(C4=CC=CC=C43)CCCN5C=CN=C5	KIWODJBCHRADND-UHFFFAOYSA-N	PKCb Inhibitor	CalbioChem Kinase Inhibitor I (V2)	A potent inhibitor of PKCb isozymes (IC50 = 5 nM and 21 nM for human PKCbII and bI) and displays greater selectivity over PKCa, g, and e (IC50 = 331 nM, > 1 Î¼M, and 2.8 Î¼M, respectively).	PKCb Inhibitor	sample	Sample	113.41	100	87.69	104.055
5281033	CN1CCCN=C1C=CC2=CC=CS2.C1=CC=C2C(=C1)C=C(C(=C2CC3=C(C(=CC4=CC=CC=C43)C(=O)O)O)O)C(=O)O	AQXXZDYPVDOQEE-MXDQRGINSA-N	Pyrantel Pamoate	Enzo Screen-Well FDA-approved Drug	\1-methyl-2-[(E)-2-(thiophen-2-yl)ethenyl]-1,4,5,6-tetrahydropyrimidine; 4-[(3-carboxy-2-hydroxynaphthalen-1-yl)methyl]-3-hydroxynaphthalene-2-carboxylic acid\""	Pyrantel Pamoate	sample	Sample	108.56	94.4151	88.83	115.256
NA	NA	NA	Negative	NA	NA	NA	dmso	DMSO	101.2	114.39	106.92	99.7394
4838	C1CNCCC1S(=O)(=O)O	UGBJGGRINDTHIH-UHFFFAOYSA-N	Piperidine-4-sulphonic acid	LOPAC 1280	Potent and specific agonist for GABA postsynaptic receptor sites	Piperidine-4-sulphonic acid	sample	Sample	101.1	92.5673	89.01	122.243
4740	CC(=O)CCCCN1C(=O)C2=C(N=CN2C)N(C1=O)C	BYPFEZZEUUWMEJ-UHFFFAOYSA-N	Pentoxifylline	Enzo Screen-Well FDA-approved Drug	\3,7-dimethyl-1-(5-oxohexyl)-2,3,6,7-tetrahydro-1H-purine-2,6-dione\""	Pentoxifylline	sample	Sample	109.96	105.469	91.62	111.425
NA	NA	NA	Negative	NA	NA	NA	dmso	DMSO	103.18	100.109	103.51	100.621
9843206	COC1=C(C=C2C(=C1)C(=NC=N2)NC3=CC=C(C=C3)OCC4=CC=CC=C4)OC	DNOKYISWMVFYFA-UHFFFAOYSA-N	EGFR/ErbB-2 Inhibitor	CalbioChem Kinase Inhibitor I (V2)	A potent, reversible inhibitor of EGFR and c-erbB2 (IC50 = 20 nM & 79 nM, respectively), members of the type I growth factor receptor family.	EGFR/ErbB-2 Inhibitor	sample	Sample	92.45	88.7107	103.4	120.88
11609157	CC1(CC2=C(C(NC(=S)N2)C3=CC(=CC=C3)O)C(=O)C1)C	RUOOPLOUUAYNPY-UHFFFAOYSA-N	4-(3-hydroxyphenyl)-7,7-dimethyl-2-thioxo-2,3,4,6,7,8-hexahydro-5(1H)-quinazolinone	Sigma Aldrich Custom Order March 2016	TubeID [194348096] PlateID [B02314737] Tube Volume:300uL Concentration:10.221	4-(3-hydroxyphenyl)-7,7-dimethyl-2-thioxo-2,3,4,6,7,8-hexahydro-5(1H)-quinazolinone	sample	Sample	9.81	70.6638	152.42	118.242
43672	CCN1CCN(C(=O)C1=O)C(=O)NC(C2=CC=CC=C2)C(=O)NC3C4N(C3=O)C(C(S4)(C)C)C(=O)O	IVBHGBMCVLDMKU-GXNBUGAJSA-N	Piperacillin	Enzo Screen-Well FDA-approved Drug	\(2S,5R,6R)-6-[(2R)-2-{[(4-ethyl-2,3-dioxopiperazin-1-yl)carbonyl]amino}-2-phenylacetamido]-3,3-dimethyl-7-oxo-4-thia-1-azabicyclo[3.2.0]heptane-2-carboxylic acid\""	Piperacillin	sample	Sample	100.47	100.813	95.37	118.697
17684448	C(CC(O)(P(=O)(O)O)P(=O)(O)[O-])CN	OGSPWJRAVKPPFI-UHFFFAOYSA-M	Alendronate	Enzo Screen-Well FDA-approved Drug	hydrogen (4-amino-1-hydroxy-1-phosphonobutyl)phosphonate	Alendronate	sample	Sample	102.26	106.137	94.35	116.693
11493598	C1=CC=C(C=C1)C2=NN3C=CC=CC3=C2C4=CC5=C(NN=C5N=N4)N	XVECMUKVOMUNLE-UHFFFAOYSA-N	ERK Inhibitor II, FR180204	CalbioChem Kinase Inhibitor II (V2)	NA	ERK Inhibitor II, FR180204	sample	Sample	100.26	94.1735	89.2	117.274
9859309	CC(=O)C1=C(C=C(C=C1)N2CCOCC2)O	YHKSBKQXCWHTQL-UHFFFAOYSA-N	DNA-PK Inhibitor III	CalbioChem Kinase Inhibitor I (V2)	A inhibitor of DNA-PK (IC50 = 120 nM) and PI 3-Kinase catalytic subunit p110b (IC50 = 135 nM).	DNA-PK Inhibitor III	sample	Sample	93.94	99.1298	93.93	117.963
5284513	CC1=CC(=C(C(=C1C=CC(=CC=CC(=CC(=O)O)C)C)C)C)OC	IHUNBGSDBOWDMA-AQFIFDHZSA-N	Acitretin	Enzo Screen-Well FDA-approved Drug	\(2E,4E,6E,8E)-9-(4-methoxy-2,3,6-trimethylphenyl)-3,7-dimethylnona-2,4,6,8-tetraenoic acid\""	Acitretin	sample	Sample	108.3	98.5417	90.09	125.667
16219577	CCN(CC)CC(=O)NC1=C(C=CC=C1C)C.O.Cl	YECIFGHRMFEPJK-UHFFFAOYSA-N	Lidocaine.HCl.H2O	Enzo Screen-Well FDA-approved Drug	\2-(diethylamino)-N-(2,6-dimethylphenyl)acetamide hydrate hydrochloride\""	Lidocaine.HCl.H2O	sample	Sample	99.75	99.0381	89.54	102.536
4494	CC1=C(C(C(=C(N1)C#N)C(=O)OC)C2=CC(=CC=C2)[N+](=O)[O-])C(=O)OC(C)C	FAIIFDPAEUKBEP-UHFFFAOYSA-N	5-isopropyl 3-methyl 2-cyano-6-methyl-4-(3-nitrophenyl)-1,4-dihydro-3,5-pyridinedicarboxylate	Sigma Aldrich Custom Order March 2016	TubeID [194347989] PlateID [SA000465] Tube Volume:350uL Concentration:10.379	5-isopropyl 3-methyl 2-cyano-6-methyl-4-(3-nitrophenyl)-1,4-dihydro-3,5-pyridinedicarboxylate	sample	Sample	97.41	89.8442	98.19	123.002
47318	CC1=C(SSC1=S)C2=NC=CN=C2	CKNAQFVBEHDJQV-UHFFFAOYSA-N	Oltipraz	Enzo Screen-Well FDA-approved Drug	\4-methyl-5-(pyrazin-2-yl)-3H-1,2-dithiole-3-thione\""	Oltipraz	sample	Sample	100.95	104.831	97.89	113.724
4189	C1=CC(=C(C=C1Cl)Cl)COC(CN2C=CN=C2)C3=C(C=C(C=C3)Cl)Cl	BYBLEWFAAKGYCD-UHFFFAOYSA-N	Miconazole	Enzo Screen-Well FDA-approved Drug	\1-[2-(2,4-dichlorophenyl)-2-[(2,4-dichlorophenyl)methoxy]ethyl]-1H-imidazole\""	Miconazole	sample	Sample	109.93	96.8456	101.36	114.269
638034	CC1=C(C(CCC1)(C)C)C=CC(=CC=CC(=CCOC(=O)C)C)C	QGNJRVVDBSJHIZ-QHLGVNSISA-N	Vitamin A acetate	Enzo Screen-Well FDA-approved Drug	\(2E,4E,6E,8E)-3,7-dimethyl-9-(2,6,6-trimethylcyclohex-1-en-1-yl)nona-2,4,6,8-tetraen-1-yl acetate\""	Vitamin A acetate	sample	Sample	107.18	98.6841	91.78	118.841
8980	CN(C)CCOC(C1=CC=CC=C1)C2=CC=CC=C2.Cl	PCHPORCSPXIHLZ-UHFFFAOYSA-N	Diphenhydramine.HCl	Enzo Screen-Well FDA-approved Drug	[2-(diphenylmethoxy)ethyl]dimethylamine hydrochloride	Diphenhydramine.HCl	sample	Sample	102.55	106.283	100.3	106.53
442897	CC(CO)(C1CC2=C(C3=CC=CC=C3N=C2O1)OC)O	NETGEQWGGLFVRL-UHFFFAOYSA-N	Dubinidine	LOPAC 1280	Anticonvulsant	Dubinidine	sample	Sample	100.53	96.4529	96.18	115.019
16760644	CS(=O)C1=CC=C(C=C1)C2=NC(=C(N2)C3=CC=NC=C3)C4=CC=C(C=C4)F.Cl	WOSGGXINSLMASH-UHFFFAOYSA-N	SB 203580 hydrochloride - 4-[5-(4-Fluorophenyl)-2-[4-(methylsulphonyl)phenyl]-1H-imidazol-4-yl]pyridine hydrochloride	Tocrisscreen Kinase Inhibitor	Selective inhibitor of p38 MAPK; water-soluble	SB 203580 hydrochloride - 4-[5-(4-Fluorophenyl)-2-[4-(methylsulphonyl)phenyl]-1H-imidazol-4-yl]pyridine hydrochloride	sample	Sample	99.45	88.8637	94.55	117.223
3397	CC(C)C(=O)NC1=CC(=C(C=C1)[N+](=O)[O-])C(F)(F)F	MKXKFYHWDHIYRV-UHFFFAOYSA-N	Flutamide	LOPAC 1280	Non-steroidal anti-androgen	Flutamide	sample	Sample	99.75	96.9228	100.05	114.986
11440648	CC12CCC(CC1=CCC3C2CCC4(C3CC=C4N5C=NC6=CC=CC=C65)C)O	PAFKTGFSEFKSQG-BLYLLKCRSA-N	Galeterone (TOK-001)	Selleck Cherry Pick 1	Galeterone (TOK-001, VN/124-1) is a selective CYP17 inhibitor and androgen receptor (AR) antagonist with IC50 of 300 nM and 384 nM, respectively.	Galeterone (TOK-001)	sample	Sample	84.35	84.8156	102.32	124.254
5388962	CCOC(=O)C(CCC1=CC=CC=C1)NC(C)C(=O)N2CCCC2C(=O)O	GBXSMTUPTTWBMN-XIRDDKMYSA-N	Enalapril	Enzo Screen-Well FDA-approved Drug	(2S)-1-[(2S)-2-{[(2S)-1-ethoxy-1-oxo-4-phenylbutan-2-yl]amino}propanoyl]pyrrolidine-2-carboxylic acid	Enalapril	sample	Sample	106.16	104.243	98.8	117.96
NA	NA	NA	Negative	NA	NA	NA	dmso	DMSO	96.75	103.836	103.27	106.595
72395	CC(C1CCC(C(O1)OC2C(CC(C(C2O)OC3C(C(C(CO3)(C)O)NC)O)N)N)N)NC	CEAZRRDELHUEMR-CAMVTXANSA-N	Gentamycin	Enzo Screen-Well FDA-approved Drug	\(2R,3R,4R,5R)-2-{[(1S,2S,3R,4S,6R)-4,6-diamino-3-{[(2R,3R,6S)-3-amino-6-[(1R)-1-(methylamino)ethyl]oxan-2-yl]oxy}-2-hydroxycyclohexyl]oxy}-5-methyl-4-(methylamino)oxane-3,5-diol\""	Gentamycin	sample	Sample	95.44	100.338	94.95	117.121
656665	CN1C2CCC1CC(C2)OC(=O)C3=CNC4=CC=CC=C43	ZNRGQMMCGHDTEI-FUNVUKJBSA-N	Tropisetron	Enzo Screen-Well FDA-approved Drug	\(1R,3R,5S)-8-methyl-8-azabicyclo[3.2.1]octan-3-yl 1H-indole-3-carboxylate\""	Tropisetron	sample	Sample	92.87	102.228	100.71	111.938
71420	CN(C)C(=O)C(CCN1CCC(CC1)(C2=CC=C(C=C2)Cl)O)(C3=CC=CC=C3)C4=CC=CC=C4.Cl	PGYPOBZJRVSMDS-UHFFFAOYSA-N	Loperamide hydrochloride	LOPAC 1280	Meperidine congener which binds to opioid receptors; Ca2+ channel antagonist	Loperamide hydrochloride	sample	Sample	88.6	84.8437	102.39	121.644
10141893	CN1CCCCC1CN2C=C(C3=CC=CC=C32)C(=O)C4=C(C=CC(=C4)[N+](=O)[O-])I	ZUHIXXCLLBMBDW-UHFFFAOYSA-N	AM-1241	Selleck Cherry Pick 1	AM-1241 is a selective CB2 agonist with Ki of 3.4 nM.	AM-1241	sample	Sample	91.37	90.8125	92.51	123.591
NA	NA	NA	Negative	NA	NA	NA	dmso	DMSO	103.98	104.03	105.18	104.843
17756791	CC1=CC2=C(C=C1C=O)N(C3=NC(=O)NC(=O)C3=N2)C	JDEMVNYMYPJJIM-UHFFFAOYSA-N	Ro 08-2750 - 2,3,4,10-Tetrahydro-7,10-dimethyl-2,4-dioxobenzo[g]pteridine-8-carboxaldehyde	Tocrisscreen Kinase Inhibitor	Inhibits NGF binding to p75NTR and TrkA	Ro 08-2750 - 2,3,4,10-Tetrahydro-7,10-dimethyl-2,4-dioxobenzo[g]pteridine-8-carboxaldehyde	sample	Sample	97.81	99.8264	91.03	114.727
5311217	CCOC(=O)C1=C(NC(=C(C1C2=CC=CC=C2C=CC(=O)OC(C)(C)C)C(=O)OCC)C)C	GKQPCPXONLDCMU-CCEZHUSRSA-N	Lacidipine	Enzo Screen-Well FDA-approved Drug	\3,5-diethyl 4-{2-[(1E)-3-(tert-butoxy)-3-oxoprop-1-en-1-yl]phenyl}-2,6-dimethyl-1,4-dihydropyridine-3,5-dicarboxylate\""	Lacidipine	sample	Sample	93.43	93.1971	98.12	125.035
5746	CC1=C(C(=O)C2=C(C1=O)N3CC4C(C3(C2COC(=O)N)OC)N4)N	NWIBSHFKIJFRCO-WUDYKRTCSA-N	Mitomycin C	Enzo Screen-Well Natural Product	\[(4S,6S,7R,8S)-11-amino-7-methoxy-12-methyl-10,13-dioxo-2,5-diazatetracyclo[7.4.0.0²,?.0?,?]trideca-1(9),11-dien-8-yl]methyl carbamate\""	Mitomycin C	sample	Sample	48.87	68.9042	106.33	102.529
27812	CCC12C=CC3=C4CCC(=O)C=C4CCC3C1CCC2(C#C)O	BJJXHLWLUDYTGC-ANULTFPQSA-N	Gestrinone	Enzo Screen-Well FDA-approved Drug	\(10S,11S,14R,15S)-15-ethyl-14-ethynyl-14-hydroxytetracyclo[8.7.0.0²,?.0¹¹,¹?]heptadeca-1,6,16-trien-5-one\""	Gestrinone	sample	Sample	99.97	99.3887	91.25	111.621
54260	CCC(C)(C)C1=CC=C(C=C1)CC(C)CN2CC(OC(C2)C)C	MQHLMHIZUIDKOO-AYHJJNSGSA-N	Amorolfine	Enzo Screen-Well FDA-approved Drug	\(2R,6S)-2,6-dimethyl-4-{2-methyl-3-[4-(2-methylbutan-2-yl)phenyl]propyl}morpholine\""	Amorolfine	sample	Sample	98.88	94.1177	94.56	109.959
NA	NA	NA	Negative	NA	NA	NA	dmso	DMSO	97.51	106.034	108.57	128.259
NA	NA	NA	Negative	NA	NA	NA	dmso	DMSO	108.82	106.547	105.96	101.646
NA	NA	NA	Negative	NA	NA	NA	dmso	DMSO	93.96	103.065	105.44	108.158
NA	NA	NA	Negative	NA	NA	NA	dmso	DMSO	107.09	105.774	105.18	140.458
NA	NA	NA	Negative	NA	NA	NA	dmso	DMSO	112.57	104.438	104.1	95.8948
NA	NA	NA	Negative	NA	NA	NA	dmso	DMSO	95.03	99.8083	105.32	101.514
NA	NA	NA	Negative	NA	NA	NA	dmso	DMSO	111.18	108.384	105.25	97.5637
9905190	C1=CC=C(C=C1)C=CCOC(=O)C(=CC2=CC(=C(C=C2)O)O)C#N	XGHYFEJMJXGPGN-CHLGNXTCSA-N	CDC	Enzo Screen-Well Redox	(2E)-3-phenylprop-2-en-1-yl (2E)-2-cyano-3-(3,4-dihydroxyphenyl)prop-2-enoate	CDC	sample	Sample	104.63	91.92	90.46	115.247
4133	COC(=O)C1=CC=CC=C1O	OSWPMRLSEDHDFF-UHFFFAOYSA-N	Methyl salicylate	Enzo Screen-Well FDA-approved Drug	methyl 2-hydroxybenzoate	Methyl salicylate	sample	Sample	104.49	100.042	92.2	112.98
6419753	C1COC2=C(O1)C=CC(=C2)C3=C(NC(=N3)C4=CC=C(C=C4)C(=O)N)C5=CC=CC=N5	DPDZHVCKYBCJHW-UHFFFAOYSA-N	Casein Kinase I Inhibitor, D4476	CalbioChem Kinase Inhibitor II (V2)	NA	Casein Kinase I Inhibitor, D4476	sample	Sample	96.95	92.1861	95.39	127.467
NA	NA	NA	Negative	NA	NA	NA	dmso	DMSO	104.39	98.547	108.28	101.992
71729975	CCOC(=O)CCNC1=NC(=NC(=C1)N2CCC3=CC=CC=C3CC2)C4=CC=CC=N4	WBKCKEHGXNWYMO-UHFFFAOYSA-N	GSK-J4	Sigma Aldrich Custom Order March 2016	GSK-J4 is cell permeable prodrug rapidly hydrolysed by macrophage esterases to GSK-J1, a potent selective jumonji H3K27 demethylase inhibitor. Jumonji C domain-containing histone demethylases (JHDMs) are Fe(II) and Î±-ketoglutarate dependent enzymes that oxygenate methylated histone lysine residues and thereby cause their demethylation. GSK-J1 is selective for the KDM6 subfamily members JMJD3 and…	ethyl 3-{[2-(2-pyridinyl)-6-(1,2,4,5-tetrahydro-3H-3-benzazepin-3-yl)-4-pyrimidinyl]amino}propanoate	sample	Sample	20.8	78.82	170.74	112.671
5464190	C[N+]1(CCCC1)CC2=C(N3C(C(C3=O)NC(=O)C(=NOC)C4=CSC(=N4)N)SC2)C(=O)[O-]	HVFLCNVBZFFHBT-FKULVZFESA-N	Cefepime	Enzo Screen-Well FDA-approved Drug	\1-{[(6R,7R)-7-[(2Z)-2-(2-amino-1,3-thiazol-4-yl)-2-(methoxyimino)acetamido]-2-carboxylato-8-oxo-5-thia-1-azabicyclo[4.2.0]oct-2-en-3-yl]methyl}-1-methylpyrrolidin-1-ium\""	Cefepime	sample	Sample	97.01	99.6139	91.07	109.6
3157	COC1=C(C=C2C(=C1)C(=NC(=N2)N3CCN(CC3)C(=O)C4COC5=CC=CC=C5O4)N)OC	RUZYUOTYCVRMRZ-UHFFFAOYSA-N	Doxazosin	Enzo Screen-Well FDA-approved Drug	\2-{4-[(2,3-dihydro-1,4-benzodioxin-2-yl)carbonyl]piperazin-1-yl}-6,7-dimethoxyquinazolin-4-amine\""	Doxazosin	sample	Sample	106.99	96.4677	100.05	113.4
11317348	COC1=CC2=C(C=CN=C2C=C1OC)OC3=CC(=C(C=C3)NC(=O)NC4=C(C=C(C=C4)F)F)F	LFKQSJNCVRGFCC-UHFFFAOYSA-N	N-(2,4-Difluorophenyl)-N'-[4-[(6,7-dimethoxy-4-quinolinyl)oxy]-2-fluorophenyl]urea	Tocrisscreen Kinase Inhibitor	Potent, selective VEGFR-2 inhibitor	N-(2,4-Difluorophenyl)-N'-[4-[(6,7-dimethoxy-4-quinolinyl)oxy]-2-fluorophenyl]urea	sample	Sample	59.9	74.9458	102.77	107.931
71729957	CCNC1CC(C(C(C1OC2C(C(C(CO2)(C)O)NC)O)O)OC3C(CC=C(O3)CN)N)N.CCNC1CC(C(C(C1OC2C(C(C(CO2)(C)O)NC)O)O)OC3C(CC=C(O3)CN)N)N.OS(=O)(=O)O.OS(=O)(=O)O.OS(=O)(=O)O.OS(=O)(=O)O.OS(=O)(=O)O	AGFWIZQEWFGATK-SQMGNNHRSA-N	Netilmicin Sulfate	Selleck Cherry Pick 1	Netilmicin Sulfate is a member of the aminoglycoside family of antibiotics.	Netilmicin Sulfate	sample	Sample	98.15	100.372	105.33	105.027
NA	NA	NA	Negative	NA	NA	NA	dmso	DMSO	97.25	101.156	106.88	101.645
5281691	COC1=CC(=C2C(=C1)OC(=C(C2=O)O)C3=CC(=C(C=C3)O)O)O	JGUZGNYPMHHYRK-UHFFFAOYSA-N	Rhamnetine	Enzo Screen-Well Natural Product	rhammnetin	Rhamnetine	sample	Sample	89.54	91.6791	93.03	130.218
5311221	CC(C)OC(=O)CCCC=CCC1C(CC(C1CCC(CCC2=CC=CC=C2)O)O)O	GGXICVAJURFBLW-CEYXHVGTSA-N	Latanoprost	Enzo Screen-Well FDA-approved Drug	\propan-2-yl (5Z)-7-[(1R,2R,3R,5S)-3,5-dihydroxy-2-[(3R)-3-hydroxy-5-phenylpentyl]cyclopentyl]hept-5-enoate\""	Latanoprost	sample	Sample	108.2	102.659	86.67	104.832
12035	CC(=O)NC(CS)C(=O)O	PWKSKIMOESPYIA-BYPYZUCNSA-N	N-Acetyl-L-Cysteine	LOPAC 1280	Amino acid analog that partially improves neuronal survival following transient forebrain ischemia	N-Acetyl-L-Cysteine	sample	Sample	115.03	98.1319	108.95	118.117
9951033	C1C2CC3CC1CC(C2)(C3)C4CC5=C(C=CC(=C5O)O)C(O4)CN.Cl	BWHPNJVKFAPVOG-QYFJGNGUSA-N	A-77636 hydrochloride	LOPAC 1280	Potent, orally active D1 dopamine receptor agonist	A-77636 hydrochloride	sample	Sample	68.89	73.4705	102.05	128.848
NA	NA	NA	Negative	NA	NA	NA	dmso	DMSO	109.71	102.488	104.41	116.671
24351	CCC(=O)C1=CC2=C(C=C1)SC3=CC=CC=C3N2CCCN(C)C.Cl	ZFWVWZODBGTOIL-UHFFFAOYSA-N	Propionylpromazine hydrochloride	LOPAC 1280	D2 dopamine receptor antagonist; phenothiazine antipsychotic	Propionylpromazine hydrochloride	sample	Sample	97.09	97.4121	104.48	117.244
5730	CC1=C(C=C(C=C1)NC(=O)C2=CC(=CC=C2)N(C)C)NC(=O)C3=CC=C(C=C3)O	PYEFPDQFAZNXLI-UHFFFAOYSA-N	ZM 336372 - 3-(Dimethylamino)-N-[3-[(4-hydroxybenzoyl)-amino]-4-methylphenyl]benzamide	Tocrisscreen Kinase Inhibitor	Potent, selective c-Raf inhibitor	ZM 336372 - 3-(Dimethylamino)-N-[3-[(4-hydroxybenzoyl)-amino]-4-methylphenyl]benzamide	sample	Sample	94.11	95.2907	105.22	119.035
6918567	CC1=CC=CC=C1N(C)C(=O)C2=CC(=C(C=C2)S(=O)C3=NC=CS3)[N+](=O)[O-]	YXHLPJQQPOMPGE-UHFFFAOYSA-N	SB-268262	Sigma Aldrich Custom Order March 2016	SB-268262 is a selective non-peptide antagonist at the CGRP1 receptor. SB-268262 inhibits CGRP binding, and CGRP-mediated stimulation of adenylyl cyclase activity in human neuroblastoma cells with IC 50 values of 240 and 830 nM, respectively.	N-methyl-N-(2-methylphenyl)-3-nitro-4-(1,3-thiazol-2-ylsulfinyl)benzamide	sample	Sample	4.15	9.72513	185.89	131.148
NA	NA	NA	Negative	NA	NA	NA	dmso	DMSO	103.13	107.353	106.45	108.977
NA	NA	NA	Negative	NA	NA	NA	dmso	DMSO	100.9	110.295	106.67	100.365
47471	C1=CC(=C(C(=C1)Cl)SC(CCC2=CC=C(C=C2)Cl)CN3C=CN=C3)Cl.[N+](=O)(O)[O-]	ZHPWRQIPPNZNML-UHFFFAOYSA-N	Butoconazole nitrate	Enzo Screen-Well FDA-approved Drug	\1-[4-(4-chlorophenyl)-2-[(2,6-dichlorophenyl)sulfanyl]butyl]-1H-imidazole; oxoazinic acid\""	Butoconazole nitrate	sample	Sample	99.73	98.0888	93.05	114.941
NA	NA	NA	Negative	NA	NA	NA	dmso	DMSO	104.04	96.6893	100.57	101.013
4659569	CC1=CC=C(C=C1)C(=O)C2=CC(=C(C(=C2)O)O)[N+](=O)[O-]	MIQPIUSUKVNLNT-UHFFFAOYSA-N	Tolcapone	Enzo Screen-Well FDA-approved Drug	\5-[(4-methylphenyl)carbonyl]-3-nitrobenzene-1,2-diol\""	Tolcapone	sample	Sample	92.09	101.41	93.33	112.16
NA	NA	NA	Negative	NA	NA	NA	dmso	DMSO	108.94	111.106	106.99	118.127
5282483	C1CN(CCN1CCC=C2C3=CC=CC=C3SC4=C2C=C(C=C4)C(F)(F)F)CCO.Cl.Cl	IOVDQEIIMOZNNA-MHKBYHAFSA-N	cis-(Z)-Flupenthixol dihydrochloride	LOPAC 1280	Dopamine receptor antagonist; antipsychotic	cis-(Z)-Flupenthixol dihydrochloride	sample	Sample	101.94	86.0923	102.39	125.256
NA	NA	NA	Negative	NA	NA	NA	dmso	DMSO	98.25	96.4579	104.36	98.5832
NA	NA	NA	Negative	NA	NA	NA	dmso	DMSO	104.72	100.682	108.27	95.2731
NA	NA	NA	Negative	NA	NA	NA	dmso	DMSO	103.19	102.971	102.06	102.422
71417	CCN(CC)CCNC(=O)C1=CC=C(C=C1)NC(=O)C.Cl	IYEWBJUCJHKLHD-UHFFFAOYSA-N	N-Acetylprocainamide hydrochloride	LOPAC 1280	Blocks Na+ channels and appears to have Class III anti-arrhythmic activity; metabolite of Procainamide	N-Acetylprocainamide hydrochloride	sample	Sample	109.9	103.882	104.79	116.45
24821094	C=CC(=O)N1CCCC(C1)N2C3=C(C(=N2)C4=CC=C(C=C4)OC5=CC=CC=C5)C(=NC=N3)N	XYFPWWZEPKGCCK-GOSISDBHSA-N	PCI-32765 (Ibrutinib)	Selleck Cherry Pick 1	PCI-32765 (Ibrutinib) is a potent and highly selective Btk inhibitor with IC50 of 0.5 nM.	PCI-32765 (Ibrutinib)	sample	Sample	33.84	64.0012	133.78	125.345
444795	CC1=C(C(CCC1)(C)C)C=CC(=CC=CC(=CC(=O)O)C)C	SHGAZHPCJJPHSC-YCNIQYBTSA-N	Retinoic Acid	Enzo Screen-Well Bioactive Lipid	(2E,4E,6E,8E)-3,7-dimethyl-9-(2,6,6-trimethylcyclohex-1-en-1-yl)nona-2,4,6,8-tetraenoic acid	Retinoic Acid	sample	Sample	104.53	94.8172	92.69	121.729
NA	NA	NA	Negative	NA	NA	NA	dmso	DMSO	94.46	96.7023	107.19	101.206
3463	CC1=CC(=C(C=C1)C)OCCCC(C)(C)C(=O)O	HEMJJKBWTPKOJG-UHFFFAOYSA-N	Gemfibrozil	Enzo Screen-Well FDA-approved Drug	\5-(2,5-dimethylphenoxy)-2,2-dimethylpentanoic acid\""	Gemfibrozil	sample	Sample	99.1	102.713	91.76	114.941
4488	C1=CC(=CC(=C1)NC2=C(C=CC=N2)C(=O)O)C(F)(F)F	JZFPYUNJRRFVQU-UHFFFAOYSA-N	Niflumic acid	Enzo Screen-Well FDA-approved Drug	2-{[3-(trifluoromethyl)phenyl]amino}pyridine-3-carboxylic acid	Niflumic acid	sample	Sample	79.05	94.6748	105.54	113.344
NA	NA	NA	Negative	NA	NA	NA	dmso	DMSO	94.89	99.538	103.35	101.023
3885	CC1(CCC2=C(O1)C3=CC=CC=C3C(=O)C2=O)C	QZPQTZZNNJUOLS-UHFFFAOYSA-N	Î²-Lapachone	Enzo Screen-Well Redox	2,2-dimethyl-2H,3H,4H,5H,6H-naphtho[1,2-b]pyran-5,6-dione	beta-Lapachone	sample	Sample	33.05	81.8206	120.64	108.779
449241	C1=CC2=C(C=CN=C2)C(=C1)S(=O)(=O)NCCNCC=CC3=CC=C(C=C3)Br	ZKZXNDJNWUTGDK-NSCUHMNNSA-N	H 89 dihydrochloride - N-[2-[[3-(4-Bromophenyl)-2-propenyl]amino]ethyl]-5-isoquinolinesulfonamide dihydrochloride	Tocrisscreen Kinase Inhibitor	Protein kinase A inhibitor	H 89 dihydrochloride - N-[2-[[3-(4-Bromophenyl)-2-propenyl]amino]ethyl]-5-isoquinolinesulfonamide dihydrochloride	sample	Sample	96.65	91.4644	99.08	135.713
5283454	CCCCCCCCC=CCCCCCCCC(=O)NCCO	BOWVQLFMWHZBEF-KTKRTIGZSA-N	N-Oleoylethanolamine	LOPAC 1280	Ceramidase inhibitor; inhibits sphingolipid signaling pathway	N-Oleoylethanolamine	sample	Sample	108.35	99.8567	98.39	115.48
56364532	CN(C)S(=O)(=O)C1=CC=C(C=C1)C(=O)NC2=C(C(=CC=C2)Cl)SC(F)F	JAFRQFRAGUIRCV-UHFFFAOYSA-N	Akt Inhibitor XII, Isozyme-Selective, Akti-2	CalbioChem Kinase Inhibitor III	NA	Akt Inhibitor XII, Isozyme-Selective, Akti-2	sample	Sample	88.6	84.4987	115.75	137.866
60662	CC(C)C1C2=C(CCC1(CCN(C)CCCC3=NC4=CC=CC=C4N3)OC(=O)COC)C=C(C=C2)F.Cl.Cl	MTJLQTFHJIHXIX-GDUXWEAWSA-N	Mibefradil dihydrochloride	LOPAC 1280	T-type Ca2+ channel blocker	Mibefradil dihydrochloride	sample	Sample	90.1	84.176	110.89	123.961
4891	C1CCC(CC1)C(=O)N2CC3C4=CC=CC=C4CCN3C(=O)C2	FSVJFNAIGNNGKK-UHFFFAOYSA-N	Praziquantel	Enzo Screen-Well FDA-approved Drug	\2-cyclohexanecarbonyl-1H,2H,3H,4H,6H,7H,11bH-piperazino[2,1-a]isoquinolin-4-one\""	Praziquantel	sample	Sample	106.89	103.868	93.81	118.861
54677946	CCN(C1=CC=CC=C1)C(=O)C2=C(C3=C(C=CC=C3Cl)N(C2=O)C)O	GKWPCEFFIHSJOE-UHFFFAOYSA-N	Laquinimod (ABR-215062)	Selleck Cherry Pick 1	Laquinimod (ABR-215062) is a potent immunomodulator.	Laquinimod (ABR-215062)	sample	Sample	105.55	92.6684	94.18	128.956
NA	NA	NA	Negative	NA	NA	NA	dmso	DMSO	98.33	104.638	105.46	95.9271
NA	NA	NA	Negative	NA	NA	NA	dmso	DMSO	90.04	102.672	105.99	94.295
4210951	C1=CC=C(C(=C1)C2=C(C(=O)NC2=O)NC3=CC(=C(C=C3)O)Cl)[N+](=O)[O-]	PQCXVIPXISBFPN-UHFFFAOYSA-N	SB 415286 - 3-[(3-Chloro-4-hydroxyphenyl)amino]-4-(2-nitrophenyl)-1H-pyrrole-2,5-dione	Tocrisscreen Kinase Inhibitor	Potent, selective GSK-3 inhibitor	SB 415286 - 3-[(3-Chloro-4-hydroxyphenyl)amino]-4-(2-nitrophenyl)-1H-pyrrole-2,5-dione	sample	Sample	106.98	96.7715	97.75	110.858
5316037	CC1C2CCC3C2(CCC4C3CC=C5C4(CCC(C5)N(C)C)C)CN1C	GPLGAQQQNWMVMM-AKTKCBSVSA-N	Conessine	Enzo Screen-Well Natural Product	(1R,5S,6S,9R,13R,16S)-N,N,6,7,13-pentamethyl-7-azapentacyclo[10.8.0.0²,?.0?,?.0¹³,¹?]icos-18-en-16-amine	Conessine	sample	Sample	103.9	103.271	108.91	112.692
23676659	CCCCCC(CCCC(=O)[O-])O.[Na+]	YNAGNECWEKMWRM-UHFFFAOYSA-M	5-hydroxydecanoic acid sodium	LOPAC 1280	Blocks post ischemic actions of the K+ channel activator cromakalim	5-hydroxydecanoic acid sodium	sample	Sample	96.04	99.4861	99.51	114.338
4497	CC1=C(C(C(=C(N1)C)C(=O)OC(C)C)C2=CC(=CC=C2)[N+](=O)[O-])C(=O)OCCOC	UIAGMCDKSXEBJQ-UHFFFAOYSA-N	Nimodipine	Enzo Screen-Well FDA-approved Drug	\3-(2-methoxyethyl) 5-propan-2-yl 2,6-dimethyl-4-(3-nitrophenyl)-1,4-dihydropyridine-3,5-dicarboxylate\""	Nimodipine	sample	Sample	103.22	102.092	91.51	104.095
5281227	CC1=C(C(CCC1=O)(C)C)C=CC(=CC=CC(=CC=CC=C(C)C=CC=C(C)C=CC2=C(C(=O)CCC2(C)C)C)C)C	FDSDTBUPSURDBL-DKLMTRRASA-N	Canthaxanthin	Enzo Screen-Well FDA-approved Drug	\2,4,4-trimethyl-3-[(1E,3E,5E,7E,9E,11E,13E,15E,17E)-3,7,12,16-tetramethyl-18-(2,6,6-trimethyl-3-oxocyclohex-1-en-1-yl)octadeca-1,3,5,7,9,11,13,15,17-nonaen-1-yl]cyclohex-2-en-1-one\""	Canthaxanthin	sample	Sample	101.26	105.76	87.56	115.311
9801803	CC(C=CC(C1CC1)O)C2CCC3C2(CCCC3=CC=C4CC(CC(C4=C)O)O)C	LWQQLNNNIPYSNX-GMGGYIQASA-N	Calcipotriene	Enzo Screen-Well FDA-approved Drug	\(1R,3S,5Z)-5-{2-[(1R,3aS,4E,7aR)-1-[(2R,3E,5S)-5-cyclopropyl-5-hydroxypent-3-en-2-yl]-7a-methyl-octahydro-1H-inden-4-ylidene]ethylidene}-4-methylidenecyclohexane-1,3-diol\""	Calcipotriene	sample	Sample	108.65	97.772	91.91	115.214
2051	COC1=C(C=C2C(=C1)C(=NC=N2)NC3=CC(=CC=C3)Cl)OC	GFNNBHLJANVSQV-UHFFFAOYSA-N	Tyrphostin AG 1478	LOPAC 1280	Selective inhibitor of epidermal growth factor receptor (EGFR) protein	Tyrphostin AG 1478	sample	Sample	94.57	92.8401	96.23	119.312
3374	CC1CCC2=C3N1C=C(C(=O)C3=CC(=C2)F)C(=O)O	DPSPPJIUMHPXMA-UHFFFAOYSA-N	Flumequine	Selleck Cherry Pick 1	Flumequine is a synthetic chemotherapeutic antibiotic, inhibiting topoisomerase II with IC50 of 15 Î¼M.	Flumequine	sample	Sample	86.94	90.5557	105.08	109.034
10020713	C1=CC2=C(N=C1)N(C=C2C3=C(C(=O)NC3=O)C4=NC=CN=C4)CCCO	ZDEJZKULWCZIHL-UHFFFAOYSA-N	GSK-3b Inhibitor XI	CalbioChem Kinase Inhibitor II (V2)	NA	GSK-3b Inhibitor XI	sample	Sample	119.45	105.786	88.68	115.87
NA	NA	NA	Negative	NA	NA	NA	dmso	DMSO	100.09	101.839	106.91	99.7557
NA	NA	NA	Negative	NA	NA	NA	dmso	DMSO	97.29	98.7007	103.88	109.406
NA	NA	NA	Negative	NA	NA	NA	dmso	DMSO	98.74	104.027	105.65	104.951
54384	CC1CN(CCC1(C2=CC=CC=C2)C(=O)O)C3CCC(CC3)(C#N)C4=CC=C(C=C4)F.Cl	OICFWWJHIMKBCD-SFUPJVRMSA-N	Levocabastine.HCl	Enzo Screen-Well FDA-approved Drug	\(3S,4R)-1-[4-cyano-4-(4-fluorophenyl)cyclohexyl]-3-methyl-4-phenylpiperidine-4-carboxylic acid hydrochloride\""	Levocabastine.HCl	sample	Sample	102.73	101.983	102.5	115.43
9438169	CC1=NOC(=C1)C(=O)NC2=CC=CC(=C2)C(=O)NC3=CC=CC(=C3)C(F)(F)F	XVOKFRPKSAWELK-UHFFFAOYSA-N	T56-LIMKi	Sigma Aldrich Custom Order March 2016	T56-LIMKi is a LIMK2 inhibitor that reduces phosphorylated cofilin, and induces disassembly of actin stress fibers in NF1-/- MEFs cells.	3-methyl-N-(3-{[3-(trifluoromethyl)anilino]carbonyl}phenyl)-5-isoxazolecarboxamide	sample	Sample	104.25	100.338	99.59	112.613
NA	NA	NA	Negative	NA	NA	NA	dmso	DMSO	102.75	106.846	104.22	98.8535
4595	CC1=NC=CN1CC2CCC3=C(C2=O)C4=CC=CC=C4N3C	FELGMEQIXOGIFQ-UHFFFAOYSA-N	Ondansetron	Enzo Screen-Well FDA-approved Drug	\9-methyl-3-[(2-methyl-1H-imidazol-1-yl)methyl]-2,3,4,9-tetrahydro-1H-carbazol-4-one\""	Ondansetron	sample	Sample	103.62	103.474	95.39	117.608
NA	NA	NA	Negative	NA	NA	NA	dmso	DMSO	98.23	100.19	105.04	96.2307
5035	C1CCN(CC1)CCOC2=CC=C(C=C2)C(=O)C3=C(SC4=C3C=CC(=C4)O)C5=CC=C(C=C5)O	GZUITABIAKMVPG-UHFFFAOYSA-N	Raloxifene	Enzo Screen-Well FDA-approved Drug	2-(4-hydroxyphenyl)-3-({4-[2-(piperidin-1-yl)ethoxy]phenyl}carbonyl)-1-benzothiophen-6-ol	Raloxifene	sample	Sample	105.09	95.5366	101.82	127.103
26759484	CCN(CC)S(=O)(=O)C1=C(C=CC(=C1)NC(=O)COC2=CC(=CC(=C2)C)C)C	YZGVCTJVLYSFCS-UHFFFAOYSA-N	SB 203580, Sulfone	CalbioChem Kinase Inhibitor III	NA	SB 203580, Sulfone	sample	Sample	102.95	87.2668	90.98	119.432
9906942	C1C2CNCC1C3=CC4=NC=CN=C4C=C23.C(C(C(=O)O)O)(C(=O)O)O	TWYFGYXQSYOKLK-LREBCSMRSA-N	Varenicline tartrate	Selleck Cherry Pick 1	Varenicline is a prescription medication used to treat smoking addiction.	Varenicline tartrate	sample	Sample	104.89	93.7213	85.71	121.993
2049	COC1=C(C=C2C(=C1)N=CC(=N2)C3=CC=CC=C3)OC	QNOXYUNHIGOWNY-UHFFFAOYSA-N	AG 1296	CalbioChem Kinase Inhibitor I (V2)	Inhibits PDGF receptor kinase and blocks signaling of human PDGF a-receptors (IC50 = 1.0 Î¼M) and b-receptors (IC50 = 800 nM) as well as of the related stem cell factor receptor c-kit (80% inhibition at 5 Î¼M).	AG 1296	sample	Sample	94.52	100.378	93.99	107.233
24278344	CCC1=C(N=NN1C2=C(C=C(C=C2)Cl)Cl)C(=O)NCC(=O)O	BMRBPIWXWGJZOR-UHFFFAOYSA-N	Clemastine fumarate	LOPAC 1280	H1 Histamine receptor antagonist	Clemastine fumarate	sample	Sample	80.52	86.9067	121.72	119.572
121930	C1CN(CCN1CCC2=CC=C(C=C2)N)C3=CC=CC(=C3)C(F)(F)F	GAAKALASJNGQKD-UHFFFAOYSA-N	PAPP	LOPAC 1280	Selective 5-HT1A serotonin receptor agonist	PAPP	sample	Sample	98.93	95.0653	99.42	107.021
3060974	CC1=CC(=C(C(=C1)C)N=C2C=C3C4=CC(=C(C=C4CCN3C(=O)N2C)OC)OC)C.Cl	DTCZZBVPTHVXFA-UHFFFAOYSA-N	Trequinsin.HCl	Enzo Screen-Well FDA-approved Drug	\9,10-dimethoxy-3-methyl-2-[(2,4,6-trimethylphenyl)imino]-2H,3H,4H,6H,7H-pyrimido[4,3-a]isoquinolin-4-one dihydrochloride\""	Trequinsin.HCl	sample	Sample	107.43	101.715	92.8	118.449
5283731	CC(CCCC(C)(C)O)C1CCC2C1(CCCC2=CC=C3CC(CCC3=C)O)C	JWUBBDSIWDLEOM-DTOXIADCSA-N	Calcifediol	Enzo Screen-Well FDA-approved Drug	\(1S,3Z)-3-{2-[(1R,3aS,4E,7aR)-1-[(2R)-6-hydroxy-6-methylheptan-2-yl]-7a-methyl-octahydro-1H-inden-4-ylidene]ethylidene}-4-methylidenecyclohexan-1-ol\""	Calcifediol	sample	Sample	103.91	97.3616	99.88	119.621
26759753	C1CCN(C1)C2=CC=C(C=C2)NC(=O)COC(=O)C3=CC4=C(C=C3)OCO4	OLOSLIRAEOOIEP-UHFFFAOYSA-N	Wee1/Chk1 Inhibitor	CalbioChem Kinase Inhibitor III	NA	Wee1/Chk1 Inhibitor	sample	Sample	45.59	62.071	102.95	100.254
57336745	CN1C2=CN=C3C=CC(=CC3=C2N(C1=O)C4=CC(=C(C=C4)N5CCNCC5)C(F)(F)F)C6=CN=C(C=C6)OC.C(=CC(=O)O)C(=O)O	YUXMAKUNSXIEKN-BTJKTKAUSA-N	NVP-BGT226	Selleck Cherry Pick 1	NVP-BGT226 is a novel dual PI3K/mTOR inhibitor with IC50 of 1 nM.	NVP-BGT226	sample	Sample	91.73	98.335	102.72	121.555
NA	NA	NA	Negative	NA	NA	NA	dmso	DMSO	100.42	97.7185	104.58	99.2512
NA	NA	NA	Negative	NA	NA	NA	dmso	DMSO	97.4	98.6996	103.51	104.35
NA	NA	NA	Negative	NA	NA	NA	dmso	DMSO	99.36	95.1651	98.6	104.776
3559	C1CN(CCC1(C2=CC=C(C=C2)Cl)O)CCCC(=O)C3=CC=C(C=C3)F	LNEPOXFFQSENCJ-UHFFFAOYSA-N	Haloperidol	Enzo Screen-Well FDA-approved Drug	4-[4-(4-chlorophenyl)-4-hydroxypiperidin-1-yl]-1-(4-fluorophenyl)butan-1-one	Haloperidol	sample	Sample	90	96.4278	91.18	116.798
NA	NA	NA	Negative	NA	NA	NA	dmso	DMSO	108.25	101.222	101.04	103.119
127150	CCOC1=CC=CC=C1OC(C2CNCCO2)C3=CC=CC=C3.CS(=O)(=O)O	CGTZMJIMMUNLQD-STYNFMPRSA-N	Reboxetine mesylate	Selleck Cherry Pick 1	Reboxetine is a norepinephrine reuptake inhibitor with Ki of 8.2 nM.	Reboxetine mesylate	sample	Sample	81.89	90.5336	106.58	111.629
NA	NA	NA	Negative	NA	NA	NA	dmso	DMSO	104.43	92.2427	101.43	100.39
56972173	C1CN(CCN1CC2=CC3=C(C=C2)OCO3)C4=NC=CC=N4.Cl.Cl	LTXWEVPOJXPWAD-UHFFFAOYSA-N	Piribedil.2HCl	Enzo Screen-Well FDA-approved Drug	\2-[4-(2H-1,3-benzodioxol-5-ylmethyl)piperazin-1-yl]pyrimidine dihydrochloride\""	Piribedil.2HCl	sample	Sample	98.18	100.317	91.96	107.476
5073	CC1=C(C(=O)N2CCCCC2=N1)CCN3CCC(CC3)C4=NOC5=C4C=CC(=C5)F	RAPZEAPATHNIPO-UHFFFAOYSA-N	Risperidone	LOPAC 1280	D2 Dopamine receptor antagonist; 5-HT2 serotonin receptor antagonist; antipsychotic	Risperidone	sample	Sample	96.73	97.901	91.06	111.268
26758156	C1CC(OC1)CNS(=O)(=O)C2=C(C=CC(=C2)C(=O)N3CCN(CC3)C4=NC=CC=N4)Cl	PLYQHYXSTYPNQP-MRXNPFEDSA-N	Adenosine Kinase Inhibitor	CalbioChem Kinase Inhibitor III	NA	Adenosine Kinase Inhibitor	sample	Sample	103.16	86.3102	89.48	116.329
5162	CCC1=C(N=C(N1)C2=CC=C(C=C2)OC)C3=CC=NC=C3	MYKGURNPAUBQLJ-UHFFFAOYSA-N	SB 202474, Negative control for p38 MAPK inhibition studies	CalbioChem Kinase Inhibitor II (V2)	NA	SB 202474, Negative control for p38 MAPK inhibition studies	sample	Sample	99.56	98.4971	96.98	120.478
8955	CC(=O)C1CCC2C1(CCC3C2CC=C4C3(CCC(C4)O)C)C	ORNBQBCIOKFOEO-QGVNFLHTSA-N	Pregnenolone	Enzo Screen-Well FDA-approved Drug	\1-[(1S,2R,5S,10S,11S,14S,15S)-5-hydroxy-2,15-dimethyltetracyclo[8.7.0.0²,?.0¹¹,¹?]heptadec-7-en-14-yl]ethan-1-one\""	Pregnenolone	sample	Sample	102.19	101.759	95.69	112.419
447966	C1=CC=C2C(=C1)C(=CC=N2)C3=C(NN=C3)C4=CC=CC=N4	IBCXZJCWDGCXQT-UHFFFAOYSA-N	TGF-b RI Kinase Inhibitor	CalbioChem Kinase Inhibitor I (V2)	An inhibitor of TGF-b Receptor I kinase (IC50 = 51 nM). Shown to inhibit TGF-b-dependent cellular growth (IC50 = 89 nM in NIH 3T3 mouse fibroblasts) and transcription activation (IC50 = 47 nM in mink lung cells).	TGF-b RI Kinase Inhibitor	sample	Sample	102.87	102.411	91	110.152
107715	CC(C)C1(C(=O)N2C(C(=O)N3CCCC3C2(O1)O)CC4=CC=CC=C4)NC(=O)C5CC6C(CC7=CNC8=CC=CC6=C78)N(C5)C	DEQITUUQPICUMR-HJPBWRTMSA-N	Dihydroergocristine	Enzo Screen-Well FDA-approved Drug	\(2R,4R,7R)-N-[(1S,2S,4R,7S)-7-benzyl-2-hydroxy-5,8-dioxo-4-(propan-2-yl)-3-oxa-6,9-diazatricyclo[7.3.0.0²,?]dodecan-4-yl]-6-methyl-6,11-diazatetracyclo[7.6.1.0²,?.0¹²,¹?]hexadeca-1(16),9,12,14-tetraene-4-carboxamide\""	Dihydroergocristine	sample	Sample	100.37	104.263	90.44	116.895
456214	CC(C)C(CO)NC1=NC2=C(C(=N1)NC3=CC(=CC=C3)Cl)N=CN2C(C)C	PMXCMJLOPOFPBT-HNNXBMFYSA-N	Purvalanol A	LOPAC 1280	Cyclin dependent kinase (CDK) inhibitor	Purvalanol A	sample	Sample	55.2	71.8249	95.13	102.113
5282379	CC1=C(C(CCC1)(C)C)C=CC(=CC=CC(=CC(=O)O)C)C	SHGAZHPCJJPHSC-XFYACQKRSA-N	13-cis-retinoic acid	LOPAC 1280	Anti-inflammatory and antitumor actions mediated through RAR-beta and RAR-alpha receptors	13-cis-retinoic acid	sample	Sample	100.28	101.897	88.51	123.22
11236	C(=O)(N)NN.Cl	XHQYBDSXTDXSHY-UHFFFAOYSA-N	Semicarbazide hydrochloride	LOPAC 1280	Monoamine oxidase (MAO) inhibitor	Semicarbazide hydrochloride	sample	Sample	111.24	101.811	88.97	108.065
NA	NA	NA	Negative	NA	NA	NA	dmso	DMSO	95.28	96.4905	102.38	103.094
NA	NA	NA	Negative	NA	NA	NA	dmso	DMSO	113.11	106.04	104.23	99.4658
200103	C1=CC2=C(C(=C1)Cl)SC=C2COC(CN3C=CN=C3)C4=C(C=C(C=C4)Cl)Cl.[N+](=O)(O)[O-]	HAAITRDZHUANGT-UHFFFAOYSA-N	Sertaconazole nitrate	Sigma Aldrich Custom Order March 2016	TubeID [194346810] PlateID [B02318623] Tube Volume:300uL Concentration:10.65	nitric acid compound with (7-chloro-1-benzothien-3-yl)methyl 1-(2,4-dichlorophenyl)-2-(1H-imidazol-1-yl)ethyl ether (1:1)	sample	Sample	100.03	88.8947	96.76	118.907
10182969	COC1=CC=C(C=C1)N2C3=C(CCN(C3=O)C4=CC=C(C=C4)N5CCCCC5=O)C(=N2)C(=O)N	QNZCBYKSOIHPEH-UHFFFAOYSA-N	Apixaban	Selleck Cherry Pick 1	Apixaban is a highly selective, reversible inhibitor of Factor Xa with Ki of 0.08 nM and 0.17 nM in human and rabbit, respectively.	Apixaban	sample	Sample	11.16	30.9092	165.6	122.182
444	CC(C(=O)C1=CC(=CC=C1)Cl)NC(C)(C)C	SNPPWIUOZRMYNY-UHFFFAOYSA-N	Amfebutamone	Enzo Screen-Well FDA-approved Drug	2-(tert-butylamino)-1-(3-chlorophenyl)propan-1-one	Amfebutamone	sample	Sample	107.59	96.8156	97.16	115.528
969516	COC1=C(C=CC(=C1)C=CC(=O)CC(=O)C=CC2=CC(=C(C=C2)O)OC)O	VFLDPWHFBUODDF-FCXRPNKRSA-N	Curcumin	Enzo Screen-Well Redox	(1E,6E)-1,7-bis(4-hydroxy-3-methoxyphenyl)hepta-1,6-diene-3,5-dione	Curcumin	sample	Sample	62.69	71.3004	106.1	139.123
16219722	CS(=O)(=O)O.C1CC1CN2CCC34C5C6=C(CC3(C2CC7=C4C(=C(C=C7)O)O5)O)C8=CC=CC=C8O6.O	VAGWKZSGWSRENH-HIAJFTJMSA-N	Naltriben methanesulfonate hydrate	Enzo Screen-Well FDA-approved Drug	\(1S,2S,13R,21R)-22-(cyclopropylmethyl)-11,14-dioxa-22-azaheptacyclo[13.9.1.0¹,¹³.0²,²¹.0?,¹².0?,¹?.0¹?,²?]pentacosa-4(12),5(10),6,8,15,17,19(25)-heptaene-2,16-diol methanesulfonic acid hydrate\""	Naltriben methanesulfonate hydrate	sample	Sample	101.02	98.8792	92.78	118.863
4814	COC1=C(C=C(C=C1)C(=O)NCC2=CN=CC=C2)C(=O)NCC3=CN=CC=C3	KYWCWBXGRWWINE-UHFFFAOYSA-N	Picotamide	Enzo Screen-Well FDA-approved Drug	\4-methoxy-1-N,3-N-bis(pyridin-3-ylmethyl)benzene-1,3-dicarboxamide\""	Picotamide	sample	Sample	99.38	101.862	97.98	121.718
3767	C1=CN=CC=C1C(=O)NN	QRXWMOHMRWLFEY-UHFFFAOYSA-N	Isoniazid	Enzo Screen-Well FDA-approved Drug	pyridine-4-carbohydrazide	Isoniazid	sample	Sample	103.52	105.464	89.57	109.896
NA	NA	NA	Negative	NA	NA	NA	dmso	DMSO	91.87	111.63	104.4	102.471
7550	C[N+]1=CC=CC(=C1)OC(=O)N(C)C.[Br-]	VNYBTNPBYXSMOO-UHFFFAOYSA-M	Pyridostigmine bromide	LOPAC 1280	Cholinesterase inhibitor	Pyridostigmine bromide	sample	Sample	107.15	102.511	96.85	107.812
NA	NA	NA	Negative	NA	NA	NA	dmso	DMSO	98.71	98.9686	106.02	107.684
4369491	C1=CC=C(C=C1)C2=CC3=C(C4=C(N3)C=CC(=C4)O)C5=C2C(=O)NC5=O	IAUZTOZLTFSMIE-UHFFFAOYSA-N	PD 407824 - 9-Hydroxy-4-phenyl-pyrrolo[3,4-c]carbazole-1,3(2H,6H)-dione	Tocrisscreen Kinase Inhibitor	Selective inhibitor of Chk1 and Wee1	PD 407824 - 9-Hydroxy-4-phenyl-pyrrolo[3,4-c]carbazole-1,3(2H,6H)-dione	sample	Sample	51.12	59.8847	101.17	91.3898
73265285	C1CCC(CC1)C2CC2(C3=CC=C(C=C3)[S+](=O)(C4CC4)[O-])C(=O)NC5=NC=C(S5)SCCN6CCCC6	IUVLTDGKWVKNOC-YWEHKCAJSA-N	LY2608204	Selleck Cherry Pick 1	LY2608204 activates glucokinase (GK) with EC50 of 42 nM.	LY2608204	sample	Sample	92.3	83.1694	107.5	112.747
26759456	CC(C(=O)NC1=CC=CC=C1OC(F)F)OC(=O)CC2=CC(=C(C=C2)OC)OC	DMPNXYKIAGSWTQ-LBPRGKRZSA-N	Roscovitine	CalbioChem Kinase Inhibitor III	NA	Roscovitine	sample	Sample	97.46	86.0876	98.96	104.121
5149140	CCCCCCCCC(=O)NCC1=CC(=C(C=C1I)O)OC	AAORACFZMYMFCG-UHFFFAOYSA-N	6- Iodonordihydrocapsaicin	Sigma Aldrich Custom Order March 2016	TRPV1 (V1) vanilloid receptor antagonist.	N-(4-hydroxy-2-iodo-5-methoxybenzyl)nonanamide	sample	Sample	98.91	96.2313	93.18	115.915
39859	CC(C)(C)NCC(C1=CC(=C(C=C1)O)CO)O.CC(C)(C)NCC(C1=CC(=C(C=C1)O)CO)O.OS(=O)(=O)O	BNPSSFBOAGDEEL-UHFFFAOYSA-N	Albuterol hemisulfate	LOPAC 1280	beta Adrenoceptor agonist	Albuterol hemisulfate	sample	Sample	102.54	99.8427	92.55	107.073
6420043	C1CN(CCN1)C2=NC3=CC=CC=C3C=C2.C(=CC(=O)O)C(=O)O.C(=CC(=O)O)C(=O)O	VAOSOCRJSSWBEQ-SPIKMXEPSA-N	Quipazine dimaleate	LOPAC 1280	Serotonin receptor agonist	Quipazine dimaleate	sample	Sample	102.86	97.4825	89.97	112.433
9801969	CC1=CC=CC=C1C(=O)C2=C(C=C(C=C2)NC3=C(C=C(C=C3)Br)N)Cl	HDCLCHNAEZNGNV-UHFFFAOYSA-N	EO 1428 - (2-Methylphenyl)-[4-[(2-amino-4-bromophenyl)amino]-2-chlorophenyl]methanone	Tocrisscreen Kinase Inhibitor	Selective inhibitor of p38Î± and p38Î²2	EO 1428 - (2-Methylphenyl)-[4-[(2-amino-4-bromophenyl)amino]-2-chlorophenyl]methanone	sample	Sample	107.17	97.2882	92.99	117.086
6167	CC(=O)NC1CCC2=CC(=C(C(=C2C3=CC=C(C(=O)C=C13)OC)OC)OC)OC	IAKHMKGGTNLKSZ-INIZCTEOSA-N	Colchicine	Enzo Screen-Well Natural Product	N-[(10S)-3,4,5,14-tetramethoxy-13-oxotricyclo[9.5.0.0²,?]hexadeca-1(16),2(7),3,5,11,14-hexaen-10-yl]acetamide	Colchicine	sample	Sample	10.22	57.2036	156.69	123.254
NA	NA	NA	Negative	NA	NA	NA	dmso	DMSO	95.42	110.79	105.43	101.108
5092	COC1=C(C=C(C=C1)C2CC(=O)NC2)OC3CCCC3	HJORMJIFDVBMOB-UHFFFAOYSA-N	Rolipram	Enzo Screen-Well FDA-approved Drug	4-[3-(cyclopentyloxy)-4-methoxyphenyl]pyrrolidin-2-one	Rolipram	sample	Sample	104.49	102.624	96.3	121.039
NA	NA	NA	Negative	NA	NA	NA	dmso	DMSO	97.35	116.192	104.59	101.274
5281847	CC1=C(C(=C(C(=C1O)C(=O)C)O)CC2=C(C3=C(C(=C2O)C(=O)C=CC4=CC=CC=C4)OC(C=C3)(C)C)O)O	DEZFNHCVIZBHBI-ZHACJKMWSA-N	Rottlerin	Enzo Screen-Well Natural Product	rottlerin	Rottlerin	sample	Sample	73.05	73.0138	115.58	108.055
25124816	CCC1=CC(=C(C=C1N2CCC(CC2)N3CCN(CC3)S(=O)(=O)C)OC)NC4=NC=CC(=N4)C5=C(N=C6N5C=CC=C6)C7=CC(=C(C=C7)OC)C(=O)NC8=C(C=CC=C8F)F	MOSKATHMXWSZTQ-UHFFFAOYSA-N	GSK1904529A	Selleck Cherry Pick 1	GSK1904529A is a selective inhibitor of IGF-1R and IR with IC50 of 27 nM and 25 nM, respectively.	GSK1904529A	sample	Sample	71.62	72.2802	135.03	131.758
NA	NA	NA	Negative	NA	NA	NA	dmso	DMSO	105.88	96.7259	105.23	113.811
65863	C1=CC2=C(C(=C1)Cl)SC=C2COC(CN3C=CN=C3)C4=C(C=C(C=C4)Cl)Cl	JLGKQTAYUIMGRK-UHFFFAOYSA-N	Sertaconazole	Enzo Screen-Well FDA-approved Drug	\1-{2-[(7-chloro-1-benzothiophen-3-yl)methoxy]-2-(2,4-dichlorophenyl)ethyl}-1H-imidazole\""	Sertaconazole	sample	Sample	97.87	94.9744	91.39	113.649
6433339	CC[N+](CC)(CC)CCOC1=CC=C(C=C1)C=CC2=CC=CC=C2.[I-]	RDTKUZXIHMTSJO-UEIGIMKUSA-M	MG 624	LOPAC 1280	Nicotinic acetylcholine receptor antagonist; selectively inhibits alpha-bungarotoxin sensitive receptors that contain the alpha7 subunit	MG 624	sample	Sample	72.17	99.7464	103.55	110.698
90488837	CCN(CC)CC1=CC=C(C=C1)C(=O)N(CCC2=CC=CC=C2OC)C3CCNC3.Cl.Cl	GSUZWFZKTIOWTI-MQWQBNKOSA-N	4-[(diethylamino)methyl]-N-[2-(2-methoxyphenyl)ethyl]-N-[(3R)-3-pyrrolidinyl]benzamide dihydrochloride	Sigma Aldrich Custom Order March 2016	TubeID [194346801] PlateID [B02318623] Tube Volume:250uL Concentration:10.777	4-[(diethylamino)methyl]-N-[2-(2-methoxyphenyl)ethyl]-N-[(3R)-3-pyrrolidinyl]benzamide dihydrochloride	sample	Sample	95.86	98.4867	99.99	114.56
NA	NA	NA	Negative	NA	NA	NA	dmso	DMSO	104.56	104.318	100.82	104.977
4485	CC1=C(C(C(=C(N1)C)C(=O)OC)C2=CC=CC=C2[N+](=O)[O-])C(=O)OC	HYIMSNHJOBLJNT-UHFFFAOYSA-N	Nifedipine	Enzo Screen-Well FDA-approved Drug	\3,5-dimethyl 2,6-dimethyl-4-(2-nitrophenyl)-1,4-dihydropyridine-3,5-dicarboxylate\""	Nifedipine	sample	Sample	107.03	98.7297	96.93	109.931
449171	CC1=C(C(CCC1)(C)C)C=CC(=CC=CC(=CC(=O)O)C)C	SHGAZHPCJJPHSC-ZVCIMWCZSA-N	9-cis Retinoic acid	Enzo Screen-Well Natural Product	9-cis-retinoic acid	9-cis Retinoic acid	sample	Sample	109.73	108.017	88.51	119.362
657308	CC(C)[N+]1(C2CCC1CC(C2)OC(=O)C(CO)C3=CC=CC=C3)C.[Br-]	LHLMOSXCXGLMMN-CLTUNHJMSA-M	Ipratropium.Br	Enzo Screen-Well FDA-approved Drug	\(1R,3R,5S)-3-[(3-hydroxy-2-phenylpropanoyl)oxy]-8-methyl-8-(propan-2-yl)-8-azabicyclo[3.2.1]octan-8-ium bromide\""	Ipratropium.Br	sample	Sample	97.99	101.861	91.46	110.362
25190912	COC1=C(C=C2C(=C1)N=CN2C3=CC(=C(S3)C(=O)N)OCC4=CC=C(C=C4)S(=O)(=O)C)OC	YYZTVTZCYVZGRB-UHFFFAOYSA-N	Polo-like Kinase Inhibitor I	CalbioChem Kinase Inhibitor III	NA	Polo-like Kinase Inhibitor I	sample	Sample	96.15	103.773	92.85	111.595
2799764	C1=CC=C(C=C1)S(=O)(=O)C2=CC(=C(C=C2)[N+](=O)[O-])OC(=O)C3=CC=C(C=C3)Cl	WNDWKKPBLAKXMI-UHFFFAOYSA-N	BTB06584	Sigma Aldrich Custom Order March 2016	BTB06584 inhibits the ATP hydrolase activity of mitochondrial F1F0 ATP synthase. The compound BTB06584 has no affect on oxygen consumption or mitochondrial membrane potential in HL-1, a mouse cardiac cell line, but blocks ATP consumption and ischemic cell death following inhibition of cellular respiration.	2-nitro-5-(phenylsulfonyl)phenyl 4-chlorobenzoate	sample	Sample	87.83	99.5106	96.66	110.597
NA	NA	NA	Negative	NA	NA	NA	dmso	DMSO	94.71	96.7658	104.52	96.5374
46931003	CCN(CC)C(=O)C1=CC=C(C=C1)C2=CC3(CCNCC3)OC4=C2C(=CC=C4)O.Cl	ZFNLSWREIULTDO-UHFFFAOYSA-N	ADL5859 HCl	Selleck Cherry Pick 1	ADL5859 HCl is a Î´-opioid receptor agonist with Ki of 0.8 nM.	ADL5859 HCl	sample	Sample	72.13	90.0218	94.38	112.475
5487426	C[N+]1(C2CC(CC1C3C2O3)OC(=O)C(C4=CC=CS4)(C5=CC=CS5)O)C.[Br-]	DQHNAVOVODVIMG-RGECMCKFSA-M	Tiotropium Bromide	Enzo Screen-Well FDA-approved Drug	\(1R,2R,4S,5S,7S)-7-{[2-hydroxy-2,2-bis(thiophen-2-yl)acetyl]oxy}-9,9-dimethyl-3-oxa-9-azatricyclo[3.3.1.0²,?]nonan-9-ium bromide\""	Tiotropium Bromide	sample	Sample	97.06	104.521	95.69	114.389
6419739	CC(C1=CC=CC=C1)NC2=NC=CC(=C2)C3=C(NC(=N3)SC)C4=CC=C(C=C4)F	VXPWQNBKEIVYIS-UHFFFAOYSA-N	p38 MAP Kinase Inhibitor III	CalbioChem Kinase Inhibitor II (V2)	NA	p38 MAP Kinase Inhibitor III	sample	Sample	106.76	94.8444	95.25	112.742
NA	NA	NA	Negative	NA	NA	NA	dmso	DMSO	95.87	104.404	104.84	98.5998
5071	CC(C12CC3CC(C1)CC(C3)C2)N	UBCHPRBFMUDMNC-UHFFFAOYSA-N	Rimantadine	Enzo Screen-Well FDA-approved Drug	1-(adamantan-1-yl)ethan-1-amine	Rimantadine	sample	Sample	106.79	99.7076	93.42	111.986
446541	CC1=C(C(=C(C2=C1COC2=O)O)CC=C(C)CCC(=O)O)OC	HPNSFSBZBAHARI-RUDMXATFSA-N	Mycophenolic Acid	Enzo Screen-Well Natural Product	\(4E)-6-(4-hydroxy-6-methoxy-7-methyl-3-oxo-1,3-dihydro-2-benzofuran-5-yl)-4-methylhex-4-enoic acid\""	Mycophenolic Acid	sample	Sample	66.75	80.9811	100.2	117.761
5311	C1=CC=C(C=C1)NC(=O)CCCCCCC(=O)NO	WAEXFXRVDQXREF-UHFFFAOYSA-N	Ticlopidine	Enzo Screen-Well FDA-approved Drug	\5-[(2-chlorophenyl)methyl]-4H,5H,6H,7H-thieno[3,2-c]pyridine\""	Ticlopidine	sample	Sample	110.58	99.5669	87.72	118.692
172306	COC1=CC=CC2=C1C3CN(CC3CO2)CCCCN4C(=O)C5=C(C6=NC(=CN=C6S5)C7=CC=CC=C7)NC4=O.Cl	OFPMGRPQOZABPO-GZJHNZOKSA-N	Fiduxosin hydrochloride	LOPAC 1280	alpha1-Adrenoceptor antagonist	Fiduxosin hydrochloride	sample	Sample	103.45	88.8463	102.39	115.758
2141	C(CN)CNCCSP(=O)(O)O	JKOQGQFVAUAYPM-UHFFFAOYSA-N	Amifostine	Enzo Screen-Well FDA-approved Drug	({2-[(3-aminopropyl)amino]ethyl}sulfanyl)phosphonic acid	Amifostine	sample	Sample	102.16	102.874	95.41	107.198
NA	NA	NA	Negative	NA	NA	NA	dmso	DMSO	97.53	95.9688	104.84	110.692
44199317	COC1CCN(CC1)C(=O)C2=C(C=CC(=C2)CC3=NNC(=O)C4=CC=CC=C43)F	HYNBNUYQTQIHJK-UHFFFAOYSA-N	AZD2461	Selleck Cherry Pick 1	AZD2461 is a poor P-glycoprotein substrate with lower affinity for Pgp than does olaparib.	AZD2461	sample	Sample	91.58	69.765	105.81	110.63
4779	C1=CC=C(C(=C1)CP(=O)(O)O)C2=CC(=CC=C2)CC(C(=O)O)N	NCEGJIHRQBRVJQ-UHFFFAOYSA-N	Phenylbenzene-omega-phosphono-alpha-amino acid	LOPAC 1280	Selective strychnine-sensitive glycine receptor antagonist	Phenylbenzene-omega-phosphono-alpha-amino acid	sample	Sample	103.83	99.3944	89.54	105.399
NA	NA	NA	Negative	NA	NA	NA	dmso	DMSO	102	105.557	106.51	91.7056
3005573	CN(C)CCOC1=CC=C(C=C1)C(=C(CCCl)C2=CC=CC=C2)C3=CC=CC=C3	XFCLJVABOIYOMF-QPLCGJKRSA-N	Toremifene	Enzo Screen-Well FDA-approved Drug	\(2-{4-[(1Z)-4-chloro-1,2-diphenylbut-1-en-1-yl]phenoxy}ethyl)dimethylamine\""	Toremifene	sample	Sample	103.92	97.2481	101.53	121.607
5281654	COC1=C(C=CC(=C1)C2=C(C(=O)C3=C(C=C(C=C3O2)O)O)O)O	IZQSVPBOUDKVDZ-UHFFFAOYSA-N	Isorhamnetine	Enzo Screen-Well Natural Product	3,5,7-trihydroxy-2-(4-hydroxy-3-methoxyphenyl)chromen-4-one	Isorhamnetine	sample	Sample	97.12	97.0749	97.06	116.482
71773	CCOCC(COC1=CC=C(C=C1)NC(=O)CC[S+](C)C)O.CC1=CC=C(C=C1)S(=O)(=O)[O-]	RYVJQEZJUFRANT-UHFFFAOYSA-N	Suplatast tosylate	Selleck Cherry Pick 1	Suplatast tosilate is a novel capsular anti-asthmatic agent that suppresses both IgE production, IL-4 and IL-5 synthesis with IC50 above 100 Î¼M.	Suplatast tosylate	sample	Sample	95.36	82.128	101.84	123.164
3799	C=CC(=O)C1=CC2=CC=CC=C2C=C1	FOTCGZPFSUWZBN-UHFFFAOYSA-N	ZM 449829 - 1-(2-Naphthalenyl)-2-propen-1-one	Tocrisscreen Kinase Inhibitor	Potent, selective JAK3 inhibitor	ZM 449829 - 1-(2-Naphthalenyl)-2-propen-1-one	sample	Sample	92.04	99.7161	102.78	113.346
91437	CC1=C(C(=O)C2C(C1=O)O2)O	ATFNSNUJZOYXFC-RQJHMYQMSA-N	(-)-Terreic acid - (1R,6S)-3-Hydroxy-4-methyl-7-oxabicyclo[4.1.0]hept-3-ene-2,5-dione	Tocrisscreen Kinase Inhibitor	Selective inhibitor of BTK	(-)-Terreic acid - (1R,6S)-3-Hydroxy-4-methyl-7-oxabicyclo[4.1.0]hept-3-ene-2,5-dione	sample	Sample	98.13	79.9497	96.68	116.796
54900	C1CCN(CC1)CCOC2=CC=C(C=C2)C(=O)C3=C(SC4=C3C=CC(=C4)O)C5=CC=C(C=C5)O.Cl	BKXVVCILCIUCLG-UHFFFAOYSA-N	Raloxifene hydrochloride	LOPAC 1280	Estrogen receptor modulator; anti-estrogenic drug	Raloxifene hydrochloride	sample	Sample	99.95	90.1023	108.55	120.972
NA	NA	NA	Negative	NA	NA	NA	dmso	DMSO	117.3	100.391	101.68	96.7167
NA	NA	NA	Negative	NA	NA	NA	dmso	DMSO	98.61	97.1692	101.38	106.035
3822	C1CN(CCC1C(=O)C2=CC=C(C=C2)F)CCN3C(=O)C4=CC=CC=C4NC3=O	FPCCSQOGAWCVBH-UHFFFAOYSA-N	Ketanserin	Enzo Screen-Well FDA-approved Drug	\3-(2-{4-[(4-fluorophenyl)carbonyl]piperidin-1-yl}ethyl)-1,2,3,4-tetrahydroquinazoline-2,4-dione\""	Ketanserin	sample	Sample	104.74	101.067	91.7	117.272
45357793	CC1CC2C3CCC4=CC(=O)C=CC4(C3(C(CC2(C1(C(=O)COP(=O)([O-])[O-])O)C)O)F)C.[Na+].[Na+]	PLCQGRYPOISRTQ-FCJDYXGNSA-L	Dexamethasone Sodium Phosphate	Selleck Cherry Pick 1	Dexamethasone is an interleukin receptor inhibitor and also suppresses COX-2.	Dexamethasone Sodium Phosphate	sample	Sample	92.29	95.9776	101.6	114.88
NA	NA	NA	Negative	NA	NA	NA	dmso	DMSO	100.75	103.702	103.73	92.5412
439280	C1=CC2=C(C=C1O)C(=CN2)CC(C(=O)O)N	LDCYZAJDBXYCGN-VIFPVBQESA-N	5-Hydroxy-L-tryptophan	LOPAC 1280	Serotonin precursor; antidepressant; anti-epileptic	5-Hydroxy-L-tryptophan	sample	Sample	94.81	98.0931	92.96	115.743
9952773	CCC1=NC(=C(S1)C2=CC(=NC=C2)NC(=O)C3=CC=CC=C3)C4=CC(=CC=C4)C	HEKAIDKUDLCBRU-UHFFFAOYSA-N	TAK-715	Symansis	NA	TAK-715	sample	Sample	84.42	88.3032	87.83	120.314
NA	NA	NA	Negative	NA	NA	NA	dmso	DMSO	107.23	98.6621	104.13	104.607
NA	NA	NA	Negative	NA	NA	NA	dmso	DMSO	105.48	100.689	105.25	98.88
11065	CN(C)CCC=C1C2=CC=CC=C2CCC3=CC=CC=C31.Cl	KFYRPLNVJVHZGT-UHFFFAOYSA-N	Amitriptyline.HCl	Enzo Screen-Well FDA-approved Drug	\dimethyl(3-{tricyclo[9.4.0.0³,?]pentadeca-1(11),3,5,7,12,14-hexaen-2-ylidene}propyl)amine hydrochloride\""	Amitriptyline.HCl	sample	Sample	89.42	104.704	99.62	122.799
3324	CC(=O)OCC(CCN1C=NC2=CN=C(N=C21)N)COC(=O)C	GGXKWVWZWMLJEH-UHFFFAOYSA-N	Famciclovir	Enzo Screen-Well FDA-approved Drug	2-[(acetyloxy)methyl]-4-(2-amino-9H-purin-9-yl)butyl acetate	Famciclovir	sample	Sample	97.41	102.74	99.23	110.583
NA	NA	NA	Negative	NA	NA	NA	dmso	DMSO	101.1	110.651	104.51	105.099
16351	CN1CCN(CC1)C2=NC3=CC=CC=C3SC4=C2C=C(C=C4)Cl	KAAZGXDPUNNEFN-UHFFFAOYSA-N	Clothiapine	Enzo Screen-Well FDA-approved Drug	\13-chloro-10-(4-methylpiperazin-1-yl)-2-thia-9-azatricyclo[9.4.0.0³,?]pentadeca-1(11),3(8),4,6,9,12,14-heptaene\""	Clothiapine	sample	Sample	88.9	102.654	93.97	110.086
43815	C1CNCC(C1C2=CC=C(C=C2)F)COC3=CC4=C(C=C3)OCO4	AHOUBRCZNHFOSL-YOEHRIQHSA-N	Paroxetine	Enzo Screen-Well FDA-approved Drug	\(3S,4R)-3-[(2H-1,3-benzodioxol-5-yloxy)methyl]-4-(4-fluorophenyl)piperidine\""	Paroxetine	sample	Sample	99.3	97.7158	99.1	114.135
72124	CC1CC(=O)NN=C1C2=CC=C(C=C2)NC(=NC)NC#N	NUHPODZZKHQQET-UHFFFAOYSA-N	Siguazodan	Enzo Screen-Well FDA-approved Drug	\(E)-1-cyano-3-methyl-2-[4-(4-methyl-6-oxo-1,4,5,6-tetrahydropyridazin-3-yl)phenyl]guanidine\""	Siguazodan	sample	Sample	104.22	102.617	95.42	115.093
NA	NA	NA	Negative	NA	NA	NA	dmso	DMSO	115.57	102.25	100.16	99.5778
3698	C1=CN=CC=C1C2=CNC(=O)C(=C2)N	RNLQIBCLLYYYFJ-UHFFFAOYSA-N	amrinone	Enzo Screen-Well FDA-approved Drug	\3-amino-5-(pyridin-4-yl)-1,2-dihydropyridin-2-one\""	amrinone	sample	Sample	105.08	99.8208	100.02	113.797
53394991	CC(C)OC(=O)OCOP(=O)(COC(C)CN1C=NC2=C1N=CN=C2N)OCOC(=O)OC(C)C.C(=CC(=O)O)C(=O)O	VCMJCVGFSROFHV-UHFFFAOYSA-N	Tenofovir Disoproxil Fumarate	Selleck Cherry Pick 1	Tenofovir disoproxil fumarate belongs to nucleotide analogue reverse transcriptase inhibitors (nRTIs).	Tenofovir Disoproxil Fumarate	sample	Sample	35.87	73.8728	108.59	128.168
1235170	C1=CC=C(C=C1)C2=C(C(=O)NC(=C2)C3=C(C=CC(=C3)Br)O)C#N	SVSYJTYGPLVUOZ-UHFFFAOYSA-N	PIM1 Kinase Inhibitor II	CalbioChem Kinase Inhibitor III	NA	PIM1 Kinase Inhibitor II	sample	Sample	105.43	102.967	93.45	113.987
9549284	C1=CC=C(C(=C1)C(=C(N)SC2=CC=C(C=C2)N)C#N)C(F)(F)F	JLOXTZFYJNCPIS-FYWRMAATSA-N	MEK1/2 Inhibitor	CalbioChem Kinase Inhibitor II (V2)	NA	MEK1/2 Inhibitor	sample	Sample	110.99	100.047	86.03	110.043
5166	COC1=NC=CC(=N1)C2=C(N=CN2C3CCC(CC3)O)C4=CC=C(C=C4)F	ZQUSFAUAYSEREK-UHFFFAOYSA-N	SB 239063 - trans-4-[4-(4-Fluorophenyl)-5-(2-methoxy-4-pyrimidinyl)-1H-imidazol-1-yl]cyclohexanol	Tocrisscreen Kinase Inhibitor	Potent, selective p38 MAPK inhibitor; orally active	SB 239063 - trans-4-[4-(4-Fluorophenyl)-5-(2-methoxy-4-pyrimidinyl)-1H-imidazol-1-yl]cyclohexanol	sample	Sample	111.65	100.228	85.54	117.335
9953769	CC1=CC2=C(C=C1)NC(=O)OC23CCN(CC3)CCC4=C(OC(=N4)C5=CC=CC=C5)C	ODNICNWASXKNNQ-UHFFFAOYSA-N	6-methyl-1'-(2-(5-methyl-2-phenyloxazol-4-yl)ethyl)spiro[benzo[d][1,3]oxazine-4,4'-piperidin]-2(1H)-one	Sigma Aldrich Custom Order March 2016	TubeID [194346581] PlateID [B02321648] Tube Volume:10.539 Concentration:250uL	6-methyl-1'-(2-(5-methyl-2-phenyloxazol-4-yl)ethyl)spiro[benzo[d][1,3]oxazine-4,4'-piperidin]-2(1H)-one	sample	Sample	91.1	85.9328	107.04	123.352
28871	C1=CC=C(C=C1)C2=NC(=C(S2)CC(=O)O)C3=CC=C(C=C3)Cl	JIEKMACRVQTPRC-UHFFFAOYSA-N	Fentiazac	Enzo Screen-Well FDA-approved Drug	\2-[4-(4-chlorophenyl)-2-phenyl-1,3-thiazol-5-yl]acetic acid\""	Fentiazac	sample	Sample	107.31	91.8402	89.6	115.615
3718032	C1=CC=C2C(=C1)C(=CC=C2O)NS(=O)(=O)C3=CC(=C(C=C3)Cl)[N+](=O)[O-]	JDYDEJYIVZNWQU-UHFFFAOYSA-N	4-chloro-N-(4-hydroxy-1-naphthyl)-3-nitrobenzenesulfonamide	Sigma Aldrich Custom Order March 2016	TubeID [194348050] PlateID [SA000465] Tube Volume:300uL Concentration:10.08	4-chloro-N-(4-hydroxy-1-naphthyl)-3-nitrobenzenesulfonamide	sample	Sample	76.59	85.2911	105.53	114.875
444795	CC1=C(C(CCC1)(C)C)C=CC(=CC=CC(=CC(=O)O)C)C	SHGAZHPCJJPHSC-YCNIQYBTSA-N	Retinoic acid	LOPAC 1280	Induces caspase-dependent apoptosis	Retinoic acid	sample	Sample	102.23	104.092	95.76	120.496
6426740	CC1=C(C(=NO1)C2=CC=CC=C2)C(=O)NC3C4N(C3=O)C(C(S4)(C)C)C(=O)[O-]	UWYHMGVUTGAWSP-JKIFEVAISA-M	Oxacillin	Enzo Screen-Well FDA-approved Drug	\(2S,5R,6R)-3,3-dimethyl-6-(5-methyl-3-phenyl-1,2-oxazole-4-amido)-7-oxo-4-thia-1-azabicyclo[3.2.0]heptane-2-carboxylate\""	Oxacillin	sample	Sample	104.93	99.7761	91.44	111.231
NA	NA	NA	Negative	NA	NA	NA	dmso	DMSO	103.17	102.03	102.15	100.423
NA	NA	NA	Negative	NA	NA	NA	dmso	DMSO	103.93	108.754	101.27	92.128
5755	CC12CC(C3C(C1CCC2(C(=O)CO)O)CCC4=CC(=O)C=CC34C)O	OIGNJSKKLXVSLS-VWUMJDOOSA-N	Prednisolone	Enzo Screen-Well FDA-approved Drug	\(1S,2R,10S,11S,14R,15S,17S)-14,17-dihydroxy-14-(2-hydroxyacetyl)-2,15-dimethyltetracyclo[8.7.0.0²,?.0¹¹,¹?]heptadeca-3,6-dien-5-one\""	Prednisolone	sample	Sample	99.43	100.281	84.89	114.814
5311066	CC1(OC2CC3C4CCC5=CC(=O)C=CC5(C4C(CC3(C2(O1)C(=O)CO)C)O)C)C	WBGKWQHBNHJJPZ-LECWWXJVSA-N	Desonide	Selleck Cherry Pick 1	Desonide is a low potency topical corticosteroid.	Desonide	sample	Sample	67.73	91.8095	104.55	107.964
NA	NA	NA	Negative	NA	NA	NA	dmso	DMSO	103.51	102.312	102.53	104.195
NA	NA	NA	Negative	NA	NA	NA	dmso	DMSO	108.81	106.016	102.92	93.5598
NA	NA	NA	Negative	NA	NA	NA	dmso	DMSO	104.13	92.8312	104.32	102.197
60182388	C1CN(CCN1)C2=CC=C(C=C2)C3=CN4C(=C(C=N4)C5=C6C=CC=NC6=CC=C5)N=C3	BBDGBGOVJPEFBT-UHFFFAOYSA-N	5-(6-(4-(piperazin-1-yl)phenyl)pyrazolo[1,5-a]pyrimidin-3-yl)quinoline	Sigma Aldrich Custom Order March 2016	TubeID [194346556] PlateID [B02321648] Tube Volume:10.543 Concentration:350uL	5-(6-(4-(piperazin-1-yl)phenyl)pyrazolo[1,5-a]pyrimidin-3-yl)quinoline	sample	Sample	0.96	22.6907	185.32	100.232
6852374	CNCC(C1=CC(=C(C=C1)O)O)O.C(C(C(=O)O)O)(C(=O)O)O	YLXIPWWIOISBDD-FVGYRXGTSA-N	L-(+)-Epinephrine tartrate	Enzo Screen-Well FDA-approved Drug	\2,3-dihydroxybutanedioic acid; 4-[(1R)-1-hydroxy-2-(methylamino)ethyl]benzene-1,2-diol\""	L-(+)-Epinephrine tartrate	sample	Sample	96.95	103.528	93.21	105.51
49800090	CC1=C(C2=CC=CC=C2N1)CC(=O)NC(CC3=CC=CC=C3)C(=O)N(C)C4=CC=CC=C4	ACDFWSNAQWFRRF-VWLOTQADSA-N	(S)-N-methyl-2-(2-(2-methyl-1H-indol-3-yl)acetamido)-N,3-diphenylpropanamide	Sigma Aldrich Custom Order March 2016	TubeID [194346582] PlateID [B02321648] Tube Volume:10.183 Concentration:300uL	(S)-N-methyl-2-(2-(2-methyl-1H-indol-3-yl)acetamido)-N,3-diphenylpropanamide	sample	Sample	108.59	100.282	88.85	118.92
3117	CCN(CC)C(=S)SSC(=S)N(CC)CC	AUZONCFQVSMFAP-UHFFFAOYSA-N	Tetraethylthiuram disulfide	LOPAC 1280	Alcohol dehydrogenase inhibitor	Tetraethylthiuram disulfide	sample	Sample	53.97	97.1713	119.75	102.315
667639	C1=CC(=C(C=C1C=CC2=CC(=CC(=C2)O)O)O)O	CDRPUGZCRXZLFL-OWOJBTEDSA-N	Piceatannol	Enzo Screen-Well Natural Product	piceatannol	Piceatannol	sample	Sample	88.51	88.1136	100.97	117.387
NA	NA	NA	Negative	NA	NA	NA	dmso	DMSO	92.23	95.2956	104.29	103.553
3357	CN1CCN(CC1)C2=C(C=C3C(=C2F)N(C=C(C3=O)C(=O)O)CCF)F	XBJBPGROQZJDOJ-UHFFFAOYSA-N	Fleroxacin	Enzo Screen-Well FDA-approved Drug	\6,8-difluoro-1-(2-fluoroethyl)-7-(4-methylpiperazin-1-yl)-4-oxo-1,4-dihydroquinoline-3-carboxylic acid\""	Fleroxacin	sample	Sample	87.15	101.275	101.55	112.019
NA	NA	NA	Negative	NA	NA	NA	dmso	DMSO	102.38	104.03	104.68	100.601
99625	C1=CC=C(C=C1)CC(C(=O)CCl)NC(=O)OCC2=CC=CC=C2	OYHLRJGDELITAF-INIZCTEOSA-N	Z-L-Phe chloromethyl ketone	LOPAC 1280	Bovine chymotrypsin A-gamma inhibitor	Z-L-Phe chloromethyl ketone	sample	Sample	52.53	54.8775	119.74	115.526
54676905	CC(=C(C#N)C(=O)NC1=C(C=CC(=C1)Br)Br)O	UVSVTDVJQAJIFG-VURMDHGXSA-N	LFM-A13 - 2-Cyano-N-(2,5-dibromophenyl)-3-hydroxy-2-butenamide	Tocrisscreen Kinase Inhibitor	Potent, selective BTK inhibitor	LFM-A13 - 2-Cyano-N-(2,5-dibromophenyl)-3-hydroxy-2-butenamide	sample	Sample	99.46	100.032	99.04	110.786
NA	NA	NA	Negative	NA	NA	NA	dmso	DMSO	88.07	95.9296	101.19	115.889
9798284	CNCCC(C1=CC=CC=C1)OC2=CC=C(C=C2)C(F)(F)F.Cl	GIYXAJPCNFJEHY-PKLMIRHRSA-N	R-(-)-Fluoxetine hydrochloride	LOPAC 1280	Selective serotonin reuptake inhibitor	R-(-)-Fluoxetine hydrochloride	sample	Sample	104.67	92.0306	110.03	117.224
4400	CCNC(=O)C1C(C(C(O1)N2C=NC3=C2N=CN=C3NCC4=CC=CC=C4)O)O	VVHDYJFDZYHAMR-UHFFFAOYSA-N	N6-Benzyl-5'-N-ethylcarboxamidoadenosine	LOPAC 1280	Selective A3 adenosine receptor agonist	N6-Benzyl-5'-N-ethylcarboxamidoadenosine	sample	Sample	57.33	77.0135	103.41	114.441
71311849	CCCCCCCCCC(=O)NC(CC1=CNC2=CC=CC=C21)C(=O)NC(CC(=O)N)C(=O)NC(CC(=O)O)C(=O)NC3C(OC(=O)C(NC(=O)C(NC(=O)C(NC(=O)CNC(=O)C(NC(=O)C(NC(=O)C(NC(=O)C(NC(=O)CNC3=O)CCCN)CC(=O)O)C)CC(=O)O)CO)C(C)CC(=O)O)CC(=O)C4=CC=CC=C4N)C	DOAKLVKFURWEDJ-FAZHXZQASA-N	Daptomycin	Selleck Cherry Pick 1	Daptomycin is a novel lipopeptide antibiotic.	Daptomycin	sample	Sample	93.99	99.155	98.16	105.152
16020046	CC1=CC=C(C=C1)C2=NNC3=C2C(N(C3=O)C4=CC=C(C=C4)C(=O)O)C5=CC(=CC=C5)O	VGUQVYZXABOXCX-UHFFFAOYSA-N	4-(4-(3-hydroxyphenyl)-3-(4-methylphenyl)-6-oxo-4,6-dihydropyrrolo[3,4-c]pyrazol-5(1H)-yl)benzoic acid	Sigma Aldrich Custom Order March 2016	TubeID [194346567] PlateID [B02321648] Tube Volume:10.257 Concentration:275uL	4-(4-(3-hydroxyphenyl)-3-(4-methylphenyl)-6-oxo-4,6-dihydropyrrolo[3,4-c]pyrazol-5(1H)-yl)benzoic acid	sample	Sample	92.62	103.127	94.95	116.452
59772	CNS(=O)(=O)CC1=CC2=C(C=C1)NC=C2CCN(C)C.C(CC(=O)O)C(=O)O	PORMUFZNYQJOEI-UHFFFAOYSA-N	Sumatriptan Succinate	Enzo Screen-Well FDA-approved Drug	1-{3-[2-(dimethylamino)ethyl]-1H-indol-5-yl}-N-methylmethanesulfonamide; butanedioic acid	Sumatriptan Succinate	sample	Sample	106.49	97.9741	90.91	113.734
31100	CC(C)CC1C(=O)N2CCCC2C3(N1C(=O)C(O3)(C(C)C)NC(=O)C4CN(C5CC6=C(NC7=CC=CC(=C67)C5=C4)Br)C)O.CS(=O)(=O)O	NOJMTMIRQRDZMT-GSPXQYRGSA-N	(+)-Bromocriptine methanesulfonate	LOPAC 1280	D2 dopamine receptor agonist; inhibits prolaction secretion	(+)-Bromocriptine methanesulfonate	sample	Sample	103.12	91.1253	96.3	107.588
22049997	CC1=C(C=C(C=C1)C(=O)NC)N2C(=CC(=C(C2=O)Br)OCC3=C(C=C(C=C3)F)F)C	KCAJXIDMCNPGHZ-UHFFFAOYSA-N	PH-797804	Selleck Cherry Pick 1	PH-797804 is a novel pyridinone inhibitor of p38Î± with IC50 of 26 nM.	PH-797804	sample	Sample	94.95	101.314	97.87	104.925
NA	NA	NA	Negative	NA	NA	NA	dmso	DMSO	95.35	107.531	111.47	107.148
2145	CCC1(CCC(=O)NC1=O)C2=CC=C(C=C2)N	ROBVIMPUHSLWNV-UHFFFAOYSA-N	DL-Aminoglutethimide	Enzo Screen-Well FDA-approved Drug	\3-(4-aminophenyl)-3-ethylpiperidine-2,6-dione\""	DL-Aminoglutethimide	sample	Sample	102.43	109.169	93.07	109.333
11957482	CC1(CCCC(C1)C(C)(C)NC(=O)CBr)NCC(COC2=CC=CC=C2CC=C)O	RTYBGDQNUBLFSW-XIJGOZNCSA-N	Bromoacetyl alprenolol menthane	LOPAC 1280	Alkylating beta adrenoceptor antagonist	Bromoacetyl alprenolol menthane	sample	Sample	37.44	67.3857	154.81	124.514
82148	CC(=O)NCCC1=CC=CC2=C1C=C(C=C2)OC	YJYPHIXNFHFHND-UHFFFAOYSA-N	Agomelatine	Selleck Cherry Pick 1	Agomelatine is classified as a norepinephrine-dopamine disinhibitor (NDDI) due to its antagonism of the 5-HT2C receptor.	Agomelatine	sample	Sample	104.4	102.595	95.23	102.247
3885	CC1(CCC2=C(O1)C3=CC=CC=C3C(=O)C2=O)C	QZPQTZZNNJUOLS-UHFFFAOYSA-N	Î²-Lapachone	Enzo Screen-Well Natural Product	2,2-dimethyl-3H,4H-naphtho[1,2-b]pyran-5,6-dione	beta-Lapachone	sample	Sample	28.64	78.6877	107.23	104.208
5744	CC(=O)OCC(=O)C1(CCC2C1(CC(C3C2CCC4=CC(=O)CCC34C)O)C)O	ALEXXDVDDISNDU-JZYPGELDSA-N	Hydrocortisone 21-acetate	Enzo Screen-Well FDA-approved Drug	\2-[(1S,2R,10S,11S,14R,15S,17S)-14,17-dihydroxy-2,15-dimethyl-5-oxotetracyclo[8.7.0.0²,?.0¹¹,¹?]heptadec-6-en-14-yl]-2-oxoethyl acetate\""	Hydrocortisone 21-acetate	sample	Sample	104.12	99.7993	77.97	108.543
44247466	COC1=CC=C(C=C1)CNCC2=CC=CC3=CC=CC=C32.Cl	NGQIBUUFXDPHKT-UHFFFAOYSA-N	ML133 HCl	Selleck Cherry Pick 1	ML133 is a potent potassium channel inhibitor for Kir2.1 with IC50 of 1.8 Î¼M (pH 7.4) and 290 nM (pH 8.5).	ML133 HCl	sample	Sample	104.51	91.7783	101.31	100.127
16007367	CC(=O)NC1=NC2=C(C=CC=C2S1)OC3=NC=NC(=C3)C4=CC=C(C=C4)C(F)(F)F	YUTIXVXZQIQWGY-UHFFFAOYSA-N	AMG-517	Selleck Cherry Pick 1	AMG 517 is a potent and selective transient receptor potential vanilloid-1 (TRPV1) antagonist with IC50 of <10 nM.	AMG-517	sample	Sample	78.7	86.7987	102.54	111.897
NA	NA	NA	Negative	NA	NA	NA	dmso	DMSO	97.01	97.6247	102.22	105.985
11524144	C1CCN(CC1)CCOC2=CC=C(C=C2)C3=CN4C(=C(C=N4)C5=CC=NC=C5)N=C3	XHBVYDAKJHETMP-UHFFFAOYSA-N	AMPK Inhibitor, Compound C	CalbioChem Kinase Inhibitor II (V2)	NA	AMPK Inhibitor, Compound C	sample	Sample	101.53	102.42	85.84	106.289
12492	CC1CCCC(N1NC(=O)C2=CC(=C(C=C2)Cl)S(=O)(=O)N)C	LBXHRAWDUMTPSE-AOOOYVTPSA-N	Clopamide	Enzo Screen-Well FDA-approved Drug	\4-chloro-N-[(2R,6S)-2,6-dimethylpiperidin-1-yl]-3-sulfamoylbenzamide\""	Clopamide	sample	Sample	104.44	100.421	94.91	103.81
3059	C1=CC(=C(C=C1C2=C(C=C(C=C2)F)F)C(=O)O)O	HUPFGZXOMWLGNK-UHFFFAOYSA-N	Diflunisal	Enzo Screen-Well FDA-approved Drug	\5-(2,4-difluorophenyl)-2-hydroxybenzoic acid\""	Diflunisal	sample	Sample	99.98	102.134	96.12	115.366
NA	NA	NA	Negative	NA	NA	NA	dmso	DMSO	107.6	105.305	98.95	100.591
443953	CCC1C(C(C(C(=O)C(CC(C(C(C(C(C(=O)O1)C)OC2CC(C(C(O2)C)O)(C)OC)C)OC3C(C(CC(O3)C)N(C)C)OC(=O)CCC(=O)OCC)(C)O)C)C)O)(C)O	NSYZCCDSJNWWJL-YXOIYICCSA-N	Erythromycin Ethylsuccinate	Selleck Cherry Pick 1	Erythromycin Ethylsuccinate, an oral macrolide antibiotic produced by <i>Streptomyces erythreus</i>, reversibly binds to the 50S ribosome of bacteria, and inhibits protein synthesis.	Erythromycin Ethylsuccinate	sample	Sample	85.25	91.5818	93.27	116.229
5281394	CC1C(C(C(C(O1)OC2=CC=CC3=C2C4=C5C6=C(C=CC(=C6C(=O)O4)C)OC(=O)C5=C3O)OC7C(C(C(C(O7)C)O)OC)O)O)O	PONPPNYZKHNPKZ-RYBWXQSLSA-N	Chartreusin	Enzo Screen-Well Natural Product	3-{[(2S,3R,4S,5R,6R)-3-{[(2R,3R,4S,5S,6R)-3,5-dihydroxy-4-methoxy-6-methyloxan-2-yl]oxy}-4,5-dihydroxy-6-methyloxan-2-yl]oxy}-8-hydroxy-15-methyl-11,18-dioxapentacyclo[10.6.2.0²,?.0?,¹?.0¹?,²?]icosa-1(19),2(7),3,5,8,12(20),13,15-octaene-10,17-dione	Chartreusin	sample	Sample	99.35	105.061	100	107.763
43091	CCC(C(C1=C2C=CC(=O)NC2=C(C=C1)O)O)NC(C)C.Cl	AEQDBKHAAWUCMT-CVHDTDHSSA-N	Procaterol.HCl	Enzo Screen-Well FDA-approved Drug	\8-hydroxy-5-[(1R,2S)-1-hydroxy-2-[(propan-2-yl)amino]butyl]-1,2-dihydroquinolin-2-one hydrochloride\""	Procaterol.HCl	sample	Sample	105.43	101.177	83.21	112.081
6917710	C1COCCN1C(=O)NCCNCC(COC2=CC=C(C=C2)O)O.C(=CC(=O)O)C(=O)O	LVVMVDRJXOBQNA-WLHGVMLRSA-N	Xamoterol hemifumarate	Enzo Screen-Well FDA-approved Drug	(2E)-but-2-enedioic acid; N-(2-{[2-hydroxy-3-(4-hydroxyphenoxy)propyl]amino}ethyl)morpholine-4-carboxamide	Xamoterol hemifumarate	sample	Sample	98.49	104.2	88.73	109.434
2688	C1C(=O)NC2=C(C=C(C=C2)Cl)C(S1)C3=CC=CC=C3Cl	KQEPIRKXSUIUTH-UHFFFAOYSA-N	CGP-37157	Sigma Aldrich Custom Order March 2016	Specific inhibitor of mitochondrial Na + /Ca 2+ exchange as well as sarcoplasmic reticulum calcium-stimulated ATPase and possibly other calcium channels.	7-chloro-5-(2-chlorophenyl)-1,5-dihydro-4,1-benzothiazepin-2(3H)-one	sample	Sample	104.82	103.101	95.3	114.768
NA	NA	NA	Negative	NA	NA	NA	dmso	DMSO	93.53	95.7428	104.45	111.759
68546	COC1=C(C=C2C(=C1)C(=NC(=N2)N3CCN(CC3)C(=O)C4=CC=CO4)N)OC.Cl	WFXFYZULCQKPIP-UHFFFAOYSA-N	Prazosin hydrochloride	LOPAC 1280	Peripheral alpha1 adrenoceptor antagonist	Prazosin hydrochloride	sample	Sample	99.76	91.8966	93.56	106.431
37542	C1=NC(=NN1C2C(C(C(O2)CO)O)O)C(=O)N	IWUCXVSUMQZMFG-AFCXAGJDSA-N	Ribavirin	LOPAC 1280	Antiviral agent; its metabolite, ribavirin 5'-phosphate, is an inhibitor of inosine monophosphate (IMP) dehydrogenase	Ribavirin	sample	Sample	107.64	95.3546	92.4	110.737
198614	C1CC1C(C2CC2)NC3=NCCO3.OP(=O)(O)O	ZJCOWRFWZOAVFY-UHFFFAOYSA-N	Rilmenidine phosphate	Enzo Screen-Well FDA-approved Drug	\N-(dicyclopropylmethyl)-4,5-dihydro-1,3-oxazol-2-amine; phosphoric acid\""	Rilmenidine phosphate	sample	Sample	109.79	101.457	88.48	103.338
16725726	CCN1C2=C(C(=NC=C2OCC3CCCNC3)C#CC(C)(C)O)N=C1C4=NON=C4N	KGPGFQWBCSZGEL-ZDUSSCGKSA-N	GSK690693	Symansis	NA	GSK690693	sample	Sample	71.55	72.9343	103.33	120.441
NA	NA	NA	Negative	NA	NA	NA	dmso	DMSO	95.23	95.3806	102.21	106.769
5526	C1CC(CCC1CN)C(=O)O	GYDJEQRTZSCIOI-UHFFFAOYSA-N	Tranexamic acid	Enzo Screen-Well FDA-approved Drug	4-(aminomethyl)cyclohexane-1-carboxylic acid	Tranexamic acid	sample	Sample	104.06	99.4546	87.91	110.708
11560249	C1CCN(C1)C2=CC=CC(=N2)C3=CC(=CC=C3)NC(=O)NC4=CC=C(C=C4)Cl	HDAYFSFWIPRJSO-UHFFFAOYSA-N	PSNCBAM-1	Sigma Aldrich Custom Order March 2016	PSNCBAM-1 is an allosteric, non-competitive antagonist of CB-1. The compound blocks the effects of WIN 55212-2 and CP55940, and reduces food intake and weight gain in rats.	N-(4-chlorophenyl)-N'-{3-[6-(1-pyrrolidinyl)-2-pyridinyl]phenyl}urea	sample	Sample	87.46	96.0011	98.56	113.932
NA	NA	NA	Negative	NA	NA	NA	dmso	DMSO	104.89	103.567	105.75	96.2803
25154041	CC1=CC(=NO1)CN2CCN(CC2)C3=C4C(=NC=C3Br)N=C(N4)C5=CC=C(C=C5)N6CCN(CC6)C	GFLQCBTXTRCREJ-UHFFFAOYSA-N	CCT137690	Selleck Cherry Pick 1	CCT137690 is a highly selective inhibitor of Aurora A, Aurora B and Aurora C with IC50 of 15 nM, 25 nM and 19 nM, respectively.	CCT137690	sample	Sample	92.89	77.6227	96.62	144.168
5090	CS(=O)(=O)C1=CC=C(C=C1)C2=C(C(=O)OC2)C3=CC=CC=C3	RZJQGNCSTQAWON-UHFFFAOYSA-N	Rofecoxib	Enzo Screen-Well FDA-approved Drug	\4-(4-methanesulfonylphenyl)-3-phenyl-2,5-dihydrofuran-2-one\""	Rofecoxib	sample	Sample	88.87	98.3047	98.4	111.141
46233311	COC1=C(C=CC(=C1)NC2=CC=CC=C2)NS(=O)(=O)C3=C(SC=C3)C(=O)OC	NDFKBGWLUHKMFY-UHFFFAOYSA-N	GSK0660	Sigma Aldrich Custom Order March 2016	GSK0660 is a potent PPARÎ²/Î´ antagonist with a pIC50 of 6.8 (160 nM). GSK0660 is nearly inactive on PPARÎ± and PPARÎ³ with IC50s greater than 10 Î¼M.	methyl 3-[(4-anilino-2-methoxyanilino)sulfonyl]-2-thiophenecarboxylate	sample	Sample	92.55	99.7054	88.2	112.478
16124208	CCS(=O)(=O)C1=CC=CC(=C1)C2=CC(=C(C3=C2C4=CC(=CN=C4N3)C)C)C(=O)NC5CCN(CC5)C	WKDACQVEJIVHMZ-UHFFFAOYSA-N	TAK-901	Selleck Cherry Pick 1	TAK-901 is a novel inhibitor of Aurora A and Aurora B with IC50 of 21 nM and 15 nM, respectively.	TAK-901	sample	Sample	92.09	98.5187	90.99	121.703
9927531	CC(=CC(=O)NC1=CC=CC=C1C(=O)O)C2=CC3=CC=CC=C3C=C2	PGFQXGLPJUCTOI-WYMLVPIESA-N	BIBR 1532	Selleck Cherry Pick 1	BIBR 1532 is a potent and selective telomerase inhibitor with IC50 of 100 nM.	BIBR 1532	sample	Sample	109.89	81.054	88.49	114.579
5702129	CC1=CC=C(C=C1)C(=CCN2CCCC2)C3=CC=CC=N3.Cl	WYUYEJNGHIOFOC-NWBUNABESA-N	Trans-triprolidine.HCl	Enzo Screen-Well FDA-approved Drug	2-[(1E)-1-(4-methylphenyl)-3-(pyrrolidin-1-yl)prop-1-en-1-yl]pyridine hydrochloride	Trans-triprolidine.HCl	sample	Sample	95.51	100.082	98.98	109.988
NA	NA	NA	Negative	NA	NA	NA	dmso	DMSO	96.71	92.4963	105.68	115.135
202477	CCCN1CCCC(C1)C2=CC(=CC=C2)O.Cl	NRHUDETYKUBQJT-ZOWNYOTGSA-N	R(+)-3PPP hydrochloride	LOPAC 1280	Binds with high selectivity to sigma receptors, yet has no affinity for phencyclidine receptors; dopamine receptor agonist	R(+)-3PPP hydrochloride	sample	Sample	105.91	103.552	88.17	102.617
4168	CCN(CC)CCNC(=O)C1=CC(=C(C=C1OC)N)Cl	TTWJBBZEZQICBI-UHFFFAOYSA-N	Metoclopramide	Enzo Screen-Well FDA-approved Drug	4-amino-5-chloro-N-[2-(diethylamino)ethyl]-2-methoxybenzamide	Metoclopramide	sample	Sample	105.49	101.854	97.09	107.887
NA	NA	NA	Negative	NA	NA	NA	dmso	DMSO	96.95	98.6213	105.66	100.567
NA	NA	NA	Negative	NA	NA	NA	dmso	DMSO	88.95	92.9217	105.32	101.885
210172	COC1=CC=CC=C1N2CCN(CC2)CCN3C(=O)CC4(CCCC4)CC3=O.Cl.Cl	NIBOMXUDFLRHRV-UHFFFAOYSA-N	BMY 7378	Selleck Cherry Pick 1	BMY 7378 is a multiple inhibitors of Î±2C-adrenoceptor and Î±1D-adrenoceptor with pKi of 6.54 and 8.2, respectively.	BMY 7378	sample	Sample	64.47	96.286	104.28	118.782
5328804	C1=CC(=CC=C1C=C(C#N)C(=C(C#N)C#N)N)O	DXVJRTIPBNBLLB-BJMVGYQFSA-N	AG 112	CalbioChem Kinase Inhibitor I (V2)	Inhibits EGFR tyrosine kinase (IC50 = 125 nM).	AG 112	sample	Sample	96.66	98.9587	95.41	110.344
NA	NA	NA	Negative	NA	NA	NA	dmso	DMSO	104.69	101.984	105.21	105.499
184822	CCCNCC(COC1=CC=CC=C1C(=O)CCC2=CC=CC=C2)O.Cl	XWIHRGFIPXWGEF-FERBBOLQSA-N	(S)-(-)-propafenone hydrochloride	LOPAC 1280	beta-Adrenoceptor blocker; class 1C antiarrythmic agent	(S)-(-)-propafenone hydrochloride	sample	Sample	104.22	98.4266	90.31	110.685
5833	CC(=O)SC1CC2=CC(=O)CCC2(C3C1C4CCC5(C4(CC3)C)CCC(=O)O5)C	LXMSZDCAJNLERA-ZHYRCANASA-N	Spironolactone	LOPAC 1280	Competitive antagonist of the cytoplasmic aldosterone receptor; diuretic	Spironolactone	sample	Sample	110.52	96.4524	88.06	108.685
5362129	CCOC(=O)C(CCC1=CC=CC=C1)NC(C)C(=O)N2C3CCCC3CC2C(=O)O	HDACQVRGBOVJII-JBDAPHQKSA-N	Ramipril	Enzo Screen-Well FDA-approved Drug	\(2S,3aS,6aS)-1-[(2S)-2-{[(2S)-1-ethoxy-1-oxo-4-phenylbutan-2-yl]amino}propanoyl]-octahydrocyclopenta[b]pyrrole-2-carboxylic acid\""	Ramipril	sample	Sample	104.79	104.974	94.57	111.178
NA	NA	NA	Negative	NA	NA	NA	dmso	DMSO	89.4	99.7414	101.89	100.122
3039995	CN1CCN(CC1)C2CC3=CC=CC=C3SC4=C2C=C(C=C4)SC.CS(=O)(=O)O	CZMDZGZYKOGLJY-UHFFFAOYSA-N	Methiothepin mesylate	LOPAC 1280	5-HT1 Serotonin receptor antagonist; blocks serotonin autoreceptors	Methiothepin mesylate	sample	Sample	101.69	91.0953	111.06	127.99
92722	CC1CCN(C(C1)C(=O)O)C(=O)C(CCCN=C(N)N)NS(=O)(=O)C2=CC=CC3=C2NCC(C3)C	KXNPVXPOPUZYGB-IOVMHBDKSA-N	Argatroban	Enzo Screen-Well FDA-approved Drug	\(2R,4R)-1-[(2S)-5-carbamimidamido-2-(3-methyl-1,2,3,4-tetrahydroquinoline-8-sulfonamido)pentanoyl]-4-methylpiperidine-2-carboxylic acid\""	Argatroban	sample	Sample	103.87	106.886	94.13	112.298
3702	CC1CC2=CC=CC=C2N1NC(=O)C3=CC(=C(C=C3)Cl)S(=O)(=O)N	NDDAHWYSQHTHNT-UHFFFAOYSA-N	Indapamide	Enzo Screen-Well FDA-approved Drug	\4-chloro-N-(2-methyl-2,3-dihydro-1H-indol-1-yl)-3-sulfamoylbenzamide\""	Indapamide	sample	Sample	101.15	105.928	88.46	112.047
1548953	CCN(CC)CCOC1=CC=C(C=C1)C(=C(C2=CC=CC=C2)Cl)C3=CC=CC=C3	GKIRPKYJQBWNGO-OCEACIFDSA-N	Clomiphene	Enzo Screen-Well FDA-approved Drug	\(2-{4-[(E)-2-chloro-1,2-diphenylethenyl]phenoxy}ethyl)diethylamine\""	Clomiphene	sample	Sample	88.31	99.8973	98	115.827
71771	C1=CC=C(C(=C1)CC(=O)OCC(=O)O)NC2=C(C=CC=C2Cl)Cl	MNIPYSSQXLZQLJ-UHFFFAOYSA-N	Aceclofenac	Enzo Screen-Well FDA-approved Drug	\2-[(2-{2-[(2,6-dichlorophenyl)amino]phenyl}acetyl)oxy]acetic acid\""	Aceclofenac	sample	Sample	101.2	104.246	95.28	103.192
5328773	C1=CC=C(C=C1)CCNC(=O)C(=CC2=CC(=C(C=C2)O)O)C#N	ZZQHNBGRWRQWFI-XNTDXEJSSA-N	Tyrphostin AG 698	LOPAC 1280	EGFR protein tyrosine kinase inhibitor	Tyrphostin AG 698	sample	Sample	90.99	84.3303	87.75	119.439
3333	CCOC(=O)C1=C(NC(=C(C1C2=C(C(=CC=C2)Cl)Cl)C(=O)OC)C)C	RZTAMFZIAATZDJ-UHFFFAOYSA-N	Felodipine	Enzo Screen-Well FDA-approved Drug	\3-ethyl 5-methyl 4-(2,3-dichlorophenyl)-2,6-dimethyl-1,4-dihydropyridine-3,5-dicarboxylate\""	Felodipine	sample	Sample	116.49	103.258	84.77	103.99
5312513	CCCCCCCCC=CCCCCCCCCC(=O)O	BBOWBNGUEWHNQZ-KTKRTIGZSA-N	10(Z)-Nonadecenoic acid	Enzo Screen-Well Fatty Acid	(10Z)-nonadec-10-enoic acid	10(Z)-Nonadecenoic acid	sample	Sample	94.11	102.103	95.56	106.467
3559	C1CN(CCC1(C2=CC=C(C=C2)Cl)O)CCCC(=O)C3=CC=C(C=C3)F	LNEPOXFFQSENCJ-UHFFFAOYSA-N	Haloperidol	LOPAC 1280	Dopamine receptor antagonist; antipsychotic	Haloperidol	sample	Sample	95.24	85.5716	111.45	117.308
5289419	COC1=CC2=C(C=C1)NC(=O)C2=CC3=CN=CN3	QNUKRWAIZMBVCU-WCIBSUBMSA-N	SU9516	CalbioChem Kinase Inhibitor II (V2)	NA	SU9516	sample	Sample	49.24	72.3623	98.06	106.7
1361334	C1=CC(=CC(=C1)C(F)(F)F)C=C2C(=O)NC(=O)S2	NGJLOFCOEOHFKQ-YVMONPNESA-N	PIM1/2 Kinase Inhibitor V	CalbioChem Kinase Inhibitor III	NA	PIM1/2 Kinase Inhibitor V	sample	Sample	103.22	101.72	102.12	108.409
11957674	C1=CC=C(C=C1)C#CCN.Cl	NOXMJZCFMAEDRF-UHFFFAOYSA-N	3-Phenylpropargylamine hydrochloride	LOPAC 1280	Potent, time-dependent inhibitor of dopamine beta-hydroxylase (DBH)	3-Phenylpropargylamine hydrochloride	sample	Sample	110.03	103.513	80.27	102.138
NA	NA	NA	Negative	NA	NA	NA	dmso	DMSO	90.03	105.602	99.86	88.9917
77991	CCN(C)C(=O)OC1=CC=CC(=C1)C(C)N(C)C	XSVMFMHYUFZWBK-NSHDSACASA-N	Rivastigmine	Enzo Screen-Well FDA-approved Drug	3-[(1S)-1-(dimethylamino)ethyl]phenyl N-ethyl-N-methylcarbamate	Rivastigmine	sample	Sample	113.77	101.823	90.03	105.186
1046	C1=CN=C(C=N1)C(=O)N	IPEHBUMCGVEMRF-UHFFFAOYSA-N	Pyrazinecarboxamide	LOPAC 1280	Antibiotic; tuberculostatic	Pyrazinecarboxamide	sample	Sample	106.27	101.51	94.24	109.708
4594	CC1=CN=C(C(=C1OC)C)CS(=O)C2=NC3=C(N2)C=C(C=C3)OC	SUBDBMMJDZJVOS-UHFFFAOYSA-N	Omeprazole	Enzo Screen-Well FDA-approved Drug	\5-methoxy-2-{[(4-methoxy-3,5-dimethylpyridin-2-yl)methane]sulfinyl}-1H-1,3-benzodiazole\""	Omeprazole	sample	Sample	101.8	100.286	95.46	111.191
5281612	COC1=C(C=C(C=C1)C2=CC(=O)C3=C(C=C(C=C3O2)O)O)O	MBNGWHIJMBWFHU-UHFFFAOYSA-N	Diosmetine	Enzo Screen-Well Natural Product	diosmetin	Diosmetine	sample	Sample	101.02	93.4861	99.18	113.593
5870	CC12CCC3C(C1CCC2=O)CCC4=C3C=CC(=C4)O	DNXHEGUUPJUMQT-CBZIJGRNSA-N	Estrone	Enzo Screen-Well FDA-approved Drug	\(1S,10R,11S,15S)-5-hydroxy-15-methyltetracyclo[8.7.0.0²,?.0¹¹,¹?]heptadeca-2(7),3,5-trien-14-one\""	Estrone	sample	Sample	93.31	98.2994	96.69	110.068
NA	NA	NA	Negative	NA	NA	NA	dmso	DMSO	91.91	101.22	106.26	114.498
130881	CCCC1=NC(=C(N1CC2=CC=C(C=C2)C3=CC=CC=C3C4=NNN=N4)C(=O)OCC5=C(OC(=O)O5)C)C(C)(C)O	UQGKUQLKSCSZGY-UHFFFAOYSA-N	Olmesartan	Enzo Screen-Well FDA-approved Drug	\(5-methyl-2-oxo-2H-1,3-dioxol-4-yl)methyl 4-(2-hydroxypropan-2-yl)-2-propyl-1-({4-[2-(1H-1,2,3,4-tetrazol-5-yl)phenyl]phenyl}methyl)-1H-imidazole-5-carboxylate\""	Olmesartan	sample	Sample	107.13	101.527	96.01	105.254
5280443	C1=CC(=CC=C1C2=CC(=O)C3=C(C=C(C=C3O2)O)O)O	KZNIFHPLKGYRTM-UHFFFAOYSA-N	Apigenin	Enzo Screen-Well Redox	5,7-dihydroxy-2-(4-hydroxyphenyl)-4H-chromen-4-one	Apigenin	sample	Sample	108.32	96.6256	91.62	104.68
24905142	C1CCC(C1)N2C3=C(C(=N2)C4=CN=C5C(=C4)C=CN5)C(=NC=N3)N	NVRXTLZYXZNATH-UHFFFAOYSA-N	PP-121	Selleck Cherry Pick 1	PP-121 is a multi-target inhibitor of PDGFR, Hck, mTOR, VEGFR2, Src and Abl with IC50 of 2 nM, 8 nM, 10 nM, 12 nM, 14 nM and 18 nM, respectively, and also inhibits DNA-PK with IC50 of 60 nM.	PP-121	sample	Sample	31.79	69.907	118.9	122.456
4781	CCCCC1C(=O)N(N(C1=O)C2=CC=CC=C2)C3=CC=CC=C3	VYMDGNCVAMGZFE-UHFFFAOYSA-N	Phenylbutazone	Enzo Screen-Well FDA-approved Drug	\4-butyl-1,2-diphenylpyrazolidine-3,5-dione\""	Phenylbutazone	sample	Sample	98.48	101.976	98.28	111.608
56972198	CC1=C(C2=C(N1)C=CC(=C2)Cl)C3=CCNCC3.Cl	WWSNDUWIZDYGIQ-UHFFFAOYSA-N	EMD386088	Sigma Aldrich Custom Order March 2016	EMD-386088 is a potent serotonin 5-HT6-specific agonist. The IC 50 for competition of LSD from 5-HT6 expressed in HEK cells is 7.4 nM, and the EC 50 for stimulating cAMP production is 1 nM. EMD-386088 is inactive against other HT receptors except 5-HT3 (IC 50 = 34 nM).	5-chloro-2-methyl-3-(1,2,3,6-tetrahydro-4-pyridinyl)-1H-indole hydrochloride	sample	Sample	93.52	99.7668	106.99	120.331
5329468	COC1=CC=C(C=C1)C2=CN3C(=C(C=N3)C4=CSC=C4)N=C2	HBWLNACPIFKNIP-UHFFFAOYSA-N	VEGF Receptor 2 Kinase Inhibitor IV	CalbioChem Kinase Inhibitor I (V2)	A potent inhibitor of VEGFR-2 (KDR/Flk-1; IC50 = 19 nM). Displays ~2-fold greater selectivity for VEGFR-2 over PDGFRb (IC50 = 34 nM) and 10-fold greater selectivity over VEGFR-1 (Flt-1) and VEGFR-3 (Flt-4; IC50 = 190 nM) tyrosine kinase activity.	VEGF Receptor 2 Kinase Inhibitor IV	sample	Sample	95.49	94.9318	89.01	109.044
16219509	C1CN=C(N1)N(CC2=CC(=CC=C2)F)C3=C(C=CC=C3Cl)Cl.Cl	TWVCONNNZSKLLX-UHFFFAOYSA-N	IMID-4F hydrochloride	LOPAC 1280	Imidazoline-based K(ATP) channel blocker	IMID-4F hydrochloride	sample	Sample	99.69	99.3666	101.61	134.352
3038495	COC1=CC=CC=C1N2CCN(CC2)CCCCNC(=O)C3=CC4=CC=CC=C4C=C3	MNHDKMDLOJSCGN-UHFFFAOYSA-N	BP897	Sigma Aldrich Custom Order March 2016	Partially selective D 3 dopamine receptor agonist.	N-{4-[4-(2-methoxyphenyl)-1-piperazinyl]butyl}-2-naphthamide	sample	Sample	98.14	96.6347	96.68	113.891
667645	COC1=CC(=CC(=C1O)O)C=C(C#N)C#N	DWZFIFZYMHNRRV-UHFFFAOYSA-N	Tyrphostin AG 34	LOPAC 1280	Protein tyrosine kinase inhibitor in human colon cancer cell lines	Tyrphostin AG 34	sample	Sample	97.87	101.516	96.31	114.253
NA	NA	NA	Negative	NA	NA	NA	dmso	DMSO	119.6	104.898	103.2	118.767
23663956	CCCC(CCC)C(=O)O.CCCC(CCC)C(=O)[O-].[Na+]	MSRILKIQRXUYCT-UHFFFAOYSA-M	Divalproex sodium	Selleck Cherry Pick 1	Divalproex sodium consists of a compound of sodium valproate and valproic acid in a 1:1 molar relationship in an enteric coated form.	Divalproex sodium	sample	Sample	76.78	74.0362	110.02	117.824
444795	CC1=C(C(CCC1)(C)C)C=CC(=CC=CC(=CC(=O)O)C)C	SHGAZHPCJJPHSC-YCNIQYBTSA-N	Retinoic Acid	Enzo Screen-Well Natural Product	\(2E,4E,6E,8E)-3,7-dimethyl-9-(2,6,6-trimethylcyclohex-1-en-1-yl)nona-2,4,6,8-tetraenoic acid\""	Retinoic Acid	sample	Sample	114.69	99.4988	91.01	115.311
164676	CC1=COC2=C1C(=O)C(=O)C3=C2C=CC4=C3CCCC4(C)C	HYXITZLLTYIPOF-UHFFFAOYSA-N	Tanshinone IIA	Enzo Screen-Well Redox	6,6,14-trimethyl-12-oxatetracyclo[8.7.0.0²,?.0¹¹,¹?]heptadeca-1(10),2(7),8,11(15),13-pentaene-16,17-dione	Tanshinone IIA	sample	Sample	49.94	87.3668	111.84	114.797
192197	CCC(C1=CC=C(C=C1)O)C(CC)C2=CC=C(C=C2)O	PBBGSZCBWVPOOL-HDICACEKSA-N	Hexestrol	Enzo Screen-Well FDA-approved Drug	\4-[(3R,4S)-4-(4-hydroxyphenyl)hexan-3-yl]phenol\""	Hexestrol	sample	Sample	101.6	100.122	94.08	119.156
NA	NA	NA	Negative	NA	NA	NA	dmso	DMSO	114.2	108.202	103.22	96.4345
5326843	CCCCC1=C2C(=NC=CN2)NC1=C3C=CC(=O)C=C3	AYIIQABSVDIZSY-UHFFFAOYSA-N	Aloisine A, RP107	CalbioChem Kinase Inhibitor II (V2)	NA	Aloisine A, RP107	sample	Sample	80.3	85.4842	104.41	109.299
NA	NA	NA	Negative	NA	NA	NA	dmso	DMSO	84.55	104.13	105.38	92.0919
NA	NA	NA	Negative	NA	NA	NA	dmso	DMSO	109.91	105.678	105.81	116.671
3748	CC(C)NNC(=O)C1=CC=NC=C1	NYMGNSNKLVNMIA-UHFFFAOYSA-N	Iproniazid	Enzo Screen-Well FDA-approved Drug	N'-(propan-2-yl)pyridine-4-carbohydrazide	Iproniazid	sample	Sample	102.59	103.854	100.22	111.525
666418	CCCC1=NC=CC(=C1)C(=S)N	VRDIULHPQTYCLN-UHFFFAOYSA-N	Prothionamide	Enzo Screen-Well FDA-approved Drug	2-propylpyridine-4-carbothioamide	Prothionamide	sample	Sample	97.28	106.184	99.37	103.225
108107	C1=CC=C(C=C1)CN=C(N)NC(=O)C2=C(N=C(C(=N2)Cl)N)N	KXDROGADUISDGY-UHFFFAOYSA-N	Benzamil	Enzo Screen-Well FDA-approved Drug	\3,5-diamino-N-[(1E)-amino(benzylamino)methylidene]-6-chloropyrazine-2-carboxamide\""	Benzamil	sample	Sample	99.88	99.8537	98.73	111.882
5353593	CN(C)C1=CC=C(C=C1)C=C2C3=CC=CC=C3NC2=O	UAKWLVYMKBWHMX-RVDMUPIBSA-N	DMBI	CalbioChem Kinase Inhibitor I (V2)	A potent inhibitor of the tyrosine kinase activities of the PDGF b-receptor (b-PDGFR; IC50 = 4 Î¼M in PAC-1 cells) and FGFR1 (IC50 = 5 Î¼M for inhibition of tyrosine phosphorylation of p90).	DMBI	sample	Sample	86.61	95.8638	96.98	113.957
NA	NA	NA	Negative	NA	NA	NA	dmso	DMSO	98.68	103.836	100.94	106.006
448537	CCC(=C(CC)C1=CC=C(C=C1)O)C2=CC=C(C=C2)O	RGLYKWWBQGJZGM-ISLYRVAYSA-N	Diethylstilbestrol	Enzo Screen-Well FDA-approved Drug	4-[(3E)-4-(4-hydroxyphenyl)hex-3-en-3-yl]phenol	Diethylstilbestrol	sample	Sample	92.58	99.3184	98.98	111.221
3747	CC(C)OC1=CC2=C(C=C1)C(=O)C(=CO2)C3=CC=CC=C3	SFBODOKJTYAUCM-UHFFFAOYSA-N	Ipriflavone	Selleck Cherry Pick 1	Ipriflavone (7-Isopropoxyisoflavon) is used to inhibit bone resorption.	Ipriflavone	sample	Sample	113.19	86.1373	97.1	117.729
NA	NA	NA	Negative	NA	NA	NA	dmso	DMSO	95.9	93.3247	103.85	112.02
62857	CNCCC(C1=CC=CC=C1)OC2=CC=C(C=C2)C(F)(F)F.Cl	GIYXAJPCNFJEHY-UHFFFAOYSA-N	Fluoxetine hydrochloride	LOPAC 1280	Selective serotonin reuptake inhibitor	Fluoxetine hydrochloride	sample	Sample	85.74	93.0751	108.28	122.421
2061	C1=C(C=C(C(=C1O)O)O)C=C(C#N)C#N	YZOFLYUAQDJWKV-UHFFFAOYSA-N	Tyrphostin 25	LOPAC 1280	EGFR tyrosine kinase inhibitor	Tyrphostin 25	sample	Sample	89.78	91.0524	101.53	113.406
662931	COC1=C(C=C(C=C1)C2=NN3C(=NN=C3S2)C4=CC=CC=N4)OC	MEWRLQUBVOVSGN-UHFFFAOYSA-N	Cardionogen-2	Sigma Aldrich Custom Order March 2016	Cardionogen-2 is a biphasic modulator of cardiogenesis that enlarges the size of the zebrafish embryonic heart by promoting cardiomyocyte formation. Also, cardionogen-2 promotes murine ES cells to differentiate into beating cardiomyocytes. Apparently, cardionogen-2 inhibits Wnt/b-catenin dependent transcriptional activity. Treatment of zebrafish embryos with cardionogen-2 significantly enlarged b…	6-(3,4-dimethoxyphenyl)-3-(2-pyridinyl)[1,2,4]triazolo[3,4-b][1,3,4]thiadiazole	sample	Sample	102.97	98.0005	97.28	111.225
130313	CC1(C(N2C(S1(=O)=O)CC2=O)C(=O)O)C	FKENQMMABCRJMK-RITPCOANSA-N	Sulbactam	Enzo Screen-Well FDA-approved Drug	\(2S,5R)-3,3-dimethyl-4,4,7-trioxo-4??-thia-1-azabicyclo[3.2.0]heptane-2-carboxylic acid\""	Sulbactam	sample	Sample	109.79	106.675	95.87	107.677
NA	NA	NA	Negative	NA	NA	NA	dmso	DMSO	96.2	105.801	102.16	103.633
5024764	CC(C)(C)C1=CC(=CC(=C1O)C(C)(C)C)CC(C)(C)CO	XLWJPQQFJNGUPA-UHFFFAOYSA-N	CGP-7930	LOPAC 1280	Positive allosteric modulator of GABA-B receptors	CGP-7930	sample	Sample	106.08	102.461	94.58	109.462
26758435	C1CN(CCN1C2=NC=CC=N2)C(=O)CC(C3=CC=C(C=C3)Cl)NC(=O)N	LOILTTMGIBTWHU-HNNXBMFYSA-N	Cdk2 Inhibitor II	CalbioChem Kinase Inhibitor III	NA	Cdk2 Inhibitor II	sample	Sample	78.24	81.088	83.9	100.767
NA	NA	NA	Negative	NA	NA	NA	dmso	DMSO	95.02	99.9781	104.48	100.082
5280363	CCCCCC(C=CC1C(CC(C1CC=CCCCC(=O)O)O)O)O	PXGPLTODNUVGFL-YNNPMVKQSA-N	Prostaglandin F2a	Enzo Screen-Well Natural Product	prostaglandin F2Î±	Prostaglandin F2a	sample	Sample	106.74	97.306	97.63	111.844
4649	C1=CC(=C(C=C1N)O)C(=O)O	WUBBRNOQWQTFEX-UHFFFAOYSA-N	4-Aminosalicylic acid	Enzo Screen-Well FDA-approved Drug	4-amino-2-hydroxybenzoic acid	4-Aminosalicylic acid	sample	Sample	98.22	104.541	95.31	109.252
47812	CCCN1CC(CC2C1CC3=CNC4=CC=CC2=C34)CSC.CS(=O)(=O)O	UWCVGPLTGZWHGS-ZORIOUSZSA-N	Pergolide mesylate	Enzo Screen-Well FDA-approved Drug	\(2R,4R,7R)-4-[(methylsulfanyl)methyl]-6-propyl-6,11-diazatetracyclo[7.6.1.0²,?.0¹²,¹?]hexadeca-1(15),9,12(16),13-tetraene; methanesulfonic acid\""	Pergolide mesylate	sample	Sample	101.98	95.7508	93.32	111.503
26758461	C1COCCN1C2=C(C=C(C=C2)NC(=O)C3=CC=NC=C3)S(=O)(=O)NC4=CC=CC=C4Cl	SJEFTHGGTMYPMQ-UHFFFAOYSA-N	Chk2 Inhibitor	CalbioChem Kinase Inhibitor III	NA	Chk2 Inhibitor	sample	Sample	110.06	98.5346	87.32	99.5297
NA	NA	NA	Negative	NA	NA	NA	dmso	DMSO	102.54	99.3089	101.5	98.0172
NA	NA	NA	Negative	NA	NA	NA	dmso	DMSO	110.59	113.737	103.8	97.2174
4735	C1=CC(=CC=C1C(=N)N)OCCCCCOC2=CC=C(C=C2)C(=N)N	XDRYMKDFEDOLFX-UHFFFAOYSA-N	Pentamidine	Enzo Screen-Well FDA-approved Drug	4-{[5-(4-carbamimidoylphenoxy)pentyl]oxy}benzene-1-carboximidamide	Pentamidine	sample	Sample	103.81	100.844	92.28	112.809
NA	NA	NA	Negative	NA	NA	NA	dmso	DMSO	101.66	103.462	102.89	107.596
2048	CC1=CC2=NC=C(N=C2C=C1C)C3=CC=CC=C3	FQNCLVJEQCJWSU-UHFFFAOYSA-N	AG 1295	CalbioChem Kinase Inhibitor I (V2)	Selectively inhibits platelet-derived growth factor (PDGF) receptor kinase (IC50 = 500 nM) and PDGF-dependent DNA synthesis (IC50 = 2.5 Î¼M) in Swiss/3T3 cells.	AG 1295	sample	Sample	97.91	99.9943	95.99	112.278
9931182	CCC(C)C(=O)OC1CC(C=C2C1C(C(C=C2)C)CCC3CC(CC(=O)O3)O)O	OQARDMYXSOFTLN-PZAWKZKUSA-N	Pravastatin Lactone	Enzo Screen-Well FDA-approved Drug	\(1S,3S,7S,8S,8aR)-3-hydroxy-8-{2-[(2R,4R)-4-hydroxy-6-oxooxan-2-yl]ethyl}-7-methyl-1,2,3,7,8,8a-hexahydronaphthalen-1-yl (2S)-2-methylbutanoate\""	Pravastatin Lactone	sample	Sample	109.3	101.352	91.56	110.468
3012	CC1=C(C(=O)N2C=CSC2=N1)CCN3CCC(=C(C4=CC=CC=C4)C5=CC=C(C=C5)F)CC3	MFVJXLPANKSLLD-UHFFFAOYSA-N	Diacylglycerol kinase inhibitor I	LOPAC 1280	Diacylglycerol kinase inhibitor	Diacylglycerol kinase inhibitor I	sample	Sample	111.01	87.225	95.97	118.494
31307	CC12CC(C3(C(C1CC(C2(C(=O)CO)O)O)CCC4=CC(=O)C=CC43C)F)O	GFNANZIMVAIWHM-OBYCQNJPSA-N	Triamcinolone	LOPAC 1280	Synthetic glucocorticoid agonist; inducer of gene expression and apoptosis	Triamcinolone	sample	Sample	111.59	94.6429	81.71	115.95
23116322	CCC1=C(C=C(C(=C1CC(=O)N(CCOC)CCOC)C(=O)C2=CC(=C(C=C2)OCCN3CCOCC3)OC)O)O	VFUXSYAXEKYYMB-UHFFFAOYSA-N	KW-2478	Selleck Cherry Pick 1	KW-2478 is a nonansamycin HSP90 inhibitor with IC50 of 3.8 nM.	KW-2478	sample	Sample	71.49	33.4633	92.91	138.466
5280745	C(CCC=CCC(C=CC=CC=CC(CCCC(=O)O)O)O)CCO	PTJFJXLGRSTECQ-PSPARDEHSA-N	20-Hydroxy-leukotriene B4	Enzo Screen-Well Bioactive Lipid	(5S,6Z,8E,10E,12R,14Z)-5,12,20-trihydroxyicosa-6,8,10,14-tetraenoic acid	20-Hydroxy-leukotriene B4	sample	Sample	101.42	100.309	95.18	108.414
3599	CCCCCCCCCCCCCCCCOP(=O)([O-])OCC[N+](C)(C)C	PQLXHQMOHUQAKB-UHFFFAOYSA-N	Miltefosine	Enzo Screen-Well FDA-approved Drug	hexadecyl 2-(trimethylazaniumyl)ethyl phosphate	Miltefosine	sample	Sample	109.17	97.0836	92.71	113.431
55918	C1CC(=O)NN=C1C2=CC=C(C=C2)N3C=CN=C3	VXMYWVMXSWJFCV-UHFFFAOYSA-N	Imazodan	LOPAC 1280	Selective phosphodiesterase II (PDEII) inhibitor	Imazodan	sample	Sample	93.77	95.5346	103.42	117.84
45073418	CN(C)CCN(C)CCC1=CC(=C(C=C1)Cl)Cl.Br.Br	WOALTFHGLDVJHK-UHFFFAOYSA-N	BD 1047 dihydrobromide	Sigma Aldrich Custom Order March 2016	BD-1047 is a selective, putative Ïƒ receptor antagonist with antidystonic activity. BD-1047 has >50-fold selectivity at Ïƒ1 over Ïƒ2 and also >100-fold selectivity over opiate, phencyclidine, muscarinic, dopamine, Î±1- & Î±2-adrenoceptor, 5-HT1, and 5-HT2. Though s receptor antagonism is consistent with antipsychotic, especially anti-schizophrenic, activity, BD-1047 shows only modest activity in …	N~1~-[2-(3,4-dichlorophenyl)ethyl]-N~1~,N~2~,N~2~-trimethyl-1,2-ethanediamine dihydrobromide	sample	Sample	102.49	96.6082	102.18	109.964
NA	NA	NA	Negative	NA	NA	NA	dmso	DMSO	102.18	107.021	102.88	105.031
438981	C1=CC2=NC3=C(NN=C3N=C2C=C1)N	DWHVZCLBMTZRQM-UHFFFAOYSA-N	Cdk1/5 Inhibitor	CalbioChem Kinase Inhibitor II (V2)	NA	Cdk1/5 Inhibitor	sample	Sample	95.18	99.5949	103.53	112.758
4008	CC1=C(C(C(=C(N1)C)C(=O)OCCN2CCN(CC2)C(C3=CC=CC=C3)C4=CC=CC=C4)C5=CC(=CC=C5)[N+](=O)[O-])C(=O)OC	ANEBWFXPVPTEET-UHFFFAOYSA-N	Manidipine	Enzo Screen-Well FDA-approved Drug	\3-{2-[4-(diphenylmethyl)piperazin-1-yl]ethyl} 5-methyl 2,6-dimethyl-4-(3-nitrophenyl)-1,4-dihydropyridine-3,5-dicarboxylate\""	Manidipine	sample	Sample	109.26	105.768	90.41	110.772
115817	CS(=O)(=O)C1=CC=C(C=C1)C(C(COC(=O)CN)NC(=O)C(Cl)Cl)O	AMGKHLVPQHMHGQ-ZYHUDNBSSA-N	Thiamphenicol glycinate	Enzo Screen-Well FDA-approved Drug	\(2R,3R)-2-(2,2-dichloroacetamido)-3-hydroxy-3-(4-methanesulfonylphenyl)propyl 2-aminoacetate\""	Thiamphenicol glycinate	sample	Sample	96.12	104.633	98.39	105.657
3006531	C1=CC=C(C(=C1)N)SC(=C(C#N)C(=C(N)SC2=CC=CC=C2N)C#N)N	DVEXZJFMOKTQEZ-JYFOCSDGSA-N	U0126 - 1,4-Diamino-2,3-dicyano-1,4-bis[2-aminophenylthio]butadiene	Tocrisscreen Kinase Inhibitor	Potent, selective inhibitor of MEK1 and 2	U0126 - 1,4-Diamino-2,3-dicyano-1,4-bis[2-aminophenylthio]butadiene	sample	Sample	95.91	102.263	94.05	108.428
122634	CCCCCCCCCCCCCC(=O)OC1C(C2(C(C=C(CC3(C2C=C(C3=O)C)O)CO)C4C1(C4(C)C)OC(=O)C)O)C	PHEDXBVPIONUQT-LQLWEASQSA-N	4Î±-Phorbol 12-myristate 13-acetate	Enzo Screen-Well Natural Product	(1S,2S,6S,10S,11R,13S,14R,15R)-13-(acetyloxy)-1,6-dihydroxy-8-(hydroxymethyl)-4,12,12,15-tetramethyl-5-oxotetracyclo[8.5.0.0²,?.0¹¹,¹³]pentadeca-3,8-dien-14-yl tetradecanoate	4alpha-Phorbol-12-myristate-13-acetate	sample	Sample	110.77	98.4074	95.62	108.131
11957571	CC(C)NCC(C1=CC(=C(C=C1)O)O)O.C(C(C(=O)O)O)(C(=O)O)O	LBOPECYONBDFEM-RWALOXMOSA-N	R(-)-Isoproterenol (+)-bitartrate	LOPAC 1280	Sympathomimetic amine acting almost exclusively on beta adrenoceptors; bronchodilator; active enantiomer of Isoproterenol	R(-)-Isoproterenol (+)-bitartrate	sample	Sample	79.28	99.196	98.97	119.864
134453	CNCCC(C1=CC=CC=C1)OC2=CC=CC=C2OC.Cl	LCEURBZEQJZUPV-UHFFFAOYSA-N	Nisoxetine.HCl	Enzo Screen-Well FDA-approved Drug	[3-(2-methoxyphenoxy)-3-phenylpropyl](methyl)amine hydrochloride	Nisoxetine.HCl	sample	Sample	101.14	104.806	92.13	108.943
1683	CN1C2CCC1CC(C2)OC(=O)C3=CC(=CC(=C3)Cl)Cl	MNJNPLVXBISNSX-UHFFFAOYSA-N	3-Tropanyl-3,5-dichlorobenzoate	LOPAC 1280	Selective 5-HT3 serotonin receptor antagonist	3-Tropanyl-3,5-dichlorobenzoate	sample	Sample	105.98	100.306	101.86	107.86
5484131	CC(C)(C(=O)O)ON=C(C1=CSC(=N1)N)C(=O)NC2C3N(C2=O)C(=C(CS3)C[N+]4=CC=CC=C4)C(=O)[O-]	ORFOPKXBNMVMKC-KZBLUZIOSA-N	Ceftazidime	Enzo Screen-Well FDA-approved Drug	\1-{[(6R,7R)-7-[(2Z)-2-(2-amino-1,3-thiazol-4-yl)-2-[(1-carboxy-1-methylethoxy)imino]acetamido]-2-carboxylato-8-oxo-5-thia-1-azabicyclo[4.2.0]oct-2-en-3-yl]methyl}pyridin-1-ium\""	Ceftazidime	sample	Sample	103.41	102.878	90.18	108.183
3641059	CCCCC1=C(NC2=NC=CN=C12)C3=CC=C(C=C3)OC	WVMANZPBOBRWCB-UHFFFAOYSA-N	Aloisine, RP106	CalbioChem Kinase Inhibitor II (V2)	NA	Aloisine, RP106	sample	Sample	97.51	94.734	93.19	109.706
24066	C1CC(OC1CO)N2C=CC(=NC2=O)N	WREGKURFCTUGRC-POYBYMJQSA-N	Diclofenac	Enzo Screen-Well FDA-approved Drug	\2-{2-[(2,6-dichlorophenyl)amino]phenyl}acetic acid\""	Diclofenac	sample	Sample	94.54	102.663	104.58	108.868
NA	NA	NA	Negative	NA	NA	NA	dmso	DMSO	94.2	97.4491	104.22	93.2416
5329098	CC1=CC(=C(N1)C=C2C3=CC=CC=C3NC2=O)C	WUWDLXZGHZSWQZ-WQLSENKSSA-N	SU 5416	LOPAC 1280	Potent and selective VEGFR PTK inhibitor; inhibits VEGF-induced angiogenesis	SU 5416	sample	Sample	108.19	101.944	94.21	115.07
438981	C1=CC2=NC3=C(NN=C3N=C2C=C1)N	DWHVZCLBMTZRQM-UHFFFAOYSA-N	NSC 693868 - 1H-Pyrazolo[3,4-b]quinoxalin-3-amine	Tocrisscreen Kinase Inhibitor	Cdk inhibitor. Also inhibits GSK-3	NSC 693868 - 1H-Pyrazolo[3,4-b]quinoxalin-3-amine	sample	Sample	104.32	95.0232	100.94	114.942
3085092	CCC(C1CCC(C(O1)C(C)C(C(C)C(=O)C(CC)C2C(CC(C3(O2)C=CC(C4(O3)CCC(O4)(C)C5CCC(C(O5)C)(CC)O)O)C)C)O)C)C(=O)O	KQXDHUJYNAXLNZ-XQSDOZFQSA-N	Salinomycin	Enzo Screen-Well Natural Product	(2R)-2-[(2R,5S,6R)-6-[(2S,3S,4S,6R)-6-[(2S,5S,7R,9S,10S,12R,15R)-2-[(2R,5R,6S)-5-ethyl-5-hydroxy-6-methyloxan-2-yl]-15-hydroxy-2,10,12-trimethyl-1,6,8-trioxadispiro[4.1.5?.3?]pentadec-13-en-9-yl]-3-hydroxy-4-methyl-5-oxooctan-2-yl]-5-methyloxan-2-yl]butanoic acid	Salinomycin	sample	Sample	87.68	87.0913	110.69	109.719
148673	COC1=C(C=CC(=C1)NS(=O)(=O)C)NC2=C3C=CC=CC3=NC4=CC=CC=C42.Cl	WDISRLXRMMTXEV-UHFFFAOYSA-N	Amsacrine hydrochloride	LOPAC 1280	DNA topoisomerase II inhibitor	Amsacrine hydrochloride	sample	Sample	32.31	67.8499	152.41	112.823
68554	CC1=C(C(=CC=C1)C)NC2=NCCCS2.Cl	QYEFBJRXKKSABU-UHFFFAOYSA-N	Xylazine hydrochloride	LOPAC 1280	alpha2 Adrenoceptor agonist; anesthetic	Xylazine hydrochloride	sample	Sample	117.96	100.409	99.86	110.778
5287855	C1=CC2=C(C=C1C=C3C(=O)NC(=O)S3)OC(O2)(F)F	SRLVNYDXMUGOFI-YWEYNIOJSA-N	PI 3-KbInhibitor II	CalbioChem Kinase Inhibitor I (V2)	A potent inhibitor of PI 3-Kg (Ki = 180 nM; IC50 = 250 nM). Exhibits great selectivity over PI 3-Ka (IC50 = 4.5Î¼M), PI 3-Kb and d (IC50 > 20 Î¼M).	PI 3-KbInhibitor II	sample	Sample	96.76	100.291	103.24	112.431
NA	NA	NA	Negative	NA	NA	NA	dmso	DMSO	110.72	99.9569	104.95	108.56
5053503	CC(O)(P(=O)(O)[O-])P(=O)(O)[O-]	DBVJJBKOTRCVKF-UHFFFAOYSA-L	Etidronate	Enzo Screen-Well FDA-approved Drug	hydrogen (1-hydrogen phosphonato-1-hydroxyethyl)phosphonate	Etidronate	sample	Sample	106.01	100.712	102.12	111.221
9860529	C1COCCN1C2=CC(=O)C3=C(O2)C4=CC=CC=C4C=C3	KKTZALUTXUZPSN-UHFFFAOYSA-N	DNA-PK Inhibitor II	CalbioChem Kinase Inhibitor I (V2)	A potent, specific inhibitor of DNA-PK (IC50 = 230 nM). It is highly selective towards DNA-PK over PI3K-related kinases (IC50 = 13 Î¼M for PI3K and > 100 Î¼M for ATM and ATR) and has no effect on PARP-1.	DNA-PK Inhibitor II	sample	Sample	97.36	98.1258	92.55	111.736
NA	NA	NA	Negative	NA	NA	NA	dmso	DMSO	96	98.0493	100.42	95.7097
NA	NA	NA	Negative	NA	NA	NA	dmso	DMSO	105.14	100.213	106.95	99.976
6741	CC1CC2C3CCC(C3(CC(C2C4(C1=CC(=O)C=C4)C)O)C)(C(=O)CO)O	VHRSUDSXCMQTMA-PJHHCJLFSA-N	Methylprednisolone	Enzo Screen-Well FDA-approved Drug	\(1S,2R,8S,10S,11S,14R,15S,17S)-14,17-dihydroxy-14-(2-hydroxyacetyl)-2,8,15-trimethyltetracyclo[8.7.0.0²,?.0¹¹,¹?]heptadeca-3,6-dien-5-one\""	Methylprednisolone	sample	Sample	102.01	99.4219	88.63	114.389
5280961	C1=CC(=CC=C1C2=COC3=CC(=CC(=C3C2=O)O)O)O	TZBJGXHYKVUXJN-UHFFFAOYSA-N	Genistein - 5,7-Dihydroxy-3-(4-hydroxyphenyl)-4H-1-benzopyran-4-one	Tocrisscreen Kinase Inhibitor	EGFR kinase inhibitor. Also estrogen and PPARÎ³ ligand	Genistein - 5,7-Dihydroxy-3-(4-hydroxyphenyl)-4H-1-benzopyran-4-one	sample	Sample	100.01	97.609	96.63	104.116
3008319	C1=CC=C(C=C1)CCCN2C(=NC(=C2C3=CC=NC=C3)C4=CC=C(C=C4)F)C#CCCO	QSUSKMBNZQHHPA-UHFFFAOYSA-N	RWJ-67657	Symansis	NA	RWJ-67657	sample	Sample	104.69	91.8269	82.68	111.006
5282407	C1CN(CCN1CC=CC2=CC=CC=C2)C(C3=CC=C(C=C3)F)C4=CC=C(C=C4)F.Cl.Cl	RXKMOPXNWTYEHI-RDRKJGRWSA-N	Flunarizine.2HCl	Enzo Screen-Well FDA-approved Drug	1-[bis(4-fluorophenyl)methyl]-4-[(2E)-3-phenylprop-2-en-1-yl]piperazine dihydrochloride	Flunarizine.2HCl	sample	Sample	104.56	97.5658	92.15	112.243
NA	NA	NA	Negative	NA	NA	NA	dmso	DMSO	91.14	104.357	102.36	99.5148
NA	NA	NA	Negative	NA	NA	NA	dmso	DMSO	101.75	103.788	102.52	87.9882
2544	CC1(C2CCC(C1(C)C(=O)O)O2)C(=O)O	NMTNUQBORQILRK-UHFFFAOYSA-N	Cantharidic Acid	LOPAC 1280	Protein phosphatase 1 (PP1) and 2A (PP2A) inhibitor	Cantharidic Acid	sample	Sample	13.6	19.5808	238.93	179.728
443872	CC12CCC(=O)C=C1CC(C3C24C(O4)CC5(C3CCC56CCC(=O)O6)C)C(=O)OC	JUKPWJGBANNWMW-VWBFHTRKSA-N	Eplerenone	Selleck Cherry Pick 1	Eplerenone is an aldosterone antagonist with an IC50 of 0.36 Î¼M.	Eplerenone	sample	Sample	115.56	97.1026	87.95	113.554
45114258	CC(=O)C1(CCC2C1(CCC3C2C=C(C4=CC(CCC34C)OC(=O)C)Cl)C)OC(=O)C	KSCZWFXQKITHSL-YEMMFEHXSA-N	Chlormadinone Acetate	Enzo Screen-Well FDA-approved Drug	\(1S,2R,10R,11S,14R,15S)-14-acetyl-5-(acetyloxy)-8-chloro-2,15-dimethyltetracyclo[8.7.0.0²,?.0¹¹,¹?]heptadeca-6,8-dien-14-yl acetate\""	Chlormadinone Acetate	sample	Sample	93	101.377	94.95	107.082
NA	NA	NA	Negative	NA	NA	NA	dmso	DMSO	100.32	112.023	102.67	98.2738
NA	NA	NA	Negative	NA	NA	NA	dmso	DMSO	91.57	100.216	104.87	98.917
34312	C1C2=CC=CC=C2N(C3=CC=CC=C3C1=O)C(=O)N	CTRLABGOLIVAIY-UHFFFAOYSA-N	Oxcarbazepine	Enzo Screen-Well FDA-approved Drug	\9-oxo-2-azatricyclo[9.4.0.0³,?]pentadeca-1(11),3(8),4,6,12,14-hexaene-2-carboxamide\""	Oxcarbazepine	sample	Sample	108.46	103.186	93.66	109.685
NA	NA	NA	Negative	NA	NA	NA	dmso	DMSO	104.09	96.1207	100.9	108.283
57339395	C1CNCCC1N2C=C(C=N2)C3=NC4=C(C=CC=C4N=C3)C5=CC(=C(C(=C5)F)CN6CCOCC6)F.Cl.Cl	NUOCAPALWRHKCU-UHFFFAOYSA-N	NVP-BSK805 2HCl	Selleck Cherry Pick 1	NVP-BSK805 is a potent and selective ATP-competitive JAK2 inhibitor with IC50 of 0.5 nM.	NVP-BSK805 2HCl	sample	Sample	78.19	78.1512	146.91	101.994
NA	NA	NA	Negative	NA	NA	NA	dmso	DMSO	94.73	103.142	105.25	96.4274
9933475	CC1=CC2=C(N1)C=CC(=C2F)OC3=NC=NC4=CC(=C(C=C43)OC)OCCCN5CCCC5	XXJWYDDUDKYVKI-UHFFFAOYSA-N	Cediranib (AZD2171)	Selleck Cherry Pick 1	Cediranib (AZD2171) is a highly potent VEGFR2 inhibitor with IC50 of 0.5 nM, also inhibits Flt1/4 with IC50 of 5 nM/â‰¤3 nM.	Cediranib (AZD2171)	sample	Sample	82.07	89.0421	109.26	119.493
NA	NA	NA	Negative	NA	NA	NA	dmso	DMSO	83.12	99.0948	103.05	106.2
3365	C1=CC(=C(C=C1F)F)C(CN2C=NC=N2)(CN3C=NC=N3)O	RFHAOTPXVQNOHP-UHFFFAOYSA-N	Fluconazole	Enzo Screen-Well FDA-approved Drug	\2-(2,4-difluorophenyl)-1,3-bis(1H-1,2,4-triazol-1-yl)propan-2-ol\""	Fluconazole	sample	Sample	100.27	102.32	93.84	106.21
441401	CC(=O)NCC1CN(C(=O)O1)C2=CC(=C(C=C2)N3CCOCC3)F	TYZROVQLWOKYKF-ZDUSSCGKSA-N	Linezolid	Enzo Screen-Well FDA-approved Drug	\N-{[(5S)-3-[3-fluoro-4-(morpholin-4-yl)phenyl]-2-oxo-1,3-oxazolidin-5-yl]methyl}acetamide\""	Linezolid	sample	Sample	99.65	104.092	93.43	109.551
5282138	CC1=C(C(C(=C(N1)C)C(=O)OCC=CC2=CC=CC=C2)C3=CC(=CC=C3)[N+](=O)[O-])C(=O)OCCOC	KJEBULYHNRNJTE-DHZHZOJOSA-N	Cilnidipine	Enzo Screen-Well FDA-approved Drug	\3-(2-methoxyethyl) 5-(2E)-3-phenylprop-2-en-1-yl 2,6-dimethyl-4-(3-nitrophenyl)-1,4-dihydropyridine-3,5-dicarboxylate\""	Cilnidipine	sample	Sample	108.28	104.168	90.18	110.987
NA	NA	NA	Negative	NA	NA	NA	dmso	DMSO	96.68	96.0018	107.94	116.834
3476	CCC1=C(CN(C1=O)C(=O)NCCC2=CC=C(C=C2)S(=O)(=O)NC(=O)NC3CCC(CC3)C)C	WIGIZIANZCJQQY-UHFFFAOYSA-N	Glimepiride	Enzo Screen-Well FDA-approved Drug	\3-ethyl-4-methyl-N-{2-[4-({[(4-methylcyclohexyl)carbamoyl]amino}sulfonyl)phenyl]ethyl}-2-oxo-2,5-dihydro-1H-pyrrole-1-carboxamide\""	Glimepiride	sample	Sample	111.35	102.075	93.13	105.932
26758949	CC(C(=O)NCC1=CC=C(C=C1)F)OC(=O)C2=CC3=CC=CC=C3C=C2OC	AXPLZLNVSNRECM-CQSZACIVSA-N	IP3K Inhibitor	CalbioChem Kinase Inhibitor III	NA	IP3K Inhibitor	sample	Sample	107.17	102.341	98.68	114.915
3385	C1=C(C(=O)NC(=O)N1)F	GHASVSINZRGABV-UHFFFAOYSA-N	5-Fluorouracil	Enzo Screen-Well FDA-approved Drug	\5-fluoro-1,2,3,4-tetrahydropyrimidine-2,4-dione\""	5-Fluorouracil	sample	Sample	89.07	81.2975	103.78	103.377
4197	CC1=C(C=C(C(=O)N1)C#N)C2=CC=NC=C2	PZRHRDRVRGEVNW-UHFFFAOYSA-N	Milrinone	Enzo Screen-Well FDA-approved Drug	\6-methyl-2-oxo-5-(pyridin-4-yl)-1,2-dihydropyridine-3-carbonitrile\""	Milrinone	sample	Sample	99.14	105.629	95.37	110.66
3690	C1CN(P(=O)(OC1)NCCCl)CCCl	HOMGKSMUEGBAAB-UHFFFAOYSA-N	Ifosfamide	Enzo Screen-Well FDA-approved Drug	\3-(2-chloroethyl)-2-[(2-chloroethyl)amino]-1,3,2??-oxazaphosphinan-2-one\""	Ifosfamide	sample	Sample	104.69	102.942	97.17	112.031
5328769	CC(C1=CC=CC=C1)NC(=O)C(=CC2=CC(=C(C=C2)O)O)C#N	UMGQVUWXNOJOSJ-DGGAMASNSA-N	Tyrphostin AG 835	LOPAC 1280	Protein tyrosine kinase inhibitor	Tyrphostin AG 835	sample	Sample	87.29	87.3074	74.95	114.008
NA	NA	NA	Negative	NA	NA	NA	dmso	DMSO	95.13	100.376	102.49	103.859
5284596	C=CCN1CCC23C4C(=O)CCC2(C1CC5=C3C(=C(C=C5)O)O4)O	UZHSEJADLWPNLE-GRGSLBFTSA-N	Naloxone	Enzo Screen-Well FDA-approved Drug	\(1S,5R,13R,17S)-10,17-dihydroxy-4-(prop-2-en-1-yl)-12-oxa-4-azapentacyclo[9.6.1.0¹,¹³.0?,¹?.0?,¹?]octadeca-7,9,11(18)-trien-14-one\""	Naloxone	sample	Sample	96.72	98.5191	99.55	117.123
NA	NA	NA	Negative	NA	NA	NA	dmso	DMSO	99.98	103.525	102.58	109.866
2051	COC1=C(C=C2C(=C1)C(=NC=N2)NC3=CC(=CC=C3)Cl)OC	GFNNBHLJANVSQV-UHFFFAOYSA-N	AG 1478	CalbioChem Kinase Inhibitor I (V2)	A very potent and selective inhibitor of EGFR kinase (IC50 = 3 nM) versus HER2-neu (IC50 >100 Î¼M) and platelet-derived growth factor receptor kinase (IC50 >100 Î¼M).	AG 1478	sample	Sample	88	83.7786	99.37	111.149
3943541	CC1=C(C=C(C=C1)C(=O)NC2=C3C(=CC(=CC3=C(C=C2)S(=O)(=O)[O-])S(=O)(=O)[O-])S(=O)(=O)[O-])NC(=O)C4=CC(=CC=C4)NC(=O)NC5=CC=CC(=C5)C(=O)NC6=C(C=CC(=C6)C(=O)NC7=C8C(=CC(=CC8=C(C=C7)S(=O)(=O)[O-])S(=O)(=O)[O-])S(=O)(=O)[O-])C	FIAFUQMPZJWCLV-UHFFFAOYSA-H	Suramin	Enzo Screen-Well FDA-approved Drug	\8-[(4-methyl-3-{[3-({[3-({2-methyl-5-[(4,6,8-trisulfonatonaphthalen-1-yl)carbamoyl]phenyl}carbamoyl)phenyl]carbamoyl}amino)benzene]amido}benzene)amido]naphthalene-1,3,5-trisulfonate\""	Suramin	sample	Sample	86.91	94.398	96.67	107.209
NA	NA	NA	Negative	NA	NA	NA	dmso	DMSO	92.85	101.833	101.39	101.698
NA	NA	NA	Negative	NA	NA	NA	dmso	DMSO	106.08	95.7516	100.63	94.2959
64142	CC1=C(C=CC=C1O)C(=O)NC(CSC2=CC=CC=C2)C(CN3CC4CCCCC4CC3C(=O)NC(C)(C)C)O.CS(=O)(=O)O	NQHXCOAXSHGTIA-SKXNDZRYSA-N	Nelfinavir mesylate	Enzo Screen-Well FDA-approved Drug	\(3S,4aS,8aS)-N-tert-butyl-2-[(2R,3R)-2-hydroxy-3-[(3-hydroxy-2-methylphenyl)formamido]-4-(phenylsulfanyl)butyl]-decahydroisoquinoline-3-carboxamide; methanesulfonic acid\""	Nelfinavir mesylate	sample	Sample	112.46	102.105	90.6	115.834
16759361	CCCCCCCCCCCCCC=CC(C(CO)NCCCCCCCC)O	CSRGRGSMEUKQSD-XQAXIDAFSA-N	C8 Ceramine	Enzo Screen-Well Bioactive Lipid	(2S,3R,4E)-2-(octylamino)octadec-4-ene-1,3-diol	C8 Ceramine	sample	Sample	97.04	105.23	95.09	120.873
56972176	CN(C)C1CCC2=C(C1)C3=C(N2)C=CC(=C3)NC(=O)C4=CC=C(C=C4)F.Cl	OKUHLSYESBLBCP-PKLMIRHRSA-N	N-[(3R)-3-(dimethylamino)-2,3,4,9-tetrahydro-1H-carbazol-6-yl]-4-fluorobenzamide hydrochloride	Sigma Aldrich Custom Order March 2016	TubeID [194348001] PlateID [SA000465] Tube Volume:325uL Concentration:10.312	N-[(3R)-3-(dimethylamino)-2,3,4,9-tetrahydro-1H-carbazol-6-yl]-4-fluorobenzamide hydrochloride	sample	Sample	90.77	99.1866	94.88	114.225
11957605	C1CN2CCC1C(C2C(C3=CC=CC=C3)C4=CC=CC=C4)NCC5=CC=CC=C5I.C(=O)(C(=O)O)O	VHLWXEPQCNQPNC-UHFFFAOYSA-N	L-703,606 oxalate	LOPAC 1280	Potent and selective non-peptide NK1 tachykinin receptor antagonist	L-703,606 oxalate	sample	Sample	91.79	85.2579	113.97	128.404
49867928	CC(C)C1=C2N=C(C=C(N2N=C1)NCC3=CC=CC=C3)NCCCCCCN.Cl	NVIJWMOQODWNFN-UHFFFAOYSA-N	BS-181 HCl	Selleck Cherry Pick 1	BS-181 is a highly selective CDK inhibitor for CDK7 with IC50 of 21 nM.	BS-181 HCl	sample	Sample	32.21	77.0053	118.62	124.818
4915	CC(C)NC(=O)C1=CC=C(C=C1)CNNC	CPTBDICYNRMXFX-UHFFFAOYSA-N	Procarbazine	Enzo Screen-Well FDA-approved Drug	4-[(2-methylhydrazin-1-yl)methyl]-N-(propan-2-yl)benzamide	Procarbazine	sample	Sample	106.14	102.03	92.4	108.456
NA	NA	NA	Negative	NA	NA	NA	dmso	DMSO	103.05	96.4939	101.13	100.124
1781	CCCCCCCCC#CCC#CCC#CCCCC(=O)O	OWYNLPMPYBYKJP-UHFFFAOYSA-N	5,8,11-Eicosatriynoic acid	LOPAC 1280	Lipoxygenase-5 and lipoxygenase-12 inhibitor	5,8,11-Eicosatriynoic acid	sample	Sample	91.66	95.1377	115.39	94.1164
24278497	CN1CCN(CC1)C(CCN)C2=CNC3=CC=CC=C32	NWWMIIDUETWPRG-UHFFFAOYSA-N	Ivermectin	LOPAC 1280	Positive allosteric modulator of alpha7 neuronal nicotinic acetylcholine receptor; also modulates glutamate-GABA-activated chloride channels	Ivermectin	sample	Sample	84.49	79.1668	97.11	99.0343
4472	C1=CC=C(C=C1)CNC(=O)CCNNC(=O)C2=CC=NC=C2	NOIIUHRQUVNIDD-UHFFFAOYSA-N	Nialamide	Enzo Screen-Well FDA-approved Drug	N-benzyl-3-(pyridin-4-ylformohydrazido)propanamide	Nialamide	sample	Sample	101.31	102.242	92.43	108.182
NA	NA	NA	Negative	NA	NA	NA	dmso	DMSO	93.7	99.4776	98.3	97.5376
11655119	C1CC2=C(C(=NN2C1)C3=CC=CC=N3)C4=C5C=CC(=CC5=NC=C4)OCCN6CCOCC6	IHLVSLOZUHKNMQ-UHFFFAOYSA-N	LY2109761	Selleck Cherry Pick 1	LY2109761 is a novel selective TGF-Î² receptor type I/II (TÎ²RI/II) dual inhibitor with Ki of 38 nM and 300 nM, respectively.	LY2109761	sample	Sample	102.08	86.7108	101.7	115.817
NA	NA	NA	Negative	NA	NA	NA	dmso	DMSO	93.45	106.589	103.9	104.852
NA	NA	NA	Negative	NA	NA	NA	dmso	DMSO	111.41	113.325	102.99	118.655
5353940	C1=CC(=O)C=CC1=C2NC(=C(N2)C3=CC=NC=C3)C4=CC=C(C=C4)F	NJNKPVPFGLGHPA-UHFFFAOYSA-N	SB 202190	CalbioChem Kinase Inhibitor II (V2)	NA	SB 202190	sample	Sample	95.13	79.4812	97.74	125.413
5924208	C1=CC2=C(C=C1I)C(=CC3=CC(=C(C(=C3)Br)O)Br)C(=O)N2	LMXYVLFTZRPNRV-KMKOMSMNSA-N	GW 5074 - 3-(3,5-Dibromo-4-hydroxy-benzylidene)-5-iodo-1,3-dihydro-indol-2-one	Tocrisscreen Kinase Inhibitor	Potent, selective c-Raf1 kinase inhibitor	GW 5074 - 3-(3,5-Dibromo-4-hydroxy-benzylidene)-5-iodo-1,3-dihydro-indol-2-one	sample	Sample	102.57	98.4951	93.5	110.22
10440396	C[N+](C)(CCCCCC[N+](C)(C)CCCN1C(=O)C2=CC=CC3=C2C(=CC=C3)C1=O)CCCN4C(=O)C5=CC=CC6=C5C(=CC=C6)C4=O.[Br-].[Br-]	PTVCYHXWKZIOKB-UHFFFAOYSA-L	WB 64	LOPAC 1280	Ligand for the allosteric site of the M2 muscarinic acetylcholine receptor.	WB 64	sample	Sample	101.41	100.042	97.21	108.421
NA	NA	NA	Negative	NA	NA	NA	dmso	DMSO	108.48	105.304	106.4	104.859
132971	CC12CCC(CC1=CCC3C2CCC4(C3CC=C4C5=CN=CC=C5)C)O	GZOSMCIZMLWJML-VJLLXTKPSA-N	Abiraterone (CB-7598)	Selleck Cherry Pick 1	Abiraterone (CB-7598) is a potent CYP17 inhibitor with IC50 of 2 nM.	Abiraterone (CB-7598)	sample	Sample	102.21	99.2562	93.77	99.5033
5482	C1=CC(=C(C=C1Cl)Cl)C(CN2C=CN=C2)OCC3=C(SC=C3)Cl	QXHHHPZILQDDPS-UHFFFAOYSA-N	Tioconazole	Enzo Screen-Well FDA-approved Drug	\1-{2-[(2-chlorothiophen-3-yl)methoxy]-2-(2,4-dichlorophenyl)ethyl}-1H-imidazole\""	Tioconazole	sample	Sample	94.86	102.351	103.05	112.778
3748	CC(C)NNC(=O)C1=CC=NC=C1	NYMGNSNKLVNMIA-UHFFFAOYSA-N	Vidarabine	Enzo Screen-Well FDA-approved Drug	\(2R,3S,4S,5R)-2-(6-amino-9H-purin-9-yl)-5-(hydroxymethyl)oxolane-3,4-diol\""	Vidarabine	sample	Sample	91.83	94.8329	100.7	103.875
NA	NA	NA	Negative	NA	NA	NA	dmso	DMSO	104.71	107.335	101.4	107.279
441325	CCCCC1=C(C2=CC=CC=C2O1)C(=O)C3=CC(=C(C(=C3)I)OCCN(CC)CC)I.Cl	ITPDYQOUSLNIHG-UHFFFAOYSA-N	Amiodarone.HCl	Enzo Screen-Well FDA-approved Drug	\(2-{4-[(2-butyl-1-benzofuran-3-yl)carbonyl]-2,6-diiodophenoxy}ethyl)diethylamine hydrochloride\""	Amiodarone.HCl	sample	Sample	105.43	99.7429	93.75	110.113
176406	CC(C)N(CCC(=O)C1=CC2=CC=CC=C2C=C1)CC3=CC=CC=C3.Cl	NJTUORMLOPXPBY-UHFFFAOYSA-N	ZM 39923 hydrochloride - 3-Benzylisopropylamino-1-naphthalen-2-yl-propan-1-one hydrochloride	Tocrisscreen Kinase Inhibitor	Potent, selective JAK3 inhibitor	ZM 39923 hydrochloride - 3-Benzylisopropylamino-1-naphthalen-2-yl-propan-1-one hydrochloride	sample	Sample	92.45	96.2117	101.93	119.124
6419753	C1COC2=C(O1)C=CC(=C2)C3=C(NC(=N3)C4=CC=C(C=C4)C(=O)N)C5=CC=CC=N5	DPDZHVCKYBCJHW-UHFFFAOYSA-N	D 4476 - 4-[4-(2,3-Dihydro-1,4-benzodioxin-6-yl)-5-(2-pyridinyl)-1H-imidazol-2-yl]benzamide	Tocrisscreen Kinase Inhibitor	Selective CK1 inhibitor. Also inhibits TGF-Î²RI	D 4476 - 4-[4-(2,3-Dihydro-1,4-benzodioxin-6-yl)-5-(2-pyridinyl)-1H-imidazol-2-yl]benzamide	sample	Sample	108.29	97.4072	94.21	121.509
5994	CC(=O)C1CCC2C1(CCC3C2CCC4=CC(=O)CCC34C)C	RJKFOVLPORLFTN-LEKSSAKUSA-N	Progesterone	Enzo Screen-Well FDA-approved Drug	\(1S,2R,10S,11S,14S,15S)-14-acetyl-2,15-dimethyltetracyclo[8.7.0.0²,?.0¹¹,¹?]heptadec-6-en-5-one\""	Progesterone	sample	Sample	104.27	101.736	95.7	110.397
NA	NA	NA	Negative	NA	NA	NA	dmso	DMSO	96.31	97.0276	107.56	101.243
54685921	C1=CC(=C(C=C1C=CC2=CC(=CC(=O)O2)O)O)O	SGJNQVTUYXCBKH-HNQUOIGGSA-N	Hispidin	LOPAC 1280	Potent protein kinase C-beta inhibitor	Hispidin	sample	Sample	94.77	97.3148	97.03	107.827
83969	CCCS(=O)C1=CC2=C(C=C1)N=C(N2)NC(=O)OC	VXTGHWHFYNYFFV-UHFFFAOYSA-N	Ricobendazole	Enzo Screen-Well FDA-approved Drug	\methyl N-[5-(propane-1-sulfinyl)-1H-1,3-benzodiazol-2-yl]carbamate\""	Ricobendazole	sample	Sample	81.62	98.4177	114.05	109.293
NA	NA	NA	Negative	NA	NA	NA	dmso	DMSO	94.96	106.22	103.3	107.828
24768019	CC1(CC2=C(O1)C=C(C=C2OC3=CC(=C(C=C3)C(=O)N4CCC4)F)C(=O)NC5=NN(C=C5)C)C	MDMLUBFZTGYEGP-UHFFFAOYSA-N		Sigma Aldrich Custom Order March 2016	TubeID [194346478] PlateID [B02321645] Tube Volume:325uL Concentration:10.599		sample	Sample	94.15	103.282	102.03	104.744
2818	CN1CCN(CC1)C2=C3C=CC=CC3=NC4=C(N2)C=C(C=C4)Cl	ZUXABONWMNSFBN-UHFFFAOYSA-N	Clozapine	Enzo Screen-Well FDA-approved Drug	\6-chloro-10-(4-methylpiperazin-1-yl)-2,9-diazatricyclo[9.4.0.0³,?]pentadeca-1(11),3(8),4,6,9,12,14-heptaene\""	Clozapine	sample	Sample	105.2	102.581	92.99	113.516
5909	CCC1C(COC1=O)CC2=CN=CN2C.Cl	RNAICSBVACLLGM-GNAZCLTHSA-N	Pilocarpine.HCl	Enzo Screen-Well Natural Product	\(3S,4R)-3-ethyl-4-[(1-methyl-1H-imidazol-5-yl)methyl]oxolan-2-one hydrochloride\""	Pilocarpine.HCl	sample	Sample	94.65	100.666	96.08	110.109
NA	NA	NA	Negative	NA	NA	NA	dmso	DMSO	98.15	94.869	100.78	109.33
6603149	CNCCCC1C2=CC=CC=C2C=CC3=CC=CC=C13.Cl	OGQDIIKRQRZXJH-UHFFFAOYSA-N	Protriptyline hydrochloride	LOPAC 1280	Norepinephrine reuptake blocker	Protriptyline hydrochloride	sample	Sample	99.51	92.6858	108.73	117.185
6610290	COC1=CC(=CC(=C1OC)OC)C2C3C(COC3=O)C(C4=CC5=C(C=C24)OCO5)O	YJGVMLPVUAXIQN-DPUNPDONSA-N	Podophyllotoxin	Enzo Screen-Well Natural Product	(10R,11R,16R)-16-hydroxy-10-(3,4,5-trimethoxyphenyl)-4,6,13-trioxatetracyclo[7.7.0.0³,?.0¹¹,¹?]hexadeca-1(9),2,7-trien-12-one	Podophyllotoxin	sample	Sample	9.88	59.8776	167.67	124.598
9853099	C1CC1CN2CCC34C5C6=C(CC3(C2CC7=C4C(=C(C=C7)O)O5)O)C8=C(N6)C=CC(=C8)N=C(N)N.C(=O)(C(F)(F)F)O.C(=O)(C(F)(F)F)O	LGXCKWXJRPYRLW-AWCPWCJTSA-N	Guanidinyl-naltrindole di-trifluoroacetate	LOPAC 1280	Selective kappa opioid receptor antagonist	Guanidinyl-naltrindole di-trifluoroacetate	sample	Sample	83.5	93.5785	104.29	115.386
NA	NA	NA	Negative	NA	NA	NA	dmso	DMSO	106.57	101.995	104.98	95.4518
12082259	CC(=O)NCCOC(=O)C(C1=CC=C(C=C1)Cl)OC2=CC=CC(=C2)C(F)(F)F	BJBCSGQLZQGGIQ-QGZVFWFLSA-N	2-(acetylamino)ethyl (2R)-(4-chlorophenyl)[3-(trifluoromethyl)phenoxy]ethanoate	Sigma Aldrich Custom Order March 2016	TubeID [194346552] PlateID [B02321648] Tube Volume:10.36 Concentration:325uL	2-(acetylamino)ethyl (2R)-(4-chlorophenyl)[3-(trifluoromethyl)phenoxy]ethanoate	sample	Sample	100.28	104.022	95.34	103.916
60773	CC(C)C(C(=O)OCCOCN1C=NC2=C1NC(=NC2=O)N)N	HDOVUKNUBWVHOX-QMMMGPOBSA-N	Valaciclovir	Enzo Screen-Well FDA-approved Drug	\2-[(2-amino-6-oxo-6,9-dihydro-1H-purin-9-yl)methoxy]ethyl (2S)-2-amino-3-methylbutanoate\""	Valaciclovir	sample	Sample	103.61	99.7674	101.53	109.104
5289501	CC(=CC1=CC=C(C=C1)C(=O)O)C2=CC3=C(C=C2)C(CCC3(C)C)(C)C	FOIVPCKZDPCJJY-JQIJEIRASA-N	TTNPB	LOPAC 1280	Selective and highly potent retinoic acid analog with affinity for retinoic acid receptors (RAR) alpha, beta, and gamma	TTNPB	sample	Sample	108.03	100.649	85.86	118.105
10206	CN1CCC2=CC3=C(C4=C2C1CC5=CC=C(C=C5)OC6=C(C=CC(=C6)CC7C8=CC(=C(C=C8CCN7C)OC)O4)OC)OCO3	YVPXVXANRNDGTA-WDYNHAJCSA-N	Cepharanthine	Enzo Screen-Well Natural Product	(14S,27R)-22,33-dimethoxy-13,28-dimethyl-2,5,7,20-tetraoxa-13,28-diazaoctacyclo[25.6.2.2¹?,¹?.1³,¹?.1²¹,²?.0?,?.0³¹,³?.0¹?,³?]nonatriaconta-1(34),3,8,10(39),16,18,21,23,25(36),31(35),32,37-dodecaene	Cepharanthine	sample	Sample	82.98	95.2635	108.03	128.624
9824562	CC(=O)NC1=CC=C(C=C1)OCC(C)(C(=O)NC2=CC(=C(C=C2)[N+](=O)[O-])C(F)(F)F)O	YVXVTLGIDOACBJ-SFHVURJKSA-N	Andarine (GTX-007)	Selleck Cherry Pick 1	Andarine (GTX-007) is a selective nonsteroidal androgen receptor (AR) agonist with Ki of 4 nM.	Andarine (GTX-007)	sample	Sample	93.66	99.3631	94.85	108.151
NA	NA	NA	Negative	NA	NA	NA	dmso	DMSO	97.62	98.3022	102.55	113.609
2249	CC(C)NCC(COC1=CC=C(C=C1)CC(=O)N)O	METKIMKYRPQLGS-UHFFFAOYSA-N	Atenolol	Enzo Screen-Well FDA-approved Drug	2-(4-{2-hydroxy-3-[(propan-2-yl)amino]propoxy}phenyl)acetamide	Atenolol	sample	Sample	101.66	99.948	94.66	113.413
5702250	CCCCCCCCCCCCCCCCCC(=O)OC(CC(=O)O)C[N+](C)(C)C.[Cl-]	YSVYWVPJJXVIFM-UHFFFAOYSA-N	DL-Stearoylcarnitine chloride	LOPAC 1280	Protein kinase C (PKC) inhibitor	DL-Stearoylcarnitine chloride	sample	Sample	84.27	100.764	135.53	113.797
71188	CCN1CCN(CC1)C2=C(C=C3C(=C2)N(C=C(C3=O)C(=O)O)C4CC4)F	SPFYMRJSYKOXGV-UHFFFAOYSA-N	Enrofloxacin	Enzo Screen-Well FDA-approved Drug	\1-cyclopropyl-7-(4-ethylpiperazin-1-yl)-6-fluoro-4-oxo-1,4-dihydroquinoline-3-carboxylic acid\""	Enrofloxacin	sample	Sample	106.24	101.212	96.44	110.284
444036	CCC(=O)OC1(C(CC2C1(CC(C3(C2CC(C4=CC(=O)C=CC43C)F)F)O)C)C)C(=O)SCF	WMWTYOKRWGGJOA-CENSZEJFSA-N	Fluticasone propionate for impurity C identification	Sigma Aldrich Custom Order March 2016	Fluticasone propionate is a second generation glucocorticoid. Used as an anti-inflammatory agent for asthma. Shown to enhance eosinophil apoptosis in a concentration-dependent manner via the glucocorticoid receptor.	(6alpha,11beta,16alpha,17alpha)-6,9-difluoro-17-{[(fluoromethyl)sulfanyl]carbonyl}-11-hydroxy-16-methyl-3-oxoandrosta-1,4-dien-17-yl propionate	sample	Sample	105.23	98.8619	86.82	116.086
5094	CN1C(=CN=C1COC(=O)N)[N+](=O)[O-]	PQFRTXSWDXZRRS-UHFFFAOYSA-N	Ronidazole	Selleck Cherry Pick 1	Ronidazole is an antiprotozoal agent.	Ronidazole	sample	Sample	109.77	97.7763	101.76	104.879
5289247	C1=CC2=NC=CN=C2C=C1C=C3C(=O)NC(=O)S3	SQWZFLMPDUSYGV-POHAHGRESA-N	PI 3-Kg Inhibitor	CalbioChem Kinase Inhibitor I (V2)	An inhibitor of phosphatidylinositol 3-kinase g (PI 3-Kg) (Ki = 7.8 nM; IC50 = 8 nM, 60 nM, 270 nM, 300 nM for p110-g, a, b and d-isoforms, respectively).	PI 3-Kg Inhibitor	sample	Sample	109.77	102.771	87.18	113.601
227829	CC1CCC(CC2=C1CCC2C)C(C)(C)O	TWVJWDMOZJXUID-SDDRHHMPSA-N	(-)-Guaiol	Enzo Screen-Well Natural Product	guaiol	(-)-Guaiol	sample	Sample	102.11	99.1713	102.32	106.48
3325	C1=C(N=C(S1)N=C(N)N)CSCCC(=NS(=O)(=O)N)N	XUFQPHANEAPEMJ-UHFFFAOYSA-N	FAMOTIDINE	Enzo Screen-Well FDA-approved Drug	\3-[({2-[(diaminomethylidene)amino]-1,3-thiazol-4-yl}methyl)sulfanyl]-N-sulfamoylpropanimidamide\""	FAMOTIDINE	sample	Sample	109.75	103.408	91.1	107.74
68712	C1CC1C(C2CC2)NC3=NCCO3	CQXADFVORZEARL-UHFFFAOYSA-N	Rilmenidine hemifumarate	LOPAC 1280	Selective I1 imidazoline receptor agonist.	Rilmenidine hemifumarate	sample	Sample	107.58	95.6744	89.53	106.867
9803433	C1CC(CCC1CCC(=O)O)(C2=C(C=CC(=C2)F)F)S(=O)(=O)C3=CC=C(C=C3)Cl	XCGJIFAKUZNNOR-UHFFFAOYSA-N	MK-0752	Selleck Cherry Pick 1	MK-0752 is a moderately potent Î³-secretase inhibitor, which reduces AÎ²40 production with IC50 of 5 nM in human SH-SY5Y cells.	MK-0752	sample	Sample	50.32	62.9106	120.28	121.521
25262792	CC1COCCN1C2=NC(=NC3=C2C=CC(=N3)C4=CC(=CC=C4)C(=O)NC)N5CCOCC5C	JUSFANSTBFGBAF-IRXDYDNUSA-N	AZD2014	Selleck Cherry Pick 1	AZD2014 is a novel dual mTORC1 and mTORC2 inhibitor with potential antineoplastic activity.	AZD2014	sample	Sample	97.9	90.0106	93.29	110.976
667493	CC1=CC(=O)NC(=S)N1	HWGBHCRJGXAGEU-UHFFFAOYSA-N	Methylthiouracil	Selleck Cherry Pick 1	Methylthiouracil is an antithyroid preparation.	Methylthiouracil	sample	Sample	92.14	94.2975	87.07	108.056
NA	NA	NA	Negative	NA	NA	NA	dmso	DMSO	95.57	103.71	99.53	111.998
53315423	CCC1C(C=C(C=CC(=O)C(CC(C(C(C(CC(=O)O1)O)C)OC2C(C(C(C(O2)C)OC3CC(C(C(O3)C)O)(C)O)N(C)C)O)C=O)C)C)COC4C(C(C(C(O4)C)O)OC)OC	IJSLZSHVFHWICY-TXINSNBHSA-N	Tylosin	Enzo Screen-Well FDA-approved Drug	\(4S,5R,6R,7S,9R,11E,13Z,15R,16S)-6-{[(2R,3R,4R,5S,6R)-5-{[(2S,4R,5S,6S)-4,5-dihydroxy-4,6-dimethyloxan-2-yl]oxy}-4-(dimethylamino)-3-hydroxy-6-methyloxan-2-yl]oxy}-16-ethyl-4-hydroxy-15-({[(2S,3S,4S,5S,6S)-5-hydroxy-3,4-dimethoxy-6-methyloxan-2-yl]oxy}methyl)-5,9,13-trimethyl-2,10-dioxo-1-oxacyclohexadeca-11,13-diene-7-carbaldehyde\""	Tylosin	sample	Sample	95.52	100.769	99.27	113.698
4409	CC(=O)CCC1=CC2=C(C=C1)C=C(C=C2)OC	BLXXJMDCKKHMKV-UHFFFAOYSA-N	Nabumetone	Enzo Screen-Well FDA-approved Drug	4-(6-methoxynaphthalen-2-yl)butan-2-one	Nabumetone	sample	Sample	97.43	106.745	93.81	111.38
24799203	C1=CC=C2C(=C1)C(=CN2)C=CC(=O)NC3=CC=CC(=C3)C(=O)N	HYUDSQGICKAEGE-CMDGGOBGSA-N	(E)-3-(3-(1H-indol-3-yl)acrylamido)benzamide	Sigma Aldrich Custom Order March 2016	TubeID [194348108] PlateID [B02314737] Tube Volume:350uL Concentration:10.917	(E)-3-(3-(1H-indol-3-yl)acrylamido)benzamide	sample	Sample	102.82	97.8844	88	118.147
74603	C1(C(C(C(C(C1Br)Br)Br)Br)Br)Br	QFQZKISCBJKVHI-UHFFFAOYSA-N	1,2,3,4,5,6-Hexabromocyclohexane - 1,2,3,4,5,6-Hexabromocyclohexane	Tocrisscreen Kinase Inhibitor	Inhibits JAK2 autophosphorylation	1,2,3,4,5,6-Hexabromocyclohexane - 1,2,3,4,5,6-Hexabromocyclohexane	sample	Sample	105.92	100.862	96.98	110.64
3033769	CCN1CCCC1CNC(=O)C2=C(C(=CC(=C2OC)Cl)Cl)O	WAOQONBSWFLFPE-VIFPVBQESA-N	S(-)-Raclopride	Enzo Screen-Well FDA-approved Drug	\3,5-dichloro-N-{[(2S)-1-ethylpyrrolidin-2-yl]methyl}-2-hydroxy-6-methoxybenzamide\""	S(-)-Raclopride	sample	Sample	97.5	101.57	95.69	103.997
11256664	CC1=NC(=C(C2=C1C=C(C=C2)OC3=CC=CC=C3)O)C(=O)NCC(=O)O	YOZBGTLTNGAVFU-UHFFFAOYSA-N	FG-4592	Selleck Cherry Pick 1	FG-4592 is an HIF Î± prolyl hydroxylase inhibitor.	FG-4592	sample	Sample	98.22	88.67	106.5	104.028
15953870	CC1CN(CC(O1)C)CC(=O)NC2=CC3=C(C=C2)SC4=C(C=CC=C4C3)C5=CC(=O)C=C(O5)N6CCOCC6	SCELLOWTHJGVIC-BGYRXZFFSA-N	KU-60019	Selleck Cherry Pick 1	KU-60019 is a potent and specific ATM inhibitor with IC50 of 6.3 nM.	KU-60019	sample	Sample	92.83	90.417	95.55	113.48
5946	CC[N+](CC)(CC)CC.[Cl-]	YMBCJWGVCUEGHA-UHFFFAOYSA-M	Tetraethylammonium chloride	LOPAC 1280	Nicotinic acetylcholine receptor antagonist; K+ channel blocker	Tetraethylammonium chloride	sample	Sample	108.28	101.418	90.18	108.011
445154	C1=CC(=CC=C1C=CC2=CC(=CC(=C2)O)O)O	LUKBXSAWLPMMSZ-OWOJBTEDSA-N	Resveratrol	LOPAC 1280	Prevents apoptosis in K562 cells by inhibiting lipoxygenase and cyclooxygenase activity	Resveratrol	sample	Sample	77.66	76.3884	106.3	117.94
4788	C1=CC(=CC=C1CCC(=O)C2=C(C=C(C=C2O)O)O)O	VGEREEWJJVICBM-UHFFFAOYSA-N	Phloretin	LOPAC 1280	Blocks L-type Ca2+ channels	Phloretin	sample	Sample	110.3	97.4429	90.32	112.594
4436	C1CN=C(N1)CC2=CC=CC3=CC=CC=C32	CNIIGCLFLJGOGP-UHFFFAOYSA-N	Naphazoline	Enzo Screen-Well FDA-approved Drug	\2-(naphthalen-1-ylmethyl)-4,5-dihydro-1H-imidazole\""	Naphazoline	sample	Sample	101.96	99.4239	97.97	113.329
2733526	CCC(=C(C1=CC=CC=C1)C2=CC=C(C=C2)OCCN(C)C)C3=CC=CC=C3	NKANXQFJJICGDU-QPLCGJKRSA-N	Tamoxifen	Enzo Screen-Well FDA-approved Drug	\(2-{4-[(1Z)-1,2-diphenylbut-1-en-1-yl]phenoxy}ethyl)dimethylamine\""	Tamoxifen	sample	Sample	99.14	103.017	97.74	113.802
4908	CC(CCCN)NC1=C2C(=CC(=C1)OC)C=CC=N2	INDBQLZJXZLFIT-UHFFFAOYSA-N	Primaquine	Enzo Screen-Well FDA-approved Drug	N-(5-aminopentan-2-yl)-6-methoxyquinolin-8-amine	Primaquine	sample	Sample	104.3	102.329	96.16	112.519
5356121	COC1=CC(=C(C(=C1)OC)C(=O)C=CC2=CC=CC=C2)O	QKQLSQLKXBHUSO-CMDGGOBGSA-N	Flavokawain B	Enzo Screen-Well Natural Product	(2E)-1-(2-hydroxy-4,6-dimethoxyphenyl)-3-phenylprop-2-en-1-one	Flavokawain B	sample	Sample	81.61	75.3622	93.57	124.335
164437	CCCCC#CC1=NC2=C(C(=N1)N)N=CN2C3C(C(C(O3)C(=O)NCC)O)O	FDEACFAXFCKCHZ-MOROJQBDSA-N	HE-NECA	LOPAC 1280	A2 Adenosine receptor agonist	HE-NECA	sample	Sample	99.27	93.2753	95.15	110.282
NA	NA	NA	Negative	NA	NA	NA	dmso	DMSO	89	89.6057	98.86	102.353
57469	CC(C)CN1C=NC2=C1C3=CC=CC=C3N=C2N	DOUYETYNHWVLEO-UHFFFAOYSA-N	Imiquimod	Enzo Screen-Well FDA-approved Drug	\1-(2-methylpropyl)-1H-imidazo[4,5-c]quinolin-4-amine\""	Imiquimod	sample	Sample	93.37	101.811	95.26	107.878
114924	CCCCCCCCCCCCCCSCC(=O)O	IPBCWPPBAWQYOO-UHFFFAOYSA-N	Tetradecylthioacetic acid	LOPAC 1280	Peroxisome proliferator-activated receptor (PPAR)-alpha agonist	Tetradecylthioacetic acid	sample	Sample	107.17	104.179	85.75	101.997
NA	NA	NA	Negative	NA	NA	NA	dmso	DMSO	99.03	101.336	100.69	103.704
6409633	CC(=NO)C(=O)C	FSEUPUDHEBLWJY-HWKANZROSA-N	2,3-Butanedione monoxime	LOPAC 1280	Blocks ATP-sensitive K+ channels	2,3-Butanedione monoxime	sample	Sample	95.19	100.486	105.71	114.69
667639	C1=CC(=C(C=C1C=CC2=CC(=CC(=C2)O)O)O)O	CDRPUGZCRXZLFL-OWOJBTEDSA-N	Piceatannol	LOPAC 1280	Non-receptor kinase Syk and Lck inhibitor	Piceatannol	sample	Sample	96.82	86.5816	90.97	110.994
5281787	C1=CC=C(C=C1)CCOC(=O)C=CC2=CC(=C(C=C2)O)O	SWUARLUWKZWEBQ-VQHVLOKHSA-N	Caffeic acid phenethyl ester	LOPAC 1280	NFkB inhibitor	Caffeic acid phenethyl ester	sample	Sample	80.99	69.0588	94.67	108.492
5328135	CCN(CC)CCCCNC1=NC2=NC(=C(C=C2C=N1)C3=C(C=CC=C3Cl)Cl)NC(=O)NC(C)(C)C	MKVMEJKNLUWFSQ-UHFFFAOYSA-N	PD-161570	Sigma Aldrich Custom Order March 2016	PD-161570 is an inhibitor of human FGF-1 receptor tyrosine kinase.	N-(tert-butyl)-N'-(6-(2,6-dichlorophenyl)-2-{[4-(diethylamino)butyl]amino}pyrido[2,3-d]pyrimidin-7-yl)urea	sample	Sample	84.46	63.1414	104.12	115.4
NA	NA	NA	Negative	NA	NA	NA	dmso	DMSO	85.89	95.3037	101.6	105.762
NA	NA	NA	Negative	NA	NA	NA	dmso	DMSO	93.7	97.9978	102.1	105.14
5282745	CCCCCCC=CCCCCCCCC(=O)O	SECPZKHBENQXJG-BQYQJAHWSA-N	9(Z)-Hexadecenoic acid	Enzo Screen-Well Fatty Acid	(9Z)-hexadec-9-enoic acid	9(Z)-Hexadecenoic acid	sample	Sample	103.85	98.7919	97.94	101.367
41022	CC(=O)O.C1CCNC(C1)CNC(=O)C2=C(C=CC(=C2)OCC(F)(F)F)OCC(F)(F)F	RKXNZRPQSOPPRN-UHFFFAOYSA-N	Flecainide acetate	LOPAC 1280	Sodium channel blocker; Class I antiarrythmic agent	Flecainide acetate	sample	Sample	102.22	104.763	87.6	113.148
1240	CCCN(CCC1=CC=CC=C1)C2CCC3=C(C2)C=CC=C3O	DEYFWGXTPWNADC-UHFFFAOYSA-N	(Â±)-PPHT hydrochloride	LOPAC 1280	Potent D2 dopamine receptor agonist	2-(N-Phenethyl-N-propyl)amino-5-hydroxytetralin	sample	Sample	96.56	104.95	89.4	105.895
443955	CCC12CCCN3C1C4=C(CC3)C5=CC=CC=C5N4C(=C2)C(=O)OCC	DDNCQMVWWZOMLN-IRLDBZIGSA-N	Vinpocetine	LOPAC 1280	Ca2+ /calmodulin-dependent phosphodiesterase1 (PDE1) inhibitor.	Vinpocetine	sample	Sample	111.98	98.1072	89.74	104.466
42598643	CC1=C(C=CC(=C1)NC2=NC=NC3=C2C=C(C=C3)C4=CC=C(O4)CNCCS(=O)(=O)C)OC5=CC6=NC=NN6C=C5	QVMNYGOVNWWFKF-UHFFFAOYSA-N	Arry-380	Selleck Cherry Pick 1	ARRY-380 is a potent and selective HER2 inhibitor with IC50 of 8 nM and also inhibits EGFR with IC50 of 4 Î¼M.	Arry-380	sample	Sample	105.52	95.8367	76.97	120.89
24872560	CNC(=O)C1=C(C=C(C=C1)N2C(=S)N(C(=O)C23CCC3)C4=CN=C(C(=C4)C(F)(F)F)C#N)F	HJBWBFZLDZWPHF-UHFFFAOYSA-N	ARN-509	Selleck Cherry Pick 1	ARN-509 is a selective androgen receptor inhibitor with IC50 of 16 nM.	ARN-509	sample	Sample	100.05	97.6311	99.78	114.142
64139	C1CC1C#CC2(C3=C(C=CC(=C3)Cl)NC(=O)O2)C(F)(F)F	XPOQHMRABVBWPR-ZDUSSCGKSA-N	Efavirenz	Enzo Screen-Well FDA-approved Drug	\(4S)-6-chloro-4-(2-cyclopropylethynyl)-4-(trifluoromethyl)-2,4-dihydro-1H-3,1-benzoxazin-2-one\""	Efavirenz	sample	Sample	98.54	100.705	97.62	110.89
65957	CC1COC2=C3N1C=C(C(=O)C3=CC(=C2C4(CC4)N)F)C(=O)O	XAGMUUZPGZWTRP-ZETCQYMHSA-N	Pazufloxacin	Enzo Screen-Well FDA-approved Drug	\(2S)-6-(1-aminocyclopropyl)-7-fluoro-2-methyl-10-oxo-4-oxa-1-azatricyclo[7.3.1.0?,¹³]trideca-5,7,9(13),11-tetraene-11-carboxylic acid\""	Pazufloxacin	sample	Sample	109.69	104.432	94.11	104.074
NA	NA	NA	Negative	NA	NA	NA	dmso	DMSO	96.7	94.2216	102.68	96.6895
3229	CCN1C=C(C(=O)C2=CC(=C(N=C21)N3CCNCC3)F)C(=O)O	IDYZIJYBMGIQMJ-UHFFFAOYSA-N	Enoxacin	Enzo Screen-Well FDA-approved Drug	\1-ethyl-6-fluoro-4-oxo-7-(piperazin-1-yl)-1,4-dihydro-1,8-naphthyridine-3-carboxylic acid\""	Enoxacin	sample	Sample	91.31	105.095	98.78	106.4
13849	CCCCCCCCCCCCCCC(=O)O	WQEPLUUGTLDZJY-UHFFFAOYSA-N	Pentadecanoic acid	Enzo Screen-Well Fatty Acid	pentadecanoic acid	Pentadecanoic acid	sample	Sample	92.57	98.9737	105.3	107.47
1673	CN1C=NC(=C2C1=NC=N2)N	FSASIHFSFGAIJM-UHFFFAOYSA-N	3-Methyladenine	Selleck Cherry Pick 1	3-Methyladenine (3-MA) is a selective PI3K inhibitor for Vps34 and PI3KÎ³ with IC50 of 25 Î¼M and 60 Î¼M and also blocks autophagosome formation.	3-Methyladenine	sample	Sample	89.08	95.6758	101.14	115.501
NA	NA	NA	Negative	NA	NA	NA	dmso	DMSO	91.48	93.2793	103.12	107.9
NA	NA	NA	Negative	NA	NA	NA	dmso	DMSO	115.51	99.3781	102.23	88.3621
20353	CC1=C2C(=C(C(=C1C)OC(=O)CCC(=O)O)C)CCC(O2)(C)CCCC(C)CCCC(C)CCCC(C)C	IELOKBJPULMYRW-NJQVLOCASA-N	Tocopherol succinate	Enzo Screen-Well Redox	4-oxo-4-{[(2R)-2,5,7,8-tetramethyl-2-[(4R,8R)-4,8,12-trimethyltridecyl]-3,4-dihydro-2H-1-benzopyran-6-yl]oxy}butanoic acid	Tocopherol succinate	sample	Sample	109.31	98.1392	94.42	101.51
1285941	CC1=C(C=C(C(=C1)C2=CC=C(O2)C=C3C(=NN(C3=O)C4=CC=C(C=C4)C(=O)O)C)[N+](=O)[O-])C	HEKJYZZSCQBJGB-UNOMPAQXSA-N	C646	Sigma Aldrich Custom Order March 2016	C646 is a competitive histone acetyltransferase (HAT) p300/CBP inhibitor with a Ki of 400 nM and is selective versus other acetyltransferases.	4-((4Z)-4-{[5-(4,5-dimethyl-2-nitrophenyl)-2-furyl]methylene}-3-methyl-5-oxo-4,5-dihydro-1H-pyrazol-1-yl)benzoic acid	sample	Sample	87.21	89.5141	84.87	108.186
NA	NA	NA	Negative	NA	NA	NA	dmso	DMSO	100	97.2198	102.37	109.32
NA	NA	NA	Negative	NA	NA	NA	dmso	DMSO	102.51	102.383	102.55	98.3303
NA	NA	NA	Negative	NA	NA	NA	dmso	DMSO	98.03	107.385	102.81	103.278
NA	NA	WNKWAZFYPZMDGJ-VQIWEWKSSA-N	PF-543 hydrochloride	Sigma Aldrich Custom Order March 2016	PF-543 hydrochloride is a novel, cell-permeable, potent and selective inhibitor of sphingosine kinase-1 (SphK1). PF-543 inhibits SphK1 with a Ki of 3.6 nM, is sphingosine competitive and is more than 100-fold selective for SphK1 over the SphK2 isoform. PF-543 decreased the level of endogenous S1P by 10-fold with proportional increase of the level of sphingosine.	PF-543 hydrochloride	sample	Sample	90.25	95.7531	102.3	121.665
5335	C1=CC=C(C=C1)N2C(=CC=N2)NS(=O)(=O)C3=CC=C(C=C3)N	QWCJHSGMANYXCW-UHFFFAOYSA-N	Sulfaphenazole	LOPAC 1280	Antibacterial; inhibitor of cytochrome P4502C enzymes	Sulfaphenazole	sample	Sample	112.74	106.694	89.83	105.902
6917670	CCN1C=C(C(=O)C2=CC(=C(C=C21)N3CCN(CC3)C)F)C(=O)O.CS(=O)(=O)O.O.O	LEULAXMUNMRLPW-UHFFFAOYSA-N	Pefloxacine mesylate dihydrate	Enzo Screen-Well FDA-approved Drug	\1-ethyl-6-fluoro-7-(4-methylpiperazin-1-yl)-4-oxo-1,4-dihydroquinoline-3-carboxylic acid methanesulfurous acid dihydrate\""	Pefloxacine mesylate dihydrate	sample	Sample	111.08	103.335	96.38	108.942
5280443	C1=CC(=CC=C1C2=CC(=O)C3=C(C=C(C=C3O2)O)O)O	KZNIFHPLKGYRTM-UHFFFAOYSA-N	Apigenin	LOPAC 1280	Arrests cell cycle at G2/M phase	Apigenin	sample	Sample	101.18	90.526	85.66	98.7456
44362031	CC(=O)OC1C(CNC1CC2=CC(=CC=C2)OC)O	JPQPWCGQXFYELU-RDBSUJKOSA-N	Anisomycin	Enzo Screen-Well Natural Product	(2R,3S,4S)-4-hydroxy-2-[(3-methoxyphenyl)methyl]pyrrolidin-3-yl acetate	Anisomycin	sample	Sample	6.56	57.2041	139.8	117.945
4665	C1=CC(=CC=C1C2=C(NN(C2=O)C3=CC=C(C=C3)Cl)C4=CC=NC=C4)F	DZFBYHUKZSRPHU-UHFFFAOYSA-N	p38 MAP Kinase Inhibitor	CalbioChem Kinase Inhibitor II (V2)	NA	p38 MAP Kinase Inhibitor	sample	Sample	111.3	101.97	95.23	110.504
4943	CC(C)C1=C(C(=CC=C1)C(C)C)O	OLBCVFGFOZPWHH-UHFFFAOYSA-N	Propofol	Enzo Screen-Well FDA-approved Drug	\2,6-bis(propan-2-yl)phenol\""	Propofol	sample	Sample	81.62	97.204	97.14	105.081
5281628	COC1=C(C=C2C(=C1O)C(=O)C=C(O2)C3=CC=C(C=C3)O)O	IHFBPDAQLQOCBX-UHFFFAOYSA-N	5,7-dihydroxy-2-(4-hydroxyphenyl)-6-methoxy-4H-chromen-4-one	Sigma Aldrich Custom Order March 2016	TubeID [194348122] PlateID [B02314737] Tube Volume:300uL Concentration:10.294	5,7-dihydroxy-2-(4-hydroxyphenyl)-6-methoxy-4H-chromen-4-one	sample	Sample	102.2	92.5563	87.97	105.981
1825716	CC1=CC(=C(C=C1)OCCSC2=NC=CC=N2)Br	KWJRSHZSULRJHE-UHFFFAOYSA-N	2-{[2-(2-bromo-4-methylphenoxy)ethyl]sulfanyl}pyrimidine	Sigma Aldrich Custom Order March 2016	TubeID [194347905] PlateID [SA000466] Tube Volume:350uL Concentration:10.249	2-{[2-(2-bromo-4-methylphenoxy)ethyl]sulfanyl}pyrimidine	sample	Sample	104.77	100.289	93.97	107.121
25232708	C1CN(CCN1)CC2=CSC3=NC(=CN23)C4=CC=CC=C4NC(=O)C5=NC6=CC=CC=C6N=C5.Cl	DTGRRMPPXCRRIM-UHFFFAOYSA-N	SRT1720	Selleck Cherry Pick 1	SRT1720 is a selective SIRT1 activator with EC1.5 of 0.16 Î¼M.	SRT1720	sample	Sample	53.61	70.0452	107.81	108.946
104865	CC(C)(C)C1=CC=C(C=C1)S(=O)(=O)NC2=C(C(=NC(=N2)C3=NC=CC=N3)OCCO)OC4=CC=CC=C4OC	GJPICJJJRGTNOD-UHFFFAOYSA-N	Bosentan	Enzo Screen-Well FDA-approved Drug	4-tert-butyl-N-[6-(2-hydroxyethoxy)-5-(2-methoxyphenoxy)-2-(pyrimidin-2-yl)pyrimidin-4-yl]benzene-1-sulfonamide	Bosentan	sample	Sample	98.18	99.4824	98.87	107.089
5310993	CC1=CN=C(C=[N+]1[O-])C(=O)O	DJQOOSBJCLSSEY-UHFFFAOYSA-N	Acipimox	Enzo Screen-Well FDA-approved Drug	5-carboxy-2-methylpyrazin-1-ium-1-olate	Acipimox	sample	Sample	107.97	99.9534	95.23	103.6
5479	CCS(=O)(=O)CCN1C(=NC=C1[N+](=O)[O-])C	HJLSLZFTEKNLFI-UHFFFAOYSA-N	Tinidazole	Enzo Screen-Well FDA-approved Drug	1-[2-(ethanesulfonyl)ethyl]-2-methyl-5-nitro-1H-imidazole	Tinidazole	sample	Sample	104.12	107.278	102.16	104.706
5042	C1=CC=C2C(=C1)C(=CC(=O)N2)CC(C(=O)O)NC(=O)C3=CC=C(C=C3)Cl	ALLWOAVDORUJLA-UHFFFAOYSA-N	Rebamipide	Enzo Screen-Well FDA-approved Drug	\2-[(4-chlorophenyl)formamido]-3-(2-oxo-1,2-dihydroquinolin-4-yl)propanoic acid\""	Rebamipide	sample	Sample	99.69	103.878	93.23	104.518
2723609	C(C(=O)O)ON.C(C(=O)O)ON.Cl	KBXIJIPYZKPDRU-UHFFFAOYSA-N	O-(Carboxymethyl)hydroxylamine hemihydrochloride	LOPAC 1280	Non-selective aminotransferase inhibitor	O-(Carboxymethyl)hydroxylamine hemihydrochloride	sample	Sample	97.92	107.058	99.07	105.018
NA	NA	NA	Negative	NA	NA	NA	dmso	DMSO	90.63	96.6616	102.33	96.326
33741	CN(C)CC1CCCCC1(C2=CC(=CC=C2)OC)O	TVYLLZQTGLZFBW-ZBFHGGJFSA-N	Tramadol	Enzo Screen-Well FDA-approved Drug	\(1R,2R)-2-[(dimethylamino)methyl]-1-(3-methoxyphenyl)cyclohexan-1-ol\""	Tramadol	sample	Sample	97.68	100.279	99.27	108.506
NA	NA	NA	Negative	NA	NA	NA	dmso	DMSO	95.05	108.558	105.27	96.3155
26759444	CC(C(=O)NC1=CC=CC=C1SC2=CC=CC=C2)OC(=O)CC3=CC(=C(C=C3)OC)OC	JQILYWWQENLLQB-KRWDZBQOSA-N	Rho Kinase Inhibitor	CalbioChem Kinase Inhibitor III	NA	Rho Kinase Inhibitor	sample	Sample	41.75	77.0568	114.05	112.082
10316032	C1=CC(=C(C=C1Cl)C2=NC3=NC=CN=C3C(=N2)NC4=CC=NC=C4)F	BERLXWPRSBJFHO-UHFFFAOYSA-N	SD 208 - 2-(5-Chloro-2-fluorophenyl)-4-[(4-pyridyl)amino]pteridine	Tocrisscreen Kinase Inhibitor	Potent ATP-competitive TGF-Î²RI inhibitor	SD 208 - 2-(5-Chloro-2-fluorophenyl)-4-[(4-pyridyl)amino]pteridine	sample	Sample	91.63	98.4444	98.15	113.055
4828	CC(C)NCC(COC1=CC=CC2=C1C=CN2)O	JZQKKSLKJUAGIC-UHFFFAOYSA-N	Pindolol	Enzo Screen-Well FDA-approved Drug	[2-hydroxy-3-(1H-indol-4-yloxy)propyl](propan-2-yl)amine	Pindolol	sample	Sample	92.52	95.7785	91.65	112.871
2725	CN(C)CCC(C1=CC=C(C=C1)Cl)C2=CC=CC=N2	SOYKEARSMXGVTM-UHFFFAOYSA-N	Chlorpheniramine	Enzo Screen-Well FDA-approved Drug	[3-(4-chlorophenyl)-3-(pyridin-2-yl)propyl]dimethylamine	Chlorpheniramine	sample	Sample	98.12	100.076	96.16	105.482
47320	C[N+]1(CCC2=CC(=C(C=C2C1CC3=CC(=C(C=C3)OC)OC)OC)OC)CCC(=O)OCCCCCOC(=O)CC[N+]4(CCC5=CC(=C(C=C5C4CC6=CC(=C(C=C6)OC)OC)OC)OC)C.C1=CC=C(C=C1)S(=O)(=O)[O-].C1=CC=C(C=C1)S(=O)(=O)[O-]	XXZSQOVSEBAPGS-UHFFFAOYSA-L	Atracurium besylate	Enzo Screen-Well FDA-approved Drug	\1-[(3,4-dimethoxyphenyl)methyl]-2-[3-({5-[(3-{1-[(3,4-dimethoxyphenyl)methyl]-6,7-dimethoxy-2-methyl-1,2,3,4-tetrahydroisoquinolin-2-ium-2-yl}propanoyl)oxy]pentyl}oxy)-3-oxopropyl]-6,7-dimethoxy-2-methyl-1,2,3,4-tetrahydroisoquinolin-2-ium; bis(benzenesulfonic acid)\""	Atracurium besylate	sample	Sample	103.42	98.8523	94.48	110.331
NA	NA	NA	Negative	NA	NA	NA	dmso	DMSO	104.06	101.981	100.74	102.642
NA	NA	NA	Negative	NA	NA	NA	dmso	DMSO	103.47	111.408	99.97	104.533
6675	CC(CCC(=O)NCCS(=O)(=O)O)C1CCC2C1(C(CC3C2C(CC4C3(CCC(C4)O)C)O)O)C	WBWWGRHZICKQGZ-HZAMXZRMSA-N	Taurocholic acid	Enzo Screen-Well FDA-approved Drug	\2-[(4R)-4-[(1S,2S,5R,7S,9R,10R,11S,14R,15R,16S)-5,9,16-trihydroxy-2,15-dimethyltetracyclo[8.7.0.0²,?.0¹¹,¹?]heptadecan-14-yl]pentanamido]ethane-1-sulfonic acid\""	Taurocholic acid	sample	Sample	104.27	101.065	97.84	110.752
2690	C1=COC(=C1)C2=NN3C(=N2)C4=C(C=CC(=C4)Cl)N=C3N	MSJODEOZODDVGW-UHFFFAOYSA-N	CGS-15943	LOPAC 1280	Highly potent, non-selective A1 adenosine receptor antagonist	CGS-15943	sample	Sample	102.41	99.236	95.99	117.568
10047903	CC(COC1=CC=C(C=C1)C=CC2=CC=CC=C2)[N+](C)(C)C.[I-]	BYWAIYMZODCNFQ-ASTDGNLGSA-M	N,N,N-trimethyl-1-(4-trans-stilbenoxy)-2-propylammonium iodide	LOPAC 1280	Nicotinic acetylcholine receptor antagonist	N,N,N-trimethyl-1-(4-trans-stilbenoxy)-2-propylammonium iodide	sample	Sample	84.59	95.5742	106.67	109.667
NA	NA	NA	Negative	NA	NA	NA	dmso	DMSO	99.5	104.524	106.31	96.497
1967	CC1=C(C(=O)C(=C(C1=O)C)CCCCC#CCCCC#CCO)C	WDEABJKSGGRCQA-UHFFFAOYSA-N	Docebenone	Enzo Screen-Well FDA-approved Drug	\2-(12-hydroxydodeca-5,10-diyn-1-yl)-3,5,6-trimethylcyclohexa-2,5-diene-1,4-dione\""	Docebenone	sample	Sample	75.28	93.2957	103.06	110.117
26759223	CC1=CC(=NO1)NC(=O)C(C)OC(=O)C2=C(C=CC(=C2)SC)Cl	LUTFPIIUPHYIFX-SECBINFHSA-N	Necrostatin-1	CalbioChem Kinase Inhibitor III	NA	Necrostatin-1	sample	Sample	104.72	105.32	95.06	112.34
5756	CC12CCC3C(C1CC(C2O)O)CCC4=C3C=CC(=C4)O	PROQIPRRNZUXQM-ZXXIGWHRSA-N	Estriol	Enzo Screen-Well FDA-approved Drug	\(1S,10R,11S,13R,14R,15S)-15-methyltetracyclo[8.7.0.0²,?.0¹¹,¹?]heptadeca-2(7),3,5-triene-5,13,14-triol\""	Estriol	sample	Sample	97.78	98.484	100.61	113.397
11957524	C=CCN1CCC2=CC=CC3=C2C1CC4=C3C(=C(C=C4)O)O.Br	LRQIVCBYMGMPLT-XFULWGLBSA-N	R(-)-N-Allylnorapomorphine hydrobromide	LOPAC 1280	Dopamine receptor agonist	R(-)-N-Allylnorapomorphine hydrobromide	sample	Sample	85.57	84.7918	103.52	110.413
55245	CC#CC1(CCC2C1(CC(C3=C4CCC(=O)C=C4CCC23)C5=CC=C(C=C5)N(C)C)C)O	VKHAHZOOUSRJNA-GCNJZUOMSA-N	Mifepristone	Enzo Screen-Well FDA-approved Drug	\(10S,11S,14S,15S,17R)-17-[4-(dimethylamino)phenyl]-14-hydroxy-15-methyl-14-(prop-1-yn-1-yl)tetracyclo[8.7.0.0²,?.0¹¹,¹?]heptadeca-1,6-dien-5-one\""	Mifepristone	sample	Sample	101.81	95.5814	99.27	114.438
68848	CN1CC(CC2C1CC3=CN(C4=CC=CC2=C34)C)NS(=O)(=O)N(C)C	JLVHTNZNKOSCNB-YSVLISHTSA-N	Mesulergine	Enzo Screen-Well FDA-approved Drug	\{[(2R,4S,7R)-6,11-dimethyl-6,11-diazatetracyclo[7.6.1.0²,?.0¹²,¹?]hexadeca-1(15),9,12(16),13-tetraen-4-yl]sulfamoyl}dimethylamine\""	Mesulergine	sample	Sample	102.55	100.082	93.43	119.894
3957	CCOC(=O)N1CCC(=C2C3=C(CCC4=C2N=CC=C4)C=C(C=C3)Cl)CC1	JCCNYMKQOSZNPW-UHFFFAOYSA-N	Loratadine	Enzo Screen-Well FDA-approved Drug	\ethyl 4-{13-chloro-4-azatricyclo[9.4.0.0³,?]pentadeca-1(11),3(8),4,6,12,14-hexaen-2-ylidene}piperidine-1-carboxylate\""	Loratadine	sample	Sample	95.19	95.1456	97.47	111.793
NA	NA	NA	Negative	NA	NA	NA	dmso	DMSO	96.55	95.3799	101.54	109.752
62865	CC(CN1C2=CC=CC=C2SC3=C1C=C(C=C3)C#N)CN(C)C	SLFGIOIONGJGRT-UHFFFAOYSA-N	Cyamemazine	Sigma Aldrich Custom Order March 2016	Cyamemazine is a potent antagonist of 5-HT2C and 5-HT3 receptors with antipsychotic and anxiolytic properties.	10-[3-(dimethylamino)-2-methylpropyl]-10H-phenothiazine-2-carbonitrile	sample	Sample	90.43	93.4886	117.57	107.604
5329098	CC1=CC(=C(N1)C=C2C3=CC=CC=C3NC2=O)C	WUWDLXZGHZSWQZ-WQLSENKSSA-N	VEGF Receptor 2 Kinase Inhibitor III	CalbioChem Kinase Inhibitor I (V2)	An inhibitor of VEGF-R (KDR/Flk-1) and PDGF-R tyrosine kinases (IC50 = 1.04 Î¼M and 20 Î¼M in NIH 3T3 cells overexpressing Flk-1; Km = 530 nM for ATP).	VEGF Receptor 2 Kinase Inhibitor III	sample	Sample	105.13	100.196	91.07	107.814
5284352	CC(C)CC1C(=O)N2CCCC2C3(N1C(=O)C(O3)(C(C)C)NC(=O)C4CN(C5CC6=C(NC7=CC=CC(=C67)C5=C4)Br)C)O.CS(=O)(=O)O	NOJMTMIRQRDZMT-JGYCFGIMSA-N	Bromocriptine mesylate	Enzo Screen-Well FDA-approved Drug	\(4R)-10-bromo-N-[(1S,2S,4R,7S)-2-hydroxy-7-(2-methylpropyl)-5,8-dioxo-4-(propan-2-yl)-3-oxa-6,9-diazatricyclo[7.3.0.0²,?]dodecan-4-yl]-6-methyl-6,11-diazatetracyclo[7.6.1.0²,?.0¹²,¹?]hexadeca-1(15),2,9,12(16),13-pentaene-4-carboxamide; methanesulfonic acid\""	Bromocriptine mesylate	sample	Sample	103.05	97.8374	85.41	105.052
NA	NA	NA	Negative	NA	NA	NA	dmso	DMSO	99.61	101.104	99.84	99.6378
9941095	CC1=CC=C(C=C1)S(=O)(=O)O.CC1=CC=C(C=C1)S(=O)(=O)O.CS(=O)(=O)CCNCC1=CC=C(O1)C2=CC3=C(C=C2)N=CN=C3NC4=CC(=C(C=C4)OCC5=CC(=CC=C5)F)Cl	UWYXLGUQQFPJRI-UHFFFAOYSA-N	Lapatinib ditosylate	Enzo Screen-Well FDA-approved Drug	bis(4-methylbenzene-1-sulfonic acid); N-{3-chloro-4-[(3-fluorophenyl)methoxy]phenyl}-6-(5-{[(2-methanesulfonylethyl)amino]methyl}furan-2-yl)quinazolin-4-amine	Lapatinib ditosylate	sample	Sample	94.35	88.5092	93.51	110.277
9875424	CC1(CC=C(C2=C1C=CC(=C2)C=CC3=CC=C(C=C3)C(=O)O)C4=CC=CC=C4)C	VUODRPPTYLBGFM-CMDGGOBGSA-N	BMS-189453	Sigma Aldrich Custom Order March 2016	BMS-189453 is a potent RARÎ² agonist that acts as an antagonist against RARÎ± and RARÎ³. BMS-189453 induces RARÎ² reporter gene expression at sub nanomolar levels, and is 30 fold more potent than all-trans retinoic acid for inducing TGFÎ² activity in normal breast cells. The compound BMS-189453 does not transactivate RARÎ± or Î³ transcriptional activity, but binding to those family members induce…	4-[(E)-2-(5,5-dimethyl-8-phenyl-5,6-dihydro-2-naphthalenyl)ethenyl]benzoic acid	sample	Sample	91.63	99.1228	101.23	111.477
NA	NA	NA	Negative	NA	NA	NA	dmso	DMSO	92.98	101.777	100.01	90.0729
NA	NA	NA	Negative	NA	NA	NA	dmso	DMSO	106.61	93.4137	103.48	112.339
4059895	CC1=C(C2=C(N1CC3=CC=C(C=C3)Cl)C=CC(=C2)OC)CC(=O)O	ZCEPWIDYPWMCOY-UHFFFAOYSA-N	1-(4-Chlorobenzyl)-5-methoxy-2-methylindole-3-acetic acid	LOPAC 1280	NSAID; putative inhibitor of multidrug resistance-associated protein 1 (MRP1)	1-(4-Chlorobenzyl)-5-methoxy-2-methylindole-3-acetic acid	sample	Sample	90.95	104.181	96.83	102.664
6917719	CC(C(=O)N1CCCC1C(=O)O)NC(CCC2=CC=CC=C2)C(=O)O.O.O	MZYVOFLIPYDBGD-MLZQUWKJSA-N	Enalaprilat	Sigma Aldrich Custom Order March 2016	Enalaprilat is an inhibitor of angiotensin converting enzyme (ACE), antihypertensive, and a Bradykinin B1 receptor activator. Enalaprilat has nM potency versus ACE and also activates B1 receptors to release NO.	(2S)-1-((2S)-2-{[(1S)-1-carboxy-3-phenylpropyl]amino}propanoyl)-2-pyrrolidinecarboxylic acid dihydrate	sample	Sample	94.86	102.263	100.84	109.438
NA	NA	NA	Negative	NA	NA	NA	dmso	DMSO	105.2	108.799	104.32	99.8931
3025944	C1=C(SC=C1Br)COC2=NC(=NC3=C2NC=N3)N	JUJPKFNFCWJBCX-UHFFFAOYSA-N	Lomeguatrib	Sigma Aldrich Custom Order March 2016	Lomeguatrib is a highly potent inactivator of O(6)-methylguanine-DNA methyltransferase (MGMT), a DNA repair protein which can confer resistance to some cancer chemotherapeutics, in particular the DNA alkylating agents such as Temozolomide, DTIC, Carmustine, etc. Lomeguatrib is a highly potent inactivator of MGMT and can be used to further investigate mechanisms of resistance. It is a potent irrev…	6-[(4-bromo-2-thienyl)methoxy]-1H-purin-2-amine	sample	Sample	106.8	100.78	97.68	113.177
44156930	CN1CCN(CC1)CCCCOC2=C(C3=C(C(=C2)O)C(=O)C=C(O3)C4=CC=CC=C4)OC	ICGYSEWPMDWBIL-UHFFFAOYSA-N		Sigma Aldrich Custom Order March 2016	TubeID [194346475] PlateID [B02321645] Tube Volume:300uL Concentration:10.642		sample	Sample	34.93	25.2785	133.47	119.096
107759	COC1=CC=CC=C1CNCCCCCCNCCCCCCCCNCCCCCCNCC2=CC=CC=C2OC.Cl.Cl.Cl.Cl	CDKGGOUDHGSFAF-UHFFFAOYSA-N	Methoctramine tetrahydrochloride	LOPAC 1280	Selective M2 muscarinic acetylcholine receptor antagonist	Methoctramine tetrahydrochloride	sample	Sample	87.62	104.183	103.03	97.9818
1548943	CC(C)C=CCCCCC(=O)NCC1=CC(=C(C=C1)O)OC	YKPUWZUDDOIDPM-SOFGYWHQSA-N	Capsaicin	Enzo Screen-Well Natural Product	(6E)-N-[(4-hydroxy-3-methoxyphenyl)methyl]-8-methylnon-6-enamide	Capsaicin	sample	Sample	96.98	97.7106	94.95	105.722
5656	CN(C)CC(C1=CC=C(C=C1)OC)C2(CCCCC2)O	PNVNVHUZROJLTJ-UHFFFAOYSA-N	Venlafaxine	Enzo Screen-Well FDA-approved Drug	1-[2-(dimethylamino)-1-(4-methoxyphenyl)ethyl]cyclohexan-1-ol	Venlafaxine	sample	Sample	106.89	102.083	105.79	109.658
2708	C1=CC(=CC=C1CCCC(=O)O)N(CCCl)CCCl	JCKYGMPEJWAADB-UHFFFAOYSA-N	Chlorambucil	Enzo Screen-Well FDA-approved Drug	4-{4-[bis(2-chloroethyl)amino]phenyl}butanoic acid	Chlorambucil	sample	Sample	79.69	87.9819	99.49	101.608
NA	NA	NA	Negative	NA	NA	NA	dmso	DMSO	99.38	98.4914	98.82	92.8503
NA	NA	NA	Negative	NA	NA	NA	dmso	DMSO	107.86	99.9138	102.79	95.451
NA	NA	NA	Negative	NA	NA	NA	dmso	DMSO	95.13	99.0125	102.37	100.938
2742550	CC1=C(C=C(N1CCCN2CCOCC2)C3=CC=CC=C3)C(=O)NC4=CC=CC(=C4)C(F)(F)F	NCZYSQOTAYFTNM-UHFFFAOYSA-N	HC-067047	Sigma Aldrich Custom Order March 2016	HC-067047 is a potent, selective inhibitor of hTRPV4. The compound inhibits human, rat and mouse TRPV4 with IC 50 values of 48, 133 and 17 nM, respectively. HC-067047 does not inhibit other TRPV isoforms at concentrations up to 5 Î¼M. HC-067047 inhibits hERG channel and the menthol receptor TRPM8 with IC 50 values of 370 and 780 nM, respectively.	2-methyl-1-[3-(4-morpholinyl)propyl]-5-phenyl-N-[3-(trifluoromethyl)phenyl]-1H-pyrrole-3-carboxamide	sample	Sample	94.31	92.8321	95.04	115.355
5517	C1CN(CC1N)C2=C(C=C3C(=O)C(=CN(C3=N2)C4=C(C=C(C=C4)F)F)C(=O)O)F	WUWFMDMBOJLQIV-UHFFFAOYSA-N	Tosufloxacin	Enzo Screen-Well FDA-approved Drug	\7-(3-aminopyrrolidin-1-yl)-1-(2,4-difluorophenyl)-6-fluoro-4-oxo-1,4-dihydro-1,8-naphthyridine-3-carboxylic acid\""	Tosufloxacin	sample	Sample	101.51	106.099	104.55	104.079
5212	CCCC1=NN(C2=C1NC(=NC2=O)C3=C(C=CC(=C3)S(=O)(=O)N4CCN(CC4)C)OCC)C	BNRNXUUZRGQAQC-UHFFFAOYSA-N	Sildenafil	Enzo Screen-Well FDA-approved Drug	\5-[2-ethoxy-5-(4-methylpiperazine-1-sulfonyl)phenyl]-1-methyl-3-propyl-1H,6H,7H-pyrazolo[4,3-d]pyrimidin-7-one\""	Sildenafil	sample	Sample	94.02	100.654	95.06	103.357
2148	C1=CC(=CC=C1C(=O)NCC(=O)O)N	HSMNQINEKMPTIC-UHFFFAOYSA-N	4-Aminohippuric Acid	Selleck Cherry Pick 1	4-Aminohippuric acid is a typical substrate of organic anion transport systems.	4-Aminohippuric Acid	sample	Sample	94.91	96.7783	95.55	105.679
998021	C1=CC=C(C=C1)C(C2=CC=CC=C2)C(=O)NC3=CC=C(C=C3)S(=O)(=O)NC4=NC=CS4	URSQNPPONHUJDL-UHFFFAOYSA-N	2,2-diphenyl-N-{4-[(1,3-thiazol-2-ylamino)sulfonyl]phenyl}acetamide	Sigma Aldrich Custom Order March 2016	TubeID [194346486] PlateID [B02321645] Tube Volume:350uL Concentration:10.169	2,2-diphenyl-N-{4-[(1,3-thiazol-2-ylamino)sulfonyl]phenyl}acetamide	sample	Sample	105.07	93.6074	86.02	108.349
11595431	C1=CC=C(C=C1)OC2=CC=CC(=C2)CNC3=CC=C(C=C3)CCC(=O)O	DGENZVKCTGIDRZ-UHFFFAOYSA-N	GW9508	Selleck Cherry Pick 1	GW9508 is a potent and selective agonist for FFA1 (GPR40) with pEC50 of 7.32.	GW9508	sample	Sample	97.9	91.4733	103.64	109.772
NA	NA	NA	Negative	NA	NA	NA	dmso	DMSO	101.01	94.0047	103.37	102.654
9576413	C=CCN1CCC23C4C(=NN=C5CCC6(C7CC8=C9C6(C5OC9=C(C=C8)O)CCN7CC=C)O)CCC2(C1CC1=C3C(=C(C=C1)O)O4)O	AJPSBXJNFJCCBI-YOHUGVJRSA-N	Naloxonazine	Enzo Screen-Well FDA-approved Drug	\(1S,5R,13R,14E,17S)-14-{2-[(1S,5R,13R,14E,17S)-10,17-dihydroxy-4-(prop-2-en-1-yl)-12-oxa-4-azapentacyclo[9.6.1.0¹,¹³.0?,¹?.0?,¹?]octadeca-7(18),8,10-trien-14-ylidene]hydrazin-1-ylidene}-4-(prop-2-en-1-yl)-12-oxa-4-azapentacyclo[9.6.1.0¹,¹³.0?,¹?.0?,¹?]octadeca-7(18),8,10-triene-10,17-diol\""	Naloxonazine	sample	Sample	89.05	99.6213	104.67	116.628
6434251	CCCCC(C)(C)C(C=CC1C(CC(=O)C1CC=CCCCC(=O)O)O)O	QAOBBBBDJSWHMU-BKSAQPBESA-N	16,16-Dimethyl-prostaglandin E2	Enzo Screen-Well Bioactive Lipid	(5Z)-7-[(1R,2R,3R)-3-hydroxy-2-[(1E,3R)-3-hydroxy-4,4-dimethyloct-1-en-1-yl]-5-oxocyclopentyl]hept-5-enoic acid	16,16-Dimethyl-prostaglandin E2	sample	Sample	109.78	100.169	94.65	108.568
5723	COC1=C(C=CC(=C1)C2=NNC(=O)C=C2)OC(F)F	HJMQDJPMQIHLPB-UHFFFAOYSA-N	Zardaverine	LOPAC 1280	Phosphodiesterase III (PDE III) and phosphodiesterase IV (PDE IV) inhibitor	Zardaverine	sample	Sample	114.16	101.768	90.46	109.599
5578	COC1=CC(=CC(=C1OC)OC)CC2=CN=C(N=C2N)N	IEDVJHCEMCRBQM-UHFFFAOYSA-N	Trimethoprim	Enzo Screen-Well FDA-approved Drug	\5-[(3,4,5-trimethoxyphenyl)methyl]pyrimidine-2,4-diamine\""	Trimethoprim	sample	Sample	93.9	100.081	103.68	110.811
NA	NA	NA	Negative	NA	NA	NA	dmso	DMSO	109.05	104.281	101.01	93.2451
NA	NA	NA	Negative	NA	NA	NA	dmso	DMSO	98.51	109.315	106.42	97.0092
6324605	CCC1C(C(C(N(CC(CC(C(C(C(C(C(=O)O1)C)OC2CC(C(C(O2)C)O)(C)OC)C)OC3C(C(CC(O3)C)N(C)C)O)(C)O)C)C)C)O)(C)O	MQTOSJVFKKJCRP-ZOFOWXHFSA-N	Azithromycin	Enzo Screen-Well FDA-approved Drug	\(2R,3S,4R,5R,8R,11R,12S,13S,14R)-11-{[(2S,3R,4S,6R)-4-(dimethylamino)-3-hydroxy-6-methyloxan-2-yl]oxy}-2-ethyl-3,4,10-trihydroxy-13-{[(2R,4R,5S,6S)-5-hydroxy-4-methoxy-4,6-dimethyloxan-2-yl]oxy}-3,5,6,8,10,12,14-heptamethyl-1-oxa-6-azacyclopentadecan-15-one\""	Azithromycin	sample	Sample	109.06	105.561	91.23	104.745
6603967	C1CN=C2C3=CC=CC=C3SC(=N)N2C1	JNENSSREQFBZGT-UHFFFAOYSA-N	PD 404,182	LOPAC 1280	KDO-8-P synthase inhibitor	PD 404,182	sample	Sample	99.88	100.011	91.92	111.784
NA	NA	NA	Negative	NA	NA	NA	dmso	DMSO	109.15	105.615	104.71	94.5385
2049	COC1=C(C=C2C(=C1)N=CC(=N2)C3=CC=CC=C3)OC	QNOXYUNHIGOWNY-UHFFFAOYSA-N	Tyrphostin AG 1296	LOPAC 1280	Selective inhibitor of platelet-derived growth factor (PDGF) receptor	Tyrphostin AG 1296	sample	Sample	105.91	98.0965	97.34	110.69
6014	CC(CN1C2=CC=CC=C2SC3=CC=CC=C31)N(C)C.Cl	XXPDBLUZJRXNNZ-UHFFFAOYSA-N	Promethazine.HCl	Enzo Screen-Well FDA-approved Drug	dimethyl[1-(10H-phenothiazin-10-yl)propan-2-yl]amine hydrochloride	Promethazine.HCl	sample	Sample	100.82	103.919	96.12	120.808
444899	CCCCCC=CCC=CCC=CCC=CCCCC(=O)O	YZXBAPSDXZZRGB-DOFZRALJSA-N	Arachidonic acid	Enzo Screen-Well Fatty Acid	(5Z,8Z,11Z,14Z)-icosa-5,8,11,14-tetraenoic acid	Arachidonic acid	sample	Sample	94.64	99.6553	103.35	108.487
NA	NA	NA	Negative	NA	NA	NA	dmso	DMSO	110.26	105.465	103.3	106.178
NA	NA	NA	Negative	NA	NA	NA	dmso	DMSO	101.46	108.146	101.96	101.59
NA	NA	NA	Negative	NA	NA	NA	dmso	DMSO	102.49	99.6101	100.88	97.2163
3752	C1=CC(=C(C=C1Cl)C2=NC(=NC(=N2)N)N)Cl	ATCGGEJZONJOCL-UHFFFAOYSA-N	Irsogladine	Enzo Screen-Well FDA-approved Drug	\6-(2,5-dichlorophenyl)-1,3,5-triazine-2,4-diamine\""	Irsogladine	sample	Sample	104.84	105.077	94.45	107.419
11957694	C[N+]1(C2CC(CC1C3C2O3)OC(=O)C(CO)C4=CC=CC=C4)C.[N+](=O)([O-])[O-]	BSQIVYOSLFLSGE-UXXRHRDBSA-N	(-)-Scopolamine methyl nitrate	LOPAC 1280	Competitive muscarinic acetylcholine receptor antagonist	(-)-Scopolamine methyl nitrate	sample	Sample	98.74	99.7356	93.1	106.375
4879	C1=CC=C(C=C1)N2C3=C(C=N2)C(=NC=N3)N	KKDPIZPUTYIBFX-UHFFFAOYSA-N	PP3	CalbioChem Kinase Inhibitor I (V2)	A negative control compound for the Src family protein tyrosine kinase inhibitor PP2 (Cat. No. 529573).However, it inhibits the activity of EGFR kinase (IC50 = 2.7 Î¼M).	PP3	sample	Sample	110.41	102.762	91.38	103.825
128355	C1=CC=C2C(=C1)C=CC(=N2)COC3=CC=CC(=C3)NC4=CC=CC=C4C(=O)O	LMPZHLXYBWGGNT-UHFFFAOYSA-N	SR 2640	LOPAC 1280	Subtype specific CysLT1 leukotriene receptor antagonist.	SR 2640	sample	Sample	97.15	103.647	91.45	105.579
521951	CCCCOC1=NC2=CC=CC=C2C(=C1)C(=O)NCCN(CC)CC.Cl	IVHBBMHQKZBJEU-UHFFFAOYSA-N	Dibucaine (Cinchocaine) HCl	Selleck Cherry Pick 1	Dibucaine (Cinchocaine) HCl is a local anesthetics.	Dibucaine (Cinchocaine) HCl	sample	Sample	94.77	97.2444	98.93	112.302
5405	CC(C)(C)C1=CC=C(C=C1)C(CCCN2CCC(CC2)C(C3=CC=CC=C3)(C4=CC=CC=C4)O)O	GUGOEEXESWIERI-UHFFFAOYSA-N	Terfenadine	LOPAC 1280	Non-sedating H1 histamine receptor antagonist	Terfenadine	sample	Sample	106.61	95.2349	100.76	109.16
5743	CC1CC2C3CCC4=CC(=O)C=CC4(C3(C(CC2(C1(C(=O)CO)O)C)O)F)C	UREBDLICKHMUKA-CXSFZGCWSA-N	Dexamethasone	Enzo Screen-Well FDA-approved Drug	\(1R,2S,10S,11S,13R,14R,15S,17S)-1-fluoro-14,17-dihydroxy-14-(2-hydroxyacetyl)-2,13,15-trimethyltetracyclo[8.7.0.0²,?.0¹¹,¹?]heptadeca-3,6-dien-5-one\""	Dexamethasone	sample	Sample	102.2	100.197	81.62	111.72
NA	NA	NA	Negative	NA	NA	NA	dmso	DMSO	104.32	102.247	98.87	110.175
9865387	CN(CCOC1=CC=C(C=C1)CC2C(=O)NC(=O)S2)C3=CC=CC=N3.Cl	XRSCTTPDKURIIJ-UHFFFAOYSA-N	Rosiglitazone HCl	Selleck Cherry Pick 1	Rosiglitazone is a blood glucose-lowering drugs, stimulating insulin secretion by binding to the PPAR receptors in fat cells.	Rosiglitazone HCl	sample	Sample	71.36	70.7845	117.01	115.532
5723	COC1=C(C=CC(=C1)C2=NNC(=O)C=C2)OC(F)F	HJMQDJPMQIHLPB-UHFFFAOYSA-N	Zardaverine	Enzo Screen-Well FDA-approved Drug	\6-[4-(difluoromethoxy)-3-methoxyphenyl]-2,3-dihydropyridazin-3-one\""	Zardaverine	sample	Sample	100.82	109.792	92.57	111.238
60752	CCCCCCCN(CC)CCCC(C1=CC=C(C=C1)NS(=O)(=O)C)O.CCCCCCCN(CC)CCCC(C1=CC=C(C=C1)NS(=O)(=O)C)O.C(=CC(=O)O)C(=O)O	PCIOHQNIRPWFMV-UHFFFAOYSA-N	Ibutilide fumarate	Selleck Cherry Pick 1	Ibutilide is a Class III antiarrhythmic agent that is indicated for acute cardioconversion of atrial fibrillation and atrial flutter of a recent onset to sinus rhythm by induction of slow inward sodium current, which prolongs action potential and refractory period of myocardial cells.	Ibutilide fumarate	sample	Sample	59.64	70.5876	88.38	131.647
2733515	CC(=NCC1=CC(=CC=C1)CN)N.Cl.Cl	WDJHSQZCZGPGAA-UHFFFAOYSA-N	1400W dihydrochloride	LOPAC 1280	Selective inhibitor of inducible nitric oxide synthase (iNOS)	1400W dihydrochloride	sample	Sample	119.19	100.518	90.64	109.029
10932563	CC1(C2CCC(C2)C1(C)NC)C	IMYZQPCYWPFTAG-VFXVZZSQSA-N	Mecamylamine	Enzo Screen-Well FDA-approved Drug	\(1S,4R)-N,2,3,3-tetramethylbicyclo[2.2.1]heptan-2-amine\""	Mecamylamine	sample	Sample	105.99	100.615	83.29	106.771
71405	CN1CCN(CC1)CC(=O)N2C3=CC=CC=C3C(=O)NC4=C2N=CC=C4.Cl.Cl	FFNMBRCFFADNAO-UHFFFAOYSA-N	Pirenzepine.2HCl	Enzo Screen-Well FDA-approved Drug	\2-[2-(4-methylpiperazin-1-yl)acetyl]-2,4,9-triazatricyclo[9.4.0.0³,?]pentadeca-1(11),3,5,7,12,14-hexaen-10-one dihydrochloride\""	Pirenzepine.2HCl	sample	Sample	105.63	100.887	90.46	106.057
6437085	CCCCCCCCC=CCCCCCCCC(=O)OCC(CO)OC(=O)C	PWTCCMJTPHCGMS-KHPPLWFESA-N	1-Oleoyl-2-acetyl-glycerol	Enzo Screen-Well Bioactive Lipid	(2S)-2-(acetyloxy)-3-hydroxypropyl (9Z)-octadec-9-enoate	1-Oleoyl-2-acetyl-glycerol	sample	Sample	106.1	98.9494	89.44	105.761
33613	CC1(C(N2C(S1)C(C2=O)NC(=O)C(C3=CC=C(C=C3)O)N)C(=O)O)C	LSQZJLSUYDQPKJ-NJBDSQKTSA-N	Amoxicillin	Enzo Screen-Well FDA-approved Drug	\(2S,5R,6R)-6-[(2R)-2-amino-2-(4-hydroxyphenyl)acetamido]-3,3-dimethyl-7-oxo-4-thia-1-azabicyclo[3.2.0]heptane-2-carboxylic acid\""	Amoxicillin	sample	Sample	102.83	106.546	105.02	103.832
2895500	CCOC1=C(C=C(C=C1)C(C2=C(C3=C(C=CC(=N3)C)C=C2)O)NC4=CC=CC=N4)C	CYNZBLNMIJNBSF-UHFFFAOYSA-N	HLM006474	Sigma Aldrich Custom Order March 2016	HLM006474 is a pan-E2F transcription factor inhibitor. E2F s part of the CDK/Rb/E2F pathway. When phosphorylated by CDKs, the tumor suppressor retinoblastoma protein (Rb) is inactivated, releasing E2Fs and allowing cell cycle progression. HLM006474 inhibited DNA-binding of all E2F complexes and down-regulated expression of E2F4 protein. HLM006474 induced apoptosis of A375 melanoma cells and syner…	7-[(4-ethoxy-3-methylphenyl)(2-pyridinylamino)methyl]-2-methyl-8-quinolinol	sample	Sample	84.06	87.7183	94.75	115.03
3454	C1=NC2=C(N1COC(CO)CO)NC(=NC2=O)N	IRSCQMHQWWYFCW-UHFFFAOYSA-N	Ganciclovir	Enzo Screen-Well FDA-approved Drug	\2-amino-9-{[(1,3-dihydroxypropan-2-yl)oxy]methyl}-6,9-dihydro-1H-purin-6-one\""	Ganciclovir	sample	Sample	103.32	108.129	97.16	107.003
NA	NA	NA	Negative	NA	NA	NA	dmso	DMSO	97.73	102.419	106.18	106.346
53235510	CCN1CCN(CC1)C2=CC=C(C=C2)NC3=CC(=NC=N3)N(C)C(=O)NC4=C(C(=CC(=C4Cl)OC)OC)Cl	QADPYRIHXKWUSV-UHFFFAOYSA-N	BGJ398 (NVP-BGJ398)	Selleck Cherry Pick 1	BGJ398 (NVP-BGJ398) is a potent and selective inhibitor of FGFR1, FGFR2 and FGFR3 with IC50 of 0.9 nM, 1.4 nM and 1 nM, respectively.	BGJ398 (NVP-BGJ398)	sample	Sample	96.82	99.6476	99	99.7428
122121	CCCCCCCCCCCCCCC(C(C(CO)N)O)O	AERBNCYCJBRYDG-KSZLIROESA-N	Phytosphingosine	Enzo Screen-Well Natural Product	(2S,3S,4R)-2-aminooctadecane-1,3,4-triol	Phytosphingosine	sample	Sample	75.6	98.7588	124.01	104.088
5940264	C1CC(=CBr)OC(=O)C1C2=CC=CC3=CC=CC=C32	BYUCSFWXCMTYOI-ZRDIBKRKSA-N	Bromoenol lactone	LOPAC 1280	Calcium-independent phospholipase A2 inhibitor; magnesium-dependent phosphatidate phosphohydrolase inhibitor	Bromoenol lactone	sample	Sample	100.08	97.3142	94.51	111.867
71681561	C1CC(CN(C1)C(=O)C2=CC=CC(=C2)C3=CC=CO3)C(=O)NC4=CC=C(C=C4)Cl	HERLZBNILRVHQN-UHFFFAOYSA-N	CCG-203971	Sigma Aldrich Custom Order March 2016	CCG-203971 is an inhibitor of the Rho/MKL1/SRF transcriptional pathway, which has been shown to play a role in metastasis of melanoma and breast cancer and clinically associated with castration-resistant prostate cancer. CCG-203971 is a second-generation analog of CCG-1423 (SML0987) with an IC 50 of 4.2 Î¼M vs 1 Î¼M for CCG-1423, but less cytotoxicity. In mouse studies, CCG-203971 inhibited invas…	N-(4-chlorophenyl)-1-(3-(furan-2-yl)benzoyl)piperidine-3-carboxamide	sample	Sample	98.67	86.8262	95.09	115.534
65016	CC(C)CN(CC(C(CC1=CC=CC=C1)NC(=O)OC2CCOC2)O)S(=O)(=O)C3=CC=C(C=C3)N	YMARZQAQMVYCKC-OEMFJLHTSA-N	Amprenavir	Enzo Screen-Well FDA-approved Drug	\(3S)-oxolan-3-yl N-[(2S,3R)-3-hydroxy-4-[N-(2-methylpropyl)(4-aminobenzene)sulfonamido]-1-phenylbutan-2-yl]carbamate\""	Amprenavir	sample	Sample	101.31	103.288	100.44	107.734
5282106	CCCCCCCCC=CCCCCCCCC(=O)NCCC1=CC(=C(C=C1)O)O	QQBPLXNESPTPNU-KTKRTIGZSA-N	Oleoyl dopamine	Enzo Screen-Well Bioactive Lipid	(9Z)-N-[2-(3,4-dihydroxyphenyl)ethyl]octadec-9-enamide	Oleoyl dopamine	sample	Sample	88.42	98.1173	103	117.814
3125	CC(CC1=CC=C(C=C1)O)(C(=O)O)N	NHTGHBARYWONDQ-UHFFFAOYSA-N	DL-alpha-Methyl-p-tyrosine	LOPAC 1280	Inhibitor of catecholamine synthesis and tyrosine hydroxylase	DL-alpha-Methyl-p-tyrosine	sample	Sample	116.52	102.752	113.87	105.663
65478	CC1CC2C3CCC4=CC(=O)C=CC4(C3(C(CC2(C1(C(=O)COP(=O)([O-])[O-])O)C)O)F)C.[Na+].[Na+]	PLCQGRYPOISRTQ-LWCNAHDDSA-L	Betamethasone 21-phosphate disodium	Sigma Aldrich Custom Order March 2016	TubeID [194346793] PlateID [B02318623] Tube Volume:325uL Concentration:10.129	sodium 2-((8S,9R,10S,11S,13S,14S,16S,17R)-9-fluoro-11,17-dihydroxy-10,13,16-trimethyl-3-oxo-6,7,8,9,10,11,12,13,14,15,16,17-dodecahydro-3H-cyclopenta[a]phenanthren-17-yl)-2-oxoethyl phosphate	sample	Sample	106.15	97.2417	83.85	111.065
2794	CC(C)N=C1C=C2C(=NC3=CC=CC=C3N2C4=CC=C(C=C4)Cl)C=C1NC5=CC=C(C=C5)Cl	WDQPAMHFFCXSNU-UHFFFAOYSA-N	Clofazimine	Sigma Aldrich Custom Order March 2016	TubeID [194346748] PlateID [B02318623] Tube Volume:325uL Concentration:10.399	(3E)-N,5-bis(4-chlorophenyl)-3-{[(E)-1-methylethyl]imino}-3,5-dihydro-2-phenazinamine	sample	Sample	72.2	89.574	109	117.632
51634	CCCCN1CC(C(C(C1CO)O)O)O	UQRORFVVSGFNRO-UTINFBMNSA-N	Miglustat	Enzo Screen-Well FDA-approved Drug	\(2R,3R,4R,5S)-1-butyl-2-(hydroxymethyl)piperidine-3,4,5-triol\""	Miglustat	sample	Sample	95.57	100.38	97.24	114.312
60877	C1C(OC(S1)CO)N2C=C(C(=NC2=O)N)F	XQSPYNMVSIKCOC-NTSWFWBYSA-N	Emtricitabine	Enzo Screen-Well FDA-approved Drug	\4-amino-5-fluoro-1-[(2R,5S)-2-(hydroxymethyl)-1,3-oxathiolan-5-yl]-1,2-dihydropyrimidin-2-one\""	Emtricitabine	sample	Sample	99.4	104.688	96.12	104.685
NA	NA	NA	Negative	NA	NA	NA	dmso	DMSO	104.46	114.046	102.71	95.6668
11957728	C[N+]1(C2CCC1CC(C2)OC(=O)C3=CNC4=CC=CC=C43)C.[I-]	FAVUCMGCKDICCE-UHFFFAOYSA-N	3-Tropanylindole-3-carboxylate methiodide	LOPAC 1280	Potent, water soluble 5-HT3 serotonin receptor antagonist	3-Tropanylindole-3-carboxylate methiodide	sample	Sample	105.57	100.16	95.52	113.733
123631	COC1=C(C=C2C(=C1)N=CN=C2NC3=CC(=C(C=C3)F)Cl)OCCCN4CCOCC4	XGALLCVXEZPNRQ-UHFFFAOYSA-N	Gefitinib	Enzo Screen-Well FDA-approved Drug	N-(3-chloro-4-fluorophenyl)-7-methoxy-6-[3-(morpholin-4-yl)propoxy]quinazolin-4-amine	Gefitinib	sample	Sample	109.69	89.8558	94.97	106.345
10465	CCCCCCCCCCCCCCCCC(=O)O	KEMQGTRYUADPNZ-UHFFFAOYSA-N	Heptadecanoic acid	Enzo Screen-Well Fatty Acid	heptadecanoic acid	Heptadecanoic acid	sample	Sample	94.91	99.9333	102.77	102.711
6446027	CCCCCC(=O)C=CC=CCCCCCCCC(=O)O	JHXAZBBVQSRKJR-BSZOFBHHSA-N	13-Ketooctadecadienoioc acid	Enzo Screen-Well Bioactive Lipid	(9Z,11E)-13-oxooctadeca-9,11-dienoic acid	13-Ketooctadecadienoioc acid	sample	Sample	97.64	99.942	95.92	102.845
17085	CCCCCCCCCCCCCCCCCCCCCCC(=O)O	XEZVDURJDFGERA-UHFFFAOYSA-N	Tricosanoic acid	Enzo Screen-Well Fatty Acid	tricosanoic acid	Tricosanoic acid	sample	Sample	99.78	99.6721	105.02	104.684
219104	CCC(C)SSC1=NC=CN1	BPBPYQWMFCTCNG-UHFFFAOYSA-N	PX 12	Sigma Aldrich Custom Order March 2016	PX-12 inhibits the thioredoxin redox system and HIF-1a activity. PX 12 inhibits hypoxia-induced HIF-1a transcriptional activity (IC50 11 nM) and proliferation of HT29 and MCF-7 tumor cells (IC50 1.9 and 0.9 uM, respectively).	2-(sec-butyldisulfanyl)-1H-imidazole	sample	Sample	104.75	83.7193	87.72	107.128
71312696	CCC(C)C1C(C=CC2(O1)CC3CC(O2)CC=C(C(C(C=CC=C4COC5C4(C(C=C(C5O)C)C(=O)O3)O)C)OC6CC(C(C(O6)C)OC7CC(C(C(O7)C)O)OC)OC)C)C	RRZXIRBKKLTSOM-NDJJZKGWSA-N	Abamectin	Enzo Screen-Well FDA-approved Drug		Abamectin	sample	Sample	94.37	100.548	101.19	102.85
6230	CC12CCC3C(C1CCC2(C#C)O)CCC4=CC(=O)CCC34	VIKNJXKGJWUCNN-XGXHKTLJSA-N	Norethindrone	Enzo Screen-Well FDA-approved Drug	\(1S,2R,10R,11S,14R,15S)-14-ethynyl-14-hydroxy-15-methyltetracyclo[8.7.0.0²,?.0¹¹,¹?]heptadec-6-en-5-one\""	Norethindrone	sample	Sample	90.98	96.4614	99.48	109.218
2857838	C1C=CC2C1C(NC3=C2C=C(C=C3)S(=O)(=O)N)C4=CC=C(C=C4)Br	YNCXHXYZTLIZTO-UHFFFAOYSA-N	4BP-TQS	Sigma Aldrich Custom Order March 2016	4BP-TQS is an atypical agonist of a7-nAChR that binds to the receptor in an intrasubunit cavity, and activates the channel via a mechanism that is distinct from conventional agonists. Maximal activation of a7-nAChR by 4BP-TQS is eight fold greater than activation by a maximum dose of acetylcholine (Ach), and 4BP-TQS can poteniate an EC 10 concentration of ACh to invoke a response that is 540-fold…	4-(4-bromophenyl)-3a,4,5,9b-tetrahydro-3H-cyclopenta[c]quinoline-8-sulfonamide	sample	Sample	91.29	102.463	95.26	113.972
1935	C1CCC2=NC3=CC=CC=C3C(=C2C1)N	YLJREFDVOIBQDA-UHFFFAOYSA-N	Tacrine	Enzo Screen-Well FDA-approved Drug	\1,2,3,4-tetrahydroacridin-9-amine\""	Tacrine	sample	Sample	97.1	102.082	95.7	109.277
3475	CC1=CC=C(C=C1)S(=O)(=O)NC(=O)NN2CC3CCCC3C2	BOVGTQGAOIONJV-UHFFFAOYSA-N	Gliclazide	Enzo Screen-Well FDA-approved Drug	1-[(4-methylbenzene)sulfonyl]-3-{octahydrocyclopenta[c]pyrrol-2-yl}urea	Gliclazide	sample	Sample	106.34	101.225	89.02	113.851
26758278	C=CCN(C1=CC=C(C=C1)Cl)S(=O)(=O)C2=CC=CC(=C2)C(=O)N3CCN(CC3)C4=NC=CC=N4	LYKDUHWPCUMXAS-UHFFFAOYSA-N	1-Azakenpaullone	CalbioChem Kinase Inhibitor III	NA	1-Azakenpaullone	sample	Sample	97.22	89.387	103.45	104.105
NA	NA	NA	Negative	NA	NA	NA	dmso	DMSO	98.88	100.065	101.2	119.704
NA	NA	NA	Negative	NA	NA	NA	dmso	DMSO	97.54	95.9807	102.03	99.9306
65752	C1CN2C(=NC3=CC=CC=C3C2=O)C4=C1C5=CC=CC=C5N4	ACVGWSKVRYFWRP-UHFFFAOYSA-N	Rutaecarpine	LOPAC 1280	Delayed rectifier K+ channel blocker; inhibits platelet aggregation; vasoldilator	Rutaecarpine	sample	Sample	102.76	97.0736	96.12	112.006
NA	NA	NA	Negative	NA	NA	NA	dmso	DMSO	94.9	101.104	101.71	94.5781
67356	C1CN(CCN1CCCN2C3=CC=CC=C3SC4=C2C=C(C=C4)C(F)(F)F)CCO.Cl.Cl	MBHNWCYEGXQEIT-UHFFFAOYSA-N	Fluphenazine.2HCl	Enzo Screen-Well FDA-approved Drug	2-(4-{3-[2-(trifluoromethyl)-10H-phenothiazin-10-yl]propyl}piperazin-1-yl)ethan-1-ol dihydrochloride	Fluphenazine.2HCl	sample	Sample	106.56	95.5808	100.99	115.705
NA	NA	NA	Negative	NA	NA	NA	dmso	DMSO	101.97	107.873	103.41	92.5466
447196	C1=C(C(=O)NC(=O)N1CC(C(=O)O)N)I	AXXYLTBQIQBTES-BYPYZUCNSA-N	S-5-Iodowillardiine	LOPAC 1280	Potent AMPA glutamate receptor agonist.	S-5-Iodowillardiine	sample	Sample	106.88	106.591	91.23	111.152
18924996	COCCOC1=C(C=C2C(=C1)N=CN=C2NC3=CC=CC(=C3)C#C)OCCO.Cl	BUOXOWNQZVIETJ-UHFFFAOYSA-N	OSI-420	Selleck Cherry Pick 1, Selleck Cherry Pick 2	OSI-420 is an active metabolite of Erlotinib which is an orally active EGFR inhibitor for inhibition of human EGFR and EGFR autophosphorylation with IC50 of 2 nM and 20 nM, respectively.	OSI-420	sample	Sample	102.48	99.0189	95.1	115.942
39765	CC(=O)OC1CC2CCC3C(C2(CC1N4CCCCC4)C)CCC5(C3CC(C5OC(=O)C)[N+]6(CCCCC6)C)C	BGSZAXLLHYERSY-XQIGCQGXSA-N	Vecuronium	Enzo Screen-Well FDA-approved Drug	\1-[(1S,2S,4S,5S,7S,10R,11S,13S,14R,15S)-5,14-bis(acetyloxy)-2,15-dimethyl-4-(piperidin-1-yl)tetracyclo[8.7.0.0²,?.0¹¹,¹?]heptadecan-13-yl]-1-methylpiperidin-1-ium\""	Vecuronium	sample	Sample	95.68	103.139	99.2	109.988
NA	NA	NA	Negative	NA	NA	NA	dmso	DMSO	94.91	98.2603	103.44	85.3988
54454	CCC(C)(C)C(=O)OC1CC(C=C2C1C(C(C=C2)C)CCC3CC(CC(=O)O3)O)C	RYMZZMVNJRMUDD-HGQWONQESA-N	Simvastatin	Enzo Screen-Well FDA-approved Drug	\(1S,3R,7S,8S,8aR)-8-{2-[(2R,4R)-4-hydroxy-6-oxooxan-2-yl]ethyl}-3,7-dimethyl-1,2,3,7,8,8a-hexahydronaphthalen-1-yl 2,2-dimethylbutanoate\""	Simvastatin	sample	Sample	81.67	98.3652	119.52	105.875
26759427	CC(C(=O)NC1=C(C=C(C=C1)Br)F)OC(=O)CC2=CC(=C(C=C2)OC)OC	CPCFVUGFFDJXJA-LLVKDONJSA-N	Quercetagetin	CalbioChem Kinase Inhibitor III	NA	Quercetagetin	sample	Sample	96.56	90.8504	98.25	109.067
6436006	CN(C)CC=C(C1=CC=C(C=C1)Br)C2=CN=CC=C2.Cl.Cl	CXGURXWCQYHDIR-ULPVBNQHSA-N	Zimelidine dihydrochloride	LOPAC 1280	Serotonin reuptake inhibitor; antidepressant	Zimelidine dihydrochloride	sample	Sample	86.56	99.0066	106.92	116.294
NA	NA	NA	Negative	NA	NA	NA	dmso	DMSO	101.38	102.577	93.14	89.6451
51039095	CC1CN(CC(N1)C)C2=CC=C(C=C2)C(=O)NC3=NNC(=C3)CCC4=CC(=CC(=C4)OC)OC	VRQMAABPASPXMW-HDICACEKSA-N	AZD4547	Selleck Cherry Pick 1	AZD4547 is a novel selective FGFR inhibitor targeting FGFR1, FGFR2, and FGFR3 with IC50 of of 0.2 nM, 2.5 nM, and 1.8 nM, respectively.	AZD4547	sample	Sample	71.68	85.3516	105.05	109.08
NA	NA	NA	Negative	NA	NA	NA	dmso	DMSO	105.03	102.013	101.59	99.8975
NA	NA	NA	Negative	NA	NA	NA	dmso	DMSO	105.34	104.173	101.59	110.539
26758854	CC(C(=O)NC1=CC=CC=C1C(=O)C)OC(=O)C=CC2=CC(=C(C=C2)O)OC	QXOJNEFKGCLXJA-CFRMROPGSA-N	H-8, Dihydrochloride	CalbioChem Kinase Inhibitor III	NA	H-8, Dihydrochloride	sample	Sample	99.61	98.1204	95.02	103.471
4938	CCCN1C=NC2=C1C(=O)N(C(=O)N2C)CCCCC(=O)C	RBQOQRRFDPXAGN-UHFFFAOYSA-N	Propentofylline	LOPAC 1280	Nerve growth factor stimulator; adenosine transport inhibitor; non-selective adenosine receptor antagonist	Propentofylline	sample	Sample	112.69	103.712	90.31	100.047
11210478	CC(C1=CC=CC=C1)NC(=O)C(=CC2=NC(=CC=C2)Br)C#N	VFUAJMPDXIRPKO-LQELWAHVSA-N	WP1066	Selleck Cherry Pick 1	WP1066 is a novel inhibitor of JAK2 and STAT3 with IC50 of 2.30 Î¼M and 2.43 Î¼M in HEL cells .	WP1066	sample	Sample	94.85	83.0395	95.15	105.455
5911	C[N+]1(CCN(CC1)C2=CC=CC=C2)C.[I-]	XFZJGFIKQCCLGK-UHFFFAOYSA-M	1,1-Dimethyl-4-phenyl-piperazinium iodide	LOPAC 1280	Nicotinic acetylcholine receptor agonist	1,1-Dimethyl-4-phenyl-piperazinium iodide	sample	Sample	92.99	98.9804	95.84	108.776
NA	NA	NA	Negative	NA	NA	NA	dmso	DMSO	91.79	96.5686	103.72	96.5417
NA	NA	NA	Negative	NA	NA	NA	dmso	DMSO	106.06	100.551	101.85	93.3054
176406	CC(C)N(CCC(=O)C1=CC2=CC=CC=C2C=C1)CC3=CC=CC=C3.Cl	NJTUORMLOPXPBY-UHFFFAOYSA-N	JAK3 Inhibitor IV	CalbioChem Kinase Inhibitor I (V2)	A potent and selective inhibitor of Janus tyrosine kinase-3 (JAK3; pIC50 = 7.1). A weak inhibitor of other tyrosine kinases (pIC50 = 5.6 for EGF-R; 4.4 for JAK1).	JAK3 Inhibitor IV	sample	Sample	96.96	101.349	96.06	110.391
52912652	C1CN(CCN1)C2=CC(=CC=C2)OC3=C(C=C(S3)S(=O)(=O)NCC4=CC=CC5=CC=CC=C54)Cl	YAAVQYDOVJQDFZ-UHFFFAOYSA-N		Sigma Aldrich Custom Order March 2016	TubeID [194346781] PlateID [B02318623] Tube Volume:275uL Concentration:10.611	4-chloro-N-(naphthalen-1-ylmethyl)-5-(3-piperazin-1-ylphenoxy)thiophene-2-sulfonamide	sample	Sample	0.28	8.55048	265.15	122.043
11957689	CN=C1N=C(N(S1)C2=CC=CC=C2)C3=CC=CC=C3.Br	YJYGOWVFDGULLL-UHFFFAOYSA-N	SCH-202676 hydrobromide	LOPAC 1280	Allosteric agonist and antagonist of G protein coupled receptors (GPCRs)	SCH-202676 hydrobromide	sample	Sample	106.52	97.5038	90.92	110.614
62978	COC1=C(C=C2C(=C1)C(=NC(=N2)N3CCN(CC3)C(=O)C4COC5=CC=CC=C5O4)N)OC.CS(=O)(=O)O	VJECBOKJABCYMF-UHFFFAOYSA-N	Doxazosin mesylate	LOPAC 1280	alpha1 adrenoceptor blocker	Doxazosin mesylate	sample	Sample	103.35	99.9403	95.48	110.48
5879	CC12CCC(CC1CCC3C2CCC4(C3CCC4=O)C)O	QGXBDMJGAMFCBF-HLUDHZFRSA-N	Androsterone	LOPAC 1280	Anabolic steroid	Androsterone	sample	Sample	112.54	95.0158	91.71	107.174
160355	CCC(CO)NC1=NC2=C(C(=N1)NCC3=CC=CC=C3)N=CN2C(C)C	BTIHMVBBUGXLCJ-OAHLLOKOSA-N	Roscovitine	LOPAC 1280	Potent, selective inhibitor of cyclin-dependent kinases (CDKs)	Roscovitine	sample	Sample	98.98	93.4327	93.87	103.328
5312547	CCCCCCCCC=CCCCCCCCCCCC(=O)O	VXCUECWODRDENC-KTKRTIGZSA-N	12(Z) Heneicosenoic acid	Enzo Screen-Well Fatty Acid	(12Z)-henicos-12-enoic acid	12(Z) Heneicosenoic acid	sample	Sample	97.98	103.102	95.45	115.26
5754	CC12CCC(=O)C=C1CCC3C2C(CC4(C3CCC4(C(=O)CO)O)C)O	JYGXADMDTFJGBT-VWUMJDOOSA-N	Hydrocortisone	Enzo Screen-Well FDA-approved Drug	\(1S,2R,10S,11S,14R,15S,17S)-14,17-dihydroxy-14-(2-hydroxyacetyl)-2,15-dimethyltetracyclo[8.7.0.0²,?.0¹¹,¹?]heptadec-6-en-5-one\""	Hydrocortisone	sample	Sample	94.59	98.9197	88.85	109.367
6253	C1=CN(C(=O)N=C1N)C2C(C(C(O2)CO)O)O	UHDGCWIWMRVCDJ-CCXZUQQUSA-N	Cytidine	Selleck Cherry Pick 1	Cytidine is a nucleoside molecule that is formed when cytosine is attached to a ribose ring, cytidine is a component of RNA.	Cytidine	sample	Sample	94.13	100.012	85.28	110.603
53428670	CCOC(=O)C1=CSC(=N1)NC2=CC=C(C=C2)Cl	ULUBAPWNHROTEU-UHFFFAOYSA-N	O4I2	Sigma Aldrich Custom Order March 2016	O4I2 is a potent inducer of the Octamer-binding transcription factor 4 (Oct3/4) in various human cell lines including human fibroblasts. In principle O4I2 could be a useful tool for chemical-mediated induction of pluripotency in somatic cells.	ethyl 2-(4-chloroanilino)-1,3-thiazole-4-carboxylate	sample	Sample	99.36	96.9784	99.67	113.203
119305	CC(=O)C1C2=C(C(=C3C(=O)C=C(C4=C5C(=CC(=O)C6=C(C(=C(CC1(C)O)C(=C56)C2=C43)OC)O)OC)OC)O)OC	VANSZAOQCMTTPB-SETSBSEESA-N	Hypocrellin A	Enzo Screen-Well Natural Product	(12S,13R)-12-acetyl-9,13,19-trihydroxy-5,10,16,21-tetramethoxy-13-methylhexacyclo[13.8.0.0²,¹¹.0³,?.0?,²².0¹?,²³]tricosa-1,3,5,8,10,15,18(23),19,21-nonaene-7,17-dione	Hypocrellin A	sample	Sample	67.12	75.8038	97.21	108.483
2753	CN(C1CCCCC1)C(=O)CCCOC2=CC3=C(C=C2)NC(=O)C=C3	UIAYVIIHMORPSJ-UHFFFAOYSA-N	Cilostamide	Enzo Screen-Well FDA-approved Drug	\N-cyclohexyl-N-methyl-4-[(2-oxo-1,2-dihydroquinolin-6-yl)oxy]butanamide\""	Cilostamide	sample	Sample	105.33	100.306	103.64	111.461
5959	C1=CC(=CC=C1C(C(CO)NC(=O)C(Cl)Cl)O)[N+](=O)[O-]	WIIZWVCIJKGZOK-RKDXNWHRSA-N	Chloramphenicol	Enzo Screen-Well FDA-approved Drug	\2,2-dichloro-N-[(1R,2R)-1,3-dihydroxy-1-(4-nitrophenyl)propan-2-yl]acetamide\""	Chloramphenicol	sample	Sample	92.24	100.46	93.13	112.469
212231	C1CCC(C(C1)N2CCC(CC2)C3=CC=CC=C3)O.Cl	XJNUHVMJVWOYCW-UHFFFAOYSA-N	(Â±)-Vesamicol hydrochloride	LOPAC 1280	Potent inhibitor of vesicular acetylcholine storage	Vesamicol hydrochloride	sample	Sample	104.26	98.9961	94.16	105.95
NA	NA	NA	Negative	NA	NA	NA	dmso	DMSO	100.55	107.044	100.58	95.2185
NA	NA	NA	Negative	NA	NA	NA	dmso	DMSO	111.94	106.16	98.75	106.483
9419	CN1C2=CC=CC=C2C(=O)N(C3=CC=CC=C31)CCN(C)C	QPGGEKPRGVJKQB-UHFFFAOYSA-N	Dibenzepine	Enzo Screen-Well FDA-approved Drug	\9-[2-(dimethylamino)ethyl]-2-methyl-2,9-diazatricyclo[9.4.0.0³,?]pentadeca-1(11),3(8),4,6,12,14-hexaen-10-one\""	Dibenzepine	sample	Sample	112.23	102.074	97.68	111.335
NA	NA	NA	Negative	NA	NA	NA	dmso	DMSO	99.1	102.08	104.33	110.952
25227436	C1CN(CCC1(C(=O)NC(CCO)C2=CC=C(C=C2)Cl)N)C3=NC=NC4=C3C=CN4	JDUBGYFRJFOXQC-KRWDZBQOSA-N	AZD5363	Selleck Cherry Pick 1	AZD5363 is a potent Akt inhibitor for Akt1, Akt2 and Akt3 with IC50 of 3 nM, 8 nM and 8 nM, respectively.	AZD5363	sample	Sample	104.65	96.8292	95.4	108.244
NA	NA	NA	Negative	NA	NA	NA	dmso	DMSO	102.37	110.182	105.23	92.5997
10431865	C1=CC(=CC=C1C(=N)N)OCCCCCOC2=CC=C(C=C2)C(=N)N.Cl.Cl	HWURPQUPKQFGJI-UHFFFAOYSA-N	Pentamidine HCl	Selleck Cherry Pick 1	Pentamidine is an inhibitor of <i>PRL Phosphatases</i> and also inhibits synthesis of DNA, RNA and protein.	Pentamidine HCl	sample	Sample	101.6	98.0656	102.58	99.7958
11425923	CC1COC2=C1C(=O)C(=O)C3=C2C=CC4=C3C=CC=C4C	HARGZZNYNSYSGJ-JTQLQIEISA-N	Dihydrotanshinone	Enzo Screen-Well Natural Product	(14R)-6,14-dimethyl-12-oxatetracyclo[8.7.0.0²,?.0¹¹,¹?]heptadeca-1(10),2(7),3,5,8,11(15)-hexaene-16,17-dione	Dihydrotanshinone	sample	Sample	33.61	53.6194	111.1	105.638
NA	NA	NA	Negative	NA	NA	NA	dmso	DMSO	106.95	99.0501	103.41	109.485
24278483	COC1=CC=CC(=C1O)C(CCN)N2CCN(CC2)CC3=CC=CC=C3	HYCVVBAGAKNTFE-UHFFFAOYSA-N	Indirubin-3'-oxime	LOPAC 1280	Cyclin dependent kinase (CDK) inhibitor; competes with ATP for catalytic subunit binding	Indirubin-3'-oxime	sample	Sample	88.61	92.2623	102.82	110.05
[truncated: 3,572 more rows]
