# Supplementary material for: Selective inhibition of cancer cell self-renewal through a Quisinostat-histone H1.0 axis
Source: Nat Commun. 2020 Apr 14;11:1792. doi: 10.1038/s41467-020-15615-z (PMC7156485; doi:10.1038/s41467-020-15615-z)
Supplement: Supplementary file 4 — Supplementary Data 2 [file 41467_2020_15615_MOESM4_ESM.xlsx]

## Sheet: Primary hits
Supplementary Dataset 2. Primary and validated hits from the compound screen
Compounds highlighted in colors are molecules present twice in the library. Compounds in bold have high activity in both cell lines (upper right quadrant in Fig. 1a). Compunds in italics have high activity in only one cell line (lower right and upper left quadrants).
pubchemID	smile_canonical	InChIKey	annotation 2	annotation 3	annotation 4	Chemical Name	TDF Normalized amount of cells	HCC1569 Normalized amount of cells	TDF H1.0 Normalized intensity (Mean_circ_Average_Intensity)	HCC1569 H1.0 Normalized intensity (Mean_circ_Average_Intensity)	Avarage H1.0 intensity between TDF and HCC1569
9937686	CON=C(C1=CSC(=N1)N)C(=O)NC2C3N(C2=O)C(=C(CS3)CSC(=O)C4=CC=CO4)C(=O)O.Cl	KEQFDTJEEQKVLM-JUODUXDSSA-N	Ceftiofur HCl	Selleck Cherry Pick 1	Ceftiofur hydrochloride is a hydrochloride of ceftiofur that is a broad spectrum cephalosporin.	Ceftiofur HCl	0.98	44.3172	2719.02	127.096	1423.06
30323	CC1C(C(CC(O1)OC2CC(CC3=C(C4=C(C(=C23)O)C(=O)C5=C(C4=O)C=CC=C5OC)O)(C(=O)C)O)N)O	STQGQHZAVUOBTE-VGBVRHCVSA-N	Daunorubicin	Enzo Screen-Well Natural Product	daunomycin	Daunorubicin	9.2	54.9103	131.63	2386.36	1258.99
4212	C1=CC(=C2C(=C1NCCNCCO)C(=O)C3=C(C=CC(=C3C2=O)O)O)NCCNCCO	KKZJGLLVHKMTCM-UHFFFAOYSA-N	Mitoxantrone	LOPAC 1280	DNA synthesis inhibitor	Mitoxantrone	1.78	47.4549	2252.76	92.611	1172.69
4212	C1=CC(=C2C(=C1NCCNCCO)C(=O)C3=C(C=CC(=C3C2=O)O)O)NCCNCCO	KKZJGLLVHKMTCM-UHFFFAOYSA-N	Mitoxantrone	Enzo Screen-Well FDA-approved Drug	\1,4-dihydroxy-5,8-bis({2-[(2-hydroxyethyl)amino]ethyl}amino)-9,10-dihydroanthracene-9,10-dione\""	Mitoxantrone	5.64	58.9949	1922.93	148.128	1035.53
443939	CC1C(C(CC(O1)OC2CC(CC3=C(C4=C(C(=C23)O)C(=O)C5=C(C4=O)C=CC=C5OC)O)(C(=O)CO)O)N)O.Cl	MWWSFMDVAYGXBV-RUELKSSGSA-N	Doxorubicin.HCl	Enzo Screen-Well Natural Product	\(8S,10S)-10-{[(2R,4S,5S,6S)-4-amino-5-hydroxy-6-methyloxan-2-yl]oxy}-6,8,11-trihydroxy-8-(2-hydroxyacetyl)-1-methoxy-5,7,8,9,10,12-hexahydrotetracene-5,12-dione hydrochloride\""	Doxorubicin.HCl	19.68	62.378	129.65	1830.4	980.026
176167	CN1C=C(C2=CC=CC=C21)C3=C(C(=O)NC3=O)C4=CN(C5=CC=CC=C54)C6CCN(CC6)CC7=CC=CC=N7	AXRCEOKUDYDWLF-UHFFFAOYSA-N	Enzastaurin (LY317615)	Selleck Cherry Pick 1	Enzastaurin (LY317615) is a potent PKC inhibitor for PKCÎ², PKCÎ±, PKCÎ³ and PKCÎµ with IC50 of 6 nM, 39 nM, 83 nM and 110 nM, respectively.	Enzastaurin (LY317615)	57.03	60.035	376.98	1108.33	742.655
46930998	C1CC(C1)(C2=CC=C(C=C2)C3=C(C=C4C(=N3)C=CN5C4=NNC5=O)C6=CC=CC=C6)N.Cl.Cl	HWUHTJIKQZZBRA-UHFFFAOYSA-N	MK-2206 2HCl	Selleck Cherry Pick 1	MK-2206 2HCl is a highly selective inhibitor of Akt1, Akt2 and Akt3 with IC50 of 8 nM, 12 nM and 65 nM, respectively.	MK-2206 2HCl	34.38	53.0992	547.26	674.036	610.648
30323	CC1C(C(CC(O1)OC2CC(CC3=C(C4=C(C(=C23)O)C(=O)C5=C(C4=O)C=CC=C5OC)O)(C(=O)C)O)N)O	STQGQHZAVUOBTE-VGBVRHCVSA-N	Daunorubicin	Enzo Screen-Well FDA-approved Drug	\(8S,10S)-8-acetyl-10-{[(2R,4S,5S,6S)-4-amino-5-hydroxy-6-methyloxan-2-yl]oxy}-6,8,11-trihydroxy-1-methoxy-5,7,8,9,10,12-hexahydrotetracene-5,12-dione\""	Daunorubicin	7.19	51.695	136.48	1082.38	609.432
11749858	CN(C)CC1=C(OC2=CC=CC=C21)C(=O)NCCOC3=CC=C(C=C3)C(=O)NO	MAUCONCHVWBMHK-UHFFFAOYSA-N	PCI-24781	Selleck Cherry Pick 1	PCI-24781 (CRA-024781) is a novel broad spectrum HDAC inhibitor targeting HDAC1, HDAC2, HDAC3, HDAC6, HDAC8 and HDAC10 with Ki of 7 nM, 19 nM, 8.2 nM, 17 nM, 280 nM, 24 nM, respectively.	PCI-24781	26.96	45.1371	606.65	597.649	602.149
443939	CC1C(C(CC(O1)OC2CC(CC3=C(C4=C(C(=C23)O)C(=O)C5=C(C4=O)C=CC=C5OC)O)(C(=O)CO)O)N)O.Cl	MWWSFMDVAYGXBV-RUELKSSGSA-N	Doxorubicin.HCl	Enzo Screen-Well Natural Product	\(8S,10S)-10-{[(2R,4S,5S,6S)-4-amino-5-hydroxy-6-methyloxan-2-yl]oxy}-6,8,11-trihydroxy-8-(2-hydroxyacetyl)-1-methoxy-5,7,8,9,10,12-hexahydrotetracene-5,12-dione hydrochloride\""	Doxorubicin.HCl	14.48	56.8201	133.95	1038.62	586.286
20835958	C1C(N(C2=C(N1)NC(=NC2=O)N)C=O)CNC3=CC=C(C=C3)C(=O)NC(CCC(=O)[O-])C(=O)[O-].O.O.O.O.O.[Ca+2]	NPPBLUASYYNAIG-ZIGBGYJWSA-L	Leucovorin Calcium	Selleck Cherry Pick 1	Leucovorin is a reduced folic acid.	Leucovorin Calcium	6.46	55.8788	145.13	943.209	544.169
11538455	CN1C=C(C2=CC=CC=C21)CNCC3CCN(CC3)C4=NC=C(C=N4)C(=O)NO	PAWIYAYFNXQGAP-UHFFFAOYSA-N	JNJ-26481585	Selleck Cherry Pick 1	JNJ-26481585 (Quisinostat) is an HDAC inhibitor for HDAC1, HDAC2, HDAC4, HDAC10 and HDAC11 with IC50 of 0.11 nM, 0.33 nM, 0.64 nM, 0.46 nM and 0.37 nM, respectively.	JNJ-26481585	35.74	50.5018	422.06	648.714	535.387
6438130	C1=CC(=CC=C1CN2C=CN=C2)C=CC(=O)O.Cl	CWKFWBJJNNPGAM-IPZCTEOASA-N	Ozagrel HCl	Selleck Cherry Pick 1	Ozagrel hydrochloride is a selective thromboxane A2 synthetase enzyme inhibitors with IC50 of 11 nM, used as antiasthmatic agent.	Ozagrel HCl	26.23	42.7688	415	640.34	527.67
16097729	CC1(CNC2=C1C=CC(=C2)NC(=O)C3=C(N=CC=C3)NCC4=CC=NC=C4)C.OP(=O)(O)O.OP(=O)(O)O	ONDPWWDPQDCQNJ-UHFFFAOYSA-N	Vorinostat (SAHA)	Enzo Screen-Well FDA-approved Drug	N-hydroxy-N'-phenyloctanediamide	Vorinostat (SAHA)	32.2	61.0945	509.46	519.809	514.635
44607530	CN1CCN(CC1)C2=CC(=C(C=C2)NC3=NC=C(C(=N3)OC4=CC=CC(=C4)NC(=O)C=C)Cl)OC	ITTRLTNMFYIYPA-UHFFFAOYSA-N	WZ4002	Selleck Cherry Pick 1	WZ4002 is a novel, mutant-selective EGFR inhibitor for EGFRL858R and EGFRL858R/T790M with IC50 of 2 nM and 8 nM, respectively.	WZ4002	34.2	51.5626	562.99	409.522	486.256
9285	C[N+]1=C2C=CC=CC2=NC3=CC=CC=C31.COS(=O)(=O)[O-]	RXGJTUSBYWCRBK-UHFFFAOYSA-M	N-Methylphenazonium methosulfate	Sigma Aldrich Custom Order March 2016	TubeID [194348086] PlateID [B02314737] Tube Volume:300uL Concentration:10.09	N-Methylphenazonium methosulfate	4.9	28.1126	271.18	688.038	479.609
42890	CC1C(C(CC(O1)OC2CC(CC3=C(C4=C(C(=C23)O)C(=O)C5=CC=CC=C5C4=O)O)(C(=O)C)O)N)O	XDXDZDZNSLXDNA-TZNDIEGXSA-N	Idarubicin	LOPAC 1280	Antineoplastic	Idarubicin	3.05	40.6246	139.19	767.884	453.537
300471	CN(C(=S)C1=CC=CC=C1)NC(=O)CC(=O)NN(C)C(=S)C2=CC=CC=C2	BKJIXTWSNXCKJH-UHFFFAOYSA-N	Elesclomol	Selleck Cherry Pick 1	Elesclomol (STA-4783) is a novel potent oxidative stress inducer that illicits pro-apoptosis events among tumor cells..	Elesclomol	36.82	50.5248	284.49	523.688	404.089
5494506	CCC(C(=O)N1C2=CC=CC=C2SC3=CC=CC=C31)SC4=NC5=C(C6=CC=CC=C6N5)N=N4	VHUOXERIKQWIJE-UHFFFAOYSA-N	10-[2-(5H-[1,2,4]triazino[5,6-b]indol-3-ylsulfanyl)butanoyl]-10H-phenothiazine	Sigma Aldrich Custom Order March 2016	TubeID [194346785] PlateID [B02318623] Tube Volume:300uL Concentration:10.648	Inahuzin	96.32	96.4378	102.66	700.007	401.334
158550	CC(C)(C)C(C(=O)NC(CC1=CC=CC=C1)C(CN(CC2=CC=C(C=C2)C3=CC=CC=N3)NC(=O)C(C(C)(C)C)NC(=O)OC)O)NC(=O)OC.OS(=O)(=O)O	DQSGVVGOPRWTKI-QVFAWCHISA-N	Atazanavir sulfate	Selleck Cherry Pick 1	Atazanavir is a HIV protease inhibitor with Ki of 2.66 nM.	Atazanavir sulfate	52	45.2471	138.99	640.568	389.779
50905713	CC(C1=CC2=C(C(=CC=C2)Cl)C(=O)N1C3=CC=CC=C3)NC4=NC=NC5=C4NC=N5	SJVQHLPISAIATJ-ZDUSSCGKSA-N	IPI-145 (INK1197)	Selleck Cherry Pick 1	IPI-145 (INK1197) is a novel and selective PI3K Î´/Î³ inhibitor with Ki and IC50 of 23 pM/243 pM and 1 nM/50 nM.	IPI-145 (INK1197)	35.22	64.5436	255.57	465.624	360.597
6223	CN1C(=O)C23CC4=CC=CC(C4N2C(=O)C1(SS3)CO)O	FIVPIPIDMRVLAY-RBJBARPLSA-N	Gliotoxin	Enzo Screen-Well Natural Product	(1R,7S,8S,11R)-7-hydroxy-11-(hydroxymethyl)-15-methyl-12,13-dithia-9,15-diazatetracyclo[9.2.2.0¹,?.0³,?]pentadeca-3,5-diene-10,14-dione	Gliotoxin	0.3	0.968538	549.92	76.6707	313.295
445643	CC1CC(C2C(CC(C(O2)(C(=O)C(=O)N3CCCCC3C(=O)OC(C(C(CC(=O)C(C=C(C1)C)CC=C)O)C)C(=CC4CCC(C(C4)OC)O)C)O)C)OC)OC	QJJXYPPXXYFBGM-LFZNUXCKSA-N	FK-506 (Tacrolimus)	Selleck Cherry Pick 1	An immunosuppressive agent and macrolide antibiotic.	FK-506 (Tacrolimus)	99.27	90.2579	124.61	455.529	290.069
2800647	C1=CC(=CC=C1C(=O)NCCS(=O)(=O)C2=NC=C(C=C2)C(F)(F)F)Cl	JFUIMTGOQCQTPF-UHFFFAOYSA-N	GSK3787	Selleck Cherry Pick 1	GSK3787 is as a potent and selective antagonist of PPARÎ´ with pIC50 of 6.6.	GSK3787	19.05	36.8841	291.19	277.935	284.562
262093	C1=CC=C2C(=C1)C(=O)C(=C(C2=O)SCCO)SCCO	MAASHDQFQDDECQ-UHFFFAOYSA-N	NSC 95397	Sigma Aldrich Custom Order March 2016	Irreversible Cdc25 dual specificity phosphatase inhibitor.	2,3-bis[(2-hydroxyethyl)sulfanyl]naphthoquinone	84.61	36.4941	102.68	446.422	274.551
42890	CC1C(C(CC(O1)OC2CC(CC3=C(C4=C(C(=C23)O)C(=O)C5=CC=CC=C5C4=O)O)(C(=O)C)O)N)O	XDXDZDZNSLXDNA-TZNDIEGXSA-N	Idarubicin	Enzo Screen-Well FDA-approved Drug	\(7S,9S)-9-acetyl-7-{[(2R,4S,5S,6S)-4-amino-5-hydroxy-6-methyloxan-2-yl]oxy}-6,9,11-trihydroxy-5,7,8,9,10,12-hexahydrotetracene-5,12-dione\""	Idarubicin	7.23	57.5258	132.44	400.521	266.48
5708341	CCN(CC)CCCC(C)NC1=CC(=NC2=C1C=CC(=C2)Cl)C=CC3=CC=CC=C3Cl	CMLVHSVFSYNMGM-WYMLVPIESA-N	XIB4035	Sigma Aldrich Custom Order March 2016	XIB4035 is a reported agonist of the glial cell-line derived neurotrophic factor (GDNF) receptor GFRÎ±1. XIB4035 induces GFRÎ±1/RET phosphorylation in Neuro2A cells.	N~4~-{7-chloro-2-[(E)-2-(2-chlorophenyl)ethenyl]-4-quinolinyl}-N~1~,N~1~-diethyl-1,4-pentanediamine	1.01	6.30833	403.96	101.834	252.897
24858111	CC1=CC(=NC(=N1)N)NC2=CC=C(C=C2)NC(=O)C3=CC=C(C=C3)NC4=CC=NC5=CC=CC=C54	QSYLKMKIVWJAAK-UHFFFAOYSA-N	SGI-1027	Sigma Aldrich Custom Order March 2016	SGI-1027 is a DNA methyltransferase (DNMT) inhibitor with IC 50 values of 6-13 Î¼M for DNMT3B, DNMT3A and DNMT1. SGI-1027 directly inhibits DNMT activity by competing with the cofactor, S-adenosylmethionine (SAM) in the methylation reaction. SGI-1027 treatment of cancer cell lines induced degradation of DNMT1, but not DNMT3A or DNMT3B, and in RKO cells caused re-expression of the silenced tumor s…	N-(4-((2-amino-6-methylpyrimidin-4-yl)amino)phenyl)-4-(quinolin-4-ylamino)benzamide	0.96	13.5236	418.03	83.8386	250.934
16007391	CCN(CCCOC1=CC2=C(C=C1)C(=NC=N2)NC3=NNC(=C3)CC(=O)NC4=CC(=CC=C4)F)CCO	QYZOGCMHVIGURT-UHFFFAOYSA-N	Barasertib (AZD1152-HQPA)	Selleck Cherry Pick 1	AZD1152-HQPA (Barasertib) is a highly selective Aurora B inhibitor with IC50 of 0.37 nM.	Barasertib (AZD1152-HQPA)	0.18	56.3322	374.17	116.648	245.409
72311	C[N+]1=C2C(=C3C=CC(=C(C3=C1)OC)OC)C=CC4=CC5=C(C=C42)OCO5.[Cl-]	WEEFNMFMNMASJY-UHFFFAOYSA-M	Chelerythrine chloride	LOPAC 1280	PKC inhibitor; affects translocation of PKC from cytosol to plasma membrane	Chelerythrine chloride	0.93	55.3955	316.19	157.285	236.738
72311	C[N+]1=C2C(=C3C=CC(=C(C3=C1)OC)OC)C=CC4=CC5=C(C=C42)OCO5.[Cl-]	WEEFNMFMNMASJY-UHFFFAOYSA-M	Chelerythrine chloride	LOPAC 1280	PKC inhibitor; affects translocation of PKC from cytosol to plasma membrane	Chelerythrine chloride	0.93	55.3955	316.19	157.285	236.738
71308766	CC1CC=CC2C3C(O3)(C(C4C2(C(=O)NC4CC5=CC=CC=C5)OC(=O)OC=CC(C1=O)(C)O)C)C	LAJXCUNOQSHRJO-SENKRXSSSA-N	Cytochalasin E	Enzo Screen-Well Natural Product	(1S,5E,7S,9S,11E,13S,14S,16R,17S,18S,19S)-19-benzyl-7-hydroxy-7,9,16,17-tetramethyl-2,4,15-trioxa-20-azatetracyclo[11.8.0.0¹,¹?.0¹?,¹?]henicosa-5,11-diene-3,8,21-trione	Cytochalasin E	32.44	63.3484	226.54	246.873	236.707
10205	CC1=CC(=O)C2=C(C1=O)C=CC=C2O	VCMMXZQDRFWYSE-UHFFFAOYSA-N	Plumbagin	Enzo Screen-Well Natural Product	plumbagin	Plumbagin	46.76	39.0368	109.32	325.987	217.654
2544	CC1(C2CCC(C1(C)C(=O)O)O2)C(=O)O	NMTNUQBORQILRK-UHFFFAOYSA-N	Cantharidic Acid	LOPAC 1280	Protein phosphatase 1 (PP1) and 2A (PP2A) inhibitor	Cantharidic Acid	13.6	19.5808	238.93	179.728	209.329
16760041	CC1CC=CC2C(C(=C)C(C3C2(C(C=CC(C1=O)(C)O)OC(=O)C)C(=O)NC3CC4=CC=CC=C4)C)O	SDZRWUKZFQQKKV-IBUWGYDRSA-N	Cytochalasin D	Enzo Screen-Well Natural Product	(S,S,1S,3bR,7S,9S,12R,12aR,12bR)-1-benzyl-9-dihydroxy-7,9-trimethyl--methylidene-3,8-dioxo-H,H,1H,2H,3bH,6H,7H,12H,12bH-cycloundeca[e]isoindol-12-yl acetate	Cytochalasin D	45.11	69.0692	212.39	203.669	208.029
6610355	CC(C)N1C=NC2=C1N=C(N=C2NCC3=CC=CC=C3)NCCO	WHDJEAZLMYPLGL-UHFFFAOYSA-N	N9-Isopropylolomoucine	LOPAC 1280	Cyclin dependent kinase (CDK) inhibitor	N9-Isopropylolomoucine	105.26	46.0217	94.96	313.966	204.463
4906	CCCNC(C)C(=O)NC1=CC=CC=C1C	MVFGUOIZUNYYSO-UHFFFAOYSA-N	Prilocaine	Selleck Cherry Pick 1	Prilocaine is a local anesthetic of the amino amide type.	Prilocaine	27.51	48.6241	254.19	149.419	201.805
5944	CC12C3CCC(C1(C(=O)OC2=O)C)O3	DHZBEENLJMYSHQ-XCVPVQRUSA-N	Cantharidin	LOPAC 1280	Protein phosphatase 2A inhibitor	Cantharidin	10.86	58.2524	220.93	182.348	201.639
5329103	CCN(CC)CCNC(=O)C1=C(NC(=C1C)C=C2C3=C(C=CC(=C3)Cl)NC2=O)C	XPLJEFSRINKZLC-ATVHPVEESA-N	SU11652	CalbioChem Kinase Inhibitor I (V2)	A potent inhibitor of tyrosine kinase activity of PDGFRb (IC50 = 3 nM), VEGFR2 (IC50 = 27 nM), FGFR1 (IC50 = 170 nM), and Kit family members (IC50 ~ 10-500 nM) over EGFR (IC50 >20 Î¼M).	SU11652	1.9	22.8551	186.08	213.456	199.768
10125800	COC1=C(C=C(C=C1)C=C2C3=CC=CC=C3C(=O)C4=CC=CC=C42)O	MQLACMBJVPINKE-UHFFFAOYSA-N	HMBA	Sigma Aldrich Custom Order March 2016	HMBA is an Inhibitor of microtubule polymerization ; apoptosis inducer.	10-(3-hydroxy-4-methoxybenzylidene)-9(10H)-anthracenone	10.4	62.6658	188.59	206.936	197.763
2545	CC12C3CCC(C1(C(=O)OC2=O)C)O3	DHZBEENLJMYSHQ-UHFFFAOYSA-N	Cantharidin	Enzo Screen-Well Natural Product	2,6-dimethyl-4,10-dioxatricyclo[5.2.1.0²,?]decane-3,5-dione	Cantharidin	11.1	18.986	199.32	191.52	195.42
5311104	CC1=C(C=CC(=C1)NC2=NC=C3C=C(C(=O)N(C3=N2)C)C4=C(C=CC=C4Cl)Cl)F	SLCFEJAMCRLYRG-UHFFFAOYSA-N	PD-180970	Sigma Aldrich Custom Order March 2016	PD-180970 is a potent inhibitor of the p210 Bcr-Abl tyrosine kinase.	6-(2,6-dichlorophenyl)-2-(4-fluoro-3-methylanilino)-8-methylpyrido[2,3-d]pyrimidin-7(8H)-one	7.32	36.3203	201.32	186.544	193.932
6918215	CCCCCCCCCCCCCCCCCCOCC(COP(=O)([O-])OCC[N+](C)(C)C)OC	MHFRGQHAERHWKZ-HHHXNRCGSA-N	ET-18-OCH3	LOPAC 1280	Phosphoinositide-specific Phospholipase C (PI-PLC) inhibitor	ET-18-OCH3	18.65	51.3357	224.87	162.378	193.624
107969	CCCCCCCCC1=CC=C(C=C1)CCC(CO)(CO)N.Cl	SWZTYAVBMYWFGS-UHFFFAOYSA-N	2-amino-2-[2-(4-octylphenyl)ethyl]-1,3-propanediol hydrochloride	Sigma Aldrich Custom Order March 2016	TubeID [194347929] PlateID [SA000466] Tube Volume:375uL Concentration:10.234	2-amino-2-[2-(4-octylphenyl)ethyl]-1,3-propanediol hydrochloride	17.35	13.6212	210.28	173.36	191.82
NA	NA	NA	Unidentified compound	Sigma Aldrich Custom Order March 2016	TubeID [194348010] PlateID [SA000465] Tube Volume:325uL Concentration:10.34	Unidentified compound	10.79	57.6388	234.28	147.74	191.01
9549303	C1CC1C(=O)NC2=CC=CC(=C2)NC3=NC=CC(=N3)NC4=CC=CC(=C4)C(F)(F)F	RDTDWGQDFJPTPD-UHFFFAOYSA-N	Aurora Kinase Inhibitor III	CalbioChem Kinase Inhibitor II (V2)	A potent, but non-selective inhibitor of Aurora A (IC50 = 42 nM). At higher concentrations, also inhibits the activities of other kinases, such as Lck, Bmx, IGF-1R, and Syk (IC50 = 131, 386, 591, and 887 nM, respectively).	Aurora Kinase Inhibitor III	33.35	62.0596	130.3	251.119	190.709
3033637	CNC(=C[N+](=O)[O-])NCCSCC1=CSC(=N1)CN(C)C	SGXXNSQHWDMGGP-IZZDOVSWSA-N	Nizatidine	Selleck Cherry Pick 1	Nizatidine is a histamine H2-receptor antagonist with and IC50 of 6.7 nM for AChE.	Nizatidine	31.48	50.639	133.22	246.412	189.816
68635	C[N+]1=C2C(=C3C=CC4=C(C3=C1)OCO4)C=CC5=CC6=C(C=C52)OCO6.[Cl-]	GIZKAXHWLRYMLE-UHFFFAOYSA-M	Sanguinarine chloride	LOPAC 1280	Inhibitor of Mg2+ and Na+/K+-ATPase; isolated from the leaves and stems of Macleaya cordata and microcarpa	Sanguinarine chloride	0.53	15.1236	199.33	178.376	188.853
6852400	CC(C)(C)C1(CCN2CC3C4=CC=CC=C4CCC5=C3C(=CC=C5)C2C1)O.Cl	QZRUMKUMFJJARD-AAJWHBHYSA-N	(+)-Butaclamol hydrochloride	LOPAC 1280	Dopamine receptor antagonist	(+)-Butaclamol hydrochloride	49.92	53.9902	126.34	250.595	188.468
45139642	COC1=CC(=CC(=C1OC)OC)C(=O)C2=CC3=C(C=C2)N=CC=C3	GSGXITQZCMSYKF-UHFFFAOYSA-N	quinolin-6-yl(3,4,5-trimethoxyphenyl)methanone	Sigma Aldrich Custom Order March 2016	TubeID [194347960] PlateID [SA000466] Tube Volume:375uL Concentration:10.391	quinolin-6-yl(3,4,5-trimethoxyphenyl)methanone	8.78	59.6465	208.66	166.949	187.804
57339446	CC1=CC(=CC(=C1C2=CC(=CC=C2)COC3=CC4=C(C=C3)C(CO4)CC(=O)O)C)OCCCS(=O)(=O)C.CC1=CC(=CC(=C1C2=CC(=CC=C2)COC3=CC4=C(C=C3)C(CO4)CC(=O)O)C)OCCCS(=O)(=O)C.O	OJXYMYYDAVXPIK-IWKNALKQSA-N	TAK-875	Selleck Cherry Pick 1	TAK-875 is a selective GPR40 agonist with EC50 of 14 nM.	TAK-875	9.08	61.8782	204.14	170.717	187.428
70678419	C1=CC(=CC=C1N2C(=O)C(=CC3=CC=C(O3)C4=CC5=C(C=C4)C(=O)NC5=O)SC2=N)Br	ULBOWKXOFOTCMU-NLDKGBHCSA-N		Sigma Aldrich Custom Order March 2016	TubeID [194346766] PlateID [B02318623] Tube Volume:325uL Concentration:10.582	Bioymifi	67.89	94.1864	96.5	276.869	186.685
9549298	C1CCN(C1)C2CCN(CC2)C(=O)C3=CC=C(C=C3)NC4=NC=CC(=N4)C5=CC6=CC=CC=C6S5	BWZJBXAPRCVCKQ-UHFFFAOYSA-N	IKK 16 - N-(4-Pyrrolidin-1-yl-piperidin-1-yl)-[4-(4-benzo[b]thiophen-2-yl-pyrimidin-2-ylamino)phenyl]carboxamide hydrochloride	Tocrisscreen Kinase Inhibitor	Selective inhibitor of IKK	IKK 16 - N-(4-Pyrrolidin-1-yl-piperidin-1-yl)-[4-(4-benzo[b]thiophen-2-yl-pyrimidin-2-ylamino)phenyl]carboxamide hydrochloride	3.45	61.5906	198.92	173.714	186.317
5351560	CC1C(C(CC(O1)OC2C(CC3=C(C2=O)C(=C4C(=C3)C=C(C(=C4O)C)OC5CC(C(C(O5)C)OC(=O)C)OC6CC(C(C(O6)C)OC)O)O)C(C(=O)C(C(C)O)O)OC)OC7CC(C(C(O7)C)O)OC8CC(C(C(O8)C)OC(=O)C)(C)O)O	ZYVSOIYQKUDENJ-MNGCYDFMSA-N	Chromomycin A3	Enzo Screen-Well Natural Product	6-{[(6S,7S)-6-({4-[(4-{[5-(acetyloxy)-4-hydroxy-4,6-dimethyloxan-2-yl]oxy}-5-hydroxy-6-methyloxan-2-yl)oxy]-5-hydroxy-6-methyloxan-2-yl}oxy)-7-[(1S,3S,4R)-3,4-dihydroxy-1-methoxy-2-oxopentyl]-4,10-dihydroxy-3-methyl-5-oxo-7,8-dihydro-6H-anthracen-2-yl]oxy}-4-[(4-hydroxy-5-methoxy-6-methyloxan-2-yl)oxy]-2-methyloxan-3-yl acetate	Chromomycin A3	19.36	42.1323	175.04	196.041	185.54
26758934	CC(C(=O)NC1=CC(=C(C=C1)F)F)OC(=O)C2=CC3=CC=CC=C3C=C2OC	QGFZUCVRAHJSLO-LBPRGKRZSA-N	IKK Inhibitor VII	CalbioChem Kinase Inhibitor III	NA	IKK Inhibitor VII	1.55	57.3086	219.64	151.423	185.531
9549303	C1CC1C(=O)NC2=CC=CC(=C2)NC3=NC=CC(=N3)NC4=CC=CC(=C4)C(F)(F)F	RDTDWGQDFJPTPD-UHFFFAOYSA-N	Aurora Kinase Inhibitor III	CalbioChem Kinase Inhibitor II (V2)	A potent, but non-selective inhibitor of Aurora A (IC50 = 42 nM). At higher concentrations, also inhibits the activities of other kinases, such as Lck, Bmx, IGF-1R, and Syk (IC50 = 131, 386, 591, and 887 nM, respectively).	Aurora Kinase Inhibitor III	38.22	64.0215	126.97	242.339	184.655
5351435	C=CC(=O)N1CC(=CC2=CC=C(C=C2)[N+](=O)[O-])C(=O)C(=CC3=CC=C(C=C3)[N+](=O)[O-])C1	GFARQYQBWJLZMW-JYFOCSDGSA-N	1-acryloyl-3,5-bis((E)-4-nitrobenzylidene)piperidin-4-one	Sigma Aldrich Custom Order March 2016	TubeID [194346559] PlateID [B02321648] Tube Volume:10.219 Concentration:350uL	1-acryloyl-3,5-bis((E)-4-nitrobenzylidene)piperidin-4-one	0.39	17.4755	221	144.591	182.795
11957469	CC1CCCC=CC2CC(CC2(CC=CC(=O)O1)O)O	YARPKTMEHCQHGA-JPXKWFFHSA-N	Brefeldin A from Penicillium brefeldianum	LOPAC 1280	Fungal metabolite that disrupts the structure and function of the Golgi apparatus	Brefeldin A from Penicillium brefeldianum	43.79	74.8514	134.29	230.403	182.347
9549299	C1CC1C(=O)NC2=CC=CC(=C2)NC3=NC=NC(=C3)NC4=CC=CC(=C4)C(F)(F)F	YOHYSYJDKVYCJI-UHFFFAOYSA-N	EGFR Inhibitor	CalbioChem Kinase Inhibitor I (V2)	A potent, and highly selective inhibitor of EGFR and some EGFR mutants (IC50 = 21 nM, 63 nM, and 4 nM for EGFRwt, EGFRL858R and EGFRL861Q, respectively) vs. erbB4/Her4 (IC50 = 7.64 Î¼M) and a panel of 55 other kinases.	EGFR Inhibitor	8.22	54.7429	178.11	186.488	182.299
42433517	C1=CC=C(C=C1)C2=CC(=O)C3=C(C(=C(C=C3O2)OC4C(C(C(C(O4)C(=O)O)O)O)O)O)O	IKIIZLYTISPENI-RFBJODPTSA-N	Baicalin	Selleck Cherry Pick 1	Baicalin is a known prolyl endopeptidase inhibitor and affects the GABA receptors.	Baicalin	30.73	31.3019	186.48	177.537	182.008
71291068	CC1=C(SC2=C1C(=NC(C3=NN=C(N32)C)CC(=O)N)C4=CC=C(C=C4)Cl)C	QECMENZMDBOLDR-AWEZNQCLSA-N	CPI203	Sigma Aldrich Custom Order March 2016	CPI203 is an inhibitor of BRD4, a bromodomain-containing protein that binds to histones to regulate recruitment of transcription factors. BRD4 is also an RNA Pol II kinase. CPI203 blocks BRD4 kinase activity in cells and in vivo. It has shown synergistic antitumor activity with lenalidomide in bortezomib-resistant mantle cell lymphoma.	(S)-2-(4-(4-chlorophenyl)-2,3,9-trimethyl-6H-thieno[3,2-f][1,2,4]triazolo[4,3-a][1,4]diazepin-6-yl)acetamide	67.94	79.1734	140.75	219.6	180.175
52912189	CC1=C(C(=NO1)C)C2=C(C=C3C(=C2)N=CC4=C3N(C(=O)N4)C(C)C5=CC=CC=N5)OC	VUVUVNZRUGEAHB-CYBMUJFWSA-N	7-(3,5-dimethyl-4-isoxazolyl)-8-methoxy-1-[(1R)-1-(2-pyridinyl)ethyl]-1,3-dihydro-2H-imidazo[4,5-c]quinolin-2-one	Sigma Aldrich Custom Order March 2016	TubeID [194346602] PlateID [B02321648] Tube Volume:10.591 Concentration:250uL	7-(3,5-dimethyl-4-isoxazolyl)-8-methoxy-1-[(1R)-1-(2-pyridinyl)ethyl]-1,3-dihydro-2H-imidazo[4,5-c]quinolin-2-one	66.31	75.019	137.61	218.087	177.849
71306720	CC1C(C(=O)NC(C(=O)N2CCCC2C(=O)N(CC(=O)N(C(C(=O)O1)C(C)C)C)C)C(C)C)NC(=O)C3=C4C(=C(C=C3)C)OC5=C(C(=O)C(=C(C5=N4)C(=O)NC6C(OC(=O)C(N(C(=O)CN(C(=O)C7CCCN7C(=O)C(NC6=O)C(C)C)C)C)C(C)C)C)N)C	RJURFGZVJUQBHK-KYWMONIDSA-N	Actinomycin D	Enzo Screen-Well Natural Product	2-amino-4,6-dimethyl-1,9-bis[(oxan-2-yl)carbonyl]phenoxazin-3-one	Actinomycin D	16.9	46.2028	179.06	175.017	177.039
447682	C1=CC=C2C(=C1)C(=C3N2C4=CC=CC=C4C(=O)N3)CC(=O)O	INSBKYCYLCEBOD-UHFFFAOYSA-N	Keratinocyte Differentiation Inducer	CalbioChem Kinase Inhibitor III	3-(3-(2-(3,4,5-Trimethoxy-phenylamino)-7H-pyrrolo[2,3-d]pyrimidin-7-yl)phenyl)propionitrile	Keratinocyte Differentiation Inducer	12.03	53.0668	209.83	144.231	177.03
53396311	C1=CC(=C(C=C1Cl)Cl)C2=NC(=NC=C2N3C=CN=C3)NCCNC4=NC(=C(C=C4)[N+](=O)[O-])N	MDZCSIDIPDZWKL-UHFFFAOYSA-N	CHIR-98014	Selleck Cherry Pick 1	CHIR-98014 is a potent and selective GSK-3 inhibitor for GSK-3É‘ and GSK-3Î² with IC50 of 0.65 nM and 0.58 nM, respectively.	CHIR-98014	67.08	77.097	129.45	220.869	175.159
249332	CCC1(CC2CC(C3=C(CCN(C2)C1)C4=CC=CC=C4N3)(C5=C(C=C6C(=C5)C78CCN9C7C(C=CC9)(C(C(C8N6C=O)(C(=O)OC)O)OC(=O)C)CC)OC)C(=O)OC)O.OS(=O)(=O)O	AQTQHPDCURKLKT-JKDPCDLQSA-N	Vincristine sulfate	Enzo Screen-Well Natural Product	\methyl (1R,9R,10S,11R,12R,19R)-11-(acetyloxy)-12-ethyl-4-[(1S,13S,15S,17S)-17-ethyl-17-hydroxy-13-(methoxycarbonyl)-1,11-diazatetracyclo[13.3.1.0?,¹².0?,¹?]nonadeca-4(12),5(10),6,8-tetraen-13-yl]-8-formyl-10-hydroxy-5-methoxy-8,16-diazapentacyclo[10.6.1.0¹,?.0²,?.0¹?,¹?]nonadeca-2(7),3,5,13-tetraene-10-carboxylate; sulfuric acid\""	Vincristine sulfate	7.75	58.1553	177.51	171.495	174.503
17648	CC(=O)NC1CCC2=CC(=C(C(=C2C3=CC=C(C(=O)C=C13)SC)OC)OC)OC	CMEGANPVAXDBPL-INIZCTEOSA-N	Thiocolchicine	Sigma Aldrich Custom Order March 2016	Thiocolchicine is an antimitotic alkaloid and apoptosis inducer that inhibits tubulin polymerization and microtubule assembly.	Thiocolchicine	10.69	59.5877	187.05	155.138	171.094
197810	CN1CC2=C(C=CC3=C2OCO3)C4C1C5=CC6=C(C=C5CC4O)OCO6	GHKISGDRQRSCII-ZOCIIQOWSA-N	(+)-Chelidonine	Enzo Screen-Well Natural Product	(1S,12S,13R)-24-methyl-5,7,18,20-tetraoxa-24-azahexacyclo[11.11.0.0²,¹?.0?,?.0¹?,²².0¹?,²¹]tetracosa-2(10),3,8,14(22),15,17(21)-hexaen-12-ol	(+)-Chelidonine	7.56	58.0106	192.6	148.358	170.479
5351344	COC1=C(C=C(C=C1)C=CC2=CC(=C(C(=C2)OC)OC)OC)O	HVXBOLULGPECHP-WAYWQWQTSA-N	Combretastatin A4	Sigma Aldrich Custom Order March 2016	Combretastatin A4 is a vascular disrupting agent (VDA) that targets tumor vasculature to inhibit angiogenesis. It inhibits tubulin polymerization at the colchicine-binding site of beta-tubulin. It has antitumor activity by inhibiting AKT function in human gastric cells. The inhibited AKT activation causes decreased cell proliferation, cell cycle arrest, and reduced in vitro migration/invasiveness…	2-methoxy-5-[(Z)-2-(3,4,5-trimethoxyphenyl)ethenyl]phenol	11.47	61.6054	178.79	161.902	170.346
6088175	CC(=C1C(=O)C(NC1=O)CC2=CC=CC=C2)NC3=CC=CC=C3	KWSXUGYAGMSUTN-GHRIWEEISA-N	(3E)-3-(1-anilinoethylidene)-5-benzyl-2,4-pyrrolidinedione	Sigma Aldrich Custom Order March 2016	TubeID [194348135] PlateID [B02314737] Tube Volume:350uL Concentration:10.88	(3E)-3-(1-anilinoethylidene)-5-benzyl-2,4-pyrrolidinedione	7.27	60.3736	192.58	147.796	170.188
6604176	CC1=C(C2=C3N1C(COC3=CC=C2)CN4CCOCC4)C(=O)C5=CC=CC6=CC=CC=C65.CS(=O)(=O)O	FSGCSTPOPBJYSX-VEIFNGETSA-N	( R)-(+)-WIN 55,212-2 mesylate	LOPAC 1280	High affinity cannabinoid receptor agonist	( R)-(+)-WIN 55,212-2 mesylate	53.44	72.7767	130.82	209.077	169.949
5287620	CC1CCCC=CC2CC(CC2C(C=CC(=O)O1)O)O	KQNZDYYTLMIZCT-KQPMLPITSA-N	Brefeldin A	Enzo Screen-Well Natural Product	brefeldin A	Brefeldin A	52.61	68.1766	131.52	208.36	169.94
16220066	CCO.C1=CC=C(C(=C1)N)SC(=C(C#N)C(=C(N)SC2=CC=CC=C2N)C#N)N	CFQULUVMLGZVAF-OYJDLGDISA-N	U0126-EtOH	Selleck Cherry Pick 1	U0126-EtOH is a highly selective inhibitor of MEK1 and MEK2 with IC50 of 0.07 Î¼M and 0.06 Î¼M, respectively.	U0126-EtOH	31.02	49.9944	186.53	153.106	169.818
451415	CCC1(CC(C2=C(C1C(=O)OC)C=C3C(=C2O)C(=O)C4=C(C3=O)C=CC=C4O)OC5CC(C(C(O5)C)OC6CC(C(C(O6)C)OC7CCC(=O)C(O7)C)O)N(C)C)O	USZYSDMBJDPRIF-SVEJIMAYSA-N	Aclarubicin	Enzo Screen-Well FDA-approved Drug	\methyl (1R,2R,4S)-4-{[(2R,4S,5S,6S)-4-(dimethylamino)-5-{[(2S,4S,5S,6S)-4-hydroxy-6-methyl-5-{[(2R,6S)-6-methyl-5-oxooxan-2-yl]oxy}oxan-2-yl]oxy}-6-methyloxan-2-yl]oxy}-2-ethyl-2,5,7-trihydroxy-6,11-dioxo-1,2,3,4,6,11-hexahydrotetracene-1-carboxylate\""	Aclarubicin	55.54	83.2148	129.41	210.009	169.71
46943432	CCNC(=O)CC1C2=NN=C(N2C3=C(C=C(C=C3)OC)C(=N1)C4=CC=C(C=C4)Cl)C	AAAQFGUYHFJNHI-SFHVURJKSA-N	I-BET762	Sigma Aldrich Custom Order March 2016	I-BET762 (GSK525762) is a selective inhibitor of bromodomain and extra terminal (BET) domain proteins BRD2, BRD3 and BRD4 with IC 50 values of 32.5â€“42.5 nM and no interaction with other bromodomain-containing proteins. I-BET mimicks acetylated histone, preventing the protein-protein interaction between acetyl-lysines and the BET reader protein. This was shown to block expression of inflammatory…	2-[(4S)-6-(4-chlorophenyl)-8-methoxy-1-methyl-4H-[1,2,4]triazolo[4,3-a][1,4]benzodiazepin-4-yl]-N-ethylacetamide	71.91	86.3865	140.99	197.564	169.277
10461815	CC1=C(NC(=C1C(=O)N2CCCC2CN3CCCC3)C)C=C4C5=C(C=CC(=C5)S(=O)(=O)CC6=C(C=CC=C6Cl)Cl)NC4=O	OYONTEXKYJZFHA-SSHUPFPWSA-N	PHA 665752 - (2R)-1-[[5-[(Z)-[5-[[(2,6-Dichlorophenyl)methyl]sulfonyl]-1,2-dihydro-2-oxo-3H-indol-3-ylidene]methyl]-2,4-dimethyl-1H-pyrrol-3-yl]carbonyl]-2-(1-pyrrolidinylmethyl)pyrrolidine	Tocrisscreen Kinase Inhibitor	Potent and selective MET inhibitor	PHA 665752 - (2R)-1-[[5-[(Z)-[5-[[(2,6-Dichlorophenyl)methyl]sulfonyl]-1,2-dihydro-2-oxo-3H-indol-3-ylidene]methyl]-2,4-dimethyl-1H-pyrrol-3-yl]carbonyl]-2-(1-pyrrolidinylmethyl)pyrrolidine	22.82	75.2524	133.04	204.083	168.562
6758	CC(=C)C1CC2=C(O1)C=CC3=C2OC4COC5=CC(=C(C=C5C4C3=O)OC)OC	JUVIOZPCNVVQFO-HBGVWJBISA-N	Rotenone	LOPAC 1280	Inhibitor of mitochondrial electron transport	Rotenone	15.83	58.5644	150.67	186.138	168.404
72241	CCCCCCCCCCCCCCCCCC(=O)NCC(COP(=O)([O-])OCC[N+](C)(C)C)OCC	QUVZKDZYEOYGKV-UHFFFAOYSA-N	rac-2-Ethoxy-3-octadecanamido-1-propylphosphocholine	LOPAC 1280	Protein kinase C (PKC) inhibitor	rac-2-Ethoxy-3-octadecanamido-1-propylphosphocholine	54.4	39.0494	183.33	152.735	168.033
148195	C1CN(CCC1CC(=O)N2CCC(CC2)C3C4=C(C=C(C=C4CCC5=CC(=CN=C35)Br)Cl)Br)C(=O)N	DHMTURDWPRKSOA-RUZDIDTESA-N	Lonafarnib (SCH66336)	Selleck Cherry Pick 1	Lonafarnib (SCH 66336) is a selectively FPTase inhibitor for H-ras, K-ras-4B and N-ras with IC50 of 1.9 nM, 5.2 nM and 2.8 nM, respectively.	Lonafarnib (SCH66336)	64.52	95.1003	120.28	215.642	167.961
11561674	CCOC1=C(C=CC(=C1)C(CS(=O)(=O)C)N2C(=O)C3=C(C2=O)C(=CC=C3)NC(=O)C)OC	IMOZEMNVLZVGJZ-QGZVFWFLSA-N	Apremilast (CC-10004)	Selleck Cherry Pick 1	Apremilast (CC-10004) is a potent PDE4 and TNF-Î± inhibitor with IC50 of 74 nM and 77 nM, respectively.	Apremilast (CC-10004)	14.29	61.2503	168.21	167.431	167.82
71616	CC(C1=NC=NC=C1F)C(CN2C=NC=N2)(C3=C(C=C(C=C3)F)F)O	BCEHBSKCWLPMDN-MGPLVRAMSA-N	Voriconazole	Selleck Cherry Pick 1	Voriconazole (VFEND) is a triazole antifungal medication that is generally used to treat serious, invasive fungal infections.	Voriconazole	13.53	50.3605	192.08	143.149	167.615
43116	CCC1(CC2CC(C3=C(CCN(C2)C1)C4=CC=CC=C4N3)(C5=C(C=C6C(=C5)C78CCN9C7C(C=CC9)(C(C(C8N6C)(C(=O)N)O)O)CC)OC)C(=O)OC)O.OS(=O)(=O)O	COFJBSXICYYSKG-FJFFLIEUSA-N	Vindesine sulfate	Enzo Screen-Well FDA-approved Drug	\methyl (1S,13S,15S,17S)-13-[(1R,9R,10S,11R,12R,19R)-10-carbamoyl-12-ethyl-10,11-dihydroxy-5-methoxy-8-methyl-8,16-diazapentacyclo[10.6.1.0¹,?.0²,?.0¹?,¹?]nonadeca-2(7),3,5,13-tetraen-4-yl]-17-ethyl-17-hydroxy-1,11-diazatetracyclo[13.3.1.0?,¹².0?,¹?]nonadeca-4(12),5(10),6,8-tetraene-13-carboxylate; sulfuric acid\""	Vindesine sulfate	8.86	55.4049	155.05	179.408	167.229
71453366	CN1CCC2=CC(=C(C3=C2C1CC4=CC=C(C=C4)OC5=C(C=CC(=C5)CC6C7=CC(=C(C=C7CCN6C)OC)O3)O)OO)OC.OS(=O)(=O)O	PVBVCFCKQXBCAB-CNORLSDQSA-N	Oxyacanthine sulfate	Enzo Screen-Well Natural Product	(1R,14S)-20,26-dimethoxy-15,31-dimethyl-8,24-dioxa-15,31-diazaheptacyclo[23.6.2.2?,¹².1³,?.1¹?,¹?.0²?,³².0²²,³?]heptatriaconta-3,5,7(37),9,11,18,20,22(34),25(33),26,28(32),35-dodecaene-6,21-diol; sulfuric acid	Oxyacanthine sulfate	11.73	55.6036	186.09	148.337	167.214
25271870	COC(=O)C1=COC(C2C1CC=C2CO)O	AZKVWQKMDGGDSV-ZOFUNIGCSA-N	Genipin	Selleck Cherry Pick 1	Genipin is an active aglycone derived from an iridoid glycoside called geniposide, which is found in the fruit of Gardenia jasminoides Ellis.	Genipin	11.07	50.9356	183.02	151.167	167.094
5311497	CCC1=CC2CC(C3=C(CN(C2)C1)C4=CC=CC=C4N3)(C5=C(C=C6C(=C5)C78CCN9C7C(C=CC9)(C(C(C8N6C)(C(=O)OC)O)OC(=O)C)CC)OC)C(=O)OC	GBABOYUKABKIAF-IELIFDKJSA-N	Vinorelbine	Enzo Screen-Well Natural Product	\methyl (1R,9R,10S,11R,12R,19R)-11-(acetyloxy)-12-ethyl-4-[(12S,14R)-16-ethyl-12-(methoxycarbonyl)-1,10-diazatetracyclo[12.3.1.0³,¹¹.0?,?]octadeca-3(11),4(9),5,7,15-pentaen-12-yl]-10-hydroxy-5-methoxy-8-methyl-8,16-diazapentacyclo[10.6.1.0¹,?.0²,?.0¹?,¹?]nonadeca-2(7),3,5,13-tetraene-10-carboxylate\""	Vinorelbine	9.52	57.8115	162.93	170.849	166.89
766949	C1CCC2=C(C1)C(=C(S2)NC(=O)C3=CC=CC4=CC=CC=C43)C#N	WQGDQGAFSDMBLA-UHFFFAOYSA-N	JNK Inhibitor IX	CalbioChem Kinase Inhibitor II (V2)	NA	JNK Inhibitor IX	9.56	62.6469	163.33	170.21	166.77
5288600	COC1=CC(=C(C(=C1)OC)C=C2C3=CC=CC=C3NC2=O)OC	JBJYTZXCZDNOJW-JLHYYAGUSA-N	IC261	CalbioChem Kinase Inhibitor II (V2)	NA	IC261	11.18	63.1411	144.61	184.41	164.51
781109	CC(=O)C1=CC=C(C=C1)NC2=C(C(=O)C3=CC=CC=C3C2=O)Cl	LSQZKIQSQHZVQS-UHFFFAOYSA-N	NQ301	Sigma Aldrich Custom Order March 2016	NQ301 is an antithrombotic agent. Recent study shows that NQ301 (Compound 211) is a highly potent, selective, non-competitive allosteric inhibitor of CD45 that selectively inhibits dephosphorylation of substrate Lck pY-505 versus Lck pY-393. NQ301 prevents T cell receptor-mediated activation of Lck, Zap-70 and MAPK, and IL-2 production in primary T-cells. NQ301 exhibits immunosuppressive activity…	2-(4-acetylanilino)-3-chloronaphthoquinone	8.89	17.7195	149.97	177.855	163.913
361653	CCCCCCCCCCCCCCCC(=O)NCC(COP(=O)([O-])OCC[N+](C)(C)C)OC	GLZQVYDFXUECNY-UHFFFAOYSA-N	rac-2-Methoxy-3-hexadecanamido-1-propylphosphocholine	LOPAC 1280	Protein kinase C (PKC) inhibitor	rac-2-Methoxy-3-hexadecanamido-1-propylphosphocholine	64.98	75.4172	185.38	141.998	163.689
5742	C(=N)(N)N.Cl	PJJJBBJSCAKJQF-UHFFFAOYSA-N	Guanidine (Aminoformamidine) HCl	Selleck Cherry Pick 1	Guanidine (Aminoformamidine) HCl, the crystalline compound of strong alkalinity formed by the oxidation of guanine, is a normal product of protein metabolism and a protein denaturant.	Guanidine (Aminoformamidine) HCl	13.73	21.0952	187.01	140.117	163.564
91885392	COC1=CC=C(C=C1)C2=NC3=CC=CC=C3C(=C2)C(C4CCCCN4)O.Cl.Cl	WGWOQHWZXLGPNG-UHFFFAOYSA-N	NSC23925	Sigma Aldrich Custom Order March 2016	NSC23925 is a specific Pgp1 inhibitor. It reverses MDR1 (Pgp1) but does not inhibit MRP or BCRP-mediated MDR. NSC23925 itself is not a substrate of Pgp1 but stimulates ATPase activity of Pgp, directly inhibiting the function of Pgp1 in a dose-dependent manner without altering the total expression level of Pgp1.	[2-(4-methoxyphenyl)-4-quinolinyl](2-piperidinyl)methanol dihydrochloride	24.81	68.2	168.92	156.943	162.932
241903	CCC1(CC2CC(C3=C(CCN(C2)C1)C4=CC=CC=C4N3)(C5=C(C=C6C(=C5)C78CCN9C7C(C=CC9)(C(C(C8N6C)(C(=O)OC)O)OC(=O)C)CC)OC)C(=O)OC)O	JXLYSJRDGCGARV-XQKSVPLYSA-N	Vinblastine	Enzo Screen-Well FDA-approved Drug	\methyl (1R,9R,10S,11R,12R,19R)-11-(acetyloxy)-12-ethyl-4-[(1S,13S,15S,17S)-17-ethyl-17-hydroxy-13-(methoxycarbonyl)-1,11-diazatetracyclo[13.3.1.0?,¹².0?,¹?]nonadeca-4(12),5(10),6,8-tetraen-13-yl]-10-hydroxy-5-methoxy-8-methyl-8,16-diazapentacyclo[10.6.1.0¹,?.0²,?.0¹?,¹?]nonadeca-2(7),3,5,13-tetraene-10-carboxylate\""	Vinblastine	9.51	53.6285	161.36	164.322	162.841
2082	CCCSC1=CC2=C(C=C1)N=C(N2)NC(=O)OC	HXHWSAZORRCQMX-UHFFFAOYSA-N	Albendazole	Enzo Screen-Well FDA-approved Drug	\methyl N-[5-(propylsulfanyl)-1H-1,3-benzodiazol-2-yl]carbamate\""	Albendazole	9.62	61.4494	149.34	176.182	162.761
73265272	C1CC1C(=O)NC2=NC=C(S2)C3=CC(=NN3C4=C(C=CC=C4Cl)Cl)C(F)F	YBGGBHCJSAEIAS-UHFFFAOYSA-N	BMS-3	Symansis	NA	BMS-3	9.11	52.2786	176.28	148.672	162.476
446378	CCCCCCCC(=O)OC1C2C(=C(C1OC(=O)C(=CC)C)C)C3C(C(CC2(C)OC(=O)C)OC(=O)CCC)(C(C(=O)O3)(C)O)O	IXFPJGBNCFXKPI-FSIHEZPISA-N	Thapsigargin	LOPAC 1280	Potent, cell-permeable, IP3-independent intracellular calcium releaser	Thapsigargin	44.21	62.4248	129.91	194.578	162.244
6167	CC(=O)NC1CCC2=CC(=C(C(=C2C3=CC=C(C(=O)C=C13)OC)OC)OC)OC	IAKHMKGGTNLKSZ-INIZCTEOSA-N	Colchicine	LOPAC 1280	Prevents tubulin polymerization	Colchicine	8.01	57.9422	179.74	140.396	160.068
36314	CC1=C2C(C(=O)C3(C(CC4C(C3C(C(C2(C)C)(CC1OC(=O)C(C(C5=CC=CC=C5)NC(=O)C6=CC=CC=C6)O)O)OC(=O)C7=CC=CC=C7)(CO4)OC(=O)C)O)C)OC(=O)C	RCINICONZNJXQF-MZXODVADSA-N	Taxol	Enzo Screen-Well FDA-approved Drug	\(1S,2S,3R,4S,7R,9S,10S,12R,15S)-4,12-bis(acetyloxy)-1,9-dihydroxy-15-{[(2R,3S)-2-hydroxy-3-phenyl-3-(phenylformamido)propanoyl]oxy}-10,14,17,17-tetramethyl-11-oxo-6-oxatetracyclo[11.3.1.0³,¹?.0?,?]heptadec-13-en-2-yl benzoate\""	Taxol	9.18	56.6882	174.09	144.79	159.44
35802	COC(=O)NC1=NC2=C(N1)C=C(C=C2)C(=O)C3=CC=C(C=C3)F	CPEUVMUXAHMANV-UHFFFAOYSA-N	Flubendazole	Enzo Screen-Well FDA-approved Drug	\methyl N-{5-[(4-fluorophenyl)carbonyl]-1H-1,3-benzodiazol-2-yl}carbamate\""	Flubendazole	9.66	65.8583	150.89	167.982	159.436
6438721	CCCCCCCCCCCCC=CC(=O)NC1C(C(C(OC1OC2C(C(C(C(O2)CO)O)O)NC(=O)C)CC(C3C(C(C(O3)N4C=CC(=O)NC4=O)O)O)O)O)O	QYVMTFXNKNWWFX-CCEZHUSRSA-N	Tunicamycin B	Enzo Screen-Well Natural Product	(2Z)-N-(6-{2-[5-(2,4-dioxo-3H-pyrimidin-1-yl)-3,4-dihydroxyoxolan-2-yl]-2-hydroxyethyl}-2-{[3-acetamido-4,5-dihydroxy-6-(hydroxymethyl)oxan-2-yl]oxy}-4,5-dihydroxyoxan-3-yl)-13-methyltetradec-2-enamide	Tunicamycin B	41.54	68.5718	160.72	157.926	159.323
4096211	C1C2CC3CC1CC(C2)(C3)C(=O)NC4=CC5=C(C=C4)N=C(S5)NC(=O)C6=CC=CC=C6	MVSSJPGNLQPWSW-UHFFFAOYSA-N	NVP-231	Sigma Aldrich Custom Order March 2016	Ceramide kinase presents an attractive target for drug development because of its involvement in cell growth and inflammation. CerK biology is still poorly understood thus discovery and availability of inhibitors will facilitate research at this area. NVP-231 is a newly discovered potent, specific and reversible CerK inhibitor that competitively inhibits binding of ceraminde to CerK.	N-[2-(benzoylamino)-1,3-benzothiazol-6-yl]-1-adamantanecarboxamide	20.4	44.9613	170.06	146.413	158.237
2320735	CC1=CC=C(C=C1)S(=O)(=O)N2C3=CC=CC=C3OC4=CC=CC=C42	DHZNMEIBMACSFH-UHFFFAOYSA-N	10-[(4-methylphenyl)sulfonyl]-10H-phenoxazine	Sigma Aldrich Custom Order March 2016	TubeID [194347934] PlateID [SA000466] Tube Volume:350uL Concentration:10.373	10-[(4-methylphenyl)sulfonyl]-10H-phenoxazine	11.27	53.4775	161.21	154.466	157.838
71545751	CC1CCC2C13CC(C(O3)(CC2=C)O)C(C)C	QRMPRVXWPCLVNI-CAEXGNQWSA-N	Curcumol	Selleck Cherry Pick 1	Curcumol is a common traditional Chinese medicine with antitumor activities.	Curcumol	24.08	58.1471	157.99	156.602	157.296
10029385	C1CCN(CC1)C(=O)N2CCN3C=C(C4=CC(=CC(=C43)C2)F)C5=C(C(=O)NC5=O)C6=CN=C7N6C=CC=C7	HRJWTAWVFDCTGO-UHFFFAOYSA-N	LY2090314	Sigma Aldrich Custom Order March 2016	LY2090314 is a potent and selective ATP-competitive inhibitor of Glycogen synthase kinase-3 (GSK-3) currently in clinical trials for cancer therapy. LY2090314 has IC 50 values of 1.5 nM and 0.9 nM for GSK-3Î± and GSK-3Î², respectively.	3-[9-fluoro-2-(1-piperidinylcarbonyl)-1,2,3,4-tetrahydro[1,4]diazepino[6,7,1-hi]indol-7-yl]-4-imidazo[1,2-a]pyridin-3-yl-1H-pyrrole-2,5-dione	62.97	66.8917	138.29	175.84	157.065
1239	CC1(CCC(CC1)C(C)(C)NC(=O)CBr)NCC(COC2=CC=CC3=C2C=CN3)O	KNGWXFIRAISQAP-UHFFFAOYSA-N	Pindobind-5HT1A	LOPAC 1280	Potent and selective 5-HT1A serotonin receptor antagonist	Pindobind-5HT1A	10.43	61.4486	134.75	178.468	156.609
6758	CC(=C)C1CC2=C(O1)C=CC3=C2OC4COC5=CC(=C(C=C5C4C3=O)OC)OC	JUVIOZPCNVVQFO-HBGVWJBISA-N	Rotenone	Enzo Screen-Well Natural Product	(1S,6R,13S)-16,17-dimethoxy-6-(prop-1-en-2-yl)-2,7,20-trioxapentacyclo[11.8.0.0³,¹¹.0?,?.0¹?,¹?]henicosa-3(11),4(8),9,14(19),15,17-hexaen-12-one	Rotenone	16.59	60.791	143.13	169.91	156.52
25099184	CC1=CC(=NN1)NC2=C(C=C(C(=N2)NC(C)C3=CC=C(C=C3)F)C#N)F	SUNXHXDJOIXABJ-NSHDSACASA-N	AZ-960	Symansis	NA	AZ-960	27.99	51.7563	167.22	145.656	156.438
66414	CC12CCC3C(C1CCC2O)CCC4=CC(=C(C=C34)OC)O	CQOQDQWUFQDJMK-SSTWWWIQSA-N	2-methoxyestradiol	LOPAC 1280	Inhibitor of angiogenesis and endothelial cell proliferation	2-methoxyestradiol	11.53	54.3396	156.3	155.653	155.977
42640	CN1CCN(CC1)C2=CC=C(C3=NO[N+](=C23)[O-])[N+](=O)[O-]	MWFZDJLPWDCQIL-UHFFFAOYSA-N	NSC-207895 (XI-006)	Selleck Cherry Pick 1	NSC-207895 suppresses MDMX with IC50 of 2.5 Â¦ÃŒM, leading to enhanced p53 stabilization/activation and DNA damage, and also regulate MDM2, an E3 ligase	NSC-207895 (XI-006)	34.76	62.9146	137.56	173.949	155.755
4622	CCCOC1=CC2=C(C=C1)N=C(N2)NC(=O)OC	RAOCRURYZCVHMG-UHFFFAOYSA-N	Oxibendazole	Enzo Screen-Well FDA-approved Drug	\methyl N-(5-propoxy-1H-1,3-benzodiazol-2-yl)carbamate\""	Oxibendazole	9.31	62.8156	156.55	154.317	155.433
10223146	CC1=NN(C2=C1C(=CC(=N2)NNC(=O)NC3=CC(=NC(=C3)Cl)Cl)C(C)C)C	RNSLRQNDXRSASX-UHFFFAOYSA-N	N-(2,6-dichloro-4-pyridinyl)-2-(4-isopropyl-1,3-dimethyl-1H-pyrazolo[3,4-b]pyridin-6-yl)hydrazinecarboxamide	Sigma Aldrich Custom Order March 2016	TubeID [194346585] PlateID [B02321648] Tube Volume:10.551 Concentration:325uL	N-(2,6-dichloro-4-pyridinyl)-2-(4-isopropyl-1,3-dimethyl-1H-pyrazolo[3,4-b]pyridin-6-yl)hydrazinecarboxamide	12.81	65.983	169.7	140.393	155.046
443118	CCCCC(C=O)NC(=O)C(CC(C)C)NC(=O)C(CC(C)C)NC(=O)C	FMYKJLXRRQTBOR-BZSNNMDCSA-N	(2S)-2-(acetylamino)-N-[(1S)-1-({[(1S)-1-formylpentyl]amino}carbonyl)-3-methylbutyl]-4-methylpentanamide	Sigma Aldrich Custom Order March 2016	Can initiate apoptosis in HL-60 cells but blocks dexamethasone-induced apoptosis in thymocytes and cycloheximide-induced apoptosis in metamyelocytes. Inhibits cyclin B degradation and arrests the cell cycle at G 1 /S and at meta-/anaphase. Blocks induction of nitric oxide synthase by LPS in macrophages.	(2S)-2-(acetylamino)-N-[(1S)-1-({[(1S)-1-formylpentyl]amino}carbonyl)-3-methylbutyl]-4-methylpentanamide	32.25	47.1055	159.57	150.432	155.001
6852167	CC1=C(SC(=N1)NC(=O)C)C2=CC(=C(C=C2)Cl)S(=O)(=O)NCCO	JFVNFXCESCXMBC-UHFFFAOYSA-N	PIK-93	Selleck Cherry Pick 1	PIK-93 is a novel and potent inhibitor of PI3KÎ³ and PI4KIIIÎ² with IC50 of 16 nM and 19 nM, respectively.	PIK-93	49.02	64.3226	145.74	163.296	154.518
23672952	CCC1(CCC(O1)C2(CCC3(O2)CC(C(C(O3)C(C)C(C(C)C(=O)[O-])OC)C)O)C)C4C(CC(O4)C5C(CC(C(O5)(CO)O)C)C)C.[Na+]	XOIQMTLWECTKJL-HXPDMXKUSA-M	Monensin	Enzo Screen-Well Natural Product	sodium (3R,4S)-4-[(2S,5R,7S,8R,9S)-2-[(2R,5S)-5-ethyl-5-[(2R,3S,5R)-5-[(3S,5R,6R)-6-hydroxy-6-(hydroxymethyl)-3,5-dimethyloxan-2-yl]-3-methyloxolan-2-yl]oxolan-2-yl]-9-hydroxy-2,8-dimethyl-1,6-dioxaspiro[4.5]decan-7-yl]-3-methoxy-2-methylpentanoate	Monensin	74.52	90.4132	120.09	186.382	153.236
456199	C1C(COC2=NC(=CN21)[N+](=O)[O-])OCC3=CC=C(C=C3)OC(F)(F)F	ZLHZLMOSPGACSZ-NSHDSACASA-N	PA-824	Selleck Cherry Pick 1	PA-824 is an anti-tuberculosis drug for tuberculosis with MIC less than 2.8 Î¼M.	PA-824	35.22	52.9257	130.47	175.142	152.806
11957714	CCC1(CC2CC(C3=C(CCN(C2)C1)C4=CC=CC=C4N3)(C5=C(C=C6C(=C5)C78CCN9C7C(C=CC9)(C(C(C8N6C=O)(C(=O)OC)O)OC(=O)C)CC)OC)C(=O)OC)O.OS(=O)(=O)O	AQTQHPDCURKLKT-DSRPYOOMSA-N	Vincristine sulfate	LOPAC 1280	Inhibitor of microtubule assembly	Vincristine sulfate	10.95	57.6841	152.33	153.021	152.676
16760591	CC1CCC(OC1C(C)C(=O)[O-])CC2CC(C(C3(O2)C(CC(O3)(C)C4CCC(O4)(C)C5C(CC(O5)C6C(CC(C(O6)(CO)O)C)C)C)C)C)OC.[Na+]	MOYOTUKECQMGHE-PDEFJWSRSA-M	Nigericinâ€¢Na	Enzo Screen-Well Natural Product	sodium (2R)-2-[(2R,3S,6R)-6-{[(2S,4R,5R,7R,9R,10R)-2-[(2R,5S)-5-[(2R,3S,5R)-5-[(3S,5R,6R)-6-hydroxy-6-(hydroxymethyl)-3,5-dimethyloxan-2-yl]-3-methyloxolan-2-yl]-5-methyloxolan-2-yl]-9-methoxy-2,4,10-trimethyl-1,6-dioxaspiro[4.5]decan-7-yl]methyl}-3-methyloxan-2-yl]propanoate	NigericinÃ¢â¬Â¢Na	68.84	53.2611	122.35	182.784	152.567
77082	CN1C2=C(C=C(C=C2)N(CCCl)CCCl)N=C1CCCC(=O)O.Cl	ZHSKUOZOLHMKEA-UHFFFAOYSA-N	Bendamustine HCL	Selleck Cherry Pick 1	Bendamustine HCL (Ribomustin, Treanda, SDX-105) is a DNA-damaging agent with IC50 of 50 Î¼M.	Bendamustine HCL	76.63	88.0162	122.35	182.488	152.419
5311381	COC1=CC=CC(=C1)C2=CN(C3=C2C(=NC=N3)N)C4=CC=C(C=C4)CCN5CCC(CC5)O	WUPXZZWTHIZICK-UHFFFAOYSA-N	CGP77675	Sigma Aldrich Custom Order March 2016	CGP77675 is a potent Src kinase inhibitor. CGP77675 is selective toward other protein kinases including Cdc2 (>500-fold), epidermal growth factor (EGF) receptor (7.5-fold), vascular endothelial growth factor receptor (>50-fold), and for v-Abl (15-fold) and focal adhesion kinase (Fak) (>25-fold).	1-(2-{4-[4-amino-5-(3-methoxyphenyl)-7H-pyrrolo[2,3-d]pyrimidin-7-yl]phenyl}ethyl)-4-piperidinol	53.92	45.896	127.1	177.222	152.161
3727	C(C(=O)N)I	PGLTVOMIXTUURA-UHFFFAOYSA-N	Iodoacetamide	LOPAC 1280	Alkylating reagent for cysteine and histidine residues in proteins; irreversible protein inhibitor	Iodoacetamide	33.81	47.9486	134.15	169.795	151.973
6851947	C=CCC1=CC=CC(=CNNC(=O)CN2CCN(CC2)CC3=CC=CC=C3)C1=O	XSGXRYNZNGUGEJ-PGMHBOJBSA-N	PAC-1	Selleck Cherry Pick 1	PAC-1 is a potent procaspase-3 activator with EC50 of 0.22 Î¼M.	PAC-1	23.51	50.8387	137.99	164.578	151.284
3574452	COC1=CC(=C(C=C1)N2C(SCC2=O)C3=CC(=CC=C3)Br)OC	MVWNPZYLNLATCH-UHFFFAOYSA-N	2-(3-bromophenyl)-3-(2,4-dimethoxyphenyl)-1,3-thiazolidin-4-one	Sigma Aldrich Custom Order March 2016	TubeID [194348012] PlateID [SA000465] Tube Volume:325uL Concentration:10.145	2-(3-bromophenyl)-3-(2,4-dimethoxyphenyl)-1,3-thiazolidin-4-one	10.78	59.5005	156.44	145.714	151.077
24199313	CCP(CC)CC.CC(=O)OCC1C(C(C(C(O1)[S-])OC(=O)C)OC(=O)C)OC(=O)C.[Au+]	AUJRCFUBUPVWSZ-UHFFFAOYSA-M	Auranofin	Enzo Screen-Well FDA-approved Drug	\[(2R,3R,4S,5R,6S)-3,4,5-tris(acetyloxy)-6-{[(triethyl??-phosphanylidene)aurio]sulfanyl}oxan-2-yl]methyl acetate\""	Auranofin	15.39	38.0255	155.36	146.094	150.727
20279	C1C(C(OC1N2C=NC3=C2N=C(N=C3N)Cl)CO)O	PTOAARAWEBMLNO-KVQBGUIXSA-N	Cladribine	Selleck Cherry Pick 1	Cladribine (Leustatin, Litak, 2CDA) is an adenosine deaminase inhibitor for U266, RPMI8226, and MM1.S cells with IC50 of approximately 2.43 Î¼M, 0.75 Î¼M, and 0.18 Î¼M, respectively.	Cladribine	15.97	15.3617	155.28	145.433	150.356
18660697	C1CCNC(C1)C(C2=CC(=NC3=C2C=CC=C3C(F)(F)F)C(F)(F)F)O.Cl	WESWYMRNZNDGBX-SBKWZQTDSA-N	(R)-[2,8-bis(trifluoromethyl)-4-quinolinyl][(2S)-2-piperidinyl]methanol hydrochloride	Sigma Aldrich Custom Order March 2016	Blocker of gap junction channels Cx36 and Cx50.	(R)-[2,8-bis(trifluoromethyl)-4-quinolinyl][(2S)-2-piperidinyl]methanol hydrochloride	56.73	52.0201	130.67	169.8	150.235
145815	C(CC(=O)N)C(C(=O)O)N	ZDXPYRJPNDTMRX-GSVOUGTGSA-N	D-glutamine	Selleck Cherry Pick 1	D-glutamine is a D type stereoisomer of glutamine which is one of the 20 amino acids encoded by the standard genetic code.	D-glutamine	48.34	51.7698	126.28	173.56	149.92
11201035	C1=CC=C(C=C1)C2=NN3C(=CC(=NC3=C2C4=CC=C(C=C4)O)C(F)(F)F)C(F)(F)F	AEZPAUSGTAHLOQ-UHFFFAOYSA-N	PHTPP	Sigma Aldrich Custom Order March 2016	PHTPP is a selective estrogen receptor Î² (ERÎ²) full antagonist with 36-fold selectivity for ERÎ² over ERÎ±. PHTPP has been used to distinguish the various activites of the two estrogen receptors. Estrogen can have opposite effects in some tumors expressing ERÎ± compared to ErÎ², with ErÎ± enhancing and ErÎ² suppressing tumor cell growth. PHTPP, a selective ERÎ² antagonist, significantly enhance…	4-[2-phenyl-5,7-bis(trifluoromethyl)pyrazolo[1,5-a]pyrimidin-3-yl]phenol	12.36	67.8841	153.95	143.148	148.549
447077	CN1C2=NC(=NC=C2C=C(C1=O)C3=C(C=CC=C3Cl)Cl)NC4=CC(=CC=C4)SC	VAARYSWULJUGST-UHFFFAOYSA-N	PD173955	Symansis	NA	PD173955	6.26	37.3247	145.32	149.73	147.525
3154410	C1C=CC2C1C(NC3=C(C=C(C=C23)F)F)C4=CN=CC=C4	NJZHEQOUHLZCOX-UHFFFAOYSA-N	6,8-difluoro-4-(3-pyridinyl)-3a,4,5,9b-tetrahydro-3H-cyclopenta[c]quinoline	Sigma Aldrich Custom Order March 2016	TubeID [194348153] PlateID [B02314737] Tube Volume:325uL Concentration:10.399	6,8-difluoro-4-(3-pyridinyl)-3a,4,5,9b-tetrahydro-3H-cyclopenta[c]quinoline	52.66	69.8285	126.46	168.51	147.485
16451152	C1=CC2=C(C=C1Cl)C3=C(N2CC(CNC(CO)(CO)CO)O)C=CC(=C3)Cl	GETQKLUOZMYHGE-UHFFFAOYSA-N	DCAP	Sigma Aldrich Custom Order March 2016	DCAP is a potent broad-spectrum antibiotic that specifically targets the membranes of both Gram-positive and Gram-negative bacteria. It reduces the transmembrane potential, kills stationary-phase cells and sterilizes bacterial biofilms. DCAP has no effect on red blood cell membranes at levels toxic to bacteria.	2-{[3-(3,6-dichloro-9H-carbazol-9-yl)-2-hydroxypropyl]amino}-2-(hydroxymethyl)-1,3-propanediol	76.76	74.3492	125.08	168.094	146.587
119368	CC(C)C1=CC(=C(C(=C1)C(C)C)C2=CSC(=N2)N(CCN(C)C)CC3=CN=CC=C3)C(C)C	VVBFISAUNSXQGZ-UHFFFAOYSA-N	SR 27417	Sigma Aldrich Custom Order March 2016	SR 27417 is a long-acting, highly potent, specific competitive platelet-activating factor (PAF) receptor antagonist.	N~1~,N~1~-dimethyl-N~2~-(3-pyridinylmethyl)-N~2~-[4-(2,4,6-triisopropylphenyl)-1,3-thiazol-2-yl]-1,2-ethanediamine	55.25	50.7163	146.38	146.426	146.403
5472558	C1=CC=C2C(=C1)C(=CC3=C(NC4=CC=CC=C43)Cl)C(=O)N2	QJKBRWSJWQVKLY-UKTHLTGXSA-N	Cdk1 Inhibitor	CalbioChem Kinase Inhibitor II (V2)	NA	Cdk1 Inhibitor	9.63	56.6008	148.79	143.136	145.963
148124	CC1=C2C(C(=O)C3(C(CC4C(C3C(C(C2(C)C)(CC1OC(=O)C(C(C5=CC=CC=C5)NC(=O)OC(C)(C)C)O)O)OC(=O)C6=CC=CC=C6)(CO4)OC(=O)C)O)C)O	ZDZOTLJHXYCWBA-VCVYQWHSSA-N	Docetaxil	Enzo Screen-Well FDA-approved Drug	\(1S,2S,3R,4S,7R,9S,10S,12R,15S)-4-(acetyloxy)-15-{[(2R,3S)-3-{[(tert-butoxy)carbonyl]amino}-2-hydroxy-3-phenylpropanoyl]oxy}-1,9,12-trihydroxy-10,14,17,17-tetramethyl-11-oxo-6-oxatetracyclo[11.3.1.0³,¹?.0?,?]heptadec-13-en-2-yl benzoate\""	Docetaxil	13.03	61.5795	147.43	144.066	145.748
9797370	COC1=C(C=C2C(=C1)CC3=C2NN=C3NC4=CC(=CC=C4)F)OC	ZDNURMVOKAERHZ-UHFFFAOYSA-N	PDGF Receptor Tyrosine Kinase Inhibitor IV	CalbioChem Kinase Inhibitor I (V2)	A potent antiproliferative properties in several human tumor cell lines (IC50 < 33 nM). Shown to act as reversible inhibitor of PDGFR (IC50 = 4.2 nM and 45 nM for -b and -a, respectively) and c-Abl (IC50 = 22 nM).	PDGF Receptor Tyrosine Kinase Inhibitor IV	8.88	64.31	130.74	160.014	145.377
36689671	C1=NC2=C(N1C3C(C(C(O3)CO)O)O)N=C(N=C2N)F	HBUBKKRHXORPQB-ICKFSKTQSA-N	Fludarabine (Fludara)	Selleck Cherry Pick 1	Fludarabine (Fludara, F-ara-A, NSC 118218) is a STAT1 activation inhibitor and a DNA synthesis inhibitor.	Fludarabine (Fludara)	43.02	50.7351	125.27	161.71	143.49
24772860	CC1(CC2=C(C(=O)C1)C(=NN2C3=CC(=C(C=C3)C(=O)N)NC4CCC(CC4)O)C(F)(F)F)C	ZFVRYNYOPQZKDG-UHFFFAOYSA-N	SNX-2112	Selleck Cherry Pick 1	SNX-2112 selectively binds to the ATP pocket of HSP90Î± and HSP90Î² with Ka of 30 nM and 30 nM, respectively.	SNX-2112	40.33	70.035	136.11	149.62	142.865
4090966	CC1=C(C2=C(N1C(=O)C3=CC=C(C=C3)Cl)C=CC(=C2)OC)CC(=O)NC4=CC=C(C=C4)NC(=O)C	CVMUUPNNEPVQCL-UHFFFAOYSA-N	N-(4-acetamidophenyl)indomethacinamide	LOPAC 1280	Potent and selective reversible cyclooxygenase-2 (COX-2) inhibitor	N-(4-acetamidophenyl)indomethacinamide	70.09	78.7486	134.28	148.829	141.555
9823846	CS(=O)(=O)O.C1=CC(=CC=C1CCSC(=N)N)OCC2=CC=C(C=C2)[N+](=O)[O-]	WGIKEBHIKKWJLG-UHFFFAOYSA-N	KB-R7943	Sigma Aldrich Custom Order March 2016	KB-R7943 inhibits the reversed Na(+)/Ca(2+) exchanger, NCX. In cardiomyocytes, Ca2+ is released from intracellular stores during contraction, and sequestered again during relaxation. NCX is the primary mechanism that prevents Ca2+ overload due to influx of calcium across the plasma membrane.	2-{4-[(4-nitrobenzyl)oxy]phenyl}ethyl imidothiocarbamate methanesulfonate	78.19	88.568	124.72	157.518	141.119
443354	C1C=C(C2C1C(=COC2OC3C(C(C(C(O3)CO)O)O)O)C(=O)O)CO	ZJDOESGVOWAULF-OGJQONSISA-N	Geniposidic acid	Selleck Cherry Pick 1	Geniposidic acid is an effective anticancer and radioprotection agent.	Geniposidic acid	14.23	40.3886	133.15	148.986	141.068
45934411	CC1CC2C(C2(C)C)C3C=C(C(C4(C1(C3=O)C=C(C4O)OC(=O)C5=CC=CC=C5)O)O)COC(=O)C6=CC=CC=C6	XXNQRVSGMUAGMM-ZEEHVDDHSA-N	Ingenol 3,20-dibenzoate	Enzo Screen-Well Natural Product	[(1S,4R,5S,6R,9S,10R,12R,14R)-3-(benzoyloxy)-4,5,6-trihydroxy-11,11,14-trimethyl-15-oxotetracyclo[7.5.1.0¹,?.0¹?,¹²]pentadeca-2,7-dien-7-yl]methyl benzoate	Ingenol 3,20-dibenzoate	67.4	82.8684	126.75	155.212	140.981
37783	CCCC(=O)OC1C(C2(C(C=C(CC3(C2C=C(C3=O)C)O)CO)C4C1(C4(C)C)OC(=O)CCC)O)C	BQJRUJTZSGYBEZ-YVQNUNKESA-N	Phorbol 12,13-dibutyrate	Enzo Screen-Well Natural Product	(1S,2S,6R,10S,11R,13S,14R,15R)-14-(butanoyloxy)-1,6-dihydroxy-8-(hydroxymethyl)-4,12,12,15-tetramethyl-5-oxotetracyclo[8.5.0.0²,?.0¹¹,¹³]pentadeca-3,8-dien-13-yl butanoate	Phorbol 12,13-dibutyrate	74.15	89.5221	123.34	157.194	140.267
25023738	CC1C(=O)N(C2=CN=C(N=C2N1CCC(C)C)NC3=CC(=C(C(=C3)F)O)F)C	DTEKTGDVSARYDS-UHFFFAOYSA-N	BI-D1870	Symansis	NA	BI-D1870	29.57	64.991	131.04	148.42	139.73
6240	CN(C)CCCN1C2=CC=CC=C2SC3=C1C=C(C=C3)Cl.Cl	FBSMERQALIEGJT-UHFFFAOYSA-N	Chlorpromazine hydrochloride	LOPAC 1280	Dopamine receptor antagonist; anti-emetic; antipsychotic	Chlorpromazine hydrochloride	64.43	88.4727	135.03	143.75	139.39
3397	CC(C)C(=O)NC1=CC(=C(C=C1)[N+](=O)[O-])C(F)(F)F	MKXKFYHWDHIYRV-UHFFFAOYSA-N	Flutamide	Enzo Screen-Well FDA-approved Drug	2-methyl-N-[4-nitro-3-(trifluoromethyl)phenyl]propanamide	Flutamide	32.48	65.7498	123.93	154.113	139.021
9914412	COC1=C(C=C2C(=C1)C(=NC=N2)NC3=CC=C(C=C3)NC(=O)C4=CC=CC=C4)OCCCN5CCOCC5	OGNYUTNQZVRGMN-UHFFFAOYSA-N	ZM 447439 - N-[4-[[6-Methoxy-7-[3-(4-morpholinyl)propoxy]-4-quinazolinyl]amino]phenyl]benzamide	Tocrisscreen Kinase Inhibitor	Inhibits Aurora kinase B	ZM 447439 - N-[4-[[6-Methoxy-7-[3-(4-morpholinyl)propoxy]-4-quinazolinyl]amino]phenyl]benzamide	44	49.7634	126.02	151.45	138.735
16219721	C1CN(CCC12C(=O)N(CN2C3=CC=CC=C3)CCC4=CC=C(C=C4)N=C=S)CCCC(=O)C5=CC=C(C=C5)F.Cl	MHDTWYNWOBNGFA-UHFFFAOYSA-N	N-(p-Isothiocyanatophenethyl)spiperone hydrochloride	LOPAC 1280	Selective irreversible D2 dopamine receptor antagonist	N-(p-Isothiocyanatophenethyl)spiperone hydrochloride	74.04	82.6697	128.12	148.889	138.505
152961	C1=CC=C2C(=C1)C(=CN2)C(=O)CCl	LLZQFAXTCYDVTR-UHFFFAOYSA-N	3CAI	Sigma Aldrich Custom Order March 2016	3CAI is an orally active, potent and specific allosteric inhibitor of Akt1 and Akt2 that directly binds to Ak1 and Akt2 in an ATP noncompetitive manner.	2-chloro-1-(1H-indol-3-yl)ethanone	55.02	63.6119	124.8	150.169	137.484
208908	CS(=O)(=O)CCNCC1=CC=C(O1)C2=CC3=C(C=C2)N=CN=C3NC4=CC(=C(C=C4)OCC5=CC(=CC=C5)F)Cl	BCFGMOOMADDAQU-UHFFFAOYSA-N	Lapatinib	Symansis	NA	Lapatinib	57.64	59.7638	124.1	150.507	137.303
9549301	CC(C)C1=C2C(=NC(=NC2=O)CC3=CC=C(C=C3)OCCO)N(N1)C4=C(C=CC=C4Cl)Cl	VQNCIRRXQQTXEL-UHFFFAOYSA-N	Cdk/Crk Inhibitor	CalbioChem Kinase Inhibitor II (V2)	NA	Cdk/Crk Inhibitor	26.7	55.0076	130.61	143.466	137.038
60700	CCC1(C2=C(COC1=O)C(=O)N3CC4=C(C3=C2)N=C5C=CC(=C(C5=C4)CN(C)C)O)O	UCFGDBYHRUNTLO-QHCPKHFHSA-N	Topotecan hydrochloride hydrate	Sigma Aldrich Custom Order March 2016	Topotecan is a topoisomerase I inhibitor and an apoptosis inducer. It is a potent antineoplastic agent.	(4S)-10-[(dimethylamino)methyl]-4-ethyl-4,9-dihydroxy-1H-pyrano[3',4':6,7]indolizino[1,2-b]quinoline-3,14(4H,12H)-dione	26.33	61.3027	129.01	141.607	135.309
58097335	CC1=CC2=C(CN(CC2)C3=CC(=C(C(=C3)C(F)(F)F)NC(=O)CC(C)(C)C)Cl)C=C1	RBRDOIJEGXKJMO-UHFFFAOYSA-N	CR8, (R)-Isomer	CalbioChem Kinase Inhibitor III	NA	CR8, (R)-Isomer	20.86	53.3719	126.39	144.093	135.242
11957693	COC1=CC=C(C=C1)CCCOC2=C(C=CC(=C2)CCN3C=CN=C3)OC.Cl	KBPZBOSJIZEELA-UHFFFAOYSA-N	SKF 96365	LOPAC 1280	Selective inhibitor of receptor-mediated and voltage-gated Ca2+ entry	SKF 96365	23.11	63.9944	124.81	145.016	134.913
10427712	C1=CC(=CC(=C1)O)C2=NC3=C(N=C2C4=CC(=CC=C4)O)N=C(N=C3N)N	UJIAQDJKSXQLIT-UHFFFAOYSA-N	TG100-115	Selleck Cherry Pick 1	TG100-115 is a potent and dual selective inhibitor for PI3KÎ³ and PI3KÎ´ with IC50 of 83 nM and 235 nM, respectively.	TG100-115	37.32	57.7962	122.63	144.412	133.521

## Sheet: Validated hits
Table S1. Primary and validated hits from the compound screen
Compounds tested in validation experiments.
Compound	Activity in validation experiments
Atazanavir	weak activity
Ceftiofur	no activity
Daunorubicin	Strong dose-dependent activity in both cell lines
Enzastaurin	weak activity
GSK3787	weak activity
Idarubicin	no activity
Inauhzin	weak activity
IPI-145	weak activity
JNJ-26481585	Strong dose-dependent activity in both cell lines
Leucovorin	no activity
Mitoxantrone	Strong dose-dependent activity in both cell lines
MK-2206	weak activity
Ozagrel	weak activity
PCI-24781	Strong dose-dependent activity in both cell lines
SGI-1027	no activity
TSA	Strong dose-dependent activity in both cell lines
Vorinostat (SAHA)	Strong dose-dependent activity in both cell lines
WZ4002	weak activity
