# Supplementary material for: Selective inhibition of cancer cell self-renewal through a Quisinostat-histone H1.0 axis
Source: Nat Commun. 2020 Apr 14;11:1792. doi: 10.1038/s41467-020-15615-z (PMC7156485; doi:10.1038/s41467-020-15615-z)
Supplement: Supplementary file 5 — Supplementary Data 3 [file 41467_2020_15615_MOESM5_ESM.xlsx]

## Sheet: HDACi targets
Supplementary Dataset 3. HDAC inhibitors information and HDAC expression levels in HCC1569 cells
HDACi	InChI Key	Synonyms	IUPAC Name	Target	HDAC Class	Reference	Chemical structure
JNJ-26481585	PAWIYAYFNXQGAP-UHFFFAOYSA-N	Quisinostat	N-hydroxy-2-[4-[[[(1-methyl-1H-indol-3-yl)methyl]amino]methyl]-1-piperidinyl]-5-pyrimidinecarboxamide	HDAC1 HDAC2 HDAC3 HDAC8	Class I	Clin Cancer Res. 2009 Nov 15;15(22):6841-51; Bioorg Med Chem. 2015 Aug 15;23(16):5151-5.
				HDAC4 HDAC5 HDAC7 HDAC9	Class IIA
				HDAC6 HDAC10	Cass IIB
				HDAC11	Class IV
PCI-24781	MAUCONCHVWBMHK-UHFFFAOYSA-N	abexinostat	3-[(dimethylamino)methyl]-N-[2-[4-(hydroxycarbamoyl)phenoxy]ethyl]-1-benzofuran-2-carboxamide	HDAC1 HDAC2 HDAC3 HDAC8	Class I	Mol Cancer Ther. 2006 May;5(5):1309-17; Bioorg Med Chem. 2015 Aug 15;23(16):5151-5.
		CRA-024781
				HDAC6 HDAC10	Cass IIB
SAHA	WAEXFXRVDQXREF-UHFFFAOYSA-N	Vorinostat	N1-hydroxy-N8-phenyl-octanediamide	HDAC1 HDAC2 HDAC3 HDAC8	Class I	Bioorg Med Chem Lett. 2008 Oct 15;18(20):5528-32; Nat Chem Biol. 2010 Mar;6(3):238-243; J Med Chem. 2013 Feb 28;56(4):1772-6
		Suberoylanilide Hydroxamic Acid
				HDAC4 HDAC5 HDAC7 HDAC9	Class IIA
				HDAC6 HDAC10	Cass IIB
				HDAC11	Class IV
TSA	RTKIYFITIVXBLE-QEQCGCAPSA-N	Trichostatin A	(2E,4E,6R)-7-[4-(dimethylamino)phenyl]-N-hydroxy-4,6-dimethyl-7-oxohepta-2,4-dienamide	HDAC1 HDAC2 HDAC3 HDAC8	Class I	Bioorg. Med. Chem. Lett., 19 (2009), p. 2346, Nat Chem Biol. 2010 Mar;6(3):238-243; J Med Chem. 2009 Dec 10;52(23):7836-46
				HDAC4 HDAC5 HDAC7 HDAC9	Class IIA
				HDAC6 HDAC10	Cass IIB
				HDAC11	Class IV
Tubastatin A	GOVYBPLHWIEHEJ-UHFFFAOYSA-N	1252003-15-8	N-hydroxy-4-[(1,2,3,4-tetrahydro-2-methyl-5H-pyrido[4,3-b]indol-5-yl)methyl]-benzamide	HDAC6	Class IIB	J Med Chem. 2013 Aug 22;56(16):6297-313, J Biol Chem. 2013 Aug 2;288(31):22516-26,
Entinostat	INVTYAOGFAGBOE-UHFFFAOYSA-N	MS-275	N-[[4-[[(2-aminophenyl)amino]carbonyl]phenyl]methyl]-3-pyridinylmethyl ester, carbamic acid.	HDAC1 HDAC3	Class I	Biochem J. 2008 Jan 15;409(2):581-9,
PCI-34051	AJRGHIGYPXNABY-UHFFFAOYSA-N	950762-95-5	N-Hydroxy-1-(4-methoxybenzyl)-1H-indole-6-carboxamide.	HDAC8	Class I	Leukemia. 2008 May;22(5):1026-34	Leukemia. 2008 May;22(5):1026-34
TMP195	QTCSXAUJBQZZSN-UHFFFAOYSA-N	1314891-22-9	N-[2-Methyl-2-(2-phenyl-1,3-oxazol-4-yl)propyl]-3-[5-(trifluoromethyl)-1,2,4-oxadiazol-3-yl]benzamide	HDAC4 HDAC5 HDAC7 HDAC9	Class IIA	Nat Chem Biol. 2013 May;9(5):319-25, Nature. 2017 Mar 16;543(7645):428-432
		TFMO 2

## Sheet: HDAC Expression Levels_HCC1569
		HCC1569_uninduced shH1.0					HCC1569_induced shH1.0
	Gene ID	R1	R2	R3	average TPM	SEM	R1	R2	R3	average TPM	SEM
Class I	HDAC1	317.86	315.67	309.08	314.203	2.63852	339.26	324.87	345.86	336.663	6.19683
	HDAC2	74.66	74.04	71.57	73.4233	0.943793	78.28	75.1	77.6	76.9933	0.966805
	HDAC3	83.43	83.89	83.69	83.67	0.133167	82.06	88.64	86.63	85.7767	1.94681
	HDAC8	21.1	18.04	19.28	19.4733	0.888619	17.98	16.6	19.12	17.9	0.72856
Class IIA	HDAC4	7.55	7.82	8.97	8.11333	0.435367	9.32	7.6	9.15	8.69	0.547205
	HDAC5	17.64	18.79	18.97	18.4667	0.416587	19.09	18.98	20.5	19.5233	0.489365
	HDAC7	28.08	26.14	26.64	26.9533	0.581531	28.34	27.63	27.93	27.9667	0.205778
	HDAC9	47.45	48.69	49.78	48.64	0.673078	67.93	66.29	61.94	65.3867	1.78718
Class IIB	HDAC6	11.96	13.04	12.59	12.53	0.313209	10.44	10.03	10.85	10.44	0.236714
	HDAC10	8.11	7.16	7.92	7.73	0.29023	6.61	7.49	8.79	7.63	0.633193
Class IV	HDAC11	11.72	12.12	10.55	11.4633	0.471039	10.69	9.17	10.87	10.2433	0.539176
		HCC1569_uninduced shH1.0 + 30 min Quisinostat					HCC1569_induced shH1.0 + 30min Quisinostat
	Gene ID	R1	R2	R3	average TPM	SEM	R1	R2	R3	average TPM	SEM
Class I	HDAC1	313.62	309.6	316.1	313.107	1.89386	334.77	316.1	310.82	320.563	7.26502
	HDAC2	70.66	69.5	72.14	70.7667	0.763966	71.89	70.68	69.47	70.68	0.698594
	HDAC3	84.44	87.75	88.53	86.9067	1.25372	81.62	84.96	84.24	83.6067	1.01485
	HDAC8	17.6	18.95	19.39	18.6467	0.538527	17.4	17.52	19.6	18.1733	0.714174
Class IIA	HDAC4	8.78	9.72	9.58	9.36	0.292803	10.09	11.12	11.44	10.8833	0.407281
	HDAC5	19.9	20.35	20.6	20.2833	0.204803	18.88	21.59	20.92	20.4633	0.814951
	HDAC7	22.89	23.8	23.25	23.3133	0.264596	28.47	28.93	29.79	29.0633	0.386839
	HDAC9	46.04	42.8	50.69	46.51	2.28974	74.26	66.78	69.24	70.0933	2.20104
Class IIB	HDAC6	15.3	13.84	15.37	14.8367	0.498743	11.04	11.76	12	11.6	0.288444
	HDAC10	10.98	10.72	8.27	9.99	0.863269	8.98	9.63	8.99	9.2	0.215019
Class IV	HDAC11	12.86	11.26	11.03	11.7167	0.575509	11.66	11.21	11.92	11.5967	0.207391
		HCC1569_uninduced shH1.0 + 1h Quisinostat					HCC1569_induced shH1.0 + 1h Quisinostat
	Gene ID	R1	R2	R3	average TPM	SEM	R1	R2	R3	average TPM	SEM
Class I	HDAC1	284.6	297.98	301.16	294.58	5.07374	328.35	326.84	331.64	328.943	1.41704
	HDAC2	68.23	69.25	67.79	68.4233	0.432409	68.42	72.04	71.65	70.7033	1.1472
	HDAC3	88.5	82.31	83.67	84.8267	1.87816	82.4	85.2	87.1	84.9	1.36504
	HDAC8	16.76	14.9	19.63	17.0967	1.37577	18.44	18.29	20.42	19.05	0.686367
Class IIA	HDAC4	8.46	8.99	9.54	8.99667	0.311787	10.72	9.45	10.63	10.2667	0.409159
	HDAC5	20.06	21.95	21.1	21.0367	0.546514	20.08	19.37	19.62	19.69	0.207926
	HDAC7	25.3	23.5	21.81	23.5367	1.00764	26.52	24.68	25.42	25.54	0.53454
	HDAC9	49.64	50.85	50.25	50.2467	0.349301	74.78	66.27	70.03	70.36	2.46216
Class IIB	HDAC6	13.93	13.69	14.32	13.98	0.183576	12.32	9.75	12.93	11.6667	0.974377
	HDAC10	8.3	8.8	9.8	8.96667	0.440959	8.71	8.05	9.74	8.83333	0.491743
Class IV	HDAC11	11.28	11.42	12.86	11.8533	0.504953	10.62	10.03	10.17	10.2733	0.177983
		HCC1569_uninduced shH1.0 + 3h Quisinostat					HCC1569_induced shH1.0 + 3h Quisinostat
	Gene ID	R1	R2	R3	average TPM	SEM	R1	R2	R3	average TPM	SEM
Class I	HDAC1	313.88	316.95	300.34	310.39	5.10255	340.77	342.13	344.35	342.417	1.04335
	HDAC2	71.07	73.68	71.36	72.0367	0.82592	73.74	73.63	75.54	74.3033	0.619148
	HDAC3	101.79	92.78	97.33	97.3	2.60101	93.83	97.39	107.53	99.5833	4.10408
	HDAC8	20.93	19.3	20.4	20.21	0.480035	20.35	21.14	21.16	20.8833	0.266729
Class IIA	HDAC4	7.63	7.64	6.77	7.34667	0.288348	7.5	7.53	7.47	7.5	0.0173205
	HDAC5	21.21	21.63	21.18	21.34	0.145258	21.64	22.13	21.6	21.79	0.170392
	HDAC7	17.5	18.09	17.15	17.58	0.274287	19.23	19.22	16.18	18.21	1.015
	HDAC9	34.73	34.1	32.57	33.8	0.641327	47.41	46.63	46.9	46.98	0.228692
Class IIB	HDAC6	13.53	14.5	12.68	13.57	0.525769	10.62	10.85	10.66	10.71	0.070946
	HDAC10	8.98	8.63	9.19	8.93333	0.163333	8.12	8.14	8.07	8.11	0.0208167
Class IV	HDAC11	12.39	14.02	12.37	12.9267	0.546697	10.7	10.58	10.56	10.6133	0.0437163
		HCC1569_uninduced shH1.0 + 10h Quisinostat					HCC1569_induced shH1.0 + 10h Quisinostat
	Gene ID	R1	R2	R3	average TPM	SEM	R1	R2	R3	average TPM	SEM
Class I	HDAC1	375.57	384.61	369.94	376.707	4.27283	400.67	396.99	421.87	406.51	7.75312
	HDAC2	63.56	63.78	62.96	63.4333	0.24504	65.42	67.79	66.14	66.45	0.701498
	HDAC3	124.54	122.62	126.88	124.68	1.23175	128.26	124.68	123.32	125.42	1.47327
	HDAC8	29.5	28.87	26.93	28.4333	0.773355	24.78	25.97	27.58	26.11	0.811316
Class IIA	HDAC4	7.31	6.58	6.73	6.87333	0.222586	8.24	7.3	7.27	7.60333	0.318451
	HDAC5	29.08	30.4	29.26	29.58	0.41328	29.97	29.68	28.14	29.2633	0.567871
	HDAC7	4.24	4.06	3.35	3.88333	0.271682	3.69	3.97	3.83	3.83	0.080829
	HDAC9	25.36	21.95	21.62	22.9767	1.19547	33.7	30.65	32.08	32.1433	0.881028
Class IIB	HDAC6	13.28	12.08	12.04	12.4667	0.406831	10.89	10.69	10.17	10.5833	0.21458
	HDAC10	7.23	7.89	8.78	7.96667	0.449085	7.56	8	7.49	7.68333	0.159618
Class IV	HDAC11	14.58	14.82	14.38	14.5933	0.127192	15.3	14	14.23	14.51	0.400541
