# Supplementary material for: Selective inhibition of cancer cell self-renewal through a Quisinostat-histone H1.0 axis
Source: Nat Commun. 2020 Apr 14;11:1792. doi: 10.1038/s41467-020-15615-z (PMC7156485; doi:10.1038/s41467-020-15615-z)
Supplement: Supplementary file 7 — Source Data File [file 41467_2020_15615_MOESM7_ESM.zip]

Archive with 13 entries (13 files):
- Figure 1.xlsx
- Figure 2.xlsx
- Figure 3.xlsx
- Figure 4 .xlsx
- Figure 5.xlsx
- Figure 6.xlsx
- Supplementary Figure 1.xlsx
- Supplementary Figure 2.xlsx
- Supplementary figure 3.xlsx
- Supplementary figure 4.xlsx
- Supplementary Figure 5.xlsx
- Supplementary Figure 6.xlsx
- Supplementary Figure 7.xlsx
