# Supplementary material for: Selective inhibition of cancer cell self-renewal through a Quisinostat-histone H1.0 axis
Source: Nat Commun. 2020 Apr 14;11:1792. doi: 10.1038/s41467-020-15615-z (PMC7156485; doi:10.1038/s41467-020-15615-z)
Supplement: Supplementary file 7 — Source Data File [file 41467_2020_15615_MOESM7_ESM.zip › Figure 1.xlsx]

## Sheet: Figure 1a
				TDF	HCC1569
InChIKey	Chemical Name	TDF well Annotation	HCC well Annotation	H1.0 MEAN_CircAvgIntenCh2	H1.0 MEAN_CircAvgIntenCh2
QJJXYPPXXYFBGM-LFZNUXCKSA-N	FK-506 (Tacrolimus)	sample	Sample	124.61	455.529
ZHSKUOZOLHMKEA-UHFFFAOYSA-N	Bendamustine HCL	sample	Sample	122.35	182.488
QAPAJIZPZGWAND-UHFFFAOYSA-N	2-[2-ethoxy-4-(4-hydroxy-1-piperidinyl)anilino]-5,11-dimethyl-5,11-dihydro-6H-pyrimido[4,5-b][1,4]benzodiazepin-6-one	sample	Sample	116.67	168.552
AAAQFGUYHFJNHI-SFHVURJKSA-N	2-[(4S)-6-(4-chlorophenyl)-8-methoxy-1-methyl-4H-[1,2,4]triazolo[4,3-a][1,4]benzodiazepin-4-yl]-N-ethylacetamide	sample	Sample	140.99	197.564
WTKBRPXPNAKVEQ-UHFFFAOYSA-N	N~1~-(2-aminophenyl)-N~7~-(4-methylphenyl)heptanediamide	sample	Sample	112.78	214.174
QECMENZMDBOLDR-AWEZNQCLSA-N	(S)-2-(4-(4-chlorophenyl)-2,3,9-trimethyl-6H-thieno[3,2-f][1,2,4]triazolo[4,3-a][1,4]diazepin-6-yl)acetamide	sample	Sample	140.75	219.6
VUVUVNZRUGEAHB-CYBMUJFWSA-N	7-(3,5-dimethyl-4-isoxazolyl)-8-methoxy-1-[(1R)-1-(2-pyridinyl)ethyl]-1,3-dihydro-2H-imidazo[4,5-c]quinolin-2-one	sample	Sample	137.61	218.087
DHMTURDWPRKSOA-RUZDIDTESA-N	Lonafarnib (SCH66336)	sample	Sample	120.28	215.642
VHUOXERIKQWIJE-UHFFFAOYSA-N	10-[2-(5H-[1,2,4]triazino[5,6-b]indol-3-ylsulfanyl)butanoyl]-10H-phenothiazine	sample	Sample	102.66	700.007
HRJWTAWVFDCTGO-UHFFFAOYSA-N	3-[9-fluoro-2-(1-piperidinylcarbonyl)-1,2,3,4-tetrahydro[1,4]diazepino[6,7,1-hi]indol-7-yl]-4-imidazo[1,2-a]pyridin-3-yl-1H-pyrrole-2,5-dione	sample	Sample	138.29	175.84
SAYGKHKXGCPTLX-UHFFFAOYSA-N	TPCA-1 - 2-[(Aminocarbonyl)amino]-5-(4-fluorophenyl)-3-thiophenecarboxamide	sample	Sample	96.26	177.249
PMXCMJLOPOFPBT-HNNXBMFYSA-N	Purvalanol A - (2R)-2-[[6-[(3-Chlorophenyl)amino]-9-(1-methylethyl)-9H-purin-2-yl]amino]-3-methyl-1-butanol	sample	Sample	119.87	174.046
CTGBROQFZXLEDA-GFCCVEGCSA-N	IKK-2 Inhibitor VI	sample	Sample	90	192.441
WINHZLLDWRZWRT-ATVHPVEESA-N	Sunitinib	sample	Sample	106.45	173.209
AXRCEOKUDYDWLF-UHFFFAOYSA-N	Enzastaurin (LY317615)	sample	Sample	376.98	1108.33
USZYSDMBJDPRIF-SVEJIMAYSA-N	Aclarubicin	sample	Sample	129.41	210.009
VPVLEBIVXZSOMQ-UHFFFAOYSA-N	GSK3b Inhibitor XII, TWS119	sample	Sample	111.9	213.963
MWWSFMDVAYGXBV-RUELKSSGSA-N	Doxorubicin.HCl	sample	Sample	133.95	1038.62
MAASHDQFQDDECQ-UHFFFAOYSA-N	2,3-bis[(2-hydroxyethyl)sulfanyl]naphthoquinone	sample	Sample	102.68	446.422
ZYRLHJIMTROTBO-UHFFFAOYSA-N	CPI-613	sample	Sample	114.26	237.231
VXQCCZHCFBHTTD-HNNXBMFYSA-N	ADX-47273	sample	Sample	92.33	215.484
ZNXOGBUTSNKAQV-CYBMUJFWSA-N	Reversine	sample	Sample	97.6	175.359
DPLMXAYKJZOTKO-UHFFFAOYSA-N	2-methyl-2-(4-(2-oxo-9-(quinolin-3-yl)-2H-[1,3]oxazino[5,4-c]quinolin-1(4H)-yl)phenyl)propanenitrile	sample	Sample	101.03	206.31
SXJDCULZDFWMJC-AAEUAGOBSA-N	HA14-1	sample	Sample	88.46	203.418
DQSGVVGOPRWTKI-QVFAWCHISA-N	Atazanavir sulfate	sample	Sample	138.99	640.568
BCZUAADEACICHN-UHFFFAOYSA-N	SGX-523	sample	Sample	93.38	210.558
JSRREMIKIHJGAA-JTQLQIEISA-N	MK-2048	sample	Sample	97.78	200.804
NQLIYKXNAXKMBL-UHFFFAOYSA-N	JTC-801	sample	Sample	114.81	205.867
MQHIQUBXFFAOMK-UHFFFAOYSA-N	Pazopanib HCl	sample	Sample	104.28	222.189
BLMPQMFVWMYDKT-NZTKNTHTSA-N	Carfilzomib (PR-171)	sample	Sample	97.08	188.678
XHEQSRJCJTWWAH-UHFFFAOYSA-N	Cdk2 Inhibitor IV, NU6140	sample	Sample	98.1	157.762
XDXDZDZNSLXDNA-TZNDIEGXSA-N	Idarubicin	sample	Sample	139.19	767.884
AWEZYKMQFAUBTD-UHFFFAOYSA-N	Naratriptan HCl	sample	Sample	89.48	192.089
ZSBOMTDTBDDKMP-OAHLLOKOSA-N	Alogliptin (SYR-322)	sample	Sample	105.25	193.004
ZMRUPTIKESYGQW-UQKRIMTDSA-N	(S)-Propranolol hydrochloride	sample	Sample	87.71	230.345
ORWSYHWTBSHFIV-BMRADRMJSA-N		sample	Sample	116.46	188.454
XDLYKKIQACFMJG-UHFFFAOYSA-N	2-amino-8-[4-(2-hydroxyethoxy)cyclohexyl]-6-(6-methoxy-3-pyridinyl)-4-methylpyrido[2,3-d]pyrimidin-7(8H)-one	sample	Sample	97.85	190.947
YFNWWNRZJGMDBR-UHFFFAOYSA-N	PF-477736	sample	Sample	97.7	166.683
YUKWVHPTFRQHMF-UHFFFAOYSA-N	AZ 3146	sample	Sample	96.08	177.339
XVOOCQSWCCRVDY-UHFFFAOYSA-N	N-(2,6-dibromo-4-methoxyphenyl)-4-(2-methylimidazo[1,2-a]pyrimidin-3-yl)-1,3-thiazol-2-amine	sample	Sample	108.11	199.485
CEIIEALEIHQDBX-UHFFFAOYSA-N	PNU-120596	sample	Sample	86.93	172.422
DEFIZUQUAOLMAP-UHFFFAOYSA-N	PMPA tetrasodium	sample	Sample	100.86	213.179
ULBOWKXOFOTCMU-NLDKGBHCSA-N		sample	Sample	96.5	276.869
AALNCHNFTKRFEL-UHFFFAOYSA-N	PDGF RTK Inhibitor	sample	Sample	96.51	196.784
FAYAUAZLLLJJGH-UHFFFAOYSA-N	SNS-314	sample	Sample	102.87	178.172
LOGJQOUIVKBFGH-YBEGLDIGSA-N	SU6656	sample	Sample	97.47	183.664
FCFNRCROJUBPLU-DNDCDFAISA-N	Valinomycin	sample	Sample	107.53	173.963
CTSPAMFJBXKSOY-UHFFFAOYSA-N	Ellipticine	sample	Sample	93.43	223.699
WNWSUJQVZJJGLF-SQFISAMPSA-N	GSK-3 Inhibitor IX	sample	Sample	111.89	222.215
GCIKSSRWRFVXBI-UHFFFAOYSA-N	Tozasertib	sample	Sample	99.17	156.479
JYCUVOXSZBECAY-UHFFFAOYSA-N	GSK-3 Inhibitor XIII	sample	Sample	112.3	182.369
XDXDZDZNSLXDNA-TZNDIEGXSA-N	Idarubicin	sample	Sample	132.44	400.521
JOOXLOJCABQBSG-UHFFFAOYSA-N	TG101348	sample	Sample	115.95	189.334
MDZCSIDIPDZWKL-UHFFFAOYSA-N	CHIR-98014	sample	Sample	129.45	220.869
WHDJEAZLMYPLGL-UHFFFAOYSA-N	N9-Isopropylolomoucine	sample	Sample	94.96	313.966
RDTDWGQDFJPTPD-UHFFFAOYSA-N	Aurora Kinase Inhibitor III	sample	Sample	130.3	251.119
LCUMYVYIHXYBIA-FOWTUZBSSA-N	Tyrphostin AG 879	sample	Sample	96.81	208.23
QZRUMKUMFJJARD-AAJWHBHYSA-N	(+)-Butaclamol hydrochloride	sample	Sample	126.34	250.595
JGEBLDKNWBUGRZ-HXUWFJFHSA-N	MK-2461	sample	Sample	84.13	178.814
QYVMTFXNKNWWFX-CCEZHUSRSA-N	Tunicamycin B	sample	Sample	160.72	157.926
INTPTKHSGKBHHW-UHFFFAOYSA-N	PDGF Receptor Tyrosine Kinase Inhibitor III	sample	Sample	102.13	214.919
RDTDWGQDFJPTPD-UHFFFAOYSA-N	Aurora Kinase Inhibitor III	sample	Sample	126.97	242.339
AAKDPDFZMNYDLR-XZBKPIIZSA-N	N-Methyl-1-deoxynojirimycin	sample	Sample	108.99	184.763
WPNJAUFVNXKLIM-UHFFFAOYSA-N	Moxonidine	sample	Sample	105.01	139.436
BKJIXTWSNXCKJH-UHFFFAOYSA-N	Elesclomol	sample	Sample	284.49	523.688
PAWIYAYFNXQGAP-UHFFFAOYSA-N	JNJ-26481585	sample	Sample	422.06	648.714
SJVQHLPISAIATJ-ZDUSSCGKSA-N	IPI-145 (INK1197)	sample	Sample	255.57	465.624
CANOJKGQDCJDOX-VZUCSPMQSA-N	Tyrphostin AG 538	sample	Sample	99.17	190.335
KMZQAVXSMUKBPD-DJWKRKHSSA-N	Lafutidine	sample	Sample	101.89	153.79
ZLHZLMOSPGACSZ-NSHDSACASA-N	PA-824	sample	Sample	130.47	175.142
MWFZDJLPWDCQIL-UHFFFAOYSA-N	NSC-207895 (XI-006)	sample	Sample	137.56	173.949
HWUHTJIKQZZBRA-UHFFFAOYSA-N	MK-2206 2HCl	sample	Sample	547.26	674.036
YARPKTMEHCQHGA-JPXKWFFHSA-N	Brefeldin A from Penicillium brefeldianum	sample	Sample	134.29	230.403
ITTRLTNMFYIYPA-UHFFFAOYSA-N	WZ4002	sample	Sample	562.99	409.522
PGLTVOMIXTUURA-UHFFFAOYSA-N	Iodoacetamide	sample	Sample	134.15	169.795
NQLIYKXNAXKMBL-UHFFFAOYSA-N	JTC-801	sample	Sample	109.07	156.498
LAJXCUNOQSHRJO-SENKRXSSSA-N	Cytochalasin E	sample	Sample	226.54	246.873
NIMIWWQLOGNYHD-UHFFFAOYSA-N	Flt-3 Inhibitor II	sample	Sample	99.9	195.368
XVTNFSWWUOPGPM-UHFFFAOYSA-N	PI 3-Ka Inhibitor IV	sample	Sample	85.09	209.889
TUVCWJQQGGETHL-UHFFFAOYSA-N	PI-103	sample	Sample	88.05	204.59
KQNZDYYTLMIZCT-KQPMLPITSA-N	Brefeldin A	sample	Sample	131.52	208.36
UKHMZCMKHPHFOT-UHFFFAOYSA-N	SQ 22536	sample	Sample	98.97	183.045
VAZAPHZUAVEOMC-UHFFFAOYSA-N	CI994 (Tacedinaline)	sample	Sample	87.79	149.106
HDDSHPAODJUKPD-UHFFFAOYSA-N	Fenbendazole	sample	Sample	99.19	177.127
XQVVPGYIWAGRNI-JOCHJYFZSA-N	(R)-BI-2536	sample	Sample	156.7	135.537
JMSUDQYHPSNBSN-UHFFFAOYSA-N	3,5-dichlorobenzyl 4-[3-oxo-3-(2-oxo-2,3-dihydro-1,3-benzoxazol-6-yl)propyl]-1-piperazinecarboxylate	sample	Sample	87.06	167.912
ONDPWWDPQDCQNJ-UHFFFAOYSA-N	Vorinostat (SAHA)	sample	Sample	509.46	519.809
SGXXNSQHWDMGGP-IZZDOVSWSA-N	Nizatidine	sample	Sample	133.22	246.412
YXPVEXCTPGULBZ-WQYNNSOESA-N	Entecavir hydrate	sample	Sample	114.4	143.382
IKIIZLYTISPENI-RFBJODPTSA-N	Baicalin	sample	Sample	186.48	177.537
DTEKTGDVSARYDS-UHFFFAOYSA-N	BI-D1870	sample	Sample	131.04	148.42
RGMUECKGFAVJQO-HNNXBMFYSA-N	5-Iodotubercidin	sample	Sample	116.13	142.738
RAMROQQYRRQPDL-HNNXBMFYSA-N	Aminopurvalanol A - (2R)-2-[[6-[(3-Amino-5-chlorophenyl)amino]-9-(1-methylethyl)-9H-purin-2-yl]amino]-3-methyl-1-butanol	sample	Sample	111.08	177.445
WNRZHQBJSXRYJK-UHFFFAOYSA-N	5-amino-1-[3,5-dichloro-4-(4-chlorobenzoyl)benzyl]-1H-1,2,3-triazole-4-carboxamide	sample	Sample	95.51	150.581
MAUCONCHVWBMHK-UHFFFAOYSA-N	PCI-24781	sample	Sample	606.65	597.649
ORWSYHWTBSHFIV-ICFOKQHNSA-N	GSK-3 Inhibitor X	sample	Sample	112.23	181.684
CWKFWBJJNNPGAM-IPZCTEOASA-N	Ozagrel HCl	sample	Sample	415	640.34
LLLQTDSSHZREGW-AATRIKPKSA-N	KN-93	sample	Sample	103.16	182.739
XSGXRYNZNGUGEJ-PGMHBOJBSA-N	PAC-1	sample	Sample	137.99	164.578
DSXXEELGXBCYNQ-UHFFFAOYSA-N	Ro 31-8220 mesylate - 3-[3-[2,5-Dihydro-4-(1-methyl-1H-indol-3-yl)-2,5-dioxo-1H-pyrrol-3-yl]-1H-indol-1-yl]propyl carbamimidothioic acid ester mesylate	sample	Sample	112.74	237.741
LLJJDLHGZUOMQP-UHFFFAOYSA-N	GÃÂ¶ 6983	sample	Sample	98.64	173.78
ZDNURMVOKAERHZ-UHFFFAOYSA-N	PDGF Receptor Tyrosine Kinase Inhibitor IV	sample	Sample	130.74	160.014
VPSRQEHTHIMDQM-FKLPMGAJSA-N	Benazepril HCl	sample	Sample	87.53	157.782
RBRDOIJEGXKJMO-UHFFFAOYSA-N	CR8, (R)-Isomer	sample	Sample	126.39	144.093
DGQSZZYBTCZQKK-UHFFFAOYSA-N	LY 294002, 4'-NH2	sample	Sample	84.39	186.523
CYCGGKILBWERDJ-UHFFFAOYSA-N	1-(3,5-di-tert-butyl-4-hydroxyphenyl)-2-(2-((3-hydroxypropyl)amino)-5,6-dimethyl-1H-benzo[d]imidazol-1-yl)ethan-1-one	sample	Sample	97.13	172.53
RFSMUFRPPYDYRD-CALCHBBNSA-N	KU0063794	sample	Sample	87.61	163.987
MWWSFMDVAYGXBV-RUELKSSGSA-N	Doxorubicin.HCl	sample	Sample	129.65	1830.4
ZYVSOIYQKUDENJ-MNGCYDFMSA-N	Chromomycin A3	sample	Sample	175.04	196.041
XGVJWXAYKUHDOO-DANNLKNASA-N	Lycorine	sample	Sample	119.71	180.102
JOGKUKXHTYWRGZ-UHFFFAOYSA-N	BEZ235 (NVP-BEZ235)	sample	Sample	94.03	163.449
SVKSJUIYYCQZEC-UHFFFAOYSA-N	ER 27319 maleate - 10-(3-Aminopropyl)-3,4-dimethyl-9(10H)-acridinone maleate	sample	Sample	118.82	177.563
JFUIMTGOQCQTPF-UHFFFAOYSA-N	GSK3787	sample	Sample	291.19	277.935
CUIHSIWYWATEQL-UHFFFAOYSA-N	Pazopanib	sample	Sample	94.57	155.609
DOEWDSDBFRHVAP-KRXBUXKQSA-N	BAY 11-7082	sample	Sample	98.92	190.837
GWRCVCVSGGQDHY-AWEZNQCLSA-N	Ro-31-8220	sample	Sample	116.36	231.33
VCMMXZQDRFWYSE-UHFFFAOYSA-N	Plumbagin	sample	Sample	109.32	325.987
RJURFGZVJUQBHK-KYWMONIDSA-N	Actinomycin D	sample	Sample	179.06	175.017
ZFZAIHKQJBMYLO-UHFFFAOYSA-N	7-(4-tert-butylbenzyl)-1,3-dimethyl-3,7-dihydro-1H-purine-2,6-dione	sample	Sample	105.53	154.313
YASAKCUCGLMORW-UHFFFAOYSA-N	Rosiglitazone (Avandia)	sample	Sample	105.01	160.464
JUVIOZPCNVVQFO-HBGVWJBISA-N	Rotenone	sample	Sample	143.13	169.91
JUVIOZPCNVVQFO-HBGVWJBISA-N	Rotenone	sample	Sample	150.67	186.138
ULSSJYNJIZWPSB-CVRXJBIPSA-N	LY411575	sample	Sample	110.33	159.144
RMIXHJPMNBXMBU-QIIXEHPYSA-N	Nonactin	sample	Sample	117.62	147.807
IMOZEMNVLZVGJZ-QGZVFWFLSA-N	Apremilast (CC-10004)	sample	Sample	168.21	167.431
IXFPJGBNCFXKPI-FSIHEZPISA-N	Thapsigargin	sample	Sample	129.91	194.578
ZJDOESGVOWAULF-OGJQONSISA-N	Geniposidic acid	sample	Sample	133.15	148.986
CQOQDQWUFQDJMK-SSTWWWIQSA-N	2-methoxyestradiol	sample	Sample	156.3	155.653
HVXBOLULGPECHP-WAYWQWQTSA-N	2-methoxy-5-[(Z)-2-(3,4,5-trimethoxyphenyl)ethenyl]phenol	sample	Sample	178.79	161.902
JBJYTZXCZDNOJW-JLHYYAGUSA-N	IC261	sample	Sample	144.61	184.41
NHBMKTBZZSJUGA-HEHNFIMWSA-N	MEK Inhibitor I	sample	Sample	98.67	175.819
RQVGFDBMONQTBC-UHFFFAOYSA-N	2-((6,7-dimethoxyquinazolin-4-yl)thio)-5-methyl-1,3,4-thiadiazole	sample	Sample	108.31	160.329
ULLWFPOIZHYSCE-UHFFFAOYSA-K	Phthalamoyl-L-glutamic acid trisodium	sample	Sample	89.21	169.612
AQTQHPDCURKLKT-DSRPYOOMSA-N	Vincristine sulfate	sample	Sample	152.33	153.021
SHHUPGSHGSNPDB-UHFFFAOYSA-N	2-(4-benzoylphenoxy)-N-(1-benzyl-4-piperidinyl)acetamide	sample	Sample	118.19	158.061
NA		sample	Sample	234.28	147.74
CMEGANPVAXDBPL-INIZCTEOSA-N	Thiocolchicine	sample	Sample	187.05	155.138
KNGWXFIRAISQAP-UHFFFAOYSA-N	Pindobind-5HT1A	sample	Sample	134.75	178.468
KTEXNACQROZXEV-ZRPLFPEYSA-N	Parthenolide	sample	Sample	113.03	163.514
MQLACMBJVPINKE-UHFFFAOYSA-N	10-(3-hydroxy-4-methoxybenzylidene)-9(10H)-anthracenone	sample	Sample	188.59	206.936
CPEUVMUXAHMANV-UHFFFAOYSA-N	Flubendazole	sample	Sample	150.89	167.982
XXNQRVSGMUAGMM-ZEEHVDDHSA-N	Ingenol 3,20-dibenzoate	sample	Sample	126.75	155.212
AKJHMTWEGVYYSE-FXILSDISSA-N	Retinoic acid p-hydroxyanilide	sample	Sample	100.29	185.131
SAYGKHKXGCPTLX-UHFFFAOYSA-N	IKK-2 Inhibitor IV	sample	Sample	95.75	185.678
MCAHMSDENAOJFZ-NDSMKMDISA-N	Herbimycin A, Streptomyces sp.	sample	Sample	88.28	179.64
CKLAPOFDFZKCPB-UHFFFAOYSA-N	Indirubin Derivative E804	sample	Sample	102.04	166.538
ZVAGBRFUYHSUHA-VLJPQPJMSA-N	Obatoclax mesylate (GX15-070)	sample	Sample	107.75	163.823
HXHWSAZORRCQMX-UHFFFAOYSA-N	Albendazole	sample	Sample	149.34	176.182
LLVZBTWPGQVVLW-SNAWJCMRSA-N	CP-724714	sample	Sample	98.28	157.846
FYBHCRQFSFYWPY-UHFFFAOYSA-N	9-cyclohexyl-N-[4-(4-morpholinyl)phenyl]-2-(1-naphthyloxy)-9H-purin-6-amine	sample	Sample	100.59	150.456
LAKWINYVWJPHQW-UHFFFAOYSA-N	2-(2,6-diisopropylphenyl)-5-hydroxy-1H-isoindole-1,3(2H)-dione	sample	Sample	118.73	162.49
CMSGWTNRGKRWGS-NQIIRXRSSA-N	Torcetrapib (CP-529414)	sample	Sample	92.11	160.153
HGVNLRPZOWWDKD-UHFFFAOYSA-N	ZSTK474	sample	Sample	103.49	151.074
IXHCGJXBIHHIEF-UHFFFAOYSA-N	VU 0364439	sample	Sample	87.71	142.201
OYONTEXKYJZFHA-SSHUPFPWSA-N	PHA 665752 - (2R)-1-[[5-[(Z)-[5-[[(2,6-Dichlorophenyl)methyl]sulfonyl]-1,2-dihydro-2-oxo-3H-indol-3-ylidene]methyl]-2,4-dimethyl-1H-pyrrol-3-yl]carbonyl]-2-(1-pyrrolidinylmethyl)pyrrolidine	sample	Sample	133.04	204.083
QLPHOXTXAKOFMU-WBVHZDCISA-N	(3S,6R)-1-[6-(3-amino-1H-indazol-6-yl)-2-(methylamino)-4-pyrimidinyl]-N-cyclohexyl-6-methyl-3-piperidinecarboxamide	sample	Sample	114.82	161.306
IBAKVEUZKHOWNG-UHFFFAOYSA-N	NF-kB Activation Inhibitor	sample	Sample	105.86	164.321
NMFKDDRQSNVETB-UHFFFAOYSA-N	Cdk4 Inhibitor	sample	Sample	91.16	208.25
XPLJEFSRINKZLC-ATVHPVEESA-N	SU11652	sample	Sample	186.08	213.456
WQGDQGAFSDMBLA-UHFFFAOYSA-N	JNK Inhibitor IX	sample	Sample	163.33	170.21
QQGWEXFLMJGCAL-UHFFFAOYSA-N	A 205804	sample	Sample	87.06	158.586
OLWRVVHPJFLNPW-UHFFFAOYSA-N	N-{4-[2-(6-cyano-3,4-dihydro-2(1H)-isoquinolinyl)ethyl]cyclohexyl}-4-quinolinecarboxamide hydrochloride hydrate	sample	Sample	90.63	158.025
NMEUKWOOQOHUNA-UHFFFAOYSA-N	Tpl2 Kinase Inhibitor	sample	Sample	92.59	184.513
WOWJIWFCOPZFGV-UHFFFAOYSA-N	p53 Activator (Tenovin-1)	sample	Sample	103.65	153.329
WUPXZZWTHIZICK-UHFFFAOYSA-N	1-(2-{4-[4-amino-5-(3-methoxyphenyl)-7H-pyrrolo[2,3-d]pyrimidin-7-yl]phenyl}ethyl)-4-piperidinol	sample	Sample	127.1	177.222
GBABOYUKABKIAF-IELIFDKJSA-N	Vinorelbine	sample	Sample	162.93	170.849
JXLYSJRDGCGARV-XQKSVPLYSA-N	Vinblastine	sample	Sample	161.36	164.322
RUYRNYRGPSAXTK-UHFFFAOYSA-N	2-((1-(5-bromo-2-fluorobenzyl)-1H-indol-3-yl)sulfonyl)-N-(5-methylisoxazol-3-yl)acetamide	sample	Sample	90.05	150.992
RAOCRURYZCVHMG-UHFFFAOYSA-N	Oxibendazole	sample	Sample	156.55	154.317
WNWSUJQVZJJGLF-SQFISAMPSA-N	(2'Z,3'E)-6-Bromoindirubin-3'-oxime	sample	Sample	117.89	171.133
HLCDNLNLQNYZTK-UHFFFAOYSA-N	CGK 733 - ÃÂ±-Phenyl-N-[2,2,2-trichloro-1-[[[(4-fluoro-3-nitrophenyl)amino]thioxomethyl]amino]ethyl]benzeneacetamide	sample	Sample	107.82	190.477
STQGQHZAVUOBTE-VGBVRHCVSA-N	Daunorubicin	sample	Sample	131.63	2386.36
AKJHMTWEGVYYSE-FXILSDISSA-N	Fenretinide	sample	Sample	97.78	180.929
YVUQSNJEYSNKRX-UHFFFAOYSA-N	Pimozide	sample	Sample	110.57	168.369
OJXYMYYDAVXPIK-IWKNALKQSA-N	TAK-875	sample	Sample	204.14	170.717
ZDRVLAOYDGQLFI-UHFFFAOYSA-N	Sphingosine Kinase Inhibitor	sample	Sample	110.28	192.525
MNULEGDCPYONBU-WMBHJXFZSA-N	Oligomycin A	sample	Sample	94.85	131.512
COFJBSXICYYSKG-FJFFLIEUSA-N	Vindesine sulfate	sample	Sample	155.05	179.408
LPMXVESGRSUGHW-HBYQJFLCSA-N	(-)-Ouabain	sample	Sample	112.47	146.592
GSGXITQZCMSYKF-UHFFFAOYSA-N	quinolin-6-yl(3,4,5-trimethoxyphenyl)methanone	sample	Sample	208.66	166.949
MOYOTUKECQMGHE-PDEFJWSRSA-M	NigericinÃ¢â¬Â¢Na	sample	Sample	122.35	182.784
BQJRUJTZSGYBEZ-YVQNUNKESA-N	Phorbol 12,13-dibutyrate	sample	Sample	123.34	157.194
YFPNAYXYKXAKJC-UHFFFAOYSA-N	N-((5-(benzyloxy)-1H-indol-2-yl)methyl)prop-2-yn-1-amine	sample	Sample	96.03	135.819
HJTVQHVGMGKONQ-LUZURFALSA-N	(1E,6E)-1-(4-hydroxy-3-methoxyphenyl)-7-(4-hydroxyphenyl)-1,6-heptadiene-3,5-dione	sample	Sample	98.28	161.102
LZMRVYPPUVMKOI-UHFFFAOYSA-N	N6-Cyclopentyl-9-methyladenine	sample	Sample	97.34	158.613
YOHYSYJDKVYCJI-UHFFFAOYSA-N	EGFR Inhibitor	sample	Sample	178.11	186.488
AQTQHPDCURKLKT-JKDPCDLQSA-N	Vincristine sulfate	sample	Sample	177.51	171.495
GHKISGDRQRSCII-ZOCIIQOWSA-N	(+)-Chelidonine	sample	Sample	192.6	148.358
SLCFEJAMCRLYRG-UHFFFAOYSA-N	6-(2,6-dichlorophenyl)-2-(4-fluoro-3-methylanilino)-8-methylpyrido[2,3-d]pyrimidin-7(8H)-one	sample	Sample	201.32	186.544
KWSXUGYAGMSUTN-GHRIWEEISA-N	(3E)-3-(1-anilinoethylidene)-5-benzyl-2,4-pyrrolidinedione	sample	Sample	192.58	147.796
PMXCMJLOPOFPBT-HNNXBMFYSA-N	Purvalanol A	sample	Sample	101.4	156.727
ZBNZXTGUTAYRHI-UHFFFAOYSA-N	Dasatinib	sample	Sample	107.23	170.99
HOGVTUZUJGHKPL-HTVVRFAVSA-N	API-2 - 1,5-Dihydro-5-methyl-1- ÃÂ²-D-ribofuranosyl-1,4,5,6,8-pentaazaacenaphthylen-3-amine	sample	Sample	104.83	176.263
FSGCSTPOPBJYSX-VEIFNGETSA-N	( R)-(+)-WIN 55,212-2 mesylate	sample	Sample	130.82	209.077
STQGQHZAVUOBTE-VGBVRHCVSA-N	Daunorubicin	sample	Sample	136.48	1082.38
NPPBLUASYYNAIG-ZIGBGYJWSA-L	Leucovorin Calcium	sample	Sample	145.13	943.209
RXGJTUSBYWCRBK-UHFFFAOYSA-M	5-methylphenazin-5-ium methyl sulfate	sample	Sample	271.18	688.038
OPZKBPQVWDSATI-KHPPLWFESA-N	(9Z)-N-(4-hydroxy-3-methoxybenzyl)-9-octadecenamide	sample	Sample	95.18	171.143
GPKJTRJOBQGKQK-UHFFFAOYSA-N	Quinacrine	sample	Sample	118.19	180.468
CTSPAMFJBXKSOY-UHFFFAOYSA-N	Ellipticine	sample	Sample	114.9	165.044
NMUSYJAQQFHJEW-KVTDHHQDSA-N	5-azacytidine	sample	Sample	100.81	149.825
IQVRBWUUXZMOPW-PKNBQFBNSA-N	Istradefylline (KW-6002)	sample	Sample	92.65	157.585
MKXKFYHWDHIYRV-UHFFFAOYSA-N	Flutamide	sample	Sample	123.93	154.113
QTBWCSQGBMPECM-UHFFFAOYSA-N	GSK1070916	sample	Sample	97.76	159.251
AIIXYCDTEGICEE-HZVAOYAWSA-N	(1R,3aS,3bR,5aS,15aS,15bS,17aS)-1-ethynyl-15a,17a-dimethyl-2,3,3a,3b,4,5,5a,6,15,15a,15b,16,17,17a-tetradecahydro-1H-benzimidazo[2,1-b]cyclopenta[5,6]naphtho[1,2-g]quinazolin-1-ol hydrate	sample	Sample	98.96	144.602
HLCDNLNLQNYZTK-UHFFFAOYSA-N	ATM/ATR Kinase Inhibitor	sample	Sample	111.73	179.362
JVDOKQYTTYUYDV-UHFFFAOYSA-N	TG101209	sample	Sample	97.89	174.299
QGFZUCVRAHJSLO-LBPRGKRZSA-N	IKK Inhibitor VII	sample	Sample	219.64	151.423
WESWYMRNZNDGBX-SBKWZQTDSA-N	(R)-[2,8-bis(trifluoromethyl)-4-quinolinyl][(2S)-2-piperidinyl]methanol hydrochloride	sample	Sample	130.67	169.8
VHKXXVVRRDYCIK-CWCPJSEDSA-N	Narasin	sample	Sample	112.07	158.669
RFHPWPWVGFSLOP-ZROIWOOFSA-N	VEGF Receptor 2 Kinase Inhibitor II	sample	Sample	76.24	190.163
UIFFUZWRFRDZJC-SBOOETFBSA-N	Antimycin A1	sample	Sample	112.78	135.754
HBUBKKRHXORPQB-ICKFSKTQSA-N	Fludarabine (Fludara)	sample	Sample	125.27	161.71
XVUOIWIIQVGWAJ-UHFFFAOYSA-N	2-(4-methylphenyl)-2-oxoethyl 3-[(2,4-dinitrobenzoyl)amino]benzoate	sample	Sample	109.6	152.327
SXYIRMFQILZOAM-LJXHFVHTSA-N	Artemether (SM-224)	sample	Sample	92.53	135.788
MVWNPZYLNLATCH-UHFFFAOYSA-N	2-(3-bromophenyl)-3-(2,4-dimethoxyphenyl)-1,3-thiazolidin-4-one	sample	Sample	156.44	145.714
VQNCIRRXQQTXEL-UHFFFAOYSA-N	Cdk/Crk Inhibitor	sample	Sample	130.61	143.466
ZDZOTLJHXYCWBA-VCVYQWHSSA-N	Docetaxil	sample	Sample	147.43	144.066
RNSLRQNDXRSASX-UHFFFAOYSA-N	N-(2,6-dichloro-4-pyridinyl)-2-(4-isopropyl-1,3-dimethyl-1H-pyrazolo[3,4-b]pyridin-6-yl)hydrazinecarboxamide	sample	Sample	169.7	140.393
FPYJSJDOHRDAMT-KQWNVCNZSA-N	Met Kinase Inhibitor	sample	Sample	91.95	148.592
KBPZBOSJIZEELA-UHFFFAOYSA-N	SKF 96365	sample	Sample	124.81	145.016
ACYRKLPGQDBBGS-UHFFFAOYSA-N	MEK1/2 Inhibitor II	sample	Sample	94.38	136.78
NA		sample	Sample	95.81	152.644
PBBRWFOVCUAONR-UHFFFAOYSA-N	PP 2 - 3-(4-chlorophenyl) 1-(1,1-dimethylethyl)-1H-pyrazolo[3,4-d]pyrimidin-4-amine	sample	Sample	99.78	181.842
JCSGFHVFHSKIJH-UHFFFAOYSA-N	SB 216763 - 3-(2,4-Dichlorophenyl)-4-(1-methyl-1H-indol-3-yl)-1H-pyrrole-2,5-dione	sample	Sample	104.43	157.939
OKKDEIYWILRZIA-OSZBKLCCSA-N	Gemcitabine HCl (Gemzar)	sample	Sample	106.89	148.698
LTWQQWSXYYXVGA-UHFFFAOYSA-N	N-(4-(2-hydroxyethyl)phenyl)-2-(4-nitrobenzamido)benzamide	sample	Sample	101.05	144.448
ZVPDNRVYHLRXLX-UHFFFAOYSA-N	PP 1 - 1-(1,1-Dimethylethyl)-1-(4-methylphenyl)-1H-pyrazolo[3,4-d]pyrimidin-4-amine	sample	Sample	94.78	187.502
RAMROQQYRRQPDL-HNNXBMFYSA-N	Aminopurvalanol A	sample	Sample	97.42	144.58
VAARYSWULJUGST-UHFFFAOYSA-N	PD173955	sample	Sample	145.32	149.73
UJIAQDJKSXQLIT-UHFFFAOYSA-N	TG100-115	sample	Sample	122.63	144.412
DSMXVSGJIDFLKP-UHFFFAOYSA-N	N-[2-(4-chloroanilino)-1-methyl-2-oxoethoxy]-3,5-bis(trifluoromethyl)benzamide	sample	Sample	102.76	143.962
XOIQMTLWECTKJL-HXPDMXKUSA-M	Monensin	sample	Sample	120.09	186.382
FOFDIMHVKGYHRU-UHFFFAOYSA-N	MP-470	sample	Sample	103.46	132.441
YBGGBHCJSAEIAS-UHFFFAOYSA-N	BMS-3	sample	Sample	176.28	148.672
WEEFNMFMNMASJY-UHFFFAOYSA-M	Chelerythrine chloride	sample	Sample	316.19	157.285
KCOYQXZDFIIGCY-CZIZESTLSA-N	CHIR-258	sample	Sample	93.55	149
BWZJBXAPRCVCKQ-UHFFFAOYSA-N	IKK 16 - N-(4-Pyrrolidin-1-yl-piperidin-1-yl)-[4-(4-benzo[b]thiophen-2-yl-pyrimidin-2-ylamino)phenyl]carboxamide hydrochloride	sample	Sample	198.92	173.714
QDLHCMPXEPAAMD-QAIWCSMKSA-N	Wortmannin	sample	Sample	90.88	139.745
RCINICONZNJXQF-MZXODVADSA-N	Taxol	sample	Sample	174.09	144.79
BCFGMOOMADDAQU-UHFFFAOYSA-N	Lapatinib	sample	Sample	124.1	150.507
KLAOKWJLUQKWIF-UHFFFAOYSA-N	5-hydroxy-2-(3-hydroxy-4-methoxyphenyl)-6,7-dimethoxy-4H-chromen-4-one	sample	Sample	102.23	139.485
DHZNMEIBMACSFH-UHFFFAOYSA-N	10-[(4-methylphenyl)sulfonyl]-10H-phenoxazine	sample	Sample	161.21	154.466
CZQHHVNHHHRRDU-UHFFFAOYSA-N	LY 294002	sample	Sample	87.95	154.947
FMYKJLXRRQTBOR-BZSNNMDCSA-N	(2S)-2-(acetylamino)-N-[(1S)-1-({[(1S)-1-formylpentyl]amino}carbonyl)-3-methylbutyl]-4-methylpentanamide	sample	Sample	159.57	150.432
ZROHGHOFXNOHSO-UHFFFAOYSA-L	Oxaliplatin	sample	Sample	99.78	142.497
NMTUEIBZFFSKOI-GXSJLCMTSA-N	Cdk2/9 Inhibitor	sample	Sample	110.44	139.18
LHNIIDJUOCFXAP-UHFFFAOYSA-N	GDC-0941	sample	Sample	85.34	137.097
GKGKBZYMDILCOF-UHFFFAOYSA-N	SB 224289 hydrochloride	sample	Sample	113.72	149.501
KKZJGLLVHKMTCM-UHFFFAOYSA-N	Mitoxantrone	sample	Sample	1922.93	148.128
VXNQMUVMEIGUJW-XNOMRPDFSA-L	sodium (Z)-2-methoxy-5-(3,4,5-trimethoxystyryl)phenyl phosphate	sample	Sample	197.02	139.617
RITAVMQDGBJQJZ-FMIVXFBMSA-N	Axitinib	sample	Sample	99.11	133.806
BCEHBSKCWLPMDN-MGPLVRAMSA-N	Voriconazole	sample	Sample	192.08	143.149
CZDUJGOCEPWCNA-UHFFFAOYSA-N	PDGF Receptor Tyrosine Kinase Inhibitor II	sample	Sample	87.92	164.68
WVSBGSNVCDAMCF-UHFFFAOYSA-N	2-cyclopentyl-4-(5-phenyl-1H-pyrrolo[2,3-b]pyridin-3-yl)benzoic acid	sample	Sample	95.64	152.265
RGOVYLWUIBMPGK-UHFFFAOYSA-N	N-Vanillylnonanamide	sample	Sample	107.26	160.496
PTOAARAWEBMLNO-KVQBGUIXSA-N	Cladribine	sample	Sample	155.28	145.433
LLZQFAXTCYDVTR-UHFFFAOYSA-N	2-chloro-1-(1H-indol-3-yl)ethanone	sample	Sample	124.8	150.169
JANPYFTYAGTSIN-FYJGNVAPSA-N	(2E)-2-cyano-3-(4-hydroxy-3,5-diisopropylphenyl)-N-(3-phenylpropyl)-2-propenamide	sample	Sample	97.9	141.442
XMAYWYJOQHXEEK-OZXSUGGESA-N	Ketoconazole	sample	Sample	105.6	134.747
UCFGDBYHRUNTLO-QHCPKHFHSA-N	(4S)-10-[(dimethylamino)methyl]-4-ethyl-4,9-dihydroxy-1H-pyrano[3',4':6,7]indolizino[1,2-b]quinoline-3,14(4H,12H)-dione	sample	Sample	129.01	141.607
MIEQEADSPFZWFV-SQKCAUCHSA-N		sample	Sample	98.99	140.536
WVSBGSNVCDAMCF-UHFFFAOYSA-N	GSK 650394 - 2-Cyclopentyl-4-(5-phenyl-1H-pyrrolo[2,3-b]pyridin-3-yl-benzoic acid	sample	Sample	106.01	145.947
HIJMSZGHKQPPJS-UHFFFAOYSA-N	3-(6-methyl-2-pyridinyl)-N-phenyl-4-(4-quinolinyl)-1H-pyrazole-1-carbothioamide	sample	Sample	82.18	133.635
IAKHMKGGTNLKSZ-INIZCTEOSA-N	Colchicine	sample	Sample	179.74	140.396
KQCZCINJGIRLCD-CYBMUJFWSA-N	2-bromo-N-(4-chloro-3-{[(3R)-1-methyl-3-pyrrolidinyl]oxy}phenyl)-4,5-dimethoxybenzenesulfonamide	sample	Sample	94.77	137.165
AEZPAUSGTAHLOQ-UHFFFAOYSA-N	4-[2-phenyl-5,7-bis(trifluoromethyl)pyrazolo[1,5-a]pyrimidin-3-yl]phenol	sample	Sample	153.95	143.148
YJGVMLPVUAXIQN-XVVDYKMHSA-N	Podophyllotoxin	sample	Sample	135.7	130.784
ZUDPNBZMAJGYTE-HYMQDMCPSA-N	JAK3 Inhibitor VI	sample	Sample	108.13	129.625
SDZRWUKZFQQKKV-IBUWGYDRSA-N	Cytochalasin D	sample	Sample	212.39	203.669
NQWVSMVXKMHKTF-JKSUJKDBSA-N	Arctigenin - (3R,4R)-4-[(3,4-Dimethoxyphenyl)methyl]dihydro-3-[(4-hydroxy-3-methoxyphenyl)methyl]-2(3H)-furanone	sample	Sample	102.97	155.767
LDEWQRSYYHTQRA-UHFFFAOYSA-N	Indirubin-3?-monoxime	sample	Sample	102.05	147.146
FMETVQKSDIOGPX-UHFFFAOYSA-N	Lck Inhibitor	sample	Sample	100.22	164.125
QJKBRWSJWQVKLY-UKTHLTGXSA-N	Cdk1 Inhibitor	sample	Sample	148.79	143.136
KYRVNWMVYQXFEU-UHFFFAOYSA-N	Nocodazole	sample	Sample	156.54	135.875
VHVPQPYKVGDNFY-UHFFFAOYSA-N	Itraconazole	sample	Sample	107.87	149.405
WUKMIBOGGXMBAC-UHFFFAOYSA-N	PI 828 - 2-(4-Morpholinyl)-8-(4-aminopheny)l-4H-1-benzopyran-4-one	sample	Sample	82.46	155.911
UHTHHESEBZOYNR-UHFFFAOYSA-N	Vandetanib	sample	Sample	107.73	142.132
KTEIFNKAUNYNJU-GFCCVEGCSA-N	3-{[(1R)-1-(2,6-dichloro-3-fluorophenyl)ethyl]oxy}-5-[1-(4-piperidinyl)-1H-pyrazol-4-yl]-2-pyridinylamine	sample	Sample	160.99	135.665
CTHNKWFUDCMLIQ-UHFFFAOYSA-N	4-[(nitrooxy)methyl]phenyl 2-(acetyloxy)benzoate	sample	Sample	110.14	142.901
LCACSMNPIITJGG-UHFFFAOYSA-N	Syk Inhibitor II	sample	Sample	88.19	148.435
QMGUOJYZJKLOLH-UHFFFAOYSA-N	GF 109203X - 2-[1-(3-Dimethylaminopropyl)indol-3-yl]-3-(indol-3-yl) maleimide	sample	Sample	115.38	139.043
NXNQLECPAXXYTR-UHFFFAOYSA-N	GW 441756 - 1,3-Dihydro-3-[(1-methyl-1H-indol-3-yl)methylene]-2H-pyrrolo[3,2-b]pyridin-2-one	sample	Sample	95.96	161.23
QRMPRVXWPCLVNI-CAEXGNQWSA-N	Curcumol	sample	Sample	157.99	156.602
ZDXPYRJPNDTMRX-GSVOUGTGSA-N	D-glutamine	sample	Sample	126.28	173.56
UMVWYQXKBPJMOF-UHFFFAOYSA-N	2-(3,4-dihydroxyphenyl)-3,5,7-trihydroxy-4H-chromen-4-one	sample	Sample	102.83	158.023
OGNYUTNQZVRGMN-UHFFFAOYSA-N	ZM 447439 - N-[4-[[6-Methoxy-7-[3-(4-morpholinyl)propoxy]-4-quinazolinyl]amino]phenyl]benzamide	sample	Sample	126.02	151.45
NJZHEQOUHLZCOX-UHFFFAOYSA-N	6,8-difluoro-4-(3-pyridinyl)-3a,4,5,9b-tetrahydro-3H-cyclopenta[c]quinoline	sample	Sample	126.46	168.51
DUIHHZKTCSNTGM-UHFFFAOYSA-N	VE-821	sample	Sample	109.06	132.913
RXIINIWPQBLXAP-PKNBQFBNSA-N	n-Octyl caffeate	sample	Sample	93.56	120.089
FIHJKUPKCHIPAT-HXMLZIBGSA-N	Artesunate	sample	Sample	98.6	137.397
QTRHYRICESJOKL-VIFPVBQESA-N	Cdk1 Inhibitor IV, RO-3306	sample	Sample	94.66	127.768
MEDVHSNRBPAIPU-XMOZQXTISA-N	12-Deoxyphorbol 13-phenylacetate 20-acetate	sample	Sample	105.06	137.491
ZTMMMMOMWQRFNY-KRWDZBQOSA-N	Bisindolylmaleimide III, Hydrochloride	sample	Sample	101.88	130.641
VSJKWCGYPAHWDS-FQEVSTJZSA-N	Camptothecin	sample	Sample	132.21	129.572
QDLHCMPXEPAAMD-ZGSWIPFCSA-N	Wortmannin from Penicillium funiculosum	sample	Sample	89.52	152.853
GBABOYUKABKIAF-IELIFDKJSA-N	Vinorelbine	sample	Sample	171.42	135.455
VFBGXTUGODTSPK-BAQGIRSFSA-N	PKR Inhibitor	sample	Sample	112.39	135.903
DAQLSGVLPPXMSX-PKNZVCHQSA-N	MK-2 Inhibitor III	sample	Sample	89.19	144.489
PHEDXBVPIONUQT-RGYGYFBISA-N	Phorbol 12-myristate 13-acetate	sample	Sample	116.02	152.668
SUNXHXDJOIXABJ-NSHDSACASA-N	AZ-960	sample	Sample	167.22	145.656
SCBJXEBIMVRTJE-UHFFFAOYSA-N	N-(6-chloro-4-methyl-4-phenyl-4H-3,1-benzoxazin-2-yl)-N-ethylamine hydrochloride	sample	Sample	97.31	140.596
AZKVWQKMDGGDSV-ZOFUNIGCSA-N	Genipin	sample	Sample	183.02	151.167
YXOXHAUUTIOBDA-UHFFFAOYSA-N	Compound 56	sample	Sample	92.59	144.089
CEYUIFJWVHOCPP-UHFFFAOYSA-L	Pamidronate Disodium	sample	Sample	177.37	132.396
DMWVGXGXHPOEPT-UHFFFAOYSA-N	Src Kinase Inhibitor I	sample	Sample	106.36	147.216
HUZTYZBFZKRPFG-UHFFFAOYSA-N	Mosapride citrate	sample	Sample	79.79	119.134
KBFUQFVFYYBHBT-UHFFFAOYSA-N	TRAM-34	sample	Sample	120.73	137.786
LPMXVESGRSUGHW-HBYQJFLCSA-N	Ouabain	sample	Sample	125.19	126.118
JFVNFXCESCXMBC-UHFFFAOYSA-N	PIK-93	sample	Sample	145.74	163.296
JCSGFHVFHSKIJH-UHFFFAOYSA-N	SB-216763	sample	Sample	104.58	136.195
KDQAABAKXDWYSZ-DBBOTOCRSA-N	Vinblastine sulfate	sample	Sample	156.35	130.714
NRPKASAZPGLUOK-JXPDFOKCSA-N	p38 MAP Kinase Inhibitor VIII	sample	Sample	89.53	146.448
MHFRGQHAERHWKZ-HHHXNRCGSA-N	ET-18-OCH3	sample	Sample	224.87	162.378
HOCBJBNQIQQQGT-IBGZPJMESA-N	CR8, (S)-Isomer	sample	Sample	124.08	128.133
YPHMISFOHDHNIV-FSZOTQKASA-N	Cycloheximide	sample	Sample	110.02	139.28
WGWOQHWZXLGPNG-UHFFFAOYSA-N	[2-(4-methoxyphenyl)-4-quinolinyl](2-piperidinyl)methanol dihydrochloride	sample	Sample	168.92	156.943
KDQAABAKXDWYSZ-DSRPYOOMSA-N	Vinblastine sulfate salt	sample	Sample	152.14	131.741
LTNZEXKYNRNOGT-UHFFFAOYSA-N	Dequalinium dichloride	sample	Sample	101.98	122.802
LDTAHRLHGHFHKP-UHFFFAOYSA-N	IKK-3 Inhibitor IX	sample	Sample	84.18	126.631
VIAWUVJKTANZNP-UHFFFAOYSA-N	Polo-like Kinase Inhibitor II, BTO-1	sample	Sample	99.87	144.935
OVPNQJVDAFNBDN-UHFFFAOYSA-N	AT-7519	sample	Sample	130.93	117.359
LRPUQCTZOSTSGL-UHFFFAOYSA-N	5,7-dimethoxy-4-propyl-8-(1,2,3,4-tetrahydroquinoline-1-carbonyl)-2H-chromen-2-one	sample	Sample	107.97	158.58
ACPOUJIDANTYHO-UHFFFAOYSA-N	JNK Inhibitor II	sample	Sample	90.48	144.116
RCINICONZNJXQF-MZXODVADSA-N	Taxol	sample	Sample	187.2	136.631
ZQVZPANTCLRASL-UHFFFAOYSA-N	Diclofenac Diethylamine	sample	Sample	93.15	128.741
VHKZGNPOHPFPER-ONNFQVAWSA-N	Bay 11-7085	sample	Sample	98.29	135.204
UVJQIYZYQQKIAC-UHFFFAOYSA-N	TFPI hydrochloride	sample	Sample	99.59	131.644
GHBIFDBGDNHWRO-UPHRSURJSA-N	SKF 89145 hydrobromide	sample	Sample	89.92	144.789
HPLNQCPCUACXLM-PGUFJCEWSA-N	ABT-737	sample	Sample	110.17	129.3
MLKHXLFEYOOYEY-NVNXTCNLSA-N	Syk Inhibitor	sample	Sample	82.65	132.234
KCXDGJGXLLWMNI-UHFFFAOYSA-N	ET-3,4-dephostatin	sample	Sample	94.67	151.181
FNZTULJDGIXMJJ-UHFFFAOYSA-N	Flt-3 Inhibitor III	sample	Sample	97.13	149.848
GMDCDXMAFMEDAG-CHHFXETESA-N	Asenapine	sample	Sample	103.79	146.123
NPJIOCBFOAHEDO-AVWFULIKSA-N	Seglitide	sample	Sample	101.97	151.814
NODCQQSEMCESEC-UHFFFAOYSA-N	5-((1H-pyrrolo[2,3-b]pyridin-3-yl)methyl)-N-(4-(trifluoromethyl)benzyl)pyridin-2-amine	sample	Sample	107.98	139.264
QUVZKDZYEOYGKV-UHFFFAOYSA-N	rac-2-Ethoxy-3-octadecanamido-1-propylphosphocholine	sample	Sample	183.33	152.735
XGALLCVXEZPNRQ-UHFFFAOYSA-N	Gefitinib	sample	Sample	102.87	139.45
GDQXJQSQYMMKRA-UHFFFAOYSA-N	PP1 Analog II, 1NM-PP1	sample	Sample	93.11	152.251
OPAHEYNNJWPQPX-RCDICMHDSA-N	4-{2-[(1R,2R)-2-(2,4-difluorophenyl)-2-hydroxy-1-methyl-3-(1H-1,2,4-triazol-1-yl)propyl]-1,3-thiazol-4-yl}benzonitrile	sample	Sample	111.16	129.416
PQAPVTKIEGUPRN-UHFFFAOYSA-N	TW-37	sample	Sample	94.34	131.515
UJEAABFSXKCSGI-UHFFFAOYSA-N	MK-8245	sample	Sample	182.15	127.432
PVBVCFCKQXBCAB-CNORLSDQSA-N	Oxyacanthine sulfate	sample	Sample	186.09	148.337
ZFVRYNYOPQZKDG-UHFFFAOYSA-N	SNX-2112	sample	Sample	136.11	149.62
DSKIOWHQLUWFLG-SPIKMXEPSA-N	Prochlorperazine dimaleate	sample	Sample	110.16	156.868
ZEGDFCCYTFPECB-UHFFFAOYSA-N	2,3-Dimethoxy-1,4-naphthoquinone	sample	Sample	114.43	128.363
SVKSJUIYYCQZEC-UHFFFAOYSA-N	10-[4'-(N,N-Diethylamino)butyl]-2-chlorophenoxazine hydrochloride	sample	Sample	109.71	159.415
JPJGFWKHSMUKFO-UHFFFAOYSA-N	5-(4-butoxy-3-chlorophenyl)-N-{[2-(4-morpholinyl)-3-pyridinyl]methyl}nicotinamide	sample	Sample	98.35	149.881
CFQULUVMLGZVAF-OYJDLGDISA-N	U0126-EtOH	sample	Sample	186.53	153.106
ZNTSSYJZVXCQGE-FQEVSTJZSA-N	10-Hydroxycamptothecin	sample	Sample	135.53	126.273
WJEOLQLKVOPQFV-UHFFFAOYSA-N	Masatinib(AB1010)	sample	Sample	109.37	140.778
KFHMLBXBRCITHF-UHFFFAOYSA-N	PD 158780	sample	Sample	91.3	134.791
YBPIBGNBHHGLEB-UHFFFAOYSA-N	PIKfyve Inhibitor	sample	Sample	111.9	150.628
GETQKLUOZMYHGE-UHFFFAOYSA-N	2-{[3-(3,6-dichloro-9H-carbazol-9-yl)-2-hydroxypropyl]amino}-2-(hydroxymethyl)-1,3-propanediol	sample	Sample	125.08	168.094
NA	NA	dmso	DMSO	113.7	101.414
VZMSCIKIANDZNI-UHFFFAOYSA-N	Curcumin	sample	Sample	89.25	135.529
CVMUUPNNEPVQCL-UHFFFAOYSA-N	N-(4-acetamidophenyl)indomethacinamide	sample	Sample	134.28	148.829
UOTMYNBWXDUBNX-UHFFFAOYSA-N	Papaverine hydrochloride	sample	Sample	103.54	137.595
NA	NA	dmso	DMSO	117.2	130.069
WGIKEBHIKKWJLG-UHFFFAOYSA-N	2-{4-[(4-nitrobenzyl)oxy]phenyl}ethyl imidothiocarbamate methanesulfonate	sample	Sample	124.72	157.518
RXWNCPJZOCPEPQ-NVWDDTSBSA-N	Puromycin	sample	Sample	92.04	110.864
UQPMANVRZYYQMD-UHFFFAOYSA-N	MNK1 Inhibitor	sample	Sample	88.8	139.797
LSQZKIQSQHZVQS-UHFFFAOYSA-N	2-(4-acetylanilino)-3-chloronaphthoquinone	sample	Sample	149.97	177.855
DLFCEZOMHBPDGI-UHFFFAOYSA-N	4-(5-methyl-4-{[(4-methylphenyl)sulfonyl]methyl}-1,3-oxazol-2-yl)-N-(3-pyridinylmethyl)benzamide	sample	Sample	102.41	127.016
PCOXPBOKDABARQ-UHFFFAOYSA-N	1,1'-(2,2-dimethylpropane-1,3-diyl)bis(3,4-dichloro-1H-pyrrole-2,5-dione)	sample	Sample	89.84	123.531
VSPFURGQAYMVAN-UHFFFAOYSA-N	SB220025	sample	Sample	88.64	142.837
GZKLJWGUPQBVJQ-UHFFFAOYSA-N	1-(2-{4-[5-chloro-1-(4-fluorophenyl)-1H-indol-3-yl]-1-piperidinyl}ethyl)-2-imidazolidinone	sample	Sample	212.76	138.755
FCFZKAVCDNTYID-UHFFFAOYSA-M	Diphenyleneiodonium chloride	sample	Sample	123.05	124.582
QFJCIRLUMZQUOT-HPLJOQBZSA-N	Rapamycin	sample	Sample	86.28	125.539
ORDAZKGHSNRHTD-UXHICEINSA-N	Degeulin	sample	Sample	105.59	120.632
VIGHUCDAMYSMDC-DJYGCBNOSA-N	GÃÂ¶ 7874, Hydrochloride	sample	Sample	134.83	124.666
NPUKDXXFDDZOKR-UHFFFAOYSA-N	Etomidate	sample	Sample	80.09	146.998
MUXFZBHBYYYLTH-UHFFFAOYSA-N	Zaltoprofen	sample	Sample	181.91	130.03
OQUJHLVGAMDDIF-UHFFFAOYSA-N	Wee1 Inhibitor	sample	Sample	123.75	120.341
NA	NA	dmso	DMSO	111.89	116.272
MIFCQMRRSJJPKO-PWVZHKMWSA-N	PI 3-Ka Inhibitor VIII	sample	Sample	126.46	124.647
GWKBZIADWSOIQV-BTJKTKAUSA-N	(2Z)-2-butenedioic acid compound with 1-(8-chloro-10,11-dihydrodibenzo[b,f]thiepin-10-yl)-4-methylpiperazine (1:1)	sample	Sample	105.07	145.129
PMYJGTWUVVVOFO-UHFFFAOYSA-N	4-Phenyl-3-furoxancarbonitrile	sample	Sample	93.18	121.718
ODZGYELAMAOARP-UHFFFAOYSA-N	JNK Inhibitor, Negative Control	sample	Sample	90.42	135.816
NA		sample	Sample	116.97	108.517
SCUXIROMWPQVJO-UHFFFAOYSA-N	4-[(4'-Chloro-2'-fluoro)phenylamino]-6,7-dimethoxyquinazoline hydrochloride	sample	Sample	95.72	140.777
PMATZTZNYRCHOR-IMVLJIQESA-N	Cyclosporin A	sample	Sample	121.21	139.677
NHJSWORVNIOXIT-UHFFFAOYSA-N	N-[2-amino-6-(3,5-dimethoxyphenyl)pyrido[2,3-d]pyrimidin-7-yl]-N'-tert-butylurea	sample	Sample	100.65	139.026
VQNNNPVZDGCHIM-SNVBAGLBSA-N	KN-92	sample	Sample	97.6	134.523
RJMUSRYZPJIFPJ-UHFFFAOYSA-N	Niclosamide	sample	Sample	103.93	120.004
OTPNDVKVEAIXTI-UHFFFAOYSA-N	9,10,11,12-Tetrahydro- 9,12-epoxy-1H-diindolo[1,2,3-fg:3',2',1'-kl]pyrrolo[3,4- i][1,6]benzodiazocine-1,3(2H)-dione	sample	Sample	105.21	125.806
UDKVBVICMUEIKS-UHFFFAOYSA-N	Quinacrine dihydrochloride	sample	Sample	132.81	133.125
TZJALUIVHRYQQB-XGYHSCOOSA-N	Icariin	sample	Sample	106.3	139.6
MVSSJPGNLQPWSW-UHFFFAOYSA-N	N-[2-(benzoylamino)-1,3-benzothiazol-6-yl]-1-adamantanecarboxamide	sample	Sample	170.06	146.413
VAVXGGRQQJZYBL-UHFFFAOYSA-N	BX795	sample	Sample	114.06	134.489
QDUUQIGHAAEJDO-UHDJGPCESA-N	Metrazoline oxalate	sample	Sample	102.42	123.519
KTEXNACQROZXEV-HMULZPFASA-N	Parthenolide	sample	Sample	124.15	135.334
RBRSHBDJJITZOE-UHFFFAOYSA-N	Wee1 Inhibitor II	sample	Sample	78.47	128.85
MIBSKSYCRFWIRU-UHFFFAOYSA-N	GBR-12909 dihydrochloride	sample	Sample	96.74	123.547
QFRLDZGQEZCCJZ-UHFFFAOYSA-N	BI 78D3 - 4-(2,3-Dihydro-1,4-benzodioxin-6-yl)-2,4-dihydro-5-[(5-nitro-2-thiazolyl)thio]-3H-1,2,4-triazol-3-one	sample	Sample	103.09	137.091
NFDQHCCABRRTFB-XJCLVHIMSA-N	Rho Kinase Inhibitor IV	sample	Sample	98.43	130.723
PGUQBBISBKGQDC-GMUIIQOCSA-N	N-(2-{[(3R)-1-(4-chlorobenzyl)-3-pyrrolidinyl]amino}-2-oxoethyl)-3-(trifluoromethyl)benzamide hydrochloride	sample	Sample	89.09	133.604
TXDUTHBFYKGSAH-UHFFFAOYSA-N	Evodiamine	sample	Sample	164.7	122.744
SWZTYAVBMYWFGS-UHFFFAOYSA-N	2-amino-2-[2-(4-octylphenyl)ethyl]-1,3-propanediol hydrochloride	sample	Sample	210.28	173.36
YBLWOZUPHDKFOT-UHFFFAOYSA-N	BIBX 1382 dihydrochloride - N8-(3-Chloro-4-fluorophenyl)-N2-(1-methyl-4-piperidinyl)-pyrimido[5,4-d]pyrimidine-2,8-diamine dihydrochloride	sample	Sample	100.7	146.332
QBPGFJYXGASUTD-UHFFFAOYSA-N	HarmalolÃ¢â¬Â¢HClÃ¢â¬Â¢2H2O	sample	Sample	97.73	143.826
OQZQSRICUOWBLW-UHFFFAOYSA-N	LY-294,002 hydrochloride	sample	Sample	82.49	131.48
POJZIZBONPAWIV-UHFFFAOYSA-N	PF431396	sample	Sample	112.73	125.932
SSMIFVHARFVINF-UHFFFAOYSA-N	4-Amino-1,8-naphthalimide	sample	Sample	103.84	149.498
HZTYDQRUAWIZRE-UHFFFAOYSA-N	GSK1838705A	sample	Sample	105.84	165.432
SCUXIROMWPQVJO-UHFFFAOYSA-N	GW 843682X - 5-(5,6-Dimethoxy-1H-benzimidazol-1-yl)-3-[[2-(trifluoromethyl)phenyl]methoxy]-2-thiophenecarboxamide	sample	Sample	154.24	106.435
LZMOSYUFVYJEPY-UHFFFAOYSA-N	AT7867	sample	Sample	92.06	137.098
CFCUWKMKBJTWLW-BGLFSJPPSA-N	Plicamycin	sample	Sample	103.25	125.979
NA	NA	dmso	DMSO	116.72	133.295
CIWBQSYVNNPZIQ-JCOVECCMSA-N	Betamethasone	sample	Sample	81.22	123.405
ZMISODWVFHHWNR-UHFFFAOYSA-N	Azacyclonol	sample	Sample	100.9	126.252
FBSMERQALIEGJT-UHFFFAOYSA-N	Chlorpromazine hydrochloride	sample	Sample	135.03	143.75
MYQAUKPBNJWPIE-UHFFFAOYSA-N	cFMS Receptor Tyrosine Kinase Inhibitor	sample	Sample	98.12	130.426
BOJKFRKNLSCGHY-HXGSDTCMSA-N	13-O-Acetylphorbol	sample	Sample	107.87	127.443
SVKSJUIYYCQZEC-UHFFFAOYSA-N	Akt Inhibitor X	sample	Sample	107.97	150.179
XRKYMMUGXMWDAO-UHFFFAOYSA-N	KU 55933 - 2-(4-Morpholinyl)-6-(1-thianthrenyl)-4H-pyran-4-one	sample	Sample	94.53	145.467
MDMWHKZANMNXTF-UHFFFAOYSA-N	FPL 64176	sample	Sample	92.26	128.652
MVCOAUNKQVWQHZ-UHFFFAOYSA-N	BIRB 796 (Doramapimod)	sample	Sample	105.98	136.594
AQTQHPDCURKLKT-JKDPCDLQSA-N	Vincristine sulfate	sample	Sample	172.58	128.623
BDUHCSBCVGXTJM-UHFFFAOYSA-N	Nutlin-3	sample	Sample	126.52	133.943
RBURTLAMOSHNGX-UHFFFAOYSA-N	PD173955-Analog1	sample	Sample	95.71	155.633
GXEKYRXVRROBEV-UHFFFAOYSA-N	Endothall	sample	Sample	108.39	128.825
QGZYDVAGYRLSKP-UHFFFAOYSA-N	Rocilinostat (ACY-1215)	sample	Sample	92.29	125.277
QBKSWRVVCFFDOT-UHFFFAOYSA-N	Gossypol	sample	Sample	93.31	119.255
ZRWPUFFVAOMMNM-UHFFFAOYSA-N	Patulin	sample	Sample	223.58	132.498
NA	NA	dmso	DMSO	112.65	105.121
IHWDIQRWYNMKFM-BDQAORGHSA-N	(1S)-N,N-dimethyl-3-(1-naphthyloxy)-1-phenyl-1-propanamine hydrochloride	sample	Sample	103.95	142.322
OQZQSRICUOWBLW-UHFFFAOYSA-N	LY 294002 hydrochloride - 2-(4-Morpholinyl)-8-phenyl-4H-1-benzopyran-4-one hydrochloride	sample	Sample	86.88	141.247
WYZWZEOGROVVHK-WSGSENCDSA-N	Radicicol	sample	Sample	133.35	121.303
FQZYTYWMLGAPFJ-OQKDUQJOSA-N	Tamoxifen citrate	sample	Sample	114.67	146.494
CBIAKDAYHRWZCU-UHFFFAOYSA-N	JAK3 Inhibitor II	sample	Sample	83.82	127.109
ACPOUJIDANTYHO-UHFFFAOYSA-N	SP 600125 - Anthra[1-9-cd]pyrazol-6(2H)-one	sample	Sample	91.97	138.107
YLMAHDNUQAMNNX-UHFFFAOYSA-N	Imatinib	sample	Sample	106.77	126.948
VWVYILCFSYNJHF-UHFFFAOYSA-N	GÃÂ¶ 6976	sample	Sample	90.67	99.4782
NZFNXWQNBYZDAQ-UHFFFAOYSA-N	Thioridazine hydrochloride	sample	Sample	109.88	155.042
BGIYKDUASORTBB-UHFFFAOYSA-N	PD 169316	sample	Sample	84.21	138.978
KGMMGVIYOHGOKQ-JAXOOIEVSA-N	(+)-trans-(1R,2R)-U-50488 hydrochloride	sample	Sample	79.98	121.488
QMGUOJYZJKLOLH-UHFFFAOYSA-N	Bisindolylmaleimide I	sample	Sample	111.18	130.952
AVLYNJZZQYEFEA-XDJHFCHBSA-N	JNK Inhibitor V	sample	Sample	108.33	122.991
NA	NA	dmso	DMSO	119.73	107.716
NCJVLKFAQIWASE-OWOJBTEDSA-N	5-[(E)-2-(4-bromophenyl)ethenyl]-1,3-benzenediol	sample	Sample	95.42	126.875
WDJUZGPOPHTGOT-XUDUSOBPSA-N	Digitoxin	sample	Sample	127.1	121.147
BPFYOAJNDMUVBL-UHFFFAOYSA-N	Marbofloxacin	sample	Sample	117.2	117.426
NA	NA	dmso	DMSO	116.2	95.8598
ZCCPLJOKGAACRT-UHFFFAOYSA-N	NVP-BHG712	sample	Sample	167.81	122.662
NBOJHRYUGLRASX-UHFFFAOYSA-N	PF-3845	sample	Sample	141.61	123.2
RYYNGWLOYLRZLK-OALUTQOASA-N	PF-03814735	sample	Sample	96.92	128.033
GXQIZHWXRBFTRZ-AWEZNQCLSA-N	TX-1918	sample	Sample	97.2	137.877
KZENBFUSKMWCJF-UHFFFAOYSA-N	RITA (NSC 652287)	sample	Sample	105.84	134.299
OCAPBUJLXMYKEJ-UHFFFAOYSA-N	Bifonazole	sample	Sample	86.18	121.999
RONQPWQYDRPRGG-UHFFFAOYSA-N	PKCbII/EGFR Inhibitor	sample	Sample	89.66	121.193
CPRAGQJXBLMUEL-UHFFFAOYSA-N	PI 3-KÃ Inhibitor VI, TGX-221	sample	Sample	92.49	135.92
GLZQVYDFXUECNY-UHFFFAOYSA-N	rac-2-Methoxy-3-hexadecanamido-1-propylphosphocholine	sample	Sample	185.38	141.998
RJVLFQBBRSMWHX-DHUJRADRSA-N	KN-62	sample	Sample	110.46	133.101
BLUAFEHZUWYNDE-NNWCWBAJSA-N	Artemesinin	sample	Sample	94.62	129.563
NA	NA	dmso	DMSO	115.05	106.249
MDDIUTVUBYEEEM-UHFFFAOYSA-N	Ammonium pyrrolidinedithiocarbamate	sample	Sample	171.18	126.125
PKEYRKYHSXFGBA-UHFFFAOYSA-N	Ste11 MAPKKK Activation Inhibitor	sample	Sample	89.79	129.557
HMBDGGFZVJQXTN-CYBMUJFWSA-N	Bisindolylmaleimide V	sample	Sample	104.83	132.674
NVFRRJQWRZFDLM-UHFFFAOYSA-N	5-[3-bromo-4-(dimethylamino)phenyl]-2,2-dimethyl-2,3,5,6-tetrahydrobenzo[a]phenanthridin-4(1H)-one	sample	Sample	112.9	129.807
YBLWOZUPHDKFOT-UHFFFAOYSA-N	N-(5-Chloro-2-methoxyphenyl)-N'-(2-methyl-4-quinolinyl)urea	sample	Sample	104.37	147.848
RTHCYVBBDHJXIQ-UHFFFAOYSA-N	Fluoxetine	sample	Sample	100.17	135.245
NA	NA	dmso	DMSO	116.7	102.539
IQPNAANSBPBGFQ-UHFFFAOYSA-N	Luteolin	sample	Sample	155.05	136.709
NA	NA	dmso	DMSO	113.05	120.874
FIHJKUPKCHIPAT-HXMLZIBGSA-N	Artesunate	sample	Sample	99.69	110.949
NA	NA	dmso	DMSO	111.21	106.878
RQOWDDLKGBMJFX-HSZRJFAPSA-N	(R)-2-(4,4''-bis(trifluoromethyl)-[1,1':3',1''-terphenyl]-5'-yl)-4-methylpentanoic acid	sample	Sample	93.69	115.157
INSBKYCYLCEBOD-UHFFFAOYSA-N	Casein Kinase II Inhibitor IV	sample	Sample	101.41	120.798
NCNRHFGMJRPRSK-MDZDMXLPSA-N	Belinostat (PXD101)	sample	Sample	108.28	130.374
DHZBEENLJMYSHQ-UHFFFAOYSA-N	Cantharidin	sample	Sample	199.32	191.52
NA	NA	dmso	DMSO	111.42	104.079
AUZONCFQVSMFAP-UHFFFAOYSA-N	Disulfiram	sample	Sample	120.72	124.275
BHBOSTKQCZEAJM-UHFFFAOYSA-N	JNJ 1661010	sample	Sample	98.64	112.716
XRYJULCDUUATMC-CYBMUJFWSA-N	4-(4-{[(1R)-1-phenylethyl]amino}-7H-pyrrolo[2,3-d]pyrimidin-6-yl)phenol	sample	Sample	107.93	138.535
LSFLAQVDISHMNB-UHFFFAOYSA-N	NVP-ADW742	sample	Sample	96.8	123.002
NA	NA	dmso	DMSO	109.71	94.8013
RTRQQBHATOEIAF-HAVMAKPUSA-N	Acadesine	sample	Sample	99.54	118.524
XBLWTIVZNZKVPU-UHFFFAOYSA-N	PIM1 Kinase Inhibitor IV	sample	Sample	100.53	123.96
YAEMHJKFIIIULI-UHFFFAOYSA-N	GSK-3b Inhibitor VIII	sample	Sample	96.56	127.989
NA	NA	dmso	DMSO	110.31	114.165
NMWGXMJVHMDGSA-BTJKTKAUSA-N	Cortexolone maleate	sample	Sample	116.94	131.225
XCHLNGBTHLJLFG-UHFFFAOYSA-N	3-chloro-4-nitro-N-(5-nitrothiazol-2-yl)benzamide	sample	Sample	108.35	122.356
JDSJDASOXWCHPN-UHFFFAOYSA-N	GSK-3b Inhibitor I	sample	Sample	98.29	133.973
NA	NA	dmso	DMSO	110.92	99.7664
AVRHWGLIYGJSOD-UHFFFAOYSA-N	ZM 323881 hydrochloride - 5-((7-Benzyloxyquinazolin-4-yl)amino)-4-fluoro-2-methylphenol hydrochloride	sample	Sample	94.46	138.047
NA	NA	dmso	DMSO	111.46	96.3477
DQYBRTASHMYDJG-UHFFFAOYSA-N	Bisindolylmaleimide IV	sample	Sample	94.71	136.374
NGAGMBNBKCDCDJ-UHFFFAOYSA-N	LY 303511	sample	Sample	92.77	136.444
NA	NA	dmso	DMSO	114.76	118.107
VOXZDWNPVJITMN-ZBRFXRBCSA-N	Estradiol	sample	Sample	97.57	121.483
NLMPGIXLXSPNFS-UHFFFAOYSA-N	Fenoldopam.HCl	sample	Sample	97.05	121.164
CCAWRGNYALGPQH-UHFFFAOYSA-N	N-cyclopropyl-4-(thiophen-3-yl)-3-(3-(3-(trifluoromethyl)phenyl)ureido)benzenesulfonamide	sample	Sample	94.64	130.129
PJJJBBJSCAKJQF-UHFFFAOYSA-N	Guanidine (Aminoformamidine) HCl	sample	Sample	187.01	140.117
XKHQYTSLQZPZOF-UHFFFAOYSA-N		sample	Sample	116.61	122.627
VNDWQCSOSCCWIP-UHFFFAOYSA-N	JAK Inhibitor I	sample	Sample	90.3	125.61
XRECTZIEBJDKEO-UHFFFAOYSA-N	Flucytosine (Ancobon)	sample	Sample	115.52	133.898
KVQOGDQTWWCZFX-UHFFFAOYSA-N	2-[(3-[2-(dimethylamino)benzyl]-2-(4-pyridinyl)tetrahydro-1(2H)-pyrimidinyl)methyl]-N,N-dimethylaniline	sample	Sample	108.88	136.667
NYDXNILOWQXUOF-FFXKMJQXSA-L	Pemetrexed (Alimta)	sample	Sample	122.13	126.281
GFARQYQBWJLZMW-JYFOCSDGSA-N	1-acryloyl-3,5-bis((E)-4-nitrobenzylidene)piperidin-4-one	sample	Sample	221	144.591
LPMXVESGRSUGHW-HBYQJFLCSA-N	(-)-Ouabain	sample	Sample	125.37	113.833
NA	NA	dmso	DMSO	110.3	100.349
WIMITXDBYLKRKB-UHFFFAOYSA-N	GW 583340 dihydrochloride - N-[3-Chloro-4-[(3-fluorophenyl)methoxy]phenyl]-6-[2-[[[2-(methylsulfonyl)ethyl]amino]methyl]-4-thiazolyl]-4-quinazolinamine dihydrochloride	sample	Sample	99.4	135.617
BMGQWWVMWDBQGC-IIFHNQTCSA-N	Staurosporine, N-benzoyl-	sample	Sample	82.36	107.648
BZBBTGCKPRSPGF-UHFFFAOYSA-N	1-(4-methoxybenzyl)-4-oxo-1,4-dihydro-3-quinolinecarboxylic acid	sample	Sample	98.83	115.505
NA	NA	dmso	DMSO	111.32	101.464
NA	NA	dmso	DMSO	110.76	90.206
NA	NA	dmso	DMSO	111.39	98.4767
NA	NA	dmso	DMSO	110.66	102.127
UXGJAOIJSROTTN-UHFFFAOYSA-N	Chk2 Inhibitor II	sample	Sample	91.37	132.167
NA	NA	dmso	DMSO	109.04	122.75
HIYAVKIYRIFSCZ-CVXKHCKVSA-N	Antibiotic A-23187	sample	Sample	151.29	123.97
WOSKHXYHFSIKNG-UHFFFAOYSA-N	E7080	sample	Sample	89.24	122.477
NA	NA	dmso	DMSO	113.23	119.015
JGMRSMHVWGWNKX-UHFFFAOYSA-N	p38 MAP Kinase Inhibitor IV	sample	Sample	95.17	121.81
GMGIWEZSKCNYSW-UHFFFAOYSA-N	Quercetin dihydrate	sample	Sample	90.23	134.377
KHOITXIGCFIULA-UHFFFAOYSA-N	Bisacodyl	sample	Sample	86.41	125.341
IMYVCWQAHSYYOO-UHFFFAOYSA-N	Aurora Kinase Inhibitor II	sample	Sample	111.25	132.797
YJGVMLPVUAXIQN-HAEOHBJNSA-N	Picropodophyllin	sample	Sample	165.23	127.898
VTWZGSZTIGEYIC-UHFFFAOYSA-N	VEGFR Tyrosine Kinase Inhibitor IV	sample	Sample	93.96	121.493
HTGGAYLWTDOFDK-PKNBQFBNSA-N	4-[(1E)-3-(4-acetyl-1-piperazinyl)-3-oxo-1-propenyl]-2-nitrophenyl 2-isopropylphenyl sulfide	sample	Sample	103.22	122.784
JSCUNIPKMPNPFX-UHFFFAOYSA-N	7-Chloro-4-hydroxy-2-phenyl-1,8-naphthyridine	sample	Sample	140.54	115.606
HNOJZMVRVOWZOD-UHFFFAOYSA-N	WHI-P180, Hydrochloride	sample	Sample	87.15	133.74
JXRAXHBVZQZSIC-JKVLGAQCSA-N	Moexipril HCl	sample	Sample	87.39	135.45
BXDAOUXDMHXPDI-UHFFFAOYSA-N	Trifluoperazine dihydrochloride	sample	Sample	106.53	140.917
BIFMNMPSIYHKDN-FJXQXJEOSA-N	Dexrazoxane HCl	sample	Sample	106.5	130.014
BTUOOXPZOVNPMF-UHFFFAOYSA-N	TGF-b RI Inhibitor III	sample	Sample	97.73	122.011
NA	NA	dmso	DMSO	102.61	109.647
ZJFMARHFPUZEKI-KMKOMSMNSA-N	PKR Inhibitor, Negative Control	sample	Sample	95.12	127.744
NA	NA	dmso	DMSO	110.48	104.703
SHPFDGWALWEPGS-UHFFFAOYSA-N	Ki20227	sample	Sample	99.87	123.939
NA	NA	dmso	DMSO	109.19	93.8488
BTUAZDFNPOPPDX-XRQZBZQLSA-O	Bleomycin	sample	Sample	94.4	115.081
GXDALQBWZGODGZ-UHFFFAOYSA-N	Astemizole	sample	Sample	109.27	143.398
CTGBROQFZXLEDA-LBPRGKRZSA-N	IKK-2 Inhibitor V	sample	Sample	115.97	123.846
JDTZAGLGBRRCJT-UHFFFAOYSA-N	SB 205384	sample	Sample	99.47	133.825
BIWGYFZAEWGBAL-UHFFFAOYSA-N	Akt Inhibitor VIII, Isozyme-Selective, Akti-1/2	sample	Sample	105.33	131.334
NA	NA	dmso	DMSO	110.43	108.349
UTBSBSOBZHXMHI-LSDHHAIUSA-N	Cdk1 Inhibitor, CGP74514A	sample	Sample	140.54	133.974
GFMMXOIFOQCCGU-UHFFFAOYSA-N	CI-1040	sample	Sample	93.26	115.652
OPXLLQIJSORQAM-UHFFFAOYSA-N	Mebendazol	sample	Sample	187.64	126.746
WXUJAQBSBZLVEV-UHFFFAOYSA-N	Isogranulatimide	sample	Sample	90.02	133.929
NA	NA	dmso	DMSO	109.62	113.202
MZDKLVOWGIOKTN-UHFFFAOYSA-N	PF-562271	sample	Sample	115.95	117.882
QICQDZXGZOVTEF-MELYUZJYSA-N	Indatraline hydrochloride	sample	Sample	109.61	132.648
RONQPWQYDRPRGG-UHFFFAOYSA-N	CGP 53353 - 5,6-bis[(4-Fluorophenyl)amino]-1H-isoindole-1,3(2H)-dione	sample	Sample	93.36	133.34
GUGOEEXESWIERI-UHFFFAOYSA-N	Terfenadine	sample	Sample	113.6	143.154
KGSXMPPBFPAXLY-UHFFFAOYSA-N	2-ethoxy-1-{[2'-(5-oxo-2,5-dihydro-1,2,4-oxadiazol-3-yl)[1,1'-biphenyl]-4-yl]methyl}-1H-benzimidazole-7-carboxylic acid	sample	Sample	103.13	137.286
AYMYWHCQALZEGT-ORCRQEGFSA-N	Butein	sample	Sample	94.35	132.901
CHILCFMQWMQVAL-UHFFFAOYSA-N	IMD 0354 - N-[3,5-Bis(trifluoromethyl)phenyl]-5-chloro-2-hydroxybenzamide	sample	Sample	115.46	122.263
DUROLWLMJSAGOU-OAHLLOKOSA-N	Indirubin-3'-monoxime, 5-Iodo-	sample	Sample	96.71	112.529
NA	NA	dmso	DMSO	114.52	107.696
NA	NA	dmso	DMSO	114.26	102.613
NA	NA	dmso	DMSO	108.78	121.019
NA	NA	dmso	DMSO	105.8	96.4332
NA	NA	dmso	DMSO	111.67	101.166
NA	NA	dmso	DMSO	109.12	104.762
NA	NA	dmso	DMSO	107.84	101.113
JVHXJTBJCFBINQ-MJCUULBUSA-N	Dapagliflozin	sample	Sample	124.31	132.983
VVBFISAUNSXQGZ-UHFFFAOYSA-N	N~1~,N~1~-dimethyl-N~2~-(3-pyridinylmethyl)-N~2~-[4-(2,4,6-triisopropylphenyl)-1,3-thiazol-2-yl]-1,2-ethanediamine	sample	Sample	146.38	146.426
MHDTWYNWOBNGFA-UHFFFAOYSA-N	N-(p-Isothiocyanatophenethyl)spiperone hydrochloride	sample	Sample	128.12	148.889
NA	NA	dmso	DMSO	110.97	100.024
YAFQFNOUYXZVPZ-UHFFFAOYSA-N	N-(3-chlorobenzyl)-1'H-spiro[piperidine-4,2'-quinoxalin]-3'-amine	sample	Sample	106.14	124.299
FDJOLVPMNUYSCM-WYVZQNDMSA-L	Vitamin B12	sample	Sample	102.87	124.311
NA	NA	dmso	DMSO	113.14	105.672
NA	NA	dmso	DMSO	112.26	100.674
NA	NA	dmso	DMSO	109.12	97.1986
DYEFUKCXAQOFHX-UHFFFAOYSA-N	Ebselen	sample	Sample	106.03	127.695
GPVHIFFJMOJYSE-KOLCDFICSA-N	Tpl2 Kinase Inhibitor II	sample	Sample	104.74	115.046
CGAGBZKXUHFAFM-GFCCVEGCSA-N	ML-7, Hydrochloride	sample	Sample	97.64	121.78
MDKAFDIKYQMOMF-UHFFFAOYSA-N		sample	Sample	90.16	120.39
JHOTYHDSLIUKCJ-UHFFFAOYSA-N	{6-iodo-2-methyl-1-[2-(4-morpholinyl)ethyl]-1H-indol-3-yl}(4-methoxyphenyl)methanone	sample	Sample	108.26	127.74
NA	NA	dmso	DMSO	92.65	96.3244
DKXHSOUZPMHNIZ-UHFFFAOYSA-N	Cdc7/Cdk9 Inhibitor	sample	Sample	110.64	115.371
SVJMLYUFVDMUHP-UHFFFAOYSA-N	Niguldipine	sample	Sample	98.45	125.519
PLHJCIYEEKOWNM-HHHXNRCGSA-N	Tipifarnib (Zarnestra)	sample	Sample	102.72	130.721
OLUKILHGKRVDCT-UHFFFAOYSA-N	Alsterpaullone	sample	Sample	97.47	106.077
VHKBTPQDHDSBSP-UHFFFAOYSA-N	A-803467	sample	Sample	116.1	118.58
VRBKIVRKKCLPHA-UHFFFAOYSA-N	2-{3-[4-(3-chlorophenyl)-1-piperazinyl]propyl}-5-ethyl-4-(2-phenoxyethyl)-2,4-dihydro-3H-1,2,4-triazol-3-one hydrochloride	sample	Sample	95.3	122.479
JLOXTZFYJNCPIS-FYWRMAATSA-N	SL 327 - ÃÂ±-[Amino[(4-aminophenyl)thio]methylene]-2-(trifluoromethyl)benzeneacetonitrile	sample	Sample	90.58	125.825
VSJKWCGYPAHWDS-FQEVSTJZSA-N	(S)-(+)-Camptothecin	sample	Sample	125.52	114.312
NA	NA	dmso	DMSO	106.91	101.69
NA	NA	dmso	DMSO	107.45	104.661
YVCVYCSAAZQOJI-JHQYFNNDSA-N	4'-Demethylpipodophyllotoxin	sample	Sample	157.37	132.276
NA	NA	dmso	DMSO	109.37	102.687
DLPSDPPZXRJQOY-UHFFFAOYSA-N	EGFR/ErbB-2/ErbB-4 Inhibitor	sample	Sample	104.39	112.972
GIIZNNXWQWCKIB-UHFFFAOYSA-N	Salmeterol	sample	Sample	109.86	132.147
NA	NA	dmso	DMSO	111.3	112.845
QFRLDZGQEZCCJZ-UHFFFAOYSA-N	4-(2,3-dihydro-1,4-benzodioxin-6-yl)-5-[(5-nitro-1,3-thiazol-2-yl)sulfanyl]-4H-1,2,4-triazol-3-ol	sample	Sample	101.78	133.816
NA	NA	dmso	DMSO	112.79	115.945
NA	NA	dmso	DMSO	110.92	106.838
UHAXDAKQGVISBZ-UHFFFAOYSA-N	PD 198306 - N-(Cyclopropylmethoxy)-3,4,5-trifluoro-2-[(4-iodo-2-methylphenyl)amino]-benzamide	sample	Sample	91.13	116.34
NA	NA	dmso	DMSO	106.2	106.416
NA	NA	dmso	DMSO	111.39	111.845
ZPAKPRAICRBAOD-UHFFFAOYSA-N	Fenbufen	sample	Sample	92.16	118.571
LFKQSJNCVRGFCC-UHFFFAOYSA-N	1-Naphthyl PP1 - 1-(1,1-Dimethylethyl)-3-(1-naphthalenyl)-1H-pyrazolo[3,4-d]pyrimidin-4-amine	sample	Sample	84.79	133.099
GADIKQPUNWAMEB-UHFFFAOYSA-N	Methyl 6,7-dimethoxy-4-ethyl-beta-carboline-3-carboxylate	sample	Sample	88.11	129.895
MDOJTZQKHMAPBK-UHFFFAOYSA-N	Iniparib (BSI-201)	sample	Sample	116.93	115.473
WUPUZEMRHDROEO-UHFFFAOYSA-N	PD 174265	sample	Sample	93.12	127.732
HYXITZLLTYIPOF-UHFFFAOYSA-N	Tanshinone IIA	sample	Sample	114.19	113.703
UMJHTFHIQDEGKB-UHFFFAOYSA-N	Alibendol	sample	Sample	82.69	117.516
QGFZUCVRAHJSLO-GFCCVEGCSA-N	IKK-2 Inhibitor VIII	sample	Sample	113.08	131.443
AKJHMTWEGVYYSE-FXILSDISSA-N	4-Hydroxyphenylretinamide	sample	Sample	95.7	119.774
NA	NA	dmso	DMSO	109	96.7215
GFNANZIMVAIWHM-OBYCQNJPSA-N	Triamcinolone	sample	Sample	91.89	117.975
QQUXFYAWXPMDOE-UHFFFAOYSA-N	Kenpaullone	sample	Sample	93.64	117.605
QQQIECGTIMUVDS-UHFFFAOYSA-N	Itopride	sample	Sample	91.96	117.783
NA	NA	dmso	DMSO	111.02	105.762
NA	NA	dmso	DMSO	109.51	115.481
QTQAWLPCGQOSGP-QZJJZKHZSA-N	Geldanamycin	sample	Sample	132.61	132.956
YUGODMKHHCZZOI-QJOMJCCJSA-N	Sirtinol	sample	Sample	95.25	123.385
FVCXJXKLDUJOFA-UHFFFAOYSA-N	6-phenanthridinamine	sample	Sample	97.83	116.692
UOTMYNBWXDUBNX-UHFFFAOYSA-N	PapaverinÃ¢â¬Â¢HCl	sample	Sample	100.11	113.927
UTEQIPMAQNAZBO-UHFFFAOYSA-N	CaMKII Inhibitor, CK59	sample	Sample	101.63	122.539
NA	NA	dmso	DMSO	107.35	98.1715
KTGRHKOEFSJQNS-UHFFFAOYSA-N	Escitalopram Oxalate	sample	Sample	96.53	122.441
UUVWYPNAQBNQJQ-UHFFFAOYSA-N	Altretamine	sample	Sample	91.79	117.974
RSOKOCIISMDXPT-UHFFFAOYSA-N	Compound 401	sample	Sample	90.88	123.861
DYYZXRCFCVDSKD-UHFFFAOYSA-N	GW2974	sample	Sample	112.63	118.058
NA	NA	dmso	DMSO	107.1	105.383
PPHTXRNHTVLQED-UHFFFAOYSA-N	N-[3-chloro-4-(5H-pyrrolo[2,1-c][1,4]benzodiazepin-10(11H)-ylcarbonyl)phenyl]-5-fluoro-2-methylbenzamide	sample	Sample	93.2	131.234
NA	NA	dmso	DMSO	109.12	102.344
MVFGUOIZUNYYSO-UHFFFAOYSA-N	Prilocaine	sample	Sample	254.19	149.419
ROFVXGGUISEHAM-UHFFFAOYSA-N	3-(aminocarbonyl)-3'-{[(cyclohexylamino)carbonyl]oxy}-1,1'-biphenyl	sample	Sample	105.1	123.558
SGKRLCUYIXIAHR-AKNGSSGZSA-N	Doxycycline	sample	Sample	108.47	114.945
SPMVMDHWKHCIDT-UHFFFAOYSA-N	Tivozanib	sample	Sample	99	116.209
DZQLVVLATXPWBK-UHFFFAOYSA-N	GTP-14564	sample	Sample	94.15	126.398
IMONTRJLAWHYGT-REGVOWLASA-N	(17beta)-17-ethynyl-3-oxoestr-4-en-17-yl acetate	sample	Sample	95.48	120.791
KQMPRSZTUSSXND-UHFFFAOYSA-N	JNK Inhibitor VIII	sample	Sample	92.65	120.219
FSPQCTGGIANIJZ-UHFFFAOYSA-N	TCS 359 - 2-[(3,4-Dimethoxybenzoyl)amino]-4,5,6,7-benzo[b]thiophene-3-carboxamide	sample	Sample	94.39	120.524
OBWGMKKHCLHVIE-UHFFFAOYSA-N	Fluperlapine	sample	Sample	100.49	118.27
YQLJDECYQDRSBI-UHFFFAOYSA-N	tetraethyl 2-(3,5-di-tert-butyl-4-hydroxyphenyl)ethene-1,1-diyldiphosphonate	sample	Sample	93.89	123.723
QOYHHIBFXOOADH-UHFFFAOYSA-N	Fluspirilene	sample	Sample	112.85	129.896
HSHGZXNAXBPPDL-IMTBSYHQSA-N	7-Aminocephalosporanic acid	sample	Sample	88.83	118.744
YWKRLOSRDGPEJR-KIUKIJHYSA-N	Chlorprothixene hydrochloride	sample	Sample	115.9	126.735
XTNGUQKDFGDXSJ-ZXGKGEBGSA-N	Canagliflozin	sample	Sample	197.44	135.835
AUJRCFUBUPVWSZ-UHFFFAOYSA-M	Auranofin	sample	Sample	155.36	146.094
HSRJKNPTNIJEKV-UHFFFAOYSA-N	Guaifenesin	sample	Sample	98.04	116.426
CEUORZQYGODEFX-UHFFFAOYSA-N	Aripiprazole	sample	Sample	96.22	126.123
ODYAQBDIXCVKAE-UHFFFAOYSA-N	MK2a Inhibitor	sample	Sample	157.38	128.581
SPXACGZWWVIDGR-SPZWACKZSA-N	Dihydroergocristine methanesulfonate	sample	Sample	105.67	125.876
YZDJQTHVDDOVHR-UHFFFAOYSA-N	PLX4720	sample	Sample	104.9	110.674
NA	NA	dmso	DMSO	109.94	98.5396
NA	NA	dmso	DMSO	107.66	95.2802
NA	NA	dmso	DMSO	109	108.498
NA	NA	dmso	DMSO	106.01	96.8401
NA	NA	dmso	DMSO	105.05	95.333
WEEFNMFMNMASJY-UHFFFAOYSA-M	Chelerythrine Chloride	sample	Sample	94.05	122.955
QTCFYQHZJIIHBS-UHFFFAOYSA-N	IRAK-1/4 Inhibitor	sample	Sample	91.16	117.011
YAMAGACQNDAKFB-UHFFFAOYSA-N	BPIQ-I	sample	Sample	79.59	117.194
GRZXWCHAXNAUHY-AHRSYUTCSA-N	GDC-0068	sample	Sample	81.68	113.545
CDOVNWNANFFLFJ-UHFFFAOYSA-N	LDN193189	sample	Sample	112.49	118.197
NPMKPXMWYFFXRN-UHFFFAOYSA-N	p21-Activated Kinase Inhibitor III, IPA-3	sample	Sample	102.74	126.566
NA	NA	dmso	DMSO	109.17	96.3534
ZKFQEACEUNWPMT-UHFFFAOYSA-N	Azelnidipine	sample	Sample	92.94	122.586
NA	NA	dmso	DMSO	108.02	99.4528
NA	NA	dmso	DMSO	105.62	105.414
NA	NA	dmso	DMSO	110.66	103.481
RFLHBLWLFUFFDZ-UHFFFAOYSA-N	N~1~-(2-aminophenyl)-N~8~-phenyloctanediamide	sample	Sample	92.57	144.978
NA	NA	dmso	DMSO	102.7	119.57
KLBQZWRITKRQQV-UHFFFAOYSA-N	Thioridazine	sample	Sample	104.65	132.791
NA	NA	dmso	DMSO	107	113.619
NA	NA	dmso	DMSO	107.86	97.8248
NA	NA	dmso	DMSO	105.77	98.8013
BZCADTHMZLYKAR-MDWZMJQESA-N	(3E)-3-(3-hydroxy-4-methoxybenzylidene)-6-methyl-2,3-dihydro-4H-chromen-4-one	sample	Sample	125.51	133.994
OMZAMQFQZMUNTP-UHFFFAOYSA-N	1-{4-[2-(1-azepanyl)ethoxy]benzyl}-2-(4-hydroxyphenyl)-3-methyl-1H-indol-5-ol acetate	sample	Sample	149.87	132.68
IBFYXTRXDNAPMM-VZVOBWAWSA-N	Geniposide	sample	Sample	80.44	115.196
NA	NA	dmso	DMSO	108.99	105.477
GYQSWJNGTWVFOL-UHFFFAOYSA-N	MEK Inhibitor II	sample	Sample	90.45	121.231
STJMRWALKKWQGH-UHFFFAOYSA-N	Clenbuterol	sample	Sample	95.2	118.379
LSRZPRKRYUQJDA-UHFFFAOYSA-N	Daunorubicin hydrochloride	sample	Sample	88	120.138
NA	NA	dmso	DMSO	106.18	114.755
ZZAIEVFHCVNMDI-UHFFFAOYSA-N	Allopurinol	sample	Sample	91.37	121.273
IWUCXVSUMQZMFG-AFCXAGJDSA-N	Ribavirin	sample	Sample	96.67	113.797
LSNWBKACGXCGAJ-UHFFFAOYSA-N	Ampiroxicam	sample	Sample	99.59	116.185
NA	NA	dmso	DMSO	106.79	105.565
NEMLMBZZZHRRJR-UHFFFAOYSA-N	IKK-2 Inhibitor XI	sample	Sample	94.65	112.969
XDJCLCLBSGGNKS-UHFFFAOYSA-N	CC-401	sample	Sample	84.6	114.565
RGCVKNLCSQQDEP-UHFFFAOYSA-N	Perphenazine	sample	Sample	116.41	139.984
WEVYNIUIFUYDGI-UHFFFAOYSA-N	Bcr-abl Inhibitor	sample	Sample	98.54	123.693
NA	NA	dmso	DMSO	105.08	116.957
WHTRLUKZDVXDJP-GFCCVEGCSA-N	KT5720	sample	Sample	83.76	112.137
RJVLFQBBRSMWHX-DHUJRADRSA-N	KN-62	sample	Sample	115.78	120.192
NA	NA	dmso	DMSO	107.57	100.51
PVHUJELLJLJGLN-UHFFFAOYSA-N	Nitrendipine	sample	Sample	108.67	127.675
HKGJEZIGDHFJFL-UHFFFAOYSA-N	N-(1-phenylethyl)-N-[2-(1-pyrrolidinyl)-4-quinazolinyl]amine	sample	Sample	123.27	119.913
DHSUYTOATWAVLW-WFVMDLQDSA-N	Cilastatin	sample	Sample	101.46	118.551
UJVLDDZCTMKXJK-WNHSNXHDSA-N	Buspirone	sample	Sample	96.13	117.76
XZNUGFQTQHRASN-XQENGBIVSA-N	Apramycin	sample	Sample	98.51	117.22
BXNJHAXVSOCGBA-UHFFFAOYSA-N	Harmine	sample	Sample	104.28	115.605
BGVLELSCIHASRV-QPEQYQDCSA-N	Cdc2-Like Kinase Inhibitor, TG003	sample	Sample	89.49	118.537
XQFRJNBWHJMXHO-RRKCRQDMSA-N	Idoxuridine	sample	Sample	92.25	120.553
BPLBGHOLXOTWMN-MBNYWOFBSA-M	Pencillin V	sample	Sample	87.41	112.168
VUDQSRFCCHQIIU-UHFFFAOYSA-N	1-(3,5-dichloro-2,6-dihydroxy-4-methoxyphenyl)-1-hexanone	sample	Sample	100.94	119.953
FEBLZLNTKCEFIT-VSXGLTOVSA-N	Fluocinolone acetonide	sample	Sample	88.23	123.61
KATNUHQNJGNLPW-UHFFFAOYSA-N	STF-62247	sample	Sample	219.15	121.28
DHZBEENLJMYSHQ-XCVPVQRUSA-N	Cantharidin	sample	Sample	220.93	182.348
JTRXWCLQFAZHGP-UHFFFAOYSA-N	N-[3-(4-morpholinyl)propyl]-5,7-diphenylpyrazolo[1,5-a]pyrimidine-3-carboxamide	sample	Sample	97.19	119.003
NA	NA	dmso	DMSO	107.15	115.625
XOFYZVNMUHMLCC-ZPOLXVRWSA-N	Prednisone	sample	Sample	86.2	121.828
BXDAOUXDMHXPDI-UHFFFAOYSA-N	Trifluoperazine.2HCl	sample	Sample	97.04	122.321
YVUQSNJEYSNKRX-UHFFFAOYSA-N	Pimozide	sample	Sample	103.24	118.757
NA	NA	dmso	DMSO	109.99	107.577
UBLFSMURWWWWMH-UHFFFAOYSA-N	Alsterpaullone, 2-Cyanoethyl	sample	Sample	112.47	112.544
NA	NA	dmso	DMSO	111.42	111.575
ODKNJVUHOIMIIZ-RRKCRQDMSA-N	Floxuridine	sample	Sample	111.65	118.833
NA	NA	dmso	DMSO	106.26	100.852
NA	NA	dmso	DMSO	107.05	104.574
JRNJNYBQQYBCLE-UHFFFAOYSA-N	R547	sample	Sample	85.07	110.535
UAKWLVYMKBWHMX-PTNGSMBKSA-N	SU 4312 - 3-[[4-(dimethylamino)phenyl]methylene]-1,3-dihydro-2H-indol-2-one	sample	Sample	101.4	124.654
NA	NA	dmso	DMSO	106.23	103.551
NA	NA	dmso	DMSO	108.01	117.476
YREYLAVBNPACJM-UHFFFAOYSA-N	Tulobuterol	sample	Sample	90.74	114.364
WDFKMLRRRCGAKS-UHFFFAOYSA-N	Chloroxine	sample	Sample	122.49	124.789
NA	NA	dmso	DMSO	108.81	102.38
OTPNDVKVEAIXTI-UHFFFAOYSA-N	SB 218078	sample	Sample	100.15	107.361
BDYHQHKXLFULGN-UHFFFAOYSA-N	p38 MAP Kinase Inhibitor VII, SD-169	sample	Sample	93.62	118.263
KNZADIMHVBBPOA-UHFFFAOYSA-N	Dyclonine HCl	sample	Sample	94.6	117.552
WYWHKKSPHMUBEB-UHFFFAOYSA-N	Thioguanine	sample	Sample	97.98	117.85
NPGNOVNWUSPMDP-HLLBOEOZSA-N	[(2,2-dimethylpropanoyl)oxy]methyl (2S,5R,6R)-6-{[(E)-1-azepanylmethylidene]amino}-3,3-dimethyl-7-oxo-4-thia-1-azabicyclo[3.2.0]heptane-2-carboxylate	sample	Sample	89.04	115.335
VSJKWCGYPAHWDS-FQEVSTJZSA-N	Camptothecin	sample	Sample	123.02	109.636
MBHNWCYEGXQEIT-UHFFFAOYSA-N	Fluphenazine dihydrochloride	sample	Sample	117.71	133.314
MVVPIAAVGAWJNQ-DOFZRALJSA-N	Arachidonyl dopamine	sample	Sample	94.87	124.38
OMGLGPKQUFSRNN-UHFFFAOYSA-N	p38 MAP Kinase Inhibitor VI, JX401	sample	Sample	96.9	117.194
NA	NA	dmso	DMSO	103.8	100.862
NZDMFGKECODQRY-UHFFFAOYSA-N	Maprotiline.HCl	sample	Sample	94.47	118.571
MYIBROUZWVGGJQ-UHFFFAOYSA-N	3',4'-Dichlorobenzamil	sample	Sample	125.15	125.508
UVVWQQKSNZLUQA-UHFFFAOYSA-N	ethyl (3,5-dihydroxy-2-octanoylphenyl)acetate	sample	Sample	96.72	121.281
NA	NA	dmso	DMSO	107.93	97.2264
QOYHHIBFXOOADH-UHFFFAOYSA-N	Fluspirilene	sample	Sample	99.08	121.31
NA	NA	dmso	DMSO	107.25	113.837
QRJJEGAJXVEBNE-HKOYGPOVSA-N	Oxiconazole	sample	Sample	98.38	113.203
NA	NA	dmso	DMSO	109	100.014
PSNKGVAXBSAHCH-UHFFFAOYSA-N	4-[1-cyclohexyl-4-(4-fluorophenyl)-1H-imidazol-5-yl]-2-pyrimidinamine dihydrochloride	sample	Sample	79.8	129.559
NA	NA	dmso	DMSO	108.35	126.884
NA	NA	dmso	DMSO	105.27	104.617
WDZVGELJXXEGPV-PQMHYQBVSA-N	Guanabenz	sample	Sample	98.19	118.468
QYSXJUFSXHHAJI-YRZJJWOYSA-N	Vitamin D3 (Cholecalciferol)	sample	Sample	87.99	116.845
FHYUGAJXYORMHI-UHFFFAOYSA-N	SB 431542 - 4-[4-(1,3-benzodioxol-5-yl)-5-(2-pyridinyl)-1H-imidazol-2-yl]benzamide	sample	Sample	95.88	136.327
NA	NA	dmso	DMSO	98.59	101.111
NA	NA	dmso	DMSO	104.46	89.5527
TUCIOBMMDDOEMM-RIYZIHGNSA-N	AG 490	sample	Sample	91.11	121.43
NLKNQRATVPKPDG-UHFFFAOYSA-M	Potassium iodide	sample	Sample	102.56	113.107
NA	NA	dmso	DMSO	108.48	119.985
VJJPUSNTGOMMGY-MRVIYFEKSA-N	Etoposide	sample	Sample	124.25	103.657
OJGDCBLYJGHCIH-UHFFFAOYSA-N	Bromhexine	sample	Sample	88.56	122.94
XFZJWBFZLNLKNR-UHFFFAOYSA-M	MHPG sulfate potassium	sample	Sample	89.92	121.067
JZZFDCXSFTVOJY-UHFFFAOYSA-N	Canertinib	sample	Sample	107.74	124.846
QMBDONCHHMIWFJ-UHFFFAOYSA-N	ERK Inhibitor II, Negative control	sample	Sample	95.51	122.197
NQVIIUBWMBHLOZ-UHFFFAOYSA-N	Cdk2 Inhibitor III	dmso	Sample	99.6	126.469
NA	NA	dmso	DMSO	105.93	94.7679
PVHUJELLJLJGLN-UHFFFAOYSA-N	Nitrendipine	sample	Sample	94.01	115.346
NA	NA	dmso	DMSO	107.37	105.787
LEBVLXFERQHONN-UHFFFAOYSA-N	Bupivacaine	sample	Sample	100.54	119.665
DMPNXYKIAGSWTQ-GFCCVEGCSA-N	Roscovitine, (S)-Isomer	sample	Sample	101.97	114.394
DPCXEUSDRQOOGZ-YYADALCUSA-N	SB590885	sample	Sample	117.41	131.829
NA	NA	dmso	DMSO	107.22	111.437
QLDAACVSUMUMOR-UHFFFAOYSA-M	2,3-dimethoxy-12-methyl[1,3]benzodioxolo[5,6-c]phenanthridin-12-ium chloride	sample	Sample	138.24	106.438
NA	NA	dmso	DMSO	104.9	93.2683
QEEBRPGZBVVINN-ONGIWDLKSA-N	Bufalin	sample	Sample	113.79	107.339
ZCVMWBYGMWKGHF-UHFFFAOYSA-N	Ketotifen	sample	Sample	97.58	124.195
NA	NA	dmso	DMSO	106.07	95.9432
ZKTIJJZJZSJMES-UHFFFAOYSA-N	PI 3-K? Inhibitor VII	sample	Sample	96.1	116.068
BIIVYFLTOXDAOV-YVEFUNNKSA-N	Alvocidib	sample	Sample	132.01	110.539
HHZQLQREDATOBM-CODXZCKSSA-M	Hydrocortisone 21-hemisuccinate sodium	sample	Sample	82.56	124.662
HCZKYJDFEPMADG-TXEJJXNPSA-N	Nordihydroguaiaretic acid from Larrea divaricata (creosote bush)	sample	Sample	95.15	122.038
HOGVTUZUJGHKPL-UHFFFAOYSA-N	Akt Inhibitor V, Triciribine	sample	Sample	106.5	134.732
MBMBGCFOFBJSGT-KUBAVDMBSA-N	Docosahexaenoic acid	sample	Sample	98.21	113.365
AAKJLRGGTJKAMG-UHFFFAOYSA-N	Erlotinib	sample	Sample	90.44	115.288
NJNKPVPFGLGHPA-UHFFFAOYSA-N	SB 202190 - 4-[4-(4-Fluorophenyl)-5-(4-pyridinyl)-1H-imidazol-2-yl]phenol	sample	Sample	97.1	124.019
UOHFCPXBKJPCAD-UHFFFAOYSA-N	AG 9	sample	Sample	93.65	117.014
NA	NA	dmso	DMSO	108.01	106.726
YMTINGFKWWXKFG-UHFFFAOYSA-N	Fenofibrate	sample	Sample	89.3	118.325
REEUVFCVXKWOFE-UHFFFAOYSA-K	Gallamine triethiodide	sample	Sample	98.75	123.423
UQPMANVRZYYQMD-UHFFFAOYSA-N	CGP 57380 - N3-(4-Fluorophenyl)-1H-pyrazolo-[3,4-d]pyrimidine-3,4-diamine	sample	Sample	90.1	118.054
NA	NA	dmso	DMSO	107.88	107.714
IMEYGBIXGJLUIS-UHFFFAOYSA-N	2-(3,4-dihydroxyphenyl)-5-hydroxy-6,7-dimethoxy-4H-chromen-4-one	sample	Sample	91.06	117.978
DUNMULOWUUIQIL-RGMNGODLSA-N	StachydrineÃ¢â¬Â¢HCl	sample	Sample	95.94	108.834
KFAKESMKRPNZTM-UHFFFAOYSA-N	Cdk4 Inhibitor II, NSC 625987	sample	Sample	106.5	110.808
ONOJPUDFIOEGCX-UHFFFAOYSA-N	3-Hydroxybenzylhydrazine dihydrochloride	sample	Sample	116.56	103.677
XTZNCVSCVHTPAI-UHFFFAOYSA-N	Salmeterol xinafoate	sample	Sample	97.49	121.083
NA	NA	dmso	DMSO	102.68	107.856
QUIKMLCZZMOBLH-UHFFFAOYSA-N	Spiperone.HCl	dmso	Sample	119.97	124.813
NA	NA	dmso	DMSO	103.47	100.884
INSBKYCYLCEBOD-UHFFFAOYSA-N	Keratinocyte Differentiation Inducer	sample	Sample	209.83	144.231
HINJNZFCMLSBCI-PKOBYXMFSA-N	CP-91149	sample	Sample	139.04	123.45
NAVMQTYZDKMPEU-UHFFFAOYSA-N	Bexarotene	sample	Sample	83.96	110.937
ZRHRPGSSSVYBRG-UHFFFAOYSA-N	GSK-3b Inhibitor II	sample	Sample	101.63	116.561
NA	NA	dmso	DMSO	104.66	107.361
NA	NA	dmso	DMSO	103.8	91.9911
KAJXOWFGKYKMMZ-UHFFFAOYSA-N	Arcyriaflavin A - 12,13-Dihydro-5H-indolo[2,3-a]pyrrolo[3,4-c]carbazole-5,7(6H)-dione	sample	Sample	79.86	126.775
AVKUERGKIZMTKX-NJBDSQKTSA-N	Ampicillin	sample	Sample	89.95	108.109
XJLATMLVMSFZBN-VYDXJSESSA-N	Actinonin	sample	Sample	107.9	111.018
JNBOAUIJLDEICX-HOVIKNKYSA-N	U-75302	sample	Sample	94.42	123.521
RDJGLLICXDHJDY-UHFFFAOYSA-N	Fenoprofen	sample	Sample	94.16	119.869
FDDDEECHVMSUSB-UHFFFAOYSA-N	Sulfanilamide	sample	Sample	98.96	119.108
NA	NA	dmso	DMSO	105.68	102.21
CLJHABUMMDMAFA-UHFFFAOYSA-N	Buphenine.HCl	sample	Sample	90.03	114.535
HQMNCQVAMBCHCO-DJRRULDNSA-N	Etretinate	sample	Sample	100.53	114.874
NMTUEIBZFFSKOI-KOLCDFICSA-N	Cdk9 Inhibitor II	sample	Sample	99.72	123.65
JNTOCHDNEULJHD-UHFFFAOYSA-N	Penciclovir	sample	Sample	90.37	116.638
NA	NA	dmso	DMSO	106.12	107.984
NA	NA	dmso	DMSO	108.85	91.8249
NA	NA	dmso	DMSO	109.48	116.283
TTZDOBVWBQXGDC-KPKJPENVSA-N	Tyrphostin AG 808	sample	Sample	86.25	122.494
MQUQNUAYKLCRME-INIZCTEOSA-N	N-p-Tosyl-L-phenylalanine chloromethyl ketone	sample	Sample	101.55	113.424
HTUBKQUPEREOGA-UHFFFAOYSA-N	PD168393	sample	Sample	103.13	123.698
DEZZLWQELQORIU-RELWKKBWSA-N	GDC-0879	sample	Sample	117.71	128.061
SHGAZHPCJJPHSC-YCNIQYBTSA-N	Retinoic Acid	sample	Sample	88.63	126.363
VKQFCGNPDRICFG-UHFFFAOYSA-N	Nisoldipine	sample	Sample	89.94	115.75
GIHNTRQPEMKFKO-SKTNYSRSSA-N	Zerumbone	sample	Sample	103.73	120.685
CXOFVDLJLONNDW-UHFFFAOYSA-N	Phenytoin	sample	Sample	95.78	109.798
BEZZFPOZAYTVHN-UHFFFAOYSA-N	Oxfendazole	sample	Sample	108.36	124.39
NA	NA	dmso	DMSO	103.91	98.7803
GELOGQJVGPIKAM-WTVBWJGASA-N	H-89, Dihydrochloride	sample	Sample	92.66	129.026
VFIMRSGCYKDDGH-GXWOQWCDSA-N	HA 1004, Dihydrochloride	sample	Sample	91.8	118.954
FSPQCTGGIANIJZ-UHFFFAOYSA-N	Flt-3 Inhibitor	sample	Sample	94.72	118.679
NA	NA	dmso	DMSO	101.87	93.7002
BFWYTORDSFIVKP-VAEKSGALSA-N	15(S)-HPETE	sample	Sample	96.39	113.489
ZPMVNZLARAEGHB-UHFFFAOYSA-N	Cyproheptadine hydrochloride	sample	Sample	111.45	120.502
ZKDXRFMOHZVXSG-HNNXBMFYSA-N	Purvalanol B - (2R)-2-[[6-[(3-Chloro-4-carboxyphenyl)amino]-9-(1-methylethyl)-9H-purin-2-yl]amino]-3-methyl-1-butanol	sample	Sample	96.74	115.434
NA	NA	dmso	DMSO	106.92	101.357
NA	NA	dmso	DMSO	105.32	96.5039
UYIFTLBWAOGQBI-BZDYCCQFSA-N	Estradiol Benzoate	sample	Sample	110.47	137.642
FLNYLINBEZROPL-NSOVKSMOSA-N	N-[(2S,3S)-2-benzhydryl-1-azabicyclo[2.2.2]oct-3-yl]-N-(2-methoxybenzyl)amine	sample	Sample	104.99	124.643
NBMBIEOUVBHEBM-UHFFFAOYSA-N	N-benzyl-N-ethyl-2-(7-methyl-8-oxo-2-phenyl-7,8-dihydro-9H-purin-9-yl)acetamide	sample	Sample	155.87	122.965
NA	NA	dmso	DMSO	103.01	112.109
LLJRXVHJOJRCSM-UHFFFAOYSA-N	Rho Kinase Inhibitor III, Rockout	sample	Sample	86.86	118.357
LMJSLTNSBFUCMU-UHFFFAOYSA-N	Trichloromethiazide	sample	Sample	93.94	109.52
ARIOBGGRZJITQX-UHFFFAOYSA-N	Cdk1/2 Inhibitor III	sample	Sample	133.07	128.435
KIWODJBCHRADND-UHFFFAOYSA-N	PKCb Inhibitor	sample	Sample	87.69	104.055
AQXXZDYPVDOQEE-MXDQRGINSA-N	Pyrantel Pamoate	sample	Sample	88.83	115.256
NA	NA	dmso	DMSO	106.92	99.7394
UGBJGGRINDTHIH-UHFFFAOYSA-N	Piperidine-4-sulphonic acid	sample	Sample	89.01	122.243
BYPFEZZEUUWMEJ-UHFFFAOYSA-N	Pentoxifylline	sample	Sample	91.62	111.425
NA	NA	dmso	DMSO	103.51	100.621
DNOKYISWMVFYFA-UHFFFAOYSA-N	EGFR/ErbB-2 Inhibitor	sample	Sample	103.4	120.88
RUOOPLOUUAYNPY-UHFFFAOYSA-N	4-(3-hydroxyphenyl)-7,7-dimethyl-2-thioxo-2,3,4,6,7,8-hexahydro-5(1H)-quinazolinone	sample	Sample	152.42	118.242
IVBHGBMCVLDMKU-GXNBUGAJSA-N	Piperacillin	sample	Sample	95.37	118.697
OGSPWJRAVKPPFI-UHFFFAOYSA-M	Alendronate	sample	Sample	94.35	116.693
XVECMUKVOMUNLE-UHFFFAOYSA-N	ERK Inhibitor II, FR180204	sample	Sample	89.2	117.274
YHKSBKQXCWHTQL-UHFFFAOYSA-N	DNA-PK Inhibitor III	sample	Sample	93.93	117.963
IHUNBGSDBOWDMA-AQFIFDHZSA-N	Acitretin	sample	Sample	90.09	125.667
YECIFGHRMFEPJK-UHFFFAOYSA-N	Lidocaine.HCl.H2O	sample	Sample	89.54	102.536
FAIIFDPAEUKBEP-UHFFFAOYSA-N	5-isopropyl 3-methyl 2-cyano-6-methyl-4-(3-nitrophenyl)-1,4-dihydro-3,5-pyridinedicarboxylate	sample	Sample	98.19	123.002
CKNAQFVBEHDJQV-UHFFFAOYSA-N	Oltipraz	sample	Sample	97.89	113.724
BYBLEWFAAKGYCD-UHFFFAOYSA-N	Miconazole	sample	Sample	101.36	114.269
QGNJRVVDBSJHIZ-QHLGVNSISA-N	Vitamin A acetate	sample	Sample	91.78	118.841
PCHPORCSPXIHLZ-UHFFFAOYSA-N	Diphenhydramine.HCl	sample	Sample	100.3	106.53
NETGEQWGGLFVRL-UHFFFAOYSA-N	Dubinidine	sample	Sample	96.18	115.019
WOSGGXINSLMASH-UHFFFAOYSA-N	SB 203580 hydrochloride - 4-[5-(4-Fluorophenyl)-2-[4-(methylsulphonyl)phenyl]-1H-imidazol-4-yl]pyridine hydrochloride	sample	Sample	94.55	117.223
MKXKFYHWDHIYRV-UHFFFAOYSA-N	Flutamide	sample	Sample	100.05	114.986
PAFKTGFSEFKSQG-BLYLLKCRSA-N	Galeterone (TOK-001)	sample	Sample	102.32	124.254
GBXSMTUPTTWBMN-XIRDDKMYSA-N	Enalapril	sample	Sample	98.8	117.96
NA	NA	dmso	DMSO	103.27	106.595
CEAZRRDELHUEMR-CAMVTXANSA-N	Gentamycin	sample	Sample	94.95	117.121
ZNRGQMMCGHDTEI-FUNVUKJBSA-N	Tropisetron	sample	Sample	100.71	111.938
PGYPOBZJRVSMDS-UHFFFAOYSA-N	Loperamide hydrochloride	sample	Sample	102.39	121.644
ZUHIXXCLLBMBDW-UHFFFAOYSA-N	AM-1241	sample	Sample	92.51	123.591
NA	NA	dmso	DMSO	105.18	104.843
JDEMVNYMYPJJIM-UHFFFAOYSA-N	Ro 08-2750 - 2,3,4,10-Tetrahydro-7,10-dimethyl-2,4-dioxobenzo[g]pteridine-8-carboxaldehyde	sample	Sample	91.03	114.727
GKQPCPXONLDCMU-CCEZHUSRSA-N	Lacidipine	sample	Sample	98.12	125.035
NWIBSHFKIJFRCO-WUDYKRTCSA-N	Mitomycin C	sample	Sample	106.33	102.529
BJJXHLWLUDYTGC-ANULTFPQSA-N	Gestrinone	sample	Sample	91.25	111.621
MQHLMHIZUIDKOO-AYHJJNSGSA-N	Amorolfine	sample	Sample	94.56	109.959
NA	NA	dmso	DMSO	108.57	128.259
NA	NA	dmso	DMSO	105.96	101.646
NA	NA	dmso	DMSO	105.44	108.158
NA	NA	dmso	DMSO	105.18	140.458
NA	NA	dmso	DMSO	104.1	95.8948
NA	NA	dmso	DMSO	105.32	101.514
NA	NA	dmso	DMSO	105.25	97.5637
XGHYFEJMJXGPGN-CHLGNXTCSA-N	CDC	sample	Sample	90.46	115.247
OSWPMRLSEDHDFF-UHFFFAOYSA-N	Methyl salicylate	sample	Sample	92.2	112.98
DPDZHVCKYBCJHW-UHFFFAOYSA-N	Casein Kinase I Inhibitor, D4476	sample	Sample	95.39	127.467
NA	NA	dmso	DMSO	108.28	101.992
WBKCKEHGXNWYMO-UHFFFAOYSA-N	ethyl 3-{[2-(2-pyridinyl)-6-(1,2,4,5-tetrahydro-3H-3-benzazepin-3-yl)-4-pyrimidinyl]amino}propanoate	sample	Sample	170.74	112.671
HVFLCNVBZFFHBT-FKULVZFESA-N	Cefepime	sample	Sample	91.07	109.6
RUZYUOTYCVRMRZ-UHFFFAOYSA-N	Doxazosin	sample	Sample	100.05	113.4
LFKQSJNCVRGFCC-UHFFFAOYSA-N	N-(2,4-Difluorophenyl)-N'-[4-[(6,7-dimethoxy-4-quinolinyl)oxy]-2-fluorophenyl]urea	sample	Sample	102.77	107.931
AGFWIZQEWFGATK-SQMGNNHRSA-N	Netilmicin Sulfate	sample	Sample	105.33	105.027
NA	NA	dmso	DMSO	106.88	101.645
JGUZGNYPMHHYRK-UHFFFAOYSA-N	Rhamnetine	sample	Sample	93.03	130.218
GGXICVAJURFBLW-CEYXHVGTSA-N	Latanoprost	sample	Sample	86.67	104.832
PWKSKIMOESPYIA-BYPYZUCNSA-N	N-Acetyl-L-Cysteine	sample	Sample	108.95	118.117
XZEFMZCNXDQXOZ-UHFFFAOYSA-N	Compound 52	dmso	Sample	96.56	174.098
BWHPNJVKFAPVOG-QYFJGNGUSA-N	A-77636 hydrochloride	sample	Sample	102.05	128.848
NA	NA	dmso	DMSO	104.41	116.671
ZFWVWZODBGTOIL-UHFFFAOYSA-N	Propionylpromazine hydrochloride	sample	Sample	104.48	117.244
PYEFPDQFAZNXLI-UHFFFAOYSA-N	ZM 336372 - 3-(Dimethylamino)-N-[3-[(4-hydroxybenzoyl)-amino]-4-methylphenyl]benzamide	sample	Sample	105.22	119.035
YXHLPJQQPOMPGE-UHFFFAOYSA-N	N-methyl-N-(2-methylphenyl)-3-nitro-4-(1,3-thiazol-2-ylsulfinyl)benzamide	sample	Sample	185.89	131.148
NA	NA	dmso	DMSO	106.45	108.977
NA	NA	dmso	DMSO	106.67	100.365
ZHPWRQIPPNZNML-UHFFFAOYSA-N	Butoconazole nitrate	sample	Sample	93.05	114.941
NA	NA	dmso	DMSO	100.57	101.013
MIQPIUSUKVNLNT-UHFFFAOYSA-N	Tolcapone	sample	Sample	93.33	112.16
NA	NA	dmso	DMSO	106.99	118.127
IOVDQEIIMOZNNA-MHKBYHAFSA-N	cis-(Z)-Flupenthixol dihydrochloride	sample	Sample	102.39	125.256
NA	NA	dmso	DMSO	104.36	98.5832
NA	NA	dmso	DMSO	108.27	95.2731
NA	NA	dmso	DMSO	102.06	102.422
IYEWBJUCJHKLHD-UHFFFAOYSA-N	N-Acetylprocainamide hydrochloride	sample	Sample	104.79	116.45
XYFPWWZEPKGCCK-GOSISDBHSA-N	PCI-32765 (Ibrutinib)	sample	Sample	133.78	125.345
SHGAZHPCJJPHSC-YCNIQYBTSA-N	Retinoic Acid	sample	Sample	92.69	121.729
NA	NA	dmso	DMSO	107.19	101.206
HEMJJKBWTPKOJG-UHFFFAOYSA-N	Gemfibrozil	sample	Sample	91.76	114.941
JZFPYUNJRRFVQU-UHFFFAOYSA-N	Niflumic acid	sample	Sample	105.54	113.344
NA	NA	dmso	DMSO	103.35	101.023
QZPQTZZNNJUOLS-UHFFFAOYSA-N	ÃÂ²-Lapachone	sample	Sample	120.64	108.779
ZKZXNDJNWUTGDK-NSCUHMNNSA-N	H 89 dihydrochloride - N-[2-[[3-(4-Bromophenyl)-2-propenyl]amino]ethyl]-5-isoquinolinesulfonamide dihydrochloride	sample	Sample	99.08	135.713
BOWVQLFMWHZBEF-KTKRTIGZSA-N	N-Oleoylethanolamine	sample	Sample	98.39	115.48
JAFRQFRAGUIRCV-UHFFFAOYSA-N	Akt Inhibitor XII, Isozyme-Selective, Akti-2	sample	Sample	115.75	137.866
MTJLQTFHJIHXIX-GDUXWEAWSA-N	Mibefradil dihydrochloride	sample	Sample	110.89	123.961
FSVJFNAIGNNGKK-UHFFFAOYSA-N	Praziquantel	sample	Sample	93.81	118.861
GKWPCEFFIHSJOE-UHFFFAOYSA-N	Laquinimod (ABR-215062)	sample	Sample	94.18	128.956
NA	NA	dmso	DMSO	105.46	95.9271
NA	NA	dmso	DMSO	105.99	94.295
PQCXVIPXISBFPN-UHFFFAOYSA-N	SB 415286 - 3-[(3-Chloro-4-hydroxyphenyl)amino]-4-(2-nitrophenyl)-1H-pyrrole-2,5-dione	sample	Sample	97.75	110.858
GPLGAQQQNWMVMM-AKTKCBSVSA-N	Conessine	sample	Sample	108.91	112.692
YNAGNECWEKMWRM-UHFFFAOYSA-M	5-hydroxydecanoic acid sodium	sample	Sample	99.51	114.338
UIAGMCDKSXEBJQ-UHFFFAOYSA-N	Nimodipine	sample	Sample	91.51	104.095
FDSDTBUPSURDBL-DKLMTRRASA-N	Canthaxanthin	sample	Sample	87.56	115.311
LWQQLNNNIPYSNX-GMGGYIQASA-N	Calcipotriene	sample	Sample	91.91	115.214
GFNNBHLJANVSQV-UHFFFAOYSA-N	Tyrphostin AG 1478	sample	Sample	96.23	119.312
DPSPPJIUMHPXMA-UHFFFAOYSA-N	Flumequine	sample	Sample	105.08	109.034
ZDEJZKULWCZIHL-UHFFFAOYSA-N	GSK-3b Inhibitor XI	sample	Sample	88.68	115.87
NA	NA	dmso	DMSO	106.91	99.7557
NA	NA	dmso	DMSO	103.88	109.406
NA	NA	dmso	DMSO	105.65	104.951
OICFWWJHIMKBCD-SFUPJVRMSA-N	Levocabastine.HCl	sample	Sample	102.5	115.43
XVOKFRPKSAWELK-UHFFFAOYSA-N	3-methyl-N-(3-{[3-(trifluoromethyl)anilino]carbonyl}phenyl)-5-isoxazolecarboxamide	sample	Sample	99.59	112.613
NA	NA	dmso	DMSO	104.22	98.8535
FELGMEQIXOGIFQ-UHFFFAOYSA-N	Ondansetron	sample	Sample	95.39	117.608
NA	NA	dmso	DMSO	105.04	96.2307
GZUITABIAKMVPG-UHFFFAOYSA-N	Raloxifene	sample	Sample	101.82	127.103
YZGVCTJVLYSFCS-UHFFFAOYSA-N	SB 203580, Sulfone	sample	Sample	90.98	119.432
TWYFGYXQSYOKLK-LREBCSMRSA-N	Varenicline tartrate	sample	Sample	85.71	121.993
QNOXYUNHIGOWNY-UHFFFAOYSA-N	AG 1296	sample	Sample	93.99	107.233
BMRBPIWXWGJZOR-UHFFFAOYSA-N	Clemastine fumarate	sample	Sample	121.72	119.572
GAAKALASJNGQKD-UHFFFAOYSA-N	PAPP	sample	Sample	99.42	107.021
DTCZZBVPTHVXFA-UHFFFAOYSA-N	Trequinsin.HCl	sample	Sample	92.8	118.449
JWUBBDSIWDLEOM-DTOXIADCSA-N	Calcifediol	sample	Sample	99.88	119.621
OLOSLIRAEOOIEP-UHFFFAOYSA-N	Wee1/Chk1 Inhibitor	sample	Sample	102.95	100.254
YUXMAKUNSXIEKN-BTJKTKAUSA-N	NVP-BGT226	sample	Sample	102.72	121.555
NA	NA	dmso	DMSO	104.58	99.2512
NA	NA	dmso	DMSO	103.51	104.35
NA	NA	dmso	DMSO	98.6	104.776
LNEPOXFFQSENCJ-UHFFFAOYSA-N	Haloperidol	sample	Sample	91.18	116.798
NA	NA	dmso	DMSO	101.04	103.119
CGTZMJIMMUNLQD-STYNFMPRSA-N	Reboxetine mesylate	sample	Sample	106.58	111.629
NA	NA	dmso	DMSO	101.43	100.39
LTXWEVPOJXPWAD-UHFFFAOYSA-N	Piribedil.2HCl	sample	Sample	91.96	107.476
RAPZEAPATHNIPO-UHFFFAOYSA-N	Risperidone	sample	Sample	91.06	111.268
PLYQHYXSTYPNQP-MRXNPFEDSA-N	Adenosine Kinase Inhibitor	sample	Sample	89.48	116.329
MYKGURNPAUBQLJ-UHFFFAOYSA-N	SB 202474, Negative control for p38 MAPK inhibition studies	sample	Sample	96.98	120.478
ORNBQBCIOKFOEO-QGVNFLHTSA-N	Pregnenolone	sample	Sample	95.69	112.419
IBCXZJCWDGCXQT-UHFFFAOYSA-N	TGF-b RI Kinase Inhibitor	sample	Sample	91	110.152
DEQITUUQPICUMR-HJPBWRTMSA-N	Dihydroergocristine	sample	Sample	90.44	116.895
PMXCMJLOPOFPBT-HNNXBMFYSA-N	Purvalanol A	sample	Sample	95.13	102.113
SHGAZHPCJJPHSC-XFYACQKRSA-N	13-cis-retinoic acid	sample	Sample	88.51	123.22
XHQYBDSXTDXSHY-UHFFFAOYSA-N	Semicarbazide hydrochloride	sample	Sample	88.97	108.065
NA	NA	dmso	DMSO	102.38	103.094
NA	NA	dmso	DMSO	104.23	99.4658
HAAITRDZHUANGT-UHFFFAOYSA-N	nitric acid compound with (7-chloro-1-benzothien-3-yl)methyl 1-(2,4-dichlorophenyl)-2-(1H-imidazol-1-yl)ethyl ether (1:1)	sample	Sample	96.76	118.907
QNZCBYKSOIHPEH-UHFFFAOYSA-N	Apixaban	sample	Sample	165.6	122.182
SNPPWIUOZRMYNY-UHFFFAOYSA-N	Amfebutamone	sample	Sample	97.16	115.528
VFLDPWHFBUODDF-FCXRPNKRSA-N	Curcumin	sample	Sample	106.1	139.123
VAGWKZSGWSRENH-HIAJFTJMSA-N	Naltriben methanesulfonate hydrate	sample	Sample	92.78	118.863
KYWCWBXGRWWINE-UHFFFAOYSA-N	Picotamide	sample	Sample	97.98	121.718
QRXWMOHMRWLFEY-UHFFFAOYSA-N	Isoniazid	sample	Sample	89.57	109.896
NA	NA	dmso	DMSO	104.4	102.471
VNYBTNPBYXSMOO-UHFFFAOYSA-M	Pyridostigmine bromide	sample	Sample	96.85	107.812
NA	NA	dmso	DMSO	106.02	107.684
IAUZTOZLTFSMIE-UHFFFAOYSA-N	PD 407824 - 9-Hydroxy-4-phenyl-pyrrolo[3,4-c]carbazole-1,3(2H,6H)-dione	sample	Sample	101.17	91.3898
IUVLTDGKWVKNOC-YWEHKCAJSA-N	LY2608204	sample	Sample	107.5	112.747
DMPNXYKIAGSWTQ-LBPRGKRZSA-N	Roscovitine	sample	Sample	98.96	104.121
AAORACFZMYMFCG-UHFFFAOYSA-N	N-(4-hydroxy-2-iodo-5-methoxybenzyl)nonanamide	sample	Sample	93.18	115.915
BNPSSFBOAGDEEL-UHFFFAOYSA-N	Albuterol hemisulfate	sample	Sample	92.55	107.073
VAOSOCRJSSWBEQ-SPIKMXEPSA-N	Quipazine dimaleate	sample	Sample	89.97	112.433
HDCLCHNAEZNGNV-UHFFFAOYSA-N	EO 1428 - (2-Methylphenyl)-[4-[(2-amino-4-bromophenyl)amino]-2-chlorophenyl]methanone	sample	Sample	92.99	117.086
IAKHMKGGTNLKSZ-INIZCTEOSA-N	Colchicine	sample	Sample	156.69	123.254
NA	NA	dmso	DMSO	105.43	101.108
HJORMJIFDVBMOB-UHFFFAOYSA-N	Rolipram	sample	Sample	96.3	121.039
NA	NA	dmso	DMSO	104.59	101.274
DEZFNHCVIZBHBI-ZHACJKMWSA-N	Rottlerin	sample	Sample	115.58	108.055
MOSKATHMXWSZTQ-UHFFFAOYSA-N	GSK1904529A	sample	Sample	135.03	131.758
NA	NA	dmso	DMSO	105.23	113.811
JLGKQTAYUIMGRK-UHFFFAOYSA-N	Sertaconazole	sample	Sample	91.39	113.649
RDTKUZXIHMTSJO-UEIGIMKUSA-M	MG 624	sample	Sample	103.55	110.698
GSUZWFZKTIOWTI-MQWQBNKOSA-N	4-[(diethylamino)methyl]-N-[2-(2-methoxyphenyl)ethyl]-N-[(3R)-3-pyrrolidinyl]benzamide dihydrochloride	sample	Sample	99.99	114.56
NA	NA	dmso	DMSO	100.82	104.977
HYIMSNHJOBLJNT-UHFFFAOYSA-N	Nifedipine	sample	Sample	96.93	109.931
SHGAZHPCJJPHSC-ZVCIMWCZSA-N	9-cis Retinoic acid	sample	Sample	88.51	119.362
LHLMOSXCXGLMMN-CLTUNHJMSA-M	Ipratropium.Br	sample	Sample	91.46	110.362
YYZTVTZCYVZGRB-UHFFFAOYSA-N	Polo-like Kinase Inhibitor I	sample	Sample	92.85	111.595
WNDWKKPBLAKXMI-UHFFFAOYSA-N	2-nitro-5-(phenylsulfonyl)phenyl 4-chlorobenzoate	sample	Sample	96.66	110.597
NA	NA	dmso	DMSO	104.52	96.5374
ZFNLSWREIULTDO-UHFFFAOYSA-N	ADL5859 HCl	sample	Sample	94.38	112.475
DQHNAVOVODVIMG-RGECMCKFSA-M	Tiotropium Bromide	sample	Sample	95.69	114.389
VXPWQNBKEIVYIS-UHFFFAOYSA-N	p38 MAP Kinase Inhibitor III	sample	Sample	95.25	112.742
NA	NA	dmso	DMSO	104.84	98.5998
UBCHPRBFMUDMNC-UHFFFAOYSA-N	Rimantadine	sample	Sample	93.42	111.986
HPNSFSBZBAHARI-RUDMXATFSA-N	Mycophenolic Acid	sample	Sample	100.2	117.761
WAEXFXRVDQXREF-UHFFFAOYSA-N	Ticlopidine	sample	Sample	87.72	118.692
OFPMGRPQOZABPO-GZJHNZOKSA-N	Fiduxosin hydrochloride	sample	Sample	102.39	115.758
JKOQGQFVAUAYPM-UHFFFAOYSA-N	Amifostine	sample	Sample	95.41	107.198
NA	NA	dmso	DMSO	104.84	110.692
HYNBNUYQTQIHJK-UHFFFAOYSA-N	AZD2461	sample	Sample	105.81	110.63
NCEGJIHRQBRVJQ-UHFFFAOYSA-N	Phenylbenzene-omega-phosphono-alpha-amino acid	sample	Sample	89.54	105.399
NA	NA	dmso	DMSO	106.51	91.7056
XFCLJVABOIYOMF-QPLCGJKRSA-N	Toremifene	sample	Sample	101.53	121.607
IZQSVPBOUDKVDZ-UHFFFAOYSA-N	Isorhamnetine	sample	Sample	97.06	116.482
RYVJQEZJUFRANT-UHFFFAOYSA-N	Suplatast tosylate	sample	Sample	101.84	123.164
FOTCGZPFSUWZBN-UHFFFAOYSA-N	ZM 449829 - 1-(2-Naphthalenyl)-2-propen-1-one	sample	Sample	102.78	113.346
ATFNSNUJZOYXFC-RQJHMYQMSA-N	(-)-Terreic acid - (1R,6S)-3-Hydroxy-4-methyl-7-oxabicyclo[4.1.0]hept-3-ene-2,5-dione	sample	Sample	96.68	116.796
BKXVVCILCIUCLG-UHFFFAOYSA-N	Raloxifene hydrochloride	sample	Sample	108.55	120.972
NA	NA	dmso	DMSO	101.68	96.7167
NA	NA	dmso	DMSO	101.38	106.035
FPCCSQOGAWCVBH-UHFFFAOYSA-N	Ketanserin	sample	Sample	91.7	117.272
PLCQGRYPOISRTQ-FCJDYXGNSA-L	Dexamethasone Sodium Phosphate	sample	Sample	101.6	114.88
NA	NA	dmso	DMSO	103.73	92.5412
LDCYZAJDBXYCGN-VIFPVBQESA-N	5-Hydroxy-L-tryptophan	sample	Sample	92.96	115.743
HEKAIDKUDLCBRU-UHFFFAOYSA-N	TAK-715	sample	Sample	87.83	120.314
NA	NA	dmso	DMSO	104.13	104.607
NA	NA	dmso	DMSO	105.25	98.88
KFYRPLNVJVHZGT-UHFFFAOYSA-N	Amitriptyline.HCl	sample	Sample	99.62	122.799
GGXKWVWZWMLJEH-UHFFFAOYSA-N	Famciclovir	sample	Sample	99.23	110.583
NA	NA	dmso	DMSO	104.51	105.099
KAAZGXDPUNNEFN-UHFFFAOYSA-N	Clothiapine	sample	Sample	93.97	110.086
AHOUBRCZNHFOSL-YOEHRIQHSA-N	Paroxetine	sample	Sample	99.1	114.135
NUHPODZZKHQQET-UHFFFAOYSA-N	Siguazodan	sample	Sample	95.42	115.093
NA	NA	dmso	DMSO	100.16	99.5778
RNLQIBCLLYYYFJ-UHFFFAOYSA-N	amrinone	sample	Sample	100.02	113.797
VCMJCVGFSROFHV-UHFFFAOYSA-N	Tenofovir Disoproxil Fumarate	sample	Sample	108.59	128.168
SVSYJTYGPLVUOZ-UHFFFAOYSA-N	PIM1 Kinase Inhibitor II	sample	Sample	93.45	113.987
JLOXTZFYJNCPIS-FYWRMAATSA-N	MEK1/2 Inhibitor	sample	Sample	86.03	110.043
ZQUSFAUAYSEREK-UHFFFAOYSA-N	SB 239063 - trans-4-[4-(4-Fluorophenyl)-5-(2-methoxy-4-pyrimidinyl)-1H-imidazol-1-yl]cyclohexanol	sample	Sample	85.54	117.335
ODNICNWASXKNNQ-UHFFFAOYSA-N	6-methyl-1'-(2-(5-methyl-2-phenyloxazol-4-yl)ethyl)spiro[benzo[d][1,3]oxazine-4,4'-piperidin]-2(1H)-one	sample	Sample	107.04	123.352
JIEKMACRVQTPRC-UHFFFAOYSA-N	Fentiazac	sample	Sample	89.6	115.615
JDYDEJYIVZNWQU-UHFFFAOYSA-N	4-chloro-N-(4-hydroxy-1-naphthyl)-3-nitrobenzenesulfonamide	sample	Sample	105.53	114.875
SHGAZHPCJJPHSC-YCNIQYBTSA-N	Retinoic acid	sample	Sample	95.76	120.496
UWYHMGVUTGAWSP-JKIFEVAISA-M	Oxacillin	sample	Sample	91.44	111.231
NA	NA	dmso	DMSO	102.15	100.423
NA	NA	dmso	DMSO	101.27	92.128
OIGNJSKKLXVSLS-VWUMJDOOSA-N	Prednisolone	sample	Sample	84.89	114.814
WBGKWQHBNHJJPZ-LECWWXJVSA-N	Desonide	sample	Sample	104.55	107.964
NA	NA	dmso	DMSO	102.53	104.195
NA	NA	dmso	DMSO	102.92	93.5598
NA	NA	dmso	DMSO	104.32	102.197
BBDGBGOVJPEFBT-UHFFFAOYSA-N	5-(6-(4-(piperazin-1-yl)phenyl)pyrazolo[1,5-a]pyrimidin-3-yl)quinoline	sample	Sample	185.32	100.232
YLXIPWWIOISBDD-FVGYRXGTSA-N	L-(+)-Epinephrine tartrate	sample	Sample	93.21	105.51
ACDFWSNAQWFRRF-VWLOTQADSA-N	(S)-N-methyl-2-(2-(2-methyl-1H-indol-3-yl)acetamido)-N,3-diphenylpropanamide	sample	Sample	88.85	118.92
AUZONCFQVSMFAP-UHFFFAOYSA-N	Tetraethylthiuram disulfide	sample	Sample	119.75	102.315
CDRPUGZCRXZLFL-OWOJBTEDSA-N	Piceatannol	sample	Sample	100.97	117.387
NA	NA	dmso	DMSO	104.29	103.553
XBJBPGROQZJDOJ-UHFFFAOYSA-N	Fleroxacin	sample	Sample	101.55	112.019
NA	NA	dmso	DMSO	104.68	100.601
OYHLRJGDELITAF-INIZCTEOSA-N	Z-L-Phe chloromethyl ketone	sample	Sample	119.74	115.526
UVSVTDVJQAJIFG-VURMDHGXSA-N	LFM-A13 - 2-Cyano-N-(2,5-dibromophenyl)-3-hydroxy-2-butenamide	sample	Sample	99.04	110.786
NA	NA	dmso	DMSO	101.19	115.889
GIYXAJPCNFJEHY-PKLMIRHRSA-N	R-(-)-Fluoxetine hydrochloride	sample	Sample	110.03	117.224
VVHDYJFDZYHAMR-UHFFFAOYSA-N	N6-Benzyl-5'-N-ethylcarboxamidoadenosine	sample	Sample	103.41	114.441
DOAKLVKFURWEDJ-FAZHXZQASA-N	Daptomycin	sample	Sample	98.16	105.152
VGUQVYZXABOXCX-UHFFFAOYSA-N	4-(4-(3-hydroxyphenyl)-3-(4-methylphenyl)-6-oxo-4,6-dihydropyrrolo[3,4-c]pyrazol-5(1H)-yl)benzoic acid	sample	Sample	94.95	116.452
PORMUFZNYQJOEI-UHFFFAOYSA-N	Sumatriptan Succinate	sample	Sample	90.91	113.734
NOJMTMIRQRDZMT-GSPXQYRGSA-N	(+)-Bromocriptine methanesulfonate	sample	Sample	96.3	107.588
KCAJXIDMCNPGHZ-UHFFFAOYSA-N	PH-797804	sample	Sample	97.87	104.925
NA	NA	dmso	DMSO	111.47	107.148
ROBVIMPUHSLWNV-UHFFFAOYSA-N	DL-Aminoglutethimide	sample	Sample	93.07	109.333
RTYBGDQNUBLFSW-XIJGOZNCSA-N	Bromoacetyl alprenolol menthane	sample	Sample	154.81	124.514
YJYPHIXNFHFHND-UHFFFAOYSA-N	Agomelatine	sample	Sample	95.23	102.247
QZPQTZZNNJUOLS-UHFFFAOYSA-N	ÃÂ²-Lapachone	sample	Sample	107.23	104.208
ALEXXDVDDISNDU-JZYPGELDSA-N	Hydrocortisone 21-acetate	sample	Sample	77.97	108.543
NGQIBUUFXDPHKT-UHFFFAOYSA-N	ML133 HCl	sample	Sample	101.31	100.127
YUTIXVXZQIQWGY-UHFFFAOYSA-N	AMG-517	sample	Sample	102.54	111.897
NA	NA	dmso	DMSO	102.22	105.985
XHBVYDAKJHETMP-UHFFFAOYSA-N	AMPK Inhibitor, Compound C	sample	Sample	85.84	106.289
LBXHRAWDUMTPSE-AOOOYVTPSA-N	Clopamide	sample	Sample	94.91	103.81
HUPFGZXOMWLGNK-UHFFFAOYSA-N	Diflunisal	sample	Sample	96.12	115.366
NA	NA	dmso	DMSO	98.95	100.591
NSYZCCDSJNWWJL-YXOIYICCSA-N	Erythromycin Ethylsuccinate	sample	Sample	93.27	116.229
PONPPNYZKHNPKZ-RYBWXQSLSA-N	Chartreusin	sample	Sample	100	107.763
AEQDBKHAAWUCMT-CVHDTDHSSA-N	Procaterol.HCl	sample	Sample	83.21	112.081
LVVMVDRJXOBQNA-WLHGVMLRSA-N	Xamoterol hemifumarate	sample	Sample	88.73	109.434
KQEPIRKXSUIUTH-UHFFFAOYSA-N	7-chloro-5-(2-chlorophenyl)-1,5-dihydro-4,1-benzothiazepin-2(3H)-one	sample	Sample	95.3	114.768
NA	NA	dmso	DMSO	104.45	111.759
WFXFYZULCQKPIP-UHFFFAOYSA-N	Prazosin hydrochloride	sample	Sample	93.56	106.431
IWUCXVSUMQZMFG-AFCXAGJDSA-N	Ribavirin	sample	Sample	92.4	110.737
ZJCOWRFWZOAVFY-UHFFFAOYSA-N	Rilmenidine phosphate	sample	Sample	88.48	103.338
KGPGFQWBCSZGEL-ZDUSSCGKSA-N	GSK690693	sample	Sample	103.33	120.441
NA	NA	dmso	DMSO	102.21	106.769
GYDJEQRTZSCIOI-UHFFFAOYSA-N	Tranexamic acid	sample	Sample	87.91	110.708
HDAYFSFWIPRJSO-UHFFFAOYSA-N	N-(4-chlorophenyl)-N'-{3-[6-(1-pyrrolidinyl)-2-pyridinyl]phenyl}urea	sample	Sample	98.56	113.932
NA	NA	dmso	DMSO	105.75	96.2803
GFLQCBTXTRCREJ-UHFFFAOYSA-N	CCT137690	sample	Sample	96.62	144.168
RZJQGNCSTQAWON-UHFFFAOYSA-N	Rofecoxib	sample	Sample	98.4	111.141
NDFKBGWLUHKMFY-UHFFFAOYSA-N	methyl 3-[(4-anilino-2-methoxyanilino)sulfonyl]-2-thiophenecarboxylate	sample	Sample	88.2	112.478
WKDACQVEJIVHMZ-UHFFFAOYSA-N	TAK-901	sample	Sample	90.99	121.703
PGFQXGLPJUCTOI-WYMLVPIESA-N	BIBR 1532	sample	Sample	88.49	114.579
WYUYEJNGHIOFOC-NWBUNABESA-N	Trans-triprolidine.HCl	sample	Sample	98.98	109.988
NA	NA	dmso	DMSO	105.68	115.135
NRHUDETYKUBQJT-ZOWNYOTGSA-N	R(+)-3PPP hydrochloride	sample	Sample	88.17	102.617
TTWJBBZEZQICBI-UHFFFAOYSA-N	Metoclopramide	sample	Sample	97.09	107.887
NA	NA	dmso	DMSO	105.66	100.567
NA	NA	dmso	DMSO	105.32	101.885
NIBOMXUDFLRHRV-UHFFFAOYSA-N	BMY 7378	sample	Sample	104.28	118.782
DXVJRTIPBNBLLB-BJMVGYQFSA-N	AG 112	sample	Sample	95.41	110.344
NA	NA	dmso	DMSO	105.21	105.499
XWIHRGFIPXWGEF-FERBBOLQSA-N	(S)-(-)-propafenone hydrochloride	sample	Sample	90.31	110.685
LXMSZDCAJNLERA-ZHYRCANASA-N	Spironolactone	sample	Sample	88.06	108.685
HDACQVRGBOVJII-JBDAPHQKSA-N	Ramipril	sample	Sample	94.57	111.178
NA	NA	dmso	DMSO	101.89	100.122
CZMDZGZYKOGLJY-UHFFFAOYSA-N	Methiothepin mesylate	sample	Sample	111.06	127.99
KXNPVXPOPUZYGB-IOVMHBDKSA-N	Argatroban	sample	Sample	94.13	112.298
NDDAHWYSQHTHNT-UHFFFAOYSA-N	Indapamide	sample	Sample	88.46	112.047
GKIRPKYJQBWNGO-OCEACIFDSA-N	Clomiphene	sample	Sample	98	115.827
MNIPYSSQXLZQLJ-UHFFFAOYSA-N	Aceclofenac	sample	Sample	95.28	103.192
ZZQHNBGRWRQWFI-XNTDXEJSSA-N	Tyrphostin AG 698	sample	Sample	87.75	119.439
RZTAMFZIAATZDJ-UHFFFAOYSA-N	Felodipine	sample	Sample	84.77	103.99
BBOWBNGUEWHNQZ-KTKRTIGZSA-N	10(Z)-Nonadecenoic acid	sample	Sample	95.56	106.467
LNEPOXFFQSENCJ-UHFFFAOYSA-N	Haloperidol	sample	Sample	111.45	117.308
QNUKRWAIZMBVCU-WCIBSUBMSA-N	SU9516	sample	Sample	98.06	106.7
NGJLOFCOEOHFKQ-YVMONPNESA-N	PIM1/2 Kinase Inhibitor V	sample	Sample	102.12	108.409
NOXMJZCFMAEDRF-UHFFFAOYSA-N	3-Phenylpropargylamine hydrochloride	sample	Sample	80.27	102.138
NA	NA	dmso	DMSO	99.86	88.9917
XSVMFMHYUFZWBK-NSHDSACASA-N	Rivastigmine	sample	Sample	90.03	105.186
IPEHBUMCGVEMRF-UHFFFAOYSA-N	Pyrazinecarboxamide	sample	Sample	94.24	109.708
SUBDBMMJDZJVOS-UHFFFAOYSA-N	Omeprazole	sample	Sample	95.46	111.191
MBNGWHIJMBWFHU-UHFFFAOYSA-N	Diosmetine	sample	Sample	99.18	113.593
DNXHEGUUPJUMQT-CBZIJGRNSA-N	Estrone	sample	Sample	96.69	110.068
NA	NA	dmso	DMSO	106.26	114.498
UQGKUQLKSCSZGY-UHFFFAOYSA-N	Olmesartan	sample	Sample	96.01	105.254
KZNIFHPLKGYRTM-UHFFFAOYSA-N	Apigenin	sample	Sample	91.62	104.68
NVRXTLZYXZNATH-UHFFFAOYSA-N	PP-121	sample	Sample	118.9	122.456
VYMDGNCVAMGZFE-UHFFFAOYSA-N	Phenylbutazone	sample	Sample	98.28	111.608
WWSNDUWIZDYGIQ-UHFFFAOYSA-N	5-chloro-2-methyl-3-(1,2,3,6-tetrahydro-4-pyridinyl)-1H-indole hydrochloride	sample	Sample	106.99	120.331
HBWLNACPIFKNIP-UHFFFAOYSA-N	VEGF Receptor 2 Kinase Inhibitor IV	sample	Sample	89.01	109.044
TWVCONNNZSKLLX-UHFFFAOYSA-N	IMID-4F hydrochloride	sample	Sample	101.61	134.352
MNHDKMDLOJSCGN-UHFFFAOYSA-N	N-{4-[4-(2-methoxyphenyl)-1-piperazinyl]butyl}-2-naphthamide	sample	Sample	96.68	113.891
DWZFIFZYMHNRRV-UHFFFAOYSA-N	Tyrphostin AG 34	sample	Sample	96.31	114.253
NA	NA	dmso	DMSO	103.2	118.767
MSRILKIQRXUYCT-UHFFFAOYSA-M	Divalproex sodium	sample	Sample	110.02	117.824
SHGAZHPCJJPHSC-YCNIQYBTSA-N	Retinoic Acid	sample	Sample	91.01	115.311
HYXITZLLTYIPOF-UHFFFAOYSA-N	Tanshinone IIA	sample	Sample	111.84	114.797
PBBGSZCBWVPOOL-HDICACEKSA-N	Hexestrol	sample	Sample	94.08	119.156
NA	NA	dmso	DMSO	103.22	96.4345
AYIIQABSVDIZSY-UHFFFAOYSA-N	Aloisine A, RP107	sample	Sample	104.41	109.299
NA	NA	dmso	DMSO	105.38	92.0919
NA	NA	dmso	DMSO	105.81	116.671
NYMGNSNKLVNMIA-UHFFFAOYSA-N	Iproniazid	sample	Sample	100.22	111.525
VRDIULHPQTYCLN-UHFFFAOYSA-N	Prothionamide	sample	Sample	99.37	103.225
KXDROGADUISDGY-UHFFFAOYSA-N	Benzamil	sample	Sample	98.73	111.882
UAKWLVYMKBWHMX-RVDMUPIBSA-N	DMBI	sample	Sample	96.98	113.957
NA	NA	dmso	DMSO	100.94	106.006
RGLYKWWBQGJZGM-ISLYRVAYSA-N	Diethylstilbestrol	sample	Sample	98.98	111.221
SFBODOKJTYAUCM-UHFFFAOYSA-N	Ipriflavone	sample	Sample	97.1	117.729
NA	NA	dmso	DMSO	103.85	112.02
GIYXAJPCNFJEHY-UHFFFAOYSA-N	Fluoxetine hydrochloride	sample	Sample	108.28	122.421
YZOFLYUAQDJWKV-UHFFFAOYSA-N	Tyrphostin 25	sample	Sample	101.53	113.406
MEWRLQUBVOVSGN-UHFFFAOYSA-N	6-(3,4-dimethoxyphenyl)-3-(2-pyridinyl)[1,2,4]triazolo[3,4-b][1,3,4]thiadiazole	sample	Sample	97.28	111.225
FKENQMMABCRJMK-RITPCOANSA-N	Sulbactam	sample	Sample	95.87	107.677
NA	NA	dmso	DMSO	102.16	103.633
XLWJPQQFJNGUPA-UHFFFAOYSA-N	CGP-7930	sample	Sample	94.58	109.462
LOILTTMGIBTWHU-HNNXBMFYSA-N	Cdk2 Inhibitor II	sample	Sample	83.9	100.767
NA	NA	dmso	DMSO	104.48	100.082
PXGPLTODNUVGFL-YNNPMVKQSA-N	Prostaglandin F2a	sample	Sample	97.63	111.844
WUBBRNOQWQTFEX-UHFFFAOYSA-N	4-Aminosalicylic acid	sample	Sample	95.31	109.252
UWCVGPLTGZWHGS-ZORIOUSZSA-N	Pergolide mesylate	sample	Sample	93.32	111.503
QFEWXEAAWOGWID-UHFFFAOYSA-N	5-({6-[(2-fluorobenzyl)oxy]-2-naphthyl}methyl)-1,3-thiazolidine-2,4-dione	dmso	Sample	102.69	104.716
SJEFTHGGTMYPMQ-UHFFFAOYSA-N	Chk2 Inhibitor	sample	Sample	87.32	99.5297
NA	NA	dmso	DMSO	101.5	98.0172
NA	NA	dmso	DMSO	103.8	97.2174
XDRYMKDFEDOLFX-UHFFFAOYSA-N	Pentamidine	sample	Sample	92.28	112.809
NA	NA	dmso	DMSO	102.89	107.596
FQNCLVJEQCJWSU-UHFFFAOYSA-N	AG 1295	sample	Sample	95.99	112.278
OQARDMYXSOFTLN-PZAWKZKUSA-N	Pravastatin Lactone	sample	Sample	91.56	110.468
MFVJXLPANKSLLD-UHFFFAOYSA-N	Diacylglycerol kinase inhibitor I	sample	Sample	95.97	118.494
GFNANZIMVAIWHM-OBYCQNJPSA-N	Triamcinolone	sample	Sample	81.71	115.95
VFUXSYAXEKYYMB-UHFFFAOYSA-N	KW-2478	sample	Sample	92.91	138.466
PTJFJXLGRSTECQ-PSPARDEHSA-N	20-Hydroxy-leukotriene B4	sample	Sample	95.18	108.414
PQLXHQMOHUQAKB-UHFFFAOYSA-N	Miltefosine	sample	Sample	92.71	113.431
VXMYWVMXSWJFCV-UHFFFAOYSA-N	Imazodan	sample	Sample	103.42	117.84
WOALTFHGLDVJHK-UHFFFAOYSA-N	N~1~-[2-(3,4-dichlorophenyl)ethyl]-N~1~,N~2~,N~2~-trimethyl-1,2-ethanediamine dihydrobromide	sample	Sample	102.18	109.964
NA	NA	dmso	DMSO	102.88	105.031
DWHVZCLBMTZRQM-UHFFFAOYSA-N	Cdk1/5 Inhibitor	sample	Sample	103.53	112.758
ANEBWFXPVPTEET-UHFFFAOYSA-N	Manidipine	sample	Sample	90.41	110.772
AMGKHLVPQHMHGQ-ZYHUDNBSSA-N	Thiamphenicol glycinate	sample	Sample	98.39	105.657
DVEXZJFMOKTQEZ-JYFOCSDGSA-N	U0126 - 1,4-Diamino-2,3-dicyano-1,4-bis[2-aminophenylthio]butadiene	sample	Sample	94.05	108.428
PHEDXBVPIONUQT-LQLWEASQSA-N	4ÃÂ±-Phorbol 12-myristate 13-acetate	sample	Sample	95.62	108.131
LBOPECYONBDFEM-RWALOXMOSA-N	R(-)-Isoproterenol (+)-bitartrate	sample	Sample	98.97	119.864
LCEURBZEQJZUPV-UHFFFAOYSA-N	Nisoxetine.HCl	sample	Sample	92.13	108.943
MNJNPLVXBISNSX-UHFFFAOYSA-N	3-Tropanyl-3,5-dichlorobenzoate	sample	Sample	101.86	107.86
ORFOPKXBNMVMKC-KZBLUZIOSA-N	Ceftazidime	sample	Sample	90.18	108.183
WVMANZPBOBRWCB-UHFFFAOYSA-N	Aloisine, RP106	sample	Sample	93.19	109.706
WREGKURFCTUGRC-POYBYMJQSA-N	Diclofenac	sample	Sample	104.58	108.868
NA	NA	dmso	DMSO	104.22	93.2416
WUWDLXZGHZSWQZ-WQLSENKSSA-N	SU 5416	sample	Sample	94.21	115.07
DWHVZCLBMTZRQM-UHFFFAOYSA-N	NSC 693868 - 1H-Pyrazolo[3,4-b]quinoxalin-3-amine	sample	Sample	100.94	114.942
KQXDHUJYNAXLNZ-XQSDOZFQSA-N	Salinomycin	sample	Sample	110.69	109.719
WDISRLXRMMTXEV-UHFFFAOYSA-N	Amsacrine hydrochloride	sample	Sample	152.41	112.823
QYEFBJRXKKSABU-UHFFFAOYSA-N	Xylazine hydrochloride	sample	Sample	99.86	110.778
SRLVNYDXMUGOFI-YWEYNIOJSA-N	PI 3-KbInhibitor II	sample	Sample	103.24	112.431
NA	NA	dmso	DMSO	104.95	108.56
DBVJJBKOTRCVKF-UHFFFAOYSA-L	Etidronate	sample	Sample	102.12	111.221
KKTZALUTXUZPSN-UHFFFAOYSA-N	DNA-PK Inhibitor II	sample	Sample	92.55	111.736
NA	NA	dmso	DMSO	100.42	95.7097
NA	NA	dmso	DMSO	106.95	99.976
VHRSUDSXCMQTMA-PJHHCJLFSA-N	Methylprednisolone	sample	Sample	88.63	114.389
TZBJGXHYKVUXJN-UHFFFAOYSA-N	Genistein - 5,7-Dihydroxy-3-(4-hydroxyphenyl)-4H-1-benzopyran-4-one	sample	Sample	96.63	104.116
QSUSKMBNZQHHPA-UHFFFAOYSA-N	RWJ-67657	sample	Sample	82.68	111.006
RXKMOPXNWTYEHI-RDRKJGRWSA-N	Flunarizine.2HCl	sample	Sample	92.15	112.243
NA	NA	dmso	DMSO	102.36	99.5148
NA	NA	dmso	DMSO	102.52	87.9882
NMTNUQBORQILRK-UHFFFAOYSA-N	Cantharidic Acid	sample	Sample	238.93	179.728
JUKPWJGBANNWMW-VWBFHTRKSA-N	Eplerenone	sample	Sample	87.95	113.554
KSCZWFXQKITHSL-YEMMFEHXSA-N	Chlormadinone Acetate	sample	Sample	94.95	107.082
NA	NA	dmso	DMSO	102.67	98.2738
NA	NA	dmso	DMSO	104.87	98.917
CTRLABGOLIVAIY-UHFFFAOYSA-N	Oxcarbazepine	sample	Sample	93.66	109.685
NA	NA	dmso	DMSO	100.9	108.283
NUOCAPALWRHKCU-UHFFFAOYSA-N	NVP-BSK805 2HCl	sample	Sample	146.91	101.994
NA	NA	dmso	DMSO	105.25	96.4274
XXJWYDDUDKYVKI-UHFFFAOYSA-N	Cediranib (AZD2171)	sample	Sample	109.26	119.493
NA	NA	dmso	DMSO	103.05	106.2
RFHAOTPXVQNOHP-UHFFFAOYSA-N	Fluconazole	sample	Sample	93.84	106.21
TYZROVQLWOKYKF-ZDUSSCGKSA-N	Linezolid	sample	Sample	93.43	109.551
KJEBULYHNRNJTE-DHZHZOJOSA-N	Cilnidipine	sample	Sample	90.18	110.987
NA	NA	dmso	DMSO	107.94	116.834
WIGIZIANZCJQQY-UHFFFAOYSA-N	Glimepiride	sample	Sample	93.13	105.932
AXPLZLNVSNRECM-CQSZACIVSA-N	IP3K Inhibitor	sample	Sample	98.68	114.915
GHASVSINZRGABV-UHFFFAOYSA-N	5-Fluorouracil	sample	Sample	103.78	103.377
PZRHRDRVRGEVNW-UHFFFAOYSA-N	Milrinone	sample	Sample	95.37	110.66
HOMGKSMUEGBAAB-UHFFFAOYSA-N	Ifosfamide	sample	Sample	97.17	112.031
UMGQVUWXNOJOSJ-DGGAMASNSA-N	Tyrphostin AG 835	sample	Sample	74.95	114.008
NA	NA	dmso	DMSO	102.49	103.859
UZHSEJADLWPNLE-GRGSLBFTSA-N	Naloxone	sample	Sample	99.55	117.123
NA	NA	dmso	DMSO	102.58	109.866
GFNNBHLJANVSQV-UHFFFAOYSA-N	AG 1478	sample	Sample	99.37	111.149
FIAFUQMPZJWCLV-UHFFFAOYSA-H	Suramin	sample	Sample	96.67	107.209
NA	NA	dmso	DMSO	101.39	101.698
NA	NA	dmso	DMSO	100.63	94.2959
NQHXCOAXSHGTIA-SKXNDZRYSA-N	Nelfinavir mesylate	sample	Sample	90.6	115.834
CSRGRGSMEUKQSD-XQAXIDAFSA-N	C8 Ceramine	sample	Sample	95.09	120.873
OKUHLSYESBLBCP-PKLMIRHRSA-N	N-[(3R)-3-(dimethylamino)-2,3,4,9-tetrahydro-1H-carbazol-6-yl]-4-fluorobenzamide hydrochloride	sample	Sample	94.88	114.225
VHLWXEPQCNQPNC-UHFFFAOYSA-N	L-703,606 oxalate	sample	Sample	113.97	128.404
NVIJWMOQODWNFN-UHFFFAOYSA-N	BS-181 HCl	sample	Sample	118.62	124.818
CPTBDICYNRMXFX-UHFFFAOYSA-N	Procarbazine	sample	Sample	92.4	108.456
NA	NA	dmso	DMSO	101.13	100.124
OWYNLPMPYBYKJP-UHFFFAOYSA-N	5,8,11-Eicosatriynoic acid	sample	Sample	115.39	94.1164
NWWMIIDUETWPRG-UHFFFAOYSA-N	Ivermectin	sample	Sample	97.11	99.0343
NOIIUHRQUVNIDD-UHFFFAOYSA-N	Nialamide	sample	Sample	92.43	108.182
NA	NA	dmso	DMSO	98.3	97.5376
IHLVSLOZUHKNMQ-UHFFFAOYSA-N	LY2109761	sample	Sample	101.7	115.817
NA	NA	dmso	DMSO	103.9	104.852
NA	NA	dmso	DMSO	102.99	118.655
NJNKPVPFGLGHPA-UHFFFAOYSA-N	SB 202190	sample	Sample	97.74	125.413
LMXYVLFTZRPNRV-KMKOMSMNSA-N	GW 5074 - 3-(3,5-Dibromo-4-hydroxy-benzylidene)-5-iodo-1,3-dihydro-indol-2-one	sample	Sample	93.5	110.22
PTVCYHXWKZIOKB-UHFFFAOYSA-L	WB 64	sample	Sample	97.21	108.421
NA	NA	dmso	DMSO	106.4	104.859
GZOSMCIZMLWJML-VJLLXTKPSA-N	Abiraterone (CB-7598)	sample	Sample	93.77	99.5033
QXHHHPZILQDDPS-UHFFFAOYSA-N	Tioconazole	sample	Sample	103.05	112.778
NYMGNSNKLVNMIA-UHFFFAOYSA-N	Vidarabine	sample	Sample	100.7	103.875
NA	NA	dmso	DMSO	101.4	107.279
ITPDYQOUSLNIHG-UHFFFAOYSA-N	Amiodarone.HCl	sample	Sample	93.75	110.113
NJTUORMLOPXPBY-UHFFFAOYSA-N	ZM 39923 hydrochloride - 3-Benzylisopropylamino-1-naphthalen-2-yl-propan-1-one hydrochloride	sample	Sample	101.93	119.124
DPDZHVCKYBCJHW-UHFFFAOYSA-N	D 4476 - 4-[4-(2,3-Dihydro-1,4-benzodioxin-6-yl)-5-(2-pyridinyl)-1H-imidazol-2-yl]benzamide	sample	Sample	94.21	121.509
RJKFOVLPORLFTN-LEKSSAKUSA-N	Progesterone	sample	Sample	95.7	110.397
NA	NA	dmso	DMSO	107.56	101.243
SGJNQVTUYXCBKH-HNQUOIGGSA-N	Hispidin	sample	Sample	97.03	107.827
VXTGHWHFYNYFFV-UHFFFAOYSA-N	Ricobendazole	sample	Sample	114.05	109.293
NA	NA	dmso	DMSO	103.3	107.828
MDMLUBFZTGYEGP-UHFFFAOYSA-N		sample	Sample	102.03	104.744
ZUXABONWMNSFBN-UHFFFAOYSA-N	Clozapine	sample	Sample	92.99	113.516
RNAICSBVACLLGM-GNAZCLTHSA-N	Pilocarpine.HCl	sample	Sample	96.08	110.109
NA	NA	dmso	DMSO	100.78	109.33
OGQDIIKRQRZXJH-UHFFFAOYSA-N	Protriptyline hydrochloride	sample	Sample	108.73	117.185
YJGVMLPVUAXIQN-DPUNPDONSA-N	Podophyllotoxin	sample	Sample	167.67	124.598
LGXCKWXJRPYRLW-AWCPWCJTSA-N	Guanidinyl-naltrindole di-trifluoroacetate	sample	Sample	104.29	115.386
NA	NA	dmso	DMSO	104.98	95.4518
BJBCSGQLZQGGIQ-QGZVFWFLSA-N	2-(acetylamino)ethyl (2R)-(4-chlorophenyl)[3-(trifluoromethyl)phenoxy]ethanoate	sample	Sample	95.34	103.916
HDOVUKNUBWVHOX-QMMMGPOBSA-N	Valaciclovir	sample	Sample	101.53	109.104
FOIVPCKZDPCJJY-JQIJEIRASA-N	TTNPB	sample	Sample	85.86	118.105
YVPXVXANRNDGTA-WDYNHAJCSA-N	Cepharanthine	sample	Sample	108.03	128.624
YVXVTLGIDOACBJ-SFHVURJKSA-N	Andarine (GTX-007)	sample	Sample	94.85	108.151
NA	NA	dmso	DMSO	102.55	113.609
METKIMKYRPQLGS-UHFFFAOYSA-N	Atenolol	sample	Sample	94.66	113.413
YSVYWVPJJXVIFM-UHFFFAOYSA-N	DL-Stearoylcarnitine chloride	sample	Sample	135.53	113.797
SPFYMRJSYKOXGV-UHFFFAOYSA-N	Enrofloxacin	sample	Sample	96.44	110.284
WMWTYOKRWGGJOA-CENSZEJFSA-N	(6alpha,11beta,16alpha,17alpha)-6,9-difluoro-17-{[(fluoromethyl)sulfanyl]carbonyl}-11-hydroxy-16-methyl-3-oxoandrosta-1,4-dien-17-yl propionate	sample	Sample	86.82	116.086
PQFRTXSWDXZRRS-UHFFFAOYSA-N	Ronidazole	sample	Sample	101.76	104.879
SQWZFLMPDUSYGV-POHAHGRESA-N	PI 3-Kg Inhibitor	sample	Sample	87.18	113.601
TWVJWDMOZJXUID-SDDRHHMPSA-N	(-)-Guaiol	sample	Sample	102.32	106.48
XUFQPHANEAPEMJ-UHFFFAOYSA-N	FAMOTIDINE	sample	Sample	91.1	107.74
CQXADFVORZEARL-UHFFFAOYSA-N	Rilmenidine hemifumarate	sample	Sample	89.53	106.867
XCGJIFAKUZNNOR-UHFFFAOYSA-N	MK-0752	sample	Sample	120.28	121.521
JUSFANSTBFGBAF-IRXDYDNUSA-N	AZD2014	sample	Sample	93.29	110.976
HWGBHCRJGXAGEU-UHFFFAOYSA-N	Methylthiouracil	sample	Sample	87.07	108.056
NA	NA	dmso	DMSO	99.53	111.998
IJSLZSHVFHWICY-TXINSNBHSA-N	Tylosin	sample	Sample	99.27	113.698
BLXXJMDCKKHMKV-UHFFFAOYSA-N	Nabumetone	sample	Sample	93.81	111.38
HYUDSQGICKAEGE-CMDGGOBGSA-N	(E)-3-(3-(1H-indol-3-yl)acrylamido)benzamide	sample	Sample	88	118.147
QFQZKISCBJKVHI-UHFFFAOYSA-N	1,2,3,4,5,6-Hexabromocyclohexane - 1,2,3,4,5,6-Hexabromocyclohexane	sample	Sample	96.98	110.64
WAOQONBSWFLFPE-VIFPVBQESA-N	S(-)-Raclopride	sample	Sample	95.69	103.997
YOZBGTLTNGAVFU-UHFFFAOYSA-N	FG-4592	sample	Sample	106.5	104.028
SCELLOWTHJGVIC-BGYRXZFFSA-N	KU-60019	sample	Sample	95.55	113.48
YMBCJWGVCUEGHA-UHFFFAOYSA-M	Tetraethylammonium chloride	sample	Sample	90.18	108.011
LUKBXSAWLPMMSZ-OWOJBTEDSA-N	Resveratrol	sample	Sample	106.3	117.94
VGEREEWJJVICBM-UHFFFAOYSA-N	Phloretin	sample	Sample	90.32	112.594
CNIIGCLFLJGOGP-UHFFFAOYSA-N	Naphazoline	sample	Sample	97.97	113.329
NKANXQFJJICGDU-QPLCGJKRSA-N	Tamoxifen	sample	Sample	97.74	113.802
INDBQLZJXZLFIT-UHFFFAOYSA-N	Primaquine	sample	Sample	96.16	112.519
QKQLSQLKXBHUSO-CMDGGOBGSA-N	Flavokawain B	sample	Sample	93.57	124.335
FDEACFAXFCKCHZ-MOROJQBDSA-N	HE-NECA	sample	Sample	95.15	110.282
NA	NA	dmso	DMSO	98.86	102.353
DOUYETYNHWVLEO-UHFFFAOYSA-N	Imiquimod	sample	Sample	95.26	107.878
IPBCWPPBAWQYOO-UHFFFAOYSA-N	Tetradecylthioacetic acid	sample	Sample	85.75	101.997
NA	NA	dmso	DMSO	100.69	103.704
FSEUPUDHEBLWJY-HWKANZROSA-N	2,3-Butanedione monoxime	sample	Sample	105.71	114.69
CDRPUGZCRXZLFL-OWOJBTEDSA-N	Piceatannol	sample	Sample	90.97	110.994
SWUARLUWKZWEBQ-VQHVLOKHSA-N	Caffeic acid phenethyl ester	sample	Sample	94.67	108.492
MKVMEJKNLUWFSQ-UHFFFAOYSA-N	N-(tert-butyl)-N'-(6-(2,6-dichlorophenyl)-2-{[4-(diethylamino)butyl]amino}pyrido[2,3-d]pyrimidin-7-yl)urea	sample	Sample	104.12	115.4
NA	NA	dmso	DMSO	101.6	105.762
NA	NA	dmso	DMSO	102.1	105.14
SECPZKHBENQXJG-BQYQJAHWSA-N	9(Z)-Hexadecenoic acid	sample	Sample	97.94	101.367
RKXNZRPQSOPPRN-UHFFFAOYSA-N	Flecainide acetate	sample	Sample	87.6	113.148
DEYFWGXTPWNADC-UHFFFAOYSA-N	(ÃÂ±)-PPHT hydrochloride	sample	Sample	89.4	105.895
DDNCQMVWWZOMLN-IRLDBZIGSA-N	Vinpocetine	sample	Sample	89.74	104.466
QVMNYGOVNWWFKF-UHFFFAOYSA-N	Arry-380	sample	Sample	76.97	120.89
HJBWBFZLDZWPHF-UHFFFAOYSA-N	ARN-509	sample	Sample	99.78	114.142
XPOQHMRABVBWPR-ZDUSSCGKSA-N	Efavirenz	sample	Sample	97.62	110.89
XAGMUUZPGZWTRP-ZETCQYMHSA-N	Pazufloxacin	sample	Sample	94.11	104.074
NA	NA	dmso	DMSO	102.68	96.6895
IDYZIJYBMGIQMJ-UHFFFAOYSA-N	Enoxacin	sample	Sample	98.78	106.4
WQEPLUUGTLDZJY-UHFFFAOYSA-N	Pentadecanoic acid	sample	Sample	105.3	107.47
FSASIHFSFGAIJM-UHFFFAOYSA-N	3-Methyladenine	sample	Sample	101.14	115.501
NA	NA	dmso	DMSO	103.12	107.9
NA	NA	dmso	DMSO	102.23	88.3621
IELOKBJPULMYRW-NJQVLOCASA-N	Tocopherol succinate	sample	Sample	94.42	101.51
HEKJYZZSCQBJGB-UNOMPAQXSA-N	4-((4Z)-4-{[5-(4,5-dimethyl-2-nitrophenyl)-2-furyl]methylene}-3-methyl-5-oxo-4,5-dihydro-1H-pyrazol-1-yl)benzoic acid	sample	Sample	84.87	108.186
NA	NA	dmso	DMSO	102.37	109.32
NA	NA	dmso	DMSO	102.55	98.3303
NA	NA	dmso	DMSO	102.81	103.278
NA		sample	Sample	102.3	121.665
QWCJHSGMANYXCW-UHFFFAOYSA-N	Sulfaphenazole	sample	Sample	89.83	105.902
LEULAXMUNMRLPW-UHFFFAOYSA-N	Pefloxacine mesylate dihydrate	sample	Sample	96.38	108.942
KZNIFHPLKGYRTM-UHFFFAOYSA-N	Apigenin	sample	Sample	85.66	98.7456
JPQPWCGQXFYELU-RDBSUJKOSA-N	Anisomycin	sample	Sample	139.8	117.945
DZFBYHUKZSRPHU-UHFFFAOYSA-N	p38 MAP Kinase Inhibitor	sample	Sample	95.23	110.504
OLBCVFGFOZPWHH-UHFFFAOYSA-N	Propofol	sample	Sample	97.14	105.081
IHFBPDAQLQOCBX-UHFFFAOYSA-N	5,7-dihydroxy-2-(4-hydroxyphenyl)-6-methoxy-4H-chromen-4-one	sample	Sample	87.97	105.981
KWJRSHZSULRJHE-UHFFFAOYSA-N	2-{[2-(2-bromo-4-methylphenoxy)ethyl]sulfanyl}pyrimidine	sample	Sample	93.97	107.121
DTGRRMPPXCRRIM-UHFFFAOYSA-N	SRT1720	sample	Sample	107.81	108.946
GJPICJJJRGTNOD-UHFFFAOYSA-N	Bosentan	sample	Sample	98.87	107.089
DJQOOSBJCLSSEY-UHFFFAOYSA-N	Acipimox	sample	Sample	95.23	103.6
HJLSLZFTEKNLFI-UHFFFAOYSA-N	Tinidazole	sample	Sample	102.16	104.706
ALLWOAVDORUJLA-UHFFFAOYSA-N	Rebamipide	sample	Sample	93.23	104.518
KBXIJIPYZKPDRU-UHFFFAOYSA-N	O-(Carboxymethyl)hydroxylamine hemihydrochloride	sample	Sample	99.07	105.018
NA	NA	dmso	DMSO	102.33	96.326
TVYLLZQTGLZFBW-ZBFHGGJFSA-N	Tramadol	sample	Sample	99.27	108.506
NA	NA	dmso	DMSO	105.27	96.3155
JQILYWWQENLLQB-KRWDZBQOSA-N	Rho Kinase Inhibitor	sample	Sample	114.05	112.082
BERLXWPRSBJFHO-UHFFFAOYSA-N	SD 208 - 2-(5-Chloro-2-fluorophenyl)-4-[(4-pyridyl)amino]pteridine	sample	Sample	98.15	113.055
JZQKKSLKJUAGIC-UHFFFAOYSA-N	Pindolol	sample	Sample	91.65	112.871
SOYKEARSMXGVTM-UHFFFAOYSA-N	Chlorpheniramine	sample	Sample	96.16	105.482
XXZSQOVSEBAPGS-UHFFFAOYSA-L	Atracurium besylate	sample	Sample	94.48	110.331
NA	NA	dmso	DMSO	100.74	102.642
NA	NA	dmso	DMSO	99.97	104.533
WBWWGRHZICKQGZ-HZAMXZRMSA-N	Taurocholic acid	sample	Sample	97.84	110.752
MSJODEOZODDVGW-UHFFFAOYSA-N	CGS-15943	sample	Sample	95.99	117.568
BYWAIYMZODCNFQ-ASTDGNLGSA-M	N,N,N-trimethyl-1-(4-trans-stilbenoxy)-2-propylammonium iodide	sample	Sample	106.67	109.667
NA	NA	dmso	DMSO	106.31	96.497
WDEABJKSGGRCQA-UHFFFAOYSA-N	Docebenone	sample	Sample	103.06	110.117
LUTFPIIUPHYIFX-SECBINFHSA-N	Necrostatin-1	sample	Sample	95.06	112.34
PROQIPRRNZUXQM-ZXXIGWHRSA-N	Estriol	sample	Sample	100.61	113.397
LRQIVCBYMGMPLT-XFULWGLBSA-N	R(-)-N-Allylnorapomorphine hydrobromide	sample	Sample	103.52	110.413
VKHAHZOOUSRJNA-GCNJZUOMSA-N	Mifepristone	sample	Sample	99.27	114.438
JLVHTNZNKOSCNB-YSVLISHTSA-N	Mesulergine	sample	Sample	93.43	119.894
JCCNYMKQOSZNPW-UHFFFAOYSA-N	Loratadine	sample	Sample	97.47	111.793
NA	NA	dmso	DMSO	101.54	109.752
SLFGIOIONGJGRT-UHFFFAOYSA-N	10-[3-(dimethylamino)-2-methylpropyl]-10H-phenothiazine-2-carbonitrile	sample	Sample	117.57	107.604
WUWDLXZGHZSWQZ-WQLSENKSSA-N	VEGF Receptor 2 Kinase Inhibitor III	sample	Sample	91.07	107.814
CHNXZKVNWQUJIB-CEGNMAFCSA-N	Ethisterone	dmso	Sample	99.24	123.433
NOJMTMIRQRDZMT-JGYCFGIMSA-N	Bromocriptine mesylate	sample	Sample	85.41	105.052
NA	NA	dmso	DMSO	99.84	99.6378
UWYXLGUQQFPJRI-UHFFFAOYSA-N	Lapatinib ditosylate	sample	Sample	93.51	110.277
VUODRPPTYLBGFM-CMDGGOBGSA-N	4-[(E)-2-(5,5-dimethyl-8-phenyl-5,6-dihydro-2-naphthalenyl)ethenyl]benzoic acid	sample	Sample	101.23	111.477
NA	NA	dmso	DMSO	100.01	90.0729
NA	NA	dmso	DMSO	103.48	112.339
ZCEPWIDYPWMCOY-UHFFFAOYSA-N	1-(4-Chlorobenzyl)-5-methoxy-2-methylindole-3-acetic acid	sample	Sample	96.83	102.664
MZYVOFLIPYDBGD-MLZQUWKJSA-N	(2S)-1-((2S)-2-{[(1S)-1-carboxy-3-phenylpropyl]amino}propanoyl)-2-pyrrolidinecarboxylic acid dihydrate	sample	Sample	100.84	109.438
NA	NA	dmso	DMSO	104.32	99.8931
JUJPKFNFCWJBCX-UHFFFAOYSA-N	6-[(4-bromo-2-thienyl)methoxy]-1H-purin-2-amine	sample	Sample	97.68	113.177
ICGYSEWPMDWBIL-UHFFFAOYSA-N		sample	Sample	133.47	119.096
CDKGGOUDHGSFAF-UHFFFAOYSA-N	Methoctramine tetrahydrochloride	sample	Sample	103.03	97.9818
YKPUWZUDDOIDPM-SOFGYWHQSA-N	Capsaicin	sample	Sample	94.95	105.722
PNVNVHUZROJLTJ-UHFFFAOYSA-N	Venlafaxine	sample	Sample	105.79	109.658
JCKYGMPEJWAADB-UHFFFAOYSA-N	Chlorambucil	sample	Sample	99.49	101.608
NA	NA	dmso	DMSO	98.82	92.8503
NA	NA	dmso	DMSO	102.79	95.451
NA	NA	dmso	DMSO	102.37	100.938
NCZYSQOTAYFTNM-UHFFFAOYSA-N	2-methyl-1-[3-(4-morpholinyl)propyl]-5-phenyl-N-[3-(trifluoromethyl)phenyl]-1H-pyrrole-3-carboxamide	sample	Sample	95.04	115.355
WUWFMDMBOJLQIV-UHFFFAOYSA-N	Tosufloxacin	sample	Sample	104.55	104.079
BNRNXUUZRGQAQC-UHFFFAOYSA-N	Sildenafil	sample	Sample	95.06	103.357
HSMNQINEKMPTIC-UHFFFAOYSA-N	4-Aminohippuric Acid	sample	Sample	95.55	105.679
URSQNPPONHUJDL-UHFFFAOYSA-N	2,2-diphenyl-N-{4-[(1,3-thiazol-2-ylamino)sulfonyl]phenyl}acetamide	sample	Sample	86.02	108.349
DGENZVKCTGIDRZ-UHFFFAOYSA-N	GW9508	sample	Sample	103.64	109.772
NA	NA	dmso	DMSO	103.37	102.654
AJPSBXJNFJCCBI-YOHUGVJRSA-N	Naloxonazine	sample	Sample	104.67	116.628
QAOBBBBDJSWHMU-BKSAQPBESA-N	16,16-Dimethyl-prostaglandin E2	sample	Sample	94.65	108.568
HJMQDJPMQIHLPB-UHFFFAOYSA-N	Zardaverine	sample	Sample	90.46	109.599
IEDVJHCEMCRBQM-UHFFFAOYSA-N	Trimethoprim	sample	Sample	103.68	110.811
NA	NA	dmso	DMSO	101.01	93.2451
NA	NA	dmso	DMSO	106.42	97.0092
MQTOSJVFKKJCRP-ZOFOWXHFSA-N	Azithromycin	sample	Sample	91.23	104.745
JNENSSREQFBZGT-UHFFFAOYSA-N	PD 404,182	sample	Sample	91.92	111.784
NA	NA	dmso	DMSO	104.71	94.5385
IMLJLCJZQLGHJS-JEKSYDDFSA-N	Oxytetracycline dihydrate	dmso	Sample	101.81	100.414
QNOXYUNHIGOWNY-UHFFFAOYSA-N	Tyrphostin AG 1296	sample	Sample	97.34	110.69
XXPDBLUZJRXNNZ-UHFFFAOYSA-N	Promethazine.HCl	sample	Sample	96.12	120.808
YZXBAPSDXZZRGB-DOFZRALJSA-N	Arachidonic acid	sample	Sample	103.35	108.487
NA	NA	dmso	DMSO	103.3	106.178
NA	NA	dmso	DMSO	101.96	101.59
NA	NA	dmso	DMSO	100.88	97.2163
ATCGGEJZONJOCL-UHFFFAOYSA-N	Irsogladine	sample	Sample	94.45	107.419
BSQIVYOSLFLSGE-UXXRHRDBSA-N	(-)-Scopolamine methyl nitrate	sample	Sample	93.1	106.375
KKDPIZPUTYIBFX-UHFFFAOYSA-N	PP3	sample	Sample	91.38	103.825
LMPZHLXYBWGGNT-UHFFFAOYSA-N	SR 2640	sample	Sample	91.45	105.579
IVHBBMHQKZBJEU-UHFFFAOYSA-N	Dibucaine (Cinchocaine) HCl	sample	Sample	98.93	112.302
GUGOEEXESWIERI-UHFFFAOYSA-N	Terfenadine	sample	Sample	100.76	109.16
UREBDLICKHMUKA-CXSFZGCWSA-N	Dexamethasone	sample	Sample	81.62	111.72
NA	NA	dmso	DMSO	98.87	110.175
XRSCTTPDKURIIJ-UHFFFAOYSA-N	Rosiglitazone HCl	sample	Sample	117.01	115.532
HJMQDJPMQIHLPB-UHFFFAOYSA-N	Zardaverine	sample	Sample	92.57	111.238
PCIOHQNIRPWFMV-UHFFFAOYSA-N	Ibutilide fumarate	sample	Sample	88.38	131.647
WDJHSQZCZGPGAA-UHFFFAOYSA-N	1400W dihydrochloride	sample	Sample	90.64	109.029
IMYZQPCYWPFTAG-VFXVZZSQSA-N	Mecamylamine	sample	Sample	83.29	106.771
FFNMBRCFFADNAO-UHFFFAOYSA-N	Pirenzepine.2HCl	sample	Sample	90.46	106.057
PWTCCMJTPHCGMS-KHPPLWFESA-N	1-Oleoyl-2-acetyl-glycerol	sample	Sample	89.44	105.761
LSQZJLSUYDQPKJ-NJBDSQKTSA-N	Amoxicillin	sample	Sample	105.02	103.832
CYNZBLNMIJNBSF-UHFFFAOYSA-N	7-[(4-ethoxy-3-methylphenyl)(2-pyridinylamino)methyl]-2-methyl-8-quinolinol	sample	Sample	94.75	115.03
IRSCQMHQWWYFCW-UHFFFAOYSA-N	Ganciclovir	sample	Sample	97.16	107.003
NA	NA	dmso	DMSO	106.18	106.346
QADPYRIHXKWUSV-UHFFFAOYSA-N	BGJ398 (NVP-BGJ398)	sample	Sample	99	99.7428
AERBNCYCJBRYDG-KSZLIROESA-N	Phytosphingosine	sample	Sample	124.01	104.088
BYUCSFWXCMTYOI-ZRDIBKRKSA-N	Bromoenol lactone	sample	Sample	94.51	111.867
HERLZBNILRVHQN-UHFFFAOYSA-N	N-(4-chlorophenyl)-1-(3-(furan-2-yl)benzoyl)piperidine-3-carboxamide	sample	Sample	95.09	115.534
YMARZQAQMVYCKC-OEMFJLHTSA-N	Amprenavir	sample	Sample	100.44	107.734
QQBPLXNESPTPNU-KTKRTIGZSA-N	Oleoyl dopamine	sample	Sample	103	117.814
NHTGHBARYWONDQ-UHFFFAOYSA-N	DL-alpha-Methyl-p-tyrosine	sample	Sample	113.87	105.663
PLCQGRYPOISRTQ-LWCNAHDDSA-L	sodium 2-((8S,9R,10S,11S,13S,14S,16S,17R)-9-fluoro-11,17-dihydroxy-10,13,16-trimethyl-3-oxo-6,7,8,9,10,11,12,13,14,15,16,17-dodecahydro-3H-cyclopenta[a]phenanthren-17-yl)-2-oxoethyl phosphate	sample	Sample	83.85	111.065
WDQPAMHFFCXSNU-UHFFFAOYSA-N	(3E)-N,5-bis(4-chlorophenyl)-3-{[(E)-1-methylethyl]imino}-3,5-dihydro-2-phenazinamine	sample	Sample	109	117.632
UQRORFVVSGFNRO-UTINFBMNSA-N	Miglustat	sample	Sample	97.24	114.312
XQSPYNMVSIKCOC-NTSWFWBYSA-N	Emtricitabine	sample	Sample	96.12	104.685
NA	NA	dmso	DMSO	102.71	95.6668
FAVUCMGCKDICCE-UHFFFAOYSA-N	3-Tropanylindole-3-carboxylate methiodide	sample	Sample	95.52	113.733
XGALLCVXEZPNRQ-UHFFFAOYSA-N	Gefitinib	sample	Sample	94.97	106.345
KEMQGTRYUADPNZ-UHFFFAOYSA-N	Heptadecanoic acid	sample	Sample	102.77	102.711
JHXAZBBVQSRKJR-BSZOFBHHSA-N	13-Ketooctadecadienoioc acid	sample	Sample	95.92	102.845
XEZVDURJDFGERA-UHFFFAOYSA-N	Tricosanoic acid	sample	Sample	105.02	104.684
BPBPYQWMFCTCNG-UHFFFAOYSA-N	2-(sec-butyldisulfanyl)-1H-imidazole	sample	Sample	87.72	107.128
RRZXIRBKKLTSOM-NDJJZKGWSA-N	Abamectin	sample	Sample	101.19	102.85
VIKNJXKGJWUCNN-XGXHKTLJSA-N	Norethindrone	sample	Sample	99.48	109.218
YNCXHXYZTLIZTO-UHFFFAOYSA-N	4-(4-bromophenyl)-3a,4,5,9b-tetrahydro-3H-cyclopenta[c]quinoline-8-sulfonamide	sample	Sample	95.26	113.972
YLJREFDVOIBQDA-UHFFFAOYSA-N	Tacrine	sample	Sample	95.7	109.277
BOVGTQGAOIONJV-UHFFFAOYSA-N	Gliclazide	sample	Sample	89.02	113.851
LYKDUHWPCUMXAS-UHFFFAOYSA-N	1-Azakenpaullone	sample	Sample	103.45	104.105
NA	NA	dmso	DMSO	101.2	119.704
NA	NA	dmso	DMSO	102.03	99.9306
ACVGWSKVRYFWRP-UHFFFAOYSA-N	Rutaecarpine	sample	Sample	96.12	112.006
NA	NA	dmso	DMSO	101.71	94.5781
MBHNWCYEGXQEIT-UHFFFAOYSA-N	Fluphenazine.2HCl	sample	Sample	100.99	115.705
NA	NA	dmso	DMSO	103.41	92.5466
AXXYLTBQIQBTES-BYPYZUCNSA-N	S-5-Iodowillardiine	sample	Sample	91.23	111.152
BUOXOWNQZVIETJ-UHFFFAOYSA-N	OSI-420	sample	Sample	95.1	115.942
BGSZAXLLHYERSY-XQIGCQGXSA-N	Vecuronium	sample	Sample	99.2	109.988
NA	NA	dmso	DMSO	103.44	85.3988
RYMZZMVNJRMUDD-HGQWONQESA-N	Simvastatin	sample	Sample	119.52	105.875
CPCFVUGFFDJXJA-LLVKDONJSA-N	Quercetagetin	sample	Sample	98.25	109.067
CXGURXWCQYHDIR-ULPVBNQHSA-N	Zimelidine dihydrochloride	sample	Sample	106.92	116.294
NA	NA	dmso	DMSO	93.14	89.6451
VRQMAABPASPXMW-HDICACEKSA-N	AZD4547	sample	Sample	105.05	109.08
NA	NA	dmso	DMSO	101.59	99.8975
NA	NA	dmso	DMSO	101.59	110.539
QXOJNEFKGCLXJA-CFRMROPGSA-N	H-8, Dihydrochloride	sample	Sample	95.02	103.471
RBQOQRRFDPXAGN-UHFFFAOYSA-N	Propentofylline	sample	Sample	90.31	100.047
VFUAJMPDXIRPKO-LQELWAHVSA-N	WP1066	sample	Sample	95.15	105.455
XFZJGFIKQCCLGK-UHFFFAOYSA-M	1,1-Dimethyl-4-phenyl-piperazinium iodide	sample	Sample	95.84	108.776
NA	NA	dmso	DMSO	103.72	96.5417
NA	NA	dmso	DMSO	101.85	93.3054
NJTUORMLOPXPBY-UHFFFAOYSA-N	JAK3 Inhibitor IV	sample	Sample	96.06	110.391
YAAVQYDOVJQDFZ-UHFFFAOYSA-N		sample	Sample	265.15	122.043
YJYGOWVFDGULLL-UHFFFAOYSA-N	SCH-202676 hydrobromide	sample	Sample	90.92	110.614
VJECBOKJABCYMF-UHFFFAOYSA-N	Doxazosin mesylate	sample	Sample	95.48	110.48
QGXBDMJGAMFCBF-HLUDHZFRSA-N	Androsterone	sample	Sample	91.71	107.174
BTIHMVBBUGXLCJ-OAHLLOKOSA-N	Roscovitine	sample	Sample	93.87	103.328
VXCUECWODRDENC-KTKRTIGZSA-N	12(Z) Heneicosenoic acid	sample	Sample	95.45	115.26
JYGXADMDTFJGBT-VWUMJDOOSA-N	Hydrocortisone	sample	Sample	88.85	109.367
UHDGCWIWMRVCDJ-CCXZUQQUSA-N	Cytidine	sample	Sample	85.28	110.603
ULUBAPWNHROTEU-UHFFFAOYSA-N	ethyl 2-(4-chloroanilino)-1,3-thiazole-4-carboxylate	sample	Sample	99.67	113.203
VANSZAOQCMTTPB-SETSBSEESA-N	Hypocrellin A	sample	Sample	97.21	108.483
UIAYVIIHMORPSJ-UHFFFAOYSA-N	Cilostamide	sample	Sample	103.64	111.461
WIIZWVCIJKGZOK-RKDXNWHRSA-N	Chloramphenicol	sample	Sample	93.13	112.469
XJNUHVMJVWOYCW-UHFFFAOYSA-N	(ÃÂ±)-Vesamicol hydrochloride	sample	Sample	94.16	105.95
NA	NA	dmso	DMSO	100.58	95.2185
NA	NA	dmso	DMSO	98.75	106.483
QPGGEKPRGVJKQB-UHFFFAOYSA-N	Dibenzepine	sample	Sample	97.68	111.335
NA	NA	dmso	DMSO	104.33	110.952
JDUBGYFRJFOXQC-KRWDZBQOSA-N	AZD5363	sample	Sample	95.4	108.244
NA	NA	dmso	DMSO	105.23	92.5997
HWURPQUPKQFGJI-UHFFFAOYSA-N	Pentamidine HCl	sample	Sample	102.58	99.7958
HARGZZNYNSYSGJ-JTQLQIEISA-N	Dihydrotanshinone	sample	Sample	111.1	105.638
NA	NA	dmso	DMSO	103.41	109.485
HYCVVBAGAKNTFE-UHFFFAOYSA-N	Indirubin-3'-oxime	sample	Sample	102.82	110.05
FALILNHGILFDLC-UHFFFAOYSA-N	DNA-PK Inhibitor V	sample	Sample	91.71	108.638
KKTZALUTXUZPSN-UHFFFAOYSA-N	NU 7026 - 2-(4-Morpholinyl)-4H-naphthol[1,2-b]pyran-4-one	sample	Sample	94.05	104.981
GSDSWSVVBLHKDQ-UHFFFAOYSA-N	Ofloxacin	sample	Sample	93.37	104.924
KWYQPULTTPNAJE-PERKLWIXSA-N	Formoterol	sample	Sample	92.9	105.986
SKYZYDSNJIOXRL-BTQNPOSSSA-N	(R)-(-)-Apomorphine.HCl	sample	Sample	89.1	102.616
NA	NA	dmso	DMSO	103.17	108.805
JRURYQJSLYLRLN-BJMVGYQFSA-N	Entacapone	sample	Sample	95.26	105.018
HHPSICLSNHCSNZ-DSHYBBOZSA-N	1-({(E)-[5-(4-chlorophenyl)-2-furyl]methylidene}amino)-3-[4-(4-methyl-1-piperazinyl)butyl]-2,4-imidazolidinedione dihydrochloride	sample	Sample	92.6	115.211
ZNWMRWWNJBXNKJ-UHFFFAOYSA-N	Benzamil hydrochloride	sample	Sample	92.27	105.139
KPQZUUQMTUIKBP-UHFFFAOYSA-N	Secnidazole	sample	Sample	93.53	106.605
SLXKOJJOQWFEFD-UHFFFAOYSA-N	6-Aminohexanoic acid	sample	Sample	106.44	101.8
IIQUYGWWHIHOCF-UHFFFAOYSA-N	N-(2-hydroxyethyl)-3-{6-[4-(trifluoromethoxy)anilino]-4-pyrimidinyl}benzamide	sample	Sample	109.5	119.386
RONWGALEIBILOG-QJEGDNEGSA-N	Quinidine sulfate	sample	Sample	95.39	111.536
KRCQSTCYZUOBHN-UHFFFAOYSA-N	sodium 2-((4-(3-methoxypropoxy)-3-methylpyridin-2-yl)methylsulfinyl)benzo[d]imidazol-1-ide	sample	Sample	103.48	105.833
VRBKIVRKKCLPHA-UHFFFAOYSA-N	Nefazodone	sample	Sample	95.51	109.671
NMMVKSMGBDRONO-UHFFFAOYSA-N	Pemirolast (BMY 26517) potassium	sample	Sample	101.44	99.286
BLJRIMJGRPQVNF-JTQLQIEISA-N	S(-)-Timolol maleate	sample	Sample	93.05	110.488
OSZCTRWSGNWWBL-UHFFFAOYSA-N	1-(3-Chlorophenyl)piperazine dihydrochloride	sample	Sample	105.06	100.202
FIVHOHCAXWQPGC-UHFFFAOYSA-N	Centrophenoxine hydrochloride	sample	Sample	103.18	107.159
CGIGDMFJXJATDK-UHFFFAOYSA-N	Indomethacin	sample	Sample	95.63	106.376
JGPMMRGNQUBGND-UHFFFAOYSA-N	Idebenone	sample	Sample	98.4	106.565
NRHUDETYKUBQJT-BTQNPOSSSA-N	S(-)-3PPP hydrochloride	sample	Sample	94.82	104.195
GMVPRGQOIOIIMI-DWKJAMRDSA-N	Prostaglandin E1	sample	Sample	93.04	105.802
KXMTXZACPVCDMH-UHFFFAOYSA-N	methyl 5'-(hydroxymethyl)-7,7'-dimethoxy-4,4'-bibenzo[d][1,3]dioxole-5-carboxylate	sample	Sample	98.63	108.822
KSRLIXGNPXAZHD-HAZZGOGXSA-M	sodium 1-({(E)-[5-(4-nitrophenyl)-2-furyl]methylidene}amino)-4-oxo-4,5-dihydro-1H-imidazol-2-olate	sample	Sample	97.26	111.318
BSJMWHQBCZFXBR-UHFFFAOYSA-N	Atovaquone	sample	Sample	95.02	108.499
BGDKAVGWHJFAGW-UHFFFAOYSA-N	Tropicamide	sample	Sample	97.97	103.497
NA	(ÃÂ±)-3-Hydroxyphenylglycine	sample	Sample	102.44	100.315
XUBOMFCQGDBHNK-UHFFFAOYSA-N	Gatifloxacin	sample	Sample	94.25	107.388
KXDAEFPNCMNJSK-UHFFFAOYSA-N	Benzamide	sample	Sample	99.24	106.566
BATBOVZTQBLKIL-QGZVFWFLSA-N	(ÃÂ²,ÃÂ²-Dimethylacryl) Shikonin	sample	Sample	108.67	114.384
QONLGXRPRAIDGI-UHFFFAOYSA-N	Pronethalol.HCl	sample	Sample	86.59	102.383
GWKBZIADWSOIQV-BTJKTKAUSA-N	(ÃÂ±)-Octoclothepin maleate	sample	Sample	105.55	117.963
NA	NA	dmso	DMSO	100.36	108.058
KINWYTAUPKOPCQ-YFKPBYRVSA-N	Fudosteine	dmso	Sample	99.17	103.384
LMEKQMALGUDUQG-UHFFFAOYSA-N	Azathioprine	sample	Sample	98.16	102.693
JQSAYKKFZOSZGJ-UHFFFAOYSA-N	Lomerizine	sample	Sample	92.35	105.349
CMWTZPSULFXXJA-VIFPVBQESA-N	Naproxen	sample	Sample	98.08	108.515
NA	NA	dmso	DMSO	101.45	98.1622
WTGQALLALWYDJH-VTEZLSFDSA-N	(-)-Scopolamine hydrobromide	sample	Sample	97.57	103.054
PIPZGJSEDRMUAW-VJDCAHTMSA-N	YohimbineÃ¢â¬Â¢HCl	sample	Sample	88.59	111.335
XTKDAFGWCDAMPY-UHFFFAOYSA-N	Azaperone	sample	Sample	96.65	102.827
LOIYMIARKYCTBW-OWOJBTEDSA-N	4-Imidazoleacrylic acid	sample	Sample	97.16	108.46
AIKVCUNQWYTVTO-UHFFFAOYSA-N	Nicardipine.HCl	sample	Sample	98.74	107.342
PCOQOGIDTIFQAM-XFULWGLBSA-N	R(-)-Propylnorapomorphine hydrochloride	sample	Sample	92.92	105.476
HIHZDNKKIUQQSC-UHFFFAOYSA-N	Urapidil, 5-Methyl-	sample	Sample	96.7	107.658
YBCNXCRZPWQOBR-MWGADRMYSA-N	Scopolamine N-butyl	sample	Sample	91.44	99.954
LXIKEPCNDFVJKC-UHFFFAOYSA-N	(3Z)-5-chloro-3-[hydroxy(2-thienyl)methylene]-2-oxo-2,3-dihydro-1H-indole-1-carboxamide	sample	Sample	94.81	105.685
MEPNHSOMXMALDZ-UHFFFAOYSA-N	Delavirdine mesylate	sample	Sample	99.11	109.84
NA	NA	dmso	DMSO	101.93	104.254
VIAIHLLKDJKEKM-HOQHGZPCSA-N	Naloxonazine dihydrochloride	sample	Sample	126.4	120.724
SDHTXBWLVGWJFT-XKCURVIJSA-N	Oridonin	sample	Sample	92.99	110.954
NA	NA	dmso	DMSO	101.33	99.9377
SGZRQMALQBXAIQ-UHFFFAOYSA-N	Fenoterol hydrobromide	sample	Sample	88.35	112.355
YNNUSGIPVFPVBX-NHCUHLMSSA-N	Clemastine	sample	Sample	101.74	111.564
PTQXTEKSNBVPQJ-UHFFFAOYSA-N	2,6-diisopropylphenyl (2,4,6-triisopropylphenyl)acetylsulfamate	sample	Sample	89.84	109.813
GSYQNAMOFFWAPF-WDIYAYICSA-N	(-)-Scopolamine N-oxide	sample	Sample	99.38	102.379
WYJAPUKIYAZSEM-MOPGFXCFSA-N	(-)-Eburnamonine	sample	Sample	118.43	113.358
NA	NA	dmso	DMSO	98.2	98.3114
QVUUUSJUORLECR-QEFZCKDJSA-N	N6-Phenyladenosine	sample	Sample	86.07	104.445
HTKFORQRBXIQHD-UHFFFAOYSA-N	Allylthiourea	sample	Sample	99.36	104.835
HSRMHXWCTRFVHK-NYYWCZLTSA-N	I-OMe-Tyrphostin AG 538	sample	Sample	101.77	105.809
ZDXPYRJPNDTMRX-VKHMYHEASA-N	L-Glutamine	sample	Sample	91.41	105.178
WNRSTFUVBWNELX-UHFFFAOYSA-N	STO-609	sample	Sample	91.34	104.626
WBBQTNCISCKUMU-UHFFFAOYSA-N	Docosatrienoic acid	sample	Sample	101.2	100.991
ZBPAHEUAJMCLRD-BTJKTKAUSA-N	CGS-12066A maleate	sample	Sample	102.78	113.379
CDSMSBUVCWHORP-UHFFFAOYSA-N	(-)-Perillic acid	sample	Sample	95.89	99.8798
NA	NA	dmso	DMSO	104.01	117.401
ACSIXWWBWUQEHA-UHFFFAOYSA-N	Clodronic acid	sample	Sample	88.32	101.989
NA	NA	dmso	DMSO	100.45	87.6988
NPDSHTNEKLQQIJ-UINYOVNOSA-N	9(S)-HODE	sample	Sample	100.37	100.213
ZYLHDTBQHXSLEZ-UHFFFAOYSA-N	4-Oxatetradecanoic acid	sample	Sample	95.56	102.537
NGQPRVWTFNBUHA-UHFFFAOYSA-N	4-({[(4-tert-butylphenyl)sulfonyl]amino}methyl)-N-(3-pyridinyl)benzamide	sample	Sample	86.78	106.652
IQPNAANSBPBGFQ-UHFFFAOYSA-N	Luteolin	sample	Sample	93.88	102.777
RSUVYMGADVXGOU-BUHFOSPRSA-N	Cinanserin	sample	Sample	101.88	107.072
FROGGFONBYACJB-KRWDZBQOSA-N		sample	Sample	96.12	104.621
MKMYPTLXLWOUSO-NFQNBQCWSA-N	alpha-Lobeline hydrochloride	sample	Sample	93.67	103.165
NBQKINXMPLXUET-UHFFFAOYSA-N	Pranlukast	sample	Sample	101.08	108.93
YCRHZEHWEYAHCO-HZJYTTRNSA-N	N-Linoleoylglycine	sample	Sample	96.81	102.904
VLQTUNDJHLEFEQ-KGENOOAVSA-N	methyl (2E)-3-[3-((cyclohexylcarbonyl){[4'-(dimethylamino)[1,1'-biphenyl]-4-yl]methyl}amino)phenyl]-2-propenoate	sample	Sample	90.7	106.216
NA	NA	dmso	DMSO	97.57	105.577
KNJKRQXCFJCQHC-ONIXXLMQSA-N	Naltrindole hydrochloride	sample	Sample	96.36	114.084
NA	NA	dmso	DMSO	101.73	96.0494
NA	NA	dmso	DMSO	103.29	98.8336
NA	NA	dmso	DMSO	100.94	106.105
WZNJWVWKTVETCG-YFKPBYRVSA-N	L-Mimosine	sample	Sample	105.04	102.205
NA	NA	dmso	DMSO	101.43	100.674
QAWIHIJWNYOLBE-ZAFYKAAXSA-N	Acivicin	sample	Sample	121.96	107.809
NA	NA	dmso	DMSO	101.75	92.5633
NA	NA	dmso	DMSO	104.1	100.272
QYZRTBKYBJRGJB-UHFFFAOYSA-N	Granisetron HCl	sample	Sample	92.25	102.555
HJPRDDKCXVCFOH-UHFFFAOYSA-N	Denbufylline	sample	Sample	87.28	105.592
LOILTTMGIBTWHU-OAHLLOKOSA-N	Cdk Inhibitor, p35	sample	Sample	116.93	108.528
GCBCWTWQAFLKJG-UHFFFAOYSA-N	DL-p-Chlorophenylalanine methyl ester hydrochloride	sample	Sample	106.64	103.782
XGALLCVXEZPNRQ-UHFFFAOYSA-N	Iressa - N-(3-chloro-4-fluoro-phenyl)-7-methoxy-6-(3-morpholin-4-ylpropoxy)quinazolin-4-amine	sample	Sample	105.18	111.853
NA	NA	dmso	DMSO	104.95	101.092
OZBSSKGBKHOLGA-UHFFFAOYSA-N	N-[4-methyl-5-({4-[2,2,2-trifluoro-1-hydroxy-1-(trifluoromethyl)ethyl]anilino}sulfonyl)-1,3-thiazol-2-yl]acetamide	sample	Sample	85.09	110.961
UUVWYPNAQBNQJQ-UHFFFAOYSA-N	Altretamine	sample	Sample	108.25	108.821
NA	NA	dmso	DMSO	97.09	93.154
NA	NA	dmso	DMSO	102.8	100.36
ABCSSKWSUJMJCP-WQDFMEOSSA-N	U-74389G maleate	sample	Sample	95.34	97.9749
QRYRORQUOLYVBU-VBKZILBWSA-N	Carnosic acid	sample	Sample	95.26	102.632
VSZGPKBBMSAYNT-RRFJBIMHSA-N	Oseltamivir	sample	Sample	94.05	99.407
CDBRNDSHEYLDJV-FVGYRXGTSA-M	(-)-Naproxen sodium	sample	Sample	96.14	102.011
DRTQHJPVMGBUCF-CCXZUQQUSA-N	Uridine	sample	Sample	164.97	122.347
DGHHQBMTXTWTJV-BQAIUKQQSA-N	Topotecan.HCl	sample	Sample	153.97	96.3427
GPRBEKHLDVQUJE-QSWIMTSFSA-N	Cefotaxime Acid	sample	Sample	96.27	103.377
NA	NA	dmso	DMSO	105	98.0299
NA	NA	dmso	DMSO	105.41	117.269
PYZRQGJRPPTADH-UHFFFAOYSA-N	Lamotrigine	sample	Sample	90.03	104.713
GDWDBGSWGNEMGJ-UHFFFAOYSA-N	Articaine HCl	sample	Sample	97.5	111.129
OJLOPKGSLYJEMD-URPKTTJQSA-N	Misoprostol	sample	Sample	93.25	108.26
FUXFIVRTGHOMSO-UHFFFAOYSA-N	1-hydroxy-2-(1H-imidazol-1-yl)ethane-1,1-diyldiphosphonic acid hydrate	sample	Sample	94.52	102.183
PTNZGHXUZDHMIQ-CVHRZJFOSA-N	Doxycycline hydrochloride	sample	Sample	96.88	104.67
NA	NA	dmso	DMSO	105.27	103.964
HXCNRYXBZNHDNE-UHFFFAOYSA-N	Pirenperone	sample	Sample	96.54	102.733
CDMZOKMMANFJMU-UHFFFAOYSA-N	1-Allyl-3,7-dimethyl-8-p-sulfophenylxanthine	sample	Sample	99.18	104.787
HKHOVJYOELRGMV-XYOKQWHBSA-N	Tyrphostin AG 494	sample	Sample	88.03	108.277
HOZOZZFCZRXYEK-BITHUKPRSA-M	(-)-Scopolamine,n-Butyl-, bromide	sample	Sample	95.97	108.973
QFWCYNPOPKQOKV-UHFFFAOYSA-N	PD 98,059	sample	Sample	85.63	106.144
OTKJDMGTUTTYMP-ROUUACIJSA-N	DL-Dihydrosphingosine	sample	Sample	96.25	100.203
ILBRKJBKDGCSCB-UHFFFAOYSA-N	CP-466722	sample	Sample	98.07	100.521
RQZAXGRLVPAYTJ-GQFGMJRRSA-N	Megestrol Acetate	sample	Sample	98.91	104.031
DMMILYKXNCVKOJ-UHFFFAOYSA-N	BX912	sample	Sample	113.12	108.812
NA	NA	dmso	DMSO	103	97.3469
CUHREJDBLQGGAI-UHFFFAOYSA-N	Adenosine 3',5'-cyclic monophosphate	sample	Sample	106.48	104.99
JRTIDHTUMYMPRU-UHFFFAOYSA-N	2-[6-chloro-2-(4-chlorophenyl)imidazo[1,2-a]pyridin-3-yl]-N,N-dipropylacetamide	sample	Sample	100.5	114.791
GVEZIHKRYBHEFX-NQQPLRFYSA-N	Cerulenin	sample	Sample	97.77	110.726
NA	NA	dmso	DMSO	99.65	100.91
RXMQCXCANMAVIO-CEOVSRFSSA-L	magnesium bis[(3S)-3-amino-3-carboxypropanoate]	sample	Sample	94.54	109.248
GCFBRXLSHGKWDP-XCGNWRKASA-N	Cefoperazone acid	sample	Sample	91.92	101.745
NA	NA	dmso	DMSO	99.73	106.284
AIEZTKLTLCMZIA-CZSXTPSTSA-N	(2R,4R)-1-((2S)-5-{[amino(imino)methyl]amino}-2-{[(3-methyl-1,2,3,4-tetrahydro-8-quinolinyl)sulfonyl]amino}pentanoyl)-4-methyl-2-piperidinecarboxylic acid hydrate	sample	Sample	89.49	105.06
NMTUEIBZFFSKOI-ONGXEEELSA-N	4-Cyano-3-methylisoquinoline	sample	Sample	94.66	107.136
NDNSIBYYUOEUSV-RSAXXLAASA-N	Ropivacaine HCl	sample	Sample	104.92	110.126
NA	NA	dmso	DMSO	99.47	97.7869
OSVMTWJCGUFAOD-KZQROQTASA-N	Formestane	sample	Sample	98.34	110.656
DKYWVDODHFEZIM-UHFFFAOYSA-N	Ketoprofen	sample	Sample	92.11	106.629
OCXSDHJRMYFTMA-KMFBOIRUSA-M	Nafcillin Sodium	sample	Sample	94.13	108.065
XQCJOYZLWFNDIO-PKLMIRHRSA-N	SB 269970 hydrochloride	sample	Sample	92.09	107.159
QFWCYNPOPKQOKV-UHFFFAOYSA-N	PD 98059	sample	Sample	92.56	103.733
FEFFSKLJNYRHQN-UHFFFAOYSA-N	L-Glutamic acid, N-phthaloyl-	sample	Sample	91.41	105.431
YABIJLLNNFURIJ-UHFFFAOYSA-N	3,9-dihydroxy-2-(3-methyl-2-butenyl)-6H-[1]benzofuro[3,2-c]chromen-6-one	sample	Sample	94.38	105.57
RQYIUGOJQFWLAZ-UHFFFAOYSA-N	IIK7	sample	Sample	97.09	107.525
AQGNHMOJWBZFQQ-UHFFFAOYSA-N	6-[(2-{[4-(2,4-dichlorophenyl)-5-(4-methyl-1H-imidazol-2-yl)-2-pyrimidinyl]amino}ethyl)amino]nicotinonitrile	sample	Sample	113.62	112.01
RAHBGWKEPAQNFF-UHFFFAOYSA-N	Motesanib	sample	Sample	106.59	106.07
NA	NA	dmso	DMSO	105.5	114.887
LKTNEXPODAWWFM-UHFFFAOYSA-N	1-methyl-N-{2-methyl-4-[(E)-(2-methylphenyl)diazenyl]phenyl}-1H-pyrazole-5-carboxamide	sample	Sample	98.53	109.709
WTXBRZCVLDTWLP-UHFFFAOYSA-N	5-Fluoroindole-2-carboxylic acid	sample	Sample	102.07	98.6389
NZUPCNDJBJXXRF-UHFFFAOYSA-O	Carbamyl-beta-methylcholine	sample	Sample	89.11	108.156
YTBNTDMBGXAOCG-UHFFFAOYSA-N	Mecarbinate	sample	Sample	111.66	107.383
QAIGGSDECIJPNW-UHFFFAOYSA-N	SKF 89626	sample	Sample	94.38	112.323
IZEKFCXSFNUWAM-UHFFFAOYSA-N	Dipyridamole	sample	Sample	88.55	98.8104
NA	NA	dmso	DMSO	106.48	100.939
CDRPUGZCRXZLFL-OWOJBTEDSA-N	Piceatannol	sample	Sample	99.51	113.044
NA	NA	dmso	DMSO	99.96	97.6646
WDEMLQIGYYLRRX-OWVUFADGSA-N	Quinelorane dihydrochloride	sample	Sample	94.99	105.916
DOMXUEMWDBAQBQ-WEVVVXLNSA-N	Terbinafine	sample	Sample	99.57	103.565
OOGXHIAZYWMAQF-UHFFFAOYSA-N	P1,P4-Di(adenosine-5')tetraphosphate triammonium	sample	Sample	91.54	103.116
OAPVUSSHCBRCOL-KBHRXELFSA-N	Demeclocycline hydrochloride	sample	Sample	99.68	103.762
PCTRYMLLRKWXGF-UHFFFAOYSA-N	Tracazolate	sample	Sample	92.82	106.749
GHWJEDJMOVUXEC-UHFFFAOYSA-N	(ÃÂ±)-6-Chloro-PB hydrobromide	sample	Sample	85.51	105.062
RJNSNFZXAZXOFX-UHFFFAOYSA-N	Ranolazine dihydrochloride	sample	Sample	97.87	99.8912
GWEJFLVSOGNLSS-WPFOTENUSA-N	ethyl N5-((R)-3-(benzylthio)-1-(((R)-2-ethoxy-2-oxo-1-phenylethyl)amino)-1-oxopropan-2-yl)-L-glutaminate	sample	Sample	92.86	108.651
HUCXKZBETONXFO-NJFMWZAGSA-N	(5E,9E,13E)-6,10,14,18-tetramethyl-5,9,13,17-nonadecatetraen-2-one	sample	Sample	103.89	104.903
NA	NA	dmso	DMSO	99.95	113.533
RFGBSJGYGUYCBT-ZCWSRCCSSA-M	Thio-NADP sodium	sample	Sample	91.72	103.683
PXGPLTODNUVGFL-YNNPMVKQSA-N	Dinoprost	sample	Sample	93.21	108.87
NA	NA	dmso	DMSO	102.62	104.1
LSXUTRRVVSPWDZ-MKKUMYSQSA-N	AT-406	sample	Sample	106.25	108.934
NA	NA	dmso	DMSO	97.42	104.619
ZCNBZFRECRPCKU-UHFFFAOYSA-N	Diacylglycerol Kinase Inhibitor II	sample	Sample	97.01	101.256
HVJHJOYQTSEKPK-BLDCTAJRSA-N	(ÃÂ±)-threo-1-Phenyl-2-decanoylamino-3-morpholino-1-propanol hydrochloride	sample	Sample	104.68	109.356
GCZZOZBWAZHCAN-UHFFFAOYSA-N	1-Phenyl-3-(2-thiazolyl)-2-thiourea	sample	Sample	99.47	101.853
BNPSSFBOAGDEEL-UHFFFAOYSA-N	Salbutamol hemisulfate	sample	Sample	84.86	106.178
SIHKLSRUHJUMAK-JTQLQIEISA-N	Cdk2/5 Inhibitor	sample	Sample	98.9	108.084
ZRRGOUHITGRLBA-UHFFFAOYSA-N	Stattic	sample	Sample	109.77	99.0147
GTVPOLSIJWJJNY-UHFFFAOYSA-N	Olomoucine - 6-(Benzylamino)-2-(2-hydroxyethylamino)-9-methylpurine	sample	Sample	103.14	106.848
ADYPXRFPBQGGAH-WVVAGBSPSA-N	Dihydroergotamine mesylate	sample	Sample	92.56	104.524
WZBWBNCQUTXYEL-UHFFFAOYSA-N	1-[2-(Trifluoromethyl)phenyl]imidazole	sample	Sample	96.54	107.79
ZWAOHEXOSAUJHY-ZIYNGMLESA-N	Doxifluridine	sample	Sample	98.3	101.407
ZSPHEZCLKKFSGN-ZDUSSCGKSA-N	PI 3-K?/CKII Inhibitor	sample	Sample	97.27	108.705
NNYBQONXHNTVIJ-UHFFFAOYSA-N	Etodolac	sample	Sample	97	104.599
ODJLBQGVINUMMR-VJHNTTCYSA-N	Strophantidin	sample	Sample	123.23	114.881
HYAFETHFCAUJAY-UHFFFAOYSA-N	Pioglitazone	sample	Sample	94.22	102.387
JZRMBDHPALEPDM-UHFFFAOYSA-N	IKK Inhibitor X	sample	Sample	100.88	105.958
AOCCBINRVIKJHY-UHFFFAOYSA-N	Carmofur	sample	Sample	99.66	106.203
UMGQVUWXNOJOSJ-KMHUVPDISA-N	Tyrphostin AG 527	sample	Sample	87.67	106.693
BEADRWVIFHOSGN-UHFFFAOYSA-N	2,5-dioxopyrrolidin-1-yl 4-(bis(4-chlorophenyl)methyl)piperazine-1-carboxylate	sample	Sample	112	125.894
PGTVWKLGGCQMBR-DFTCEIPHSA-N	(3alpha,5alpha)-3-hydroxy-3-methylpregnan-20-one	sample	Sample	101.04	111.328
NA	NA	dmso	DMSO	104.11	109.866
HTIQEAQVCYTUBX-UHFFFAOYSA-N	Amlodipine	sample	Sample	93.48	106.013
NA	NA	dmso	DMSO	99.79	99.4246
TXFLDKHOZFWVAC-VTRVKCHPSA-J	PPNDS tetrasodium	sample	Sample	91.04	100.13
OHCQJHSOBUTRHG-KGGHGJDLSA-N	Forskolin	sample	Sample	88.72	103.397
UDKABVSQKJNZBH-DWNQPYOZSA-N	Melengestrol Acetate	sample	Sample	94.3	109.327
LGZYEDZSPHLISU-MEQMSXBBSA-N	N6-2-Phenylethyladenosine	sample	Sample	87.82	100.626
PMUJUSJUVIXDQC-LCYFTJDESA-N	VEGF Receptor 2 Kinase Inhibitor I	sample	Sample	94.25	102.606
ATALOFNDEOCMKK-OITMNORJSA-N	Aprepitant	sample	Sample	99.26	107.225
ANZXOIAKUNOVQU-UHFFFAOYSA-N	Bambuterol	sample	Sample	93.53	105.981
NA	NA	dmso	DMSO	97.47	98.5675
MBMBGCFOFBJSGT-KUBAVDMBSA-N	Docosahexaenoic acid	sample	Sample	108.89	97.0281
NA	NA	dmso	DMSO	99.54	130.172
DNTGGZPQPQTDQF-XBXARRHUSA-N	Crotamiton	sample	Sample	100.79	104.293
ASNFTDCKZKHJSW-REOHCLBHSA-N	(+)-Quisqualic acid	sample	Sample	93.89	103.424
NMKJFZCBCIUYHI-UHFFFAOYSA-N	N-(1,3-benzodioxol-5-ylmethyl)-2,6-dichlorobenzamide	sample	Sample	97.02	104.518
QBNZBMVRFYREHK-UHFFFAOYSA-N	4-[5-(4-methoxyphenyl)-3-phenyl-4,5-dihydro-1H-pyrazol-1-yl]benzenesulfonamide	sample	Sample	91.34	114.076
NCPMMGDLQVGFDW-UHFFFAOYSA-N	Tyrphostin 51	sample	Sample	88.45	102.133
NA	NA	dmso	DMSO	99.13	102.883
JMVIGOFRIJJUAW-WSOKHJQSSA-N	cis-Azetidine-2,4-dicarboxylic acid	sample	Sample	104.69	108.704
JWHAUXFOSRPERK-UHFFFAOYSA-N	Propafenone	sample	Sample	92.57	102.913
HLFCZZKCHVSOAP-UHFFFAOYSA-M	Carbazochrome sodium sulfonate	sample	Sample	95.32	111.301
FZYOVNIOYYPUPY-AMSHPFMVSA-N	Rifampicin	sample	Sample	94.02	108.586
VXKHXGOKWPXYNA-PGBVPBMZSA-N	Triptorelin	sample	Sample	97.74	102.67
OBRNDARFFFHCGE-PERKLWIXSA-N	Formoterol hemifumarate	sample	Sample	97.19	93.956
UHDGCWIWMRVCDJ-CCXZUQQUSA-N	Cytarabine	sample	Sample	105.2	101.8
NA	NA	dmso	DMSO	99.49	100.2
NA	NA	dmso	DMSO	100.91	100.29
GKTWGGQPFAXNFI-HNNXBMFYSA-N	Clopidogrel	sample	Sample	97.34	106.638
NA	NA	dmso	DMSO	99.43	94.0501
NA	NA	dmso	DMSO	100.13	96.123
RKSUYBCOVNCALL-NEMDEWBNSA-N	(6R)-5,6,7,8-Tetrahydro-L-biopterin hydrochloride	sample	Sample	89.15	103.106
NA	NA	dmso	DMSO	103.42	110.113
XSAGAZCYTLNCEN-UHFFFAOYSA-N	(ÃÂ±)-Pindobind	sample	Sample	93.2	102.819
ZVIWALRWYYSHSU-UHFFFAOYSA-N	AMG-Tie2-1	sample	Sample	92.9	101.59
JMTYYLMGSBSPPK-UHFFFAOYSA-N	Hexahydro-sila-difenidol hydrochloride, p-fluoro analog	sample	Sample	101.8	105.275
NA	Sodium nitroprusside dihydrate	sample	Sample	96.74	106.161
GMYIVJKUOFGCJZ-UHFFFAOYSA-N	Tyrphostin AG 528	sample	Sample	92.18	106.409
QQQYDZOLRPGNQP-JTQLQIEISA-N	Olomoucine II	sample	Sample	112.31	105.656
DBEPLOCGEIEOCV-WSBQPABSSA-N	Finasteride	sample	Sample	95.42	108.364
FUFVKLQESJNNAN-ZZJGABIISA-M	Homatropine Methylbromide	sample	Sample	102.41	101.242
QGPKADBNRMWEQR-UHFFFAOYSA-N	Clinafloxacin	sample	Sample	94.3	106.55
GUJRSXAPGDDABA-NSHDSACASA-N	Remoxipride	sample	Sample	96.69	107.748
NA	NA	dmso	DMSO	98.46	94.2971
KWTPHNVUAVFKGB-UHFFFAOYSA-N	SKF 75670 hydrobromide	sample	Sample	89.85	105.368
DEQANNDTNATYII-OULOTJBUSA-N	Octreotide	sample	Sample	102.92	98.8817
WZPBZJONDBGPKJ-VEHQQRBSSA-N	Aztreonam	sample	Sample	93.07	102.97
WNPNNLQNNJQYFA-YIDNRZKSSA-N	Norepinephrine-(+)-tartrate L (-)	sample	Sample	91.42	105.177
HZVCEQMJXMUXJF-UHFFFAOYSA-N	Naftopidil dihydrochloride	sample	Sample	100.71	101.249
MVIPJKVMOKFIEV-DFWYDOINSA-N	L-Canavanine sulfate	sample	Sample	107.35	107.283
ZNNLBTZKUZBEKO-UHFFFAOYSA-N	Glyburide	sample	Sample	90.23	108.768
NA	NA	dmso	DMSO	103.11	103.179
WREGKURFCTUGRC-POYBYMJQSA-N	"2',3' - Dideoxycytidine"	sample	Sample	100.48	101.186
KPYPLDPMBWPEBO-BTJKTKAUSA-N	U-101958 maleate	sample	Sample	98.98	112.038
DTCZZBVPTHVXFA-UHFFFAOYSA-N	Trequinsin hydrochloride	sample	Sample	84.95	100.949
XEYBRNLFEZDVAW-ARSRFYASSA-N	Prostaglandin E2	sample	Sample	95.89	101.05
YGWFCQYETHJKNX-UHFFFAOYSA-N	Xylometazoline hydrochloride	sample	Sample	98.32	110.022
YBLWOZUPHDKFOT-UHFFFAOYSA-N	IGF-1R Inhibitor II	sample	Sample	98.79	106.062
NA	NA	dmso	DMSO	101.63	92.9436
NA	NA	dmso	DMSO	102.01	111.6
YUFRRMZSSPQMOS-UHFFFAOYSA-N	Cystamine dihydrochloride	sample	Sample	93.36	100.88
KNJKRQXCFJCQHC-XXCZMEBESA-N	Naltrindole.HCl	sample	Sample	93.23	106.581
DLFVBJFMPXGRIB-UHFFFAOYSA-N	Acetamide	sample	Sample	110.52	105.656
SHZKQBHERIJWAO-AATRIKPKSA-N	Ozagrel	sample	Sample	93.78	104.143
FTSUPYGMFAPCFZ-UHFFFAOYSA-N	(ÃÂ±)-Quinpirole dihydrochloride	sample	Sample	100.09	105.988
SHAYBENGXDALFF-UHFFFAOYSA-N	Nortriptyline hydrochloride	sample	Sample	108.93	116.728
DYEUTIUITGHIEO-JAXOOIEVSA-N	L-733,060 hydrochloride	sample	Sample	107.79	118.032
QEWVKGGLZQAOKJ-UHFFFAOYSA-N	SKF 83565 hydrobromide	sample	Sample	91.9	111.677
JSDRRTOADPPCHY-HSQYWUDLSA-N	Quinapril	sample	Sample	101.21	100.966
PIPZGJSEDRMUAW-ZKKXXTDSSA-N	Rauwolscine hydrochloride	sample	Sample	87	102.515
WNMJYKCGWZFFKR-UHFFFAOYSA-N	Alfuzosin	sample	Sample	97.66	101.714
NA	NA	dmso	DMSO	100.74	100.204
NA	NA	dmso	DMSO	97.51	95.3503
ZZUFCTLCJUWOSV-UHFFFAOYSA-N	Furosemide	sample	Sample	91.85	109.253
SVJQCVOKYJWUBC-OWOJBTEDSA-N	Casein Kinase II Inhibitor III, TBCA	sample	Sample	92.87	104.885
KIAIFHTWTMKEDI-XFULWGLBSA-N	R(-)-2,10,11-Trihydroxy-N-propylnoraporphine hydrobromide	sample	Sample	89.18	100.275
GMBQZIIUCVWOCD-WWASVFFGSA-N	Sarsasapogenin	sample	Sample	105.95	106.629
RCINICONZNJXQF-MZXODVADSA-N	Taxol	sample	Sample	162.03	114.561
OPQRBXUBWHDHPQ-UHFFFAOYSA-N	Etazolate	sample	Sample	95.62	103.405
FPKCPAYOLBOWLC-UHFFFAOYSA-M	sodium ({2-[({4-[(2,2-dimethylpropanoyl)oxy]phenyl}sulfonyl)amino]benzoyl}amino)acetate hydrate	sample	Sample	87.59	108.301
HKSZLNNOFSGOKW-GDVOTMOHSA-N	Staurosporine, Streptomyces sp.	sample	Sample	99.53	102.411
NA	NA	dmso	DMSO	98.48	96.4218
IQPSEEYGBUAQFF-UHFFFAOYSA-N	Pantoprazole	sample	Sample	101.84	103.316
ZFXYFBGIUFBOJW-UHFFFAOYSA-N	Theophylline	sample	Sample	96.98	102.923
QEVHRUUCFGRFIF-MDEJGZGSSA-N	Reserpine	sample	Sample	101.43	100.741
ZCNKLAVGNJEDNF-UHFFFAOYSA-K	manganese(III) 6,6'-((1E,1'E)-(ethane-1,2-diylbis(azanylylidene))bis(methanylylidene))bis(2-methoxyphenolate) chloride	sample	Sample	99.39	107.67
NZHGWWWHIYHZNX-CSKARUKUSA-N	Tranilast	sample	Sample	92.24	105.307
ZJAVHOMVDCMAMF-UHFFFAOYSA-N	PIK-90	sample	Sample	94.06	100.731
ZJJXGWJIGJFDTL-UHFFFAOYSA-N	Glipizide	sample	Sample	100.85	103.425
YRIBGSCJIMXMPJ-UHFFFAOYSA-N	Butyrylcholine	sample	Sample	92.92	111.144
FASDKYOPVNHBLU-ZETCQYMHSA-N	Pramipexole	sample	Sample	94.42	107.251
NA	NA	dmso	DMSO	100.38	95.0999
NA	NA	dmso	DMSO	100.64	98.8245
QZZGJDVWLFXDLK-UHFFFAOYSA-N	Tetracosanoic acid	sample	Sample	98	103.98
OBSFXHDOLBYWRJ-UHFFFAOYSA-N	BMS-2	sample	Sample	95.08	110.536
ALYCEQJIRFYVGE-UHFFFAOYSA-N	MK-912	sample	Sample	94.98	110.095
WIMWMKZEIBHDTH-UHFFFAOYSA-N	Clomipramine hydrochloride	sample	Sample	107.23	122.019
SGDBTWWWUNNDEQ-LBPRGKRZSA-N	Melphalan	sample	Sample	105.14	96.9328
KGIJOOYOSFUGPC-UHFFFAOYSA-N	(ÃÂ±)5-HETE	sample	Sample	108.68	102.498
NA	NA	dmso	DMSO	99.59	103.446
NA	NA	dmso	DMSO	97.89	97.8735
OPQGFIAVPSXOBO-UHFFFAOYSA-N	Bohemine	sample	Sample	100.28	106.107
KBOPZPXVLCULAV-UHFFFAOYSA-N	5-Aminosalicylic acid	sample	Sample	92.23	107.787
MVGSNCBCUWPVDA-MFOYZWKCSA-N	Sulindac sulfone	sample	Sample	99.95	103.463
OTKJDMGTUTTYMP-ZWKOTPCHSA-N	(2S,3R)-2-amino-1,3-octadecanediol	sample	Sample	120.4	96.2404
FGXWKSZFVQUSTL-UHFFFAOYSA-N	Domperidone	sample	Sample	94.65	109.09
NA	NA	dmso	DMSO	98.07	100.865
PFIWYJNBKGCVFM-UHFFFAOYSA-N	N-{4-[4-(2,3-dichlorophenyl)-1-piperazinyl]butyl}-9H-fluorene-2-carboxamide hydrochloride	sample	Sample	96.37	115.538
NA	NA	dmso	DMSO	96.71	117.883
NA	NA	dmso	DMSO	100.39	106.711
XDXHAEQXIBQUEZ-UHFFFAOYSA-N	Ropinirole hydrochloride	sample	Sample	96.09	100.968
LBHIOVVIQHSOQN-UHFFFAOYSA-N	Nicorandil	sample	Sample	91.49	107.047
NA	NA	dmso	DMSO	100.18	94.2488
HVJCRMIQAMEJNM-UHFFFAOYSA-N	(ÃÂ±)-AMT hydrochloride	sample	Sample	107.88	100.115
JTQJFSQQHGPLOX-UHFFFAOYSA-N	Telenzepine dihydrochloride	sample	Sample	99.79	103.803
HYWYRSMBCFDLJT-UHFFFAOYSA-N	Nimesulide	sample	Sample	100.92	103.916
LYIXDMRSDTZYCF-NYYWCZLTSA-N	SB-366791	sample	Sample	94.29	103.634
XZWYZXLIPXDOLR-UHFFFAOYSA-N	Metformin	sample	Sample	95.93	100.958
BLCLNMBMMGCOAS-URPVMXJPSA-N	Goserelin	sample	Sample	94.45	103.365
PBCZSGKMGDDXIJ-KRUBCLEUSA-N	UCN-01	sample	Sample	138.61	120.641
LPEPZBJOKDYZAD-UHFFFAOYSA-N	Flufenamic acid	sample	Sample	91.86	105.748
PTCPMRKGGUPNDO-UHFFFAOYSA-M	Meloxicam sodium	sample	Sample	91.13	97.102
HBOMLICNUCNMMY-XLPZGREQSA-N	3'-Azido-3'-deoxythymidine	sample	Sample	95.75	104.858
QJZRFPJCWMNVAV-HHHXNRCGSA-N	Ispinesib (SB-715992)	sample	Sample	96.35	103.374
QPHVMNOEKKJYJO-MJWSIIAUSA-N	CGS-21680 hydrochloride	sample	Sample	103.16	102.185
XAUDJQYHKZQPEU-KVQBGUIXSA-N	Decitabine	sample	Sample	94.03	101.077
FUZMQNZACIFDBL-KYJUHHDHSA-N	Hernandezine	sample	Sample	106.05	109.613
NA	NA	dmso	DMSO	100.96	102.613
XGPBJCHFROADCK-UHFFFAOYSA-N	CX-5461	sample	Sample	229.44	107.184
NA	NA	dmso	DMSO	101.28	103.306
NA	NA	dmso	DMSO	100.68	95.61
GAMKNLFIHBMGQT-UHFFFAOYSA-N	Palmitoyl-DL-Carnitine chloride	sample	Sample	104.35	110.258
DUUGKQCEGZLZNO-UHFFFAOYSA-N	(5-hydroxy-3H-indol-3-yl)acetic acid	sample	Sample	94.66	102.854
NA	NA	dmso	DMSO	97.98	98.6544
NA	NA	dmso	DMSO	102.42	97.2815
KCBZSNWCUJBMHF-UHFFFAOYSA-F	NF449 octasodium salt	sample	Sample	89.64	108.42
RQBUXEUMZZQUFY-UHFFFAOYSA-N	butyl 9H-xanthen-9-ylcarbonylcarbamate	sample	Sample	90.12	106.84
LZCDAPDGXCYOEH-UHFFFAOYSA-N	Adapalene	sample	Sample	99.47	102.452
QIVBCDIJIAJPQS-VIFPVBQESA-N	L-Tryptophan	sample	Sample	96.61	108.062
NA	NA	dmso	DMSO	101.09	93.7393
SXOZSDJHGMAEGZ-UHFFFAOYSA-N	RSK Inhibitor, SL0101	sample	Sample	102.43	107.068
WKSAUQYGYAYLPV-UHFFFAOYSA-N	Pyrimethamine	sample	Sample	101.04	104.367
JVJFIQYAHPMBBX-FNORWQNLSA-N	(ÃÂ±)4-Hydroxynon-2-enal	sample	Sample	93.76	106.299
GNWHRHGTIBRNSM-UHFFFAOYSA-N	IC87114	sample	Sample	91.9	102.292
NA	NA	dmso	DMSO	99.3	115.51
NA	NA	dmso	DMSO	101.08	108.206
FLOSMHQXBMRNHR-UHFFFAOYSA-N	Methazolamide	sample	Sample	106	109.868
NA	NA	dmso	DMSO	97.57	88.1564
LHGVFZTZFXWLCP-UHFFFAOYSA-N	Guaiacol	sample	Sample	92.66	106.807
NA	NA	dmso	DMSO	102.04	87.7425
MJQMRGWYPNIERM-HNNXBMFYSA-N	LY2811376	sample	Sample	111.41	112.339
MWLSOWXNZPKENC-UHFFFAOYSA-N	Zileuton	sample	Sample	94.24	101.42
PCZOHLXUXFIOCF-BXMDZJJMSA-N	Lovastatin	sample	Sample	119.22	105.81
BGRJTUBHPOOWDU-NSHDSACASA-N	(-)-Sulpiride	sample	Sample	90.94	98.5442
PORPENFLTBBHSG-UHFFFAOYSA-N	Dipalmitoylphosphatidic acid	sample	Sample	89.77	106.754
GTNDZRUWKHDICY-DJHAJVGHSA-N	Clindamycin palmitate.HCl	sample	Sample	93.31	105.834
DBPWSSGDRRHUNT-CEGNMAFCSA-N	17- Hydroxyprogesterone	sample	Sample	93.98	104.174
NA	NA	dmso	DMSO	101.45	100.499
NA	NA	dmso	DMSO	101.99	84.6144
OTPNDVKVEAIXTI-UHFFFAOYSA-N	AG 490 - (E)-2-Cyano-3-(3,4-dihydrophenyl)-N-(phenylmethyl)-2-propenamide	sample	Sample	109.72	106.438
SWUARLUWKZWEBQ-VQHVLOKHSA-N	CAPE	sample	Sample	95.07	112.167
WHUIENZXNGAHQI-GKZDNZBASA-N	(4Z)-6-[(2R,4R,5S)-2-(2-chlorophenyl)-4-(2-hydroxyphenyl)-1,3-dioxan-5-yl]-4-hexenoic acid	sample	Sample	95.55	108.432
LCTORFDMHNKUSG-XTTLPDOESA-N	Vancomycin hydrochloride from Streptomyces orientalis	sample	Sample	90.4	101.328
BIAVGWDGIJKWRM-FQEVSTJZSA-N	3-hydroxy-2-phenyl-N-[(1S)-1-phenylpropyl]-4-quinolinecarboxamide	sample	Sample	97.82	106.563
PXGPLTODNUVGFL-NAPLMKITSA-N	8-Epi-prostaglandin F2a	sample	Sample	96.24	99.9939
QKYPOZHVEZJOKF-UHFFFAOYSA-N	(ÃÂ±) trans-U-50488 methanesulfonate	sample	Sample	107.48	107.046
ZUIJXKLTUFCDGO-UHFFFAOYSA-N	4-[3-(trifluoromethyl)benzyl]-2H-1,4-benzothiazin-3(4H)-one	sample	Sample	96.34	105.006
VLBPIWYTPAXCFJ-XMMPIXPASA-N	LYSO-PAF C16	sample	Sample	97.37	104.025
NA	NA	dmso	DMSO	102.93	95.2317
DQMZLTXERSFNPB-UHFFFAOYSA-N	Primidone	sample	Sample	97.99	102.428
PRZXEPJJHQYOGF-GNAZCLTHSA-N	Pilocarpine nitrate	sample	Sample	98.69	106.96
ULSDRNDLXFVDED-MSUUIHNZSA-N	Chaetomellic acid A	sample	Sample	103.59	100.134
XFHBFOSBGWDTRO-KZYPOYLOSA-M	(+)-cis-Dioxolane iodide	sample	Sample	96.01	99.5541
FFGPTBGBLSHEPO-UHFFFAOYSA-N	Carbamazepine	sample	Sample	91.74	100.1
JUQLTPCYUFPYKE-UHFFFAOYSA-N	Ritanserin	sample	Sample	88.82	104.9
ZTHYODDOHIVTJV-UHFFFAOYSA-N	N-Propyl gallate	sample	Sample	100.46	107.49
WZDGZWOAQTVYBX-XOINTXKNSA-N	Tibolone	sample	Sample	101.92	109.766
HBOMLICNUCNMMY-XLPZGREQSA-N	Acycloguanosine	sample	Sample	94.09	102.863
NA	NA	dmso	DMSO	99.23	86.9473
LLBLNMUONVVVPG-UHFFFAOYSA-N	L-741,626	sample	Sample	105.68	103.255
NA	NA	dmso	DMSO	100.76	105.11
TXVAYRSEKRMEIF-UHFFFAOYSA-N	O-Methylserotonin hydrochloride	sample	Sample	89.06	105.557
NA	NA	dmso	DMSO	100.06	109.102
PMRYVIKBURPHAH-UHFFFAOYSA-N	Methimazole	sample	Sample	97.91	101.515
LJUNPHMOGNFFOS-UHFFFAOYSA-N	CX 546	sample	Sample	96.7	106.961
BGRJTUBHPOOWDU-NSHDSACASA-N	(S)-(-)-Sulpiride	sample	Sample	99.76	101.341
NA	NA	dmso	DMSO	97.91	96.8816
ZRVUJXDFFKFLMG-UHFFFAOYSA-N	Meloxicam	sample	Sample	96.1	104.347
SZUJJDLBXJCDNT-ZCNNSNEGSA-N	C2 Phytoceramide	sample	Sample	109.84	101.104
NA	NA	dmso	DMSO	102.67	88.9092
LNPDTQAFDNKSHK-UHFFFAOYSA-N	Valdecoxib	sample	Sample	98.27	109.576
ARUMZUNJBHSOQQ-UHFFFAOYSA-N	Ro 16-6491 hydrochloride	sample	Sample	94.75	106.679
NA	NA	dmso	DMSO	104.78	100.244
FTNWXGFYRHWUKG-UHFFFAOYSA-N	Triflupromazine hydrochloride	sample	Sample	109.84	112.91
QQQQNYAHSSIZBU-HIQXTUQZSA-N	DCHA-PAF	sample	Sample	95.65	101.226
YQZBAXDVDZTKEQ-UHFFFAOYSA-N	Loxapine succinate	sample	Sample	95.83	109.714
NA	NA	dmso	DMSO	98.88	103.778
LUFAORPFSVMJIW-LDFSQWPGSA-N	U-73122	sample	Sample	88.61	102.997
DJSLTDBPKHORNY-XMMWENQYSA-N	Eprosartan mesylate	sample	Sample	96.43	97.3737
GMDFJIJNFIKGNV-UHFFFAOYSA-N	NS 521 oxalate	sample	Sample	86.71	98.2506
JRLOEMCOOZSCQP-UHFFFAOYSA-N	REV 5901	sample	Sample	104.1	109.65
NA	NA	dmso	DMSO	104.25	117.251
GZZPOFFXKUVNSW-UHFFFAOYSA-N	11-Dodecenoic acid	sample	Sample	101.59	103.418
NNPWRKSGORGTIM-UHFFFAOYSA-N	8(S),15(S)-DIHETE	sample	Sample	94.79	107.159
NA	NA	dmso	DMSO	99.27	106.938
XKFTZKGMDDZMJI-HSZRJFAPSA-N	Danusertib (PHA-739358)	sample	Sample	86.05	102.305
XSDQTOBWRPYKKA-UHFFFAOYSA-N	Amiloride	sample	Sample	97.28	102.485
OZLPUNFFCJDMJD-UHFFFAOYSA-N	Gallamine	sample	Sample	93.8	103.773
SAGZIBJAQGBRQA-UHFFFAOYSA-N	GW788388	sample	Sample	102.19	111.843
DIPDUAJWNBEVOY-PPHPATTJSA-N	(S)-5-(aminomethyl)-1-(5,7-difluoro-1,2,3,4-tetrahydronaphthalen-2-yl)-1H-imidazole-2-thiol hydrochloride	sample	Sample	95.88	111.411
LAZPBGZRMVRFKY-UHFFFAOYSA-N	Tetramisole hydrochloride	sample	Sample	91.71	104.943
INLBKXOFAJTNKG-UHFFFAOYSA-N	8(Z)-Eicosenoic acid	sample	Sample	100.35	103.188
DPYIXBFZUMCMJM-BTJKTKAUSA-N	Flupirtine maleate	sample	Sample	89.11	105.064
NA	NA	dmso	DMSO	98.28	99.1808
RRRUXBQSQLKHEL-UHFFFAOYSA-N	3-(cyclopentyloxy)-N-(3,5-dichloro-4-pyridinyl)-4-methoxybenzamide	sample	Sample	91.01	105.935
HWXIGFIVGWUZAO-UHFFFAOYSA-N	Doxofylline	sample	Sample	104.99	104.487
RSDOPYMFZBJHRL-UHFFFAOYSA-N	Oxotremorine	sample	Sample	88.52	101.577
DZZWHBIBMUVIIW-DTORHVGOSA-N	Sparfloxacin	sample	Sample	95.61	105.986
HZJKXKUJVSEEFU-UHFFFAOYSA-N	Myclobutanil	sample	Sample	102.4	101.757
XRASPMIURGNCCH-UHFFFAOYSA-N	Zoledronic acid	sample	Sample	94.04	100.037
YBHUXHFZLMFETJ-MDZDMXLPSA-N	(E)-N-(2-(2-methyl-1H-indol-1-yl)ethyl)-3-(3,4,5-trimethoxyphenyl)acrylamide	sample	Sample	103.28	105.731
YRXOQXUDKDCXME-YIVRLKKSSA-N	N,N-Dimethylsphingosine	sample	Sample	101.23	100.508
GSQOBTOAOGXIFL-LFIBNONCSA-N	Tyrphostin AG 555	sample	Sample	88.64	107.222
XIEGSJAEZIGKSA-UHFFFAOYSA-N	3-Tropanyl-indole-3-carboxylate hydrochloride	sample	Sample	93.37	111.886
NA	NA	dmso	DMSO	101.25	98.7078
TUNFSRHWOTWDNC-UHFFFAOYSA-N	Tetradecanoic acid	sample	Sample	97.84	101.64
YBULDEQFHDQEHD-UHFFFAOYSA-N	Xamoterol hemifumarate	sample	Sample	98.34	107.324
LXMSZDCAJNLERA-ZHYRCANASA-N	Sibutramine	sample	Sample	98.5	106.059
IBCXZJCWDGCXQT-UHFFFAOYSA-N	LY 364947 - 4-[3-(2-Pyridinyl)-1H-pyrazol-4-yl]-quinoline	sample	Sample	94.81	102.015
POZRVZJJTULAOH-LHZXLZLDSA-N	Danazol	sample	Sample	98.72	103.555
NA	NA	dmso	DMSO	101.1	95.6643
TUXFWOHFPFBNEJ-GJGHEGAFSA-N	D12-Prostaglandin J2	sample	Sample	102.98	105.743
QZXOLRJVVZCQMZ-UHFFFAOYSA-N	Reactive Blue 2	sample	Sample	98.5	101.477
OQKHVXFOYFBMDJ-OOLZXIKUSA-L	Phosphoramidon disodium	sample	Sample	90.56	101.623
PGLIUCLTXOYQMV-UHFFFAOYSA-N	Cetirizine 2HCl	sample	Sample	94.3	103.644
NA	NA	dmso	DMSO	99.3	95.2583
AGHANLSBXUWXTB-UHFFFAOYSA-N	[2,3-dichloro-4-(2-thienylcarbonyl)phenoxy]acetic acid	sample	Sample	95.13	108.711
SFSFIDVAEMDPIP-UHFFFAOYSA-N	2-(3-(3-fluorophenylsulfonyl)-1H-pyrrolo[2,3-b]pyridin-1-yl)-N,N-dimethylethanamine	sample	Sample	127.29	111.264
YCIMNLLNPGFGHC-UHFFFAOYSA-N	Pyrocatechol	sample	Sample	93.73	117.281
NA	NA	dmso	DMSO	103.18	91.5852
HQVHOQAKMCMIIM-HXUWFJFHSA-N	WIN 55,212-2	dmso	Sample	96.47	104.654
LJBSAUIFGPSHCN-UHFFFAOYSA-N	Butenafine HCl	sample	Sample	94.62	100.624
SUCAFEYLYXXTPF-UHFFFAOYSA-N	6-Bromo-4-cyclohexene-1,2,3-triol Mixed Isomers	sample	Sample	97.48	112.133
NA	NA	dmso	DMSO	97.44	95.6682
NA	NA	dmso	DMSO	99.36	99.6041
TZQGXAHOROZEKN-UHFFFAOYSA-N	4-(benzhydryloxy)-1-[3-(1H-tetraazol-5-yl)propyl]piperidine	sample	Sample	92.78	107.435
NLVFBUXFDBBNBW-PBSUHMDJSA-N	Tobramycin (free base)	sample	Sample	107.11	105.569
CZYWHNTUXNGDGR-UHFFFAOYSA-L	Pamidronate.2Na.5H2O	sample	Sample	95.01	107.16
VWUXBMIQPBEWFH-WCCTWKNTSA-N	Fulvestrant	sample	Sample	104.15	110.243
NA	NA	dmso	DMSO	101.91	110.119
YFCUZWYIPBUQBD-ZOWNYOTGSA-N	Na-p-Tosyl-L-lysine chloromethyl ketone hydrochloride	sample	Sample	95.66	100.901
AJLFOPYRIVGYMJ-INTXDZFKSA-N	Mevastatin	sample	Sample	124.98	105.842
NA	NA	dmso	DMSO	99.89	98.0305
IZAOBRWCUGOKNH-OAHLLOKOSA-N	4-[2-((1R)-1-{[(4-chlorophenyl)sulfonyl]-2,5-difluoroanilino}ethyl)-5-fluorophenyl]butanoic acid	sample	Sample	94.64	111.144
NA	NA	dmso	DMSO	100.33	102.152
NA	NA	dmso	DMSO	97.48	99.048
UYNCFCUHRNOSCN-FYYLOGMGSA-N	DL-PDMP	sample	Sample	96.74	105.807
VSHFRHVKMYGBJL-CKUXDGONSA-N	(2S)-N-(2,6-dimethylphenyl)-1-propyl-2-piperidinecarboxamide hydrochloride hydrate	sample	Sample	98.95	113.354
XOEVKNFZUQEERE-UHFFFAOYSA-N	Flavoxate HCl	sample	Sample	99.92	99.6851
BQKADKWNRWCIJL-UHFFFAOYSA-N	Dobutamine.HCl	sample	Sample	83.39	104.834
SYTBZMRGLBWNTM-UHFFFAOYSA-N	Flurbiprofen	sample	Sample	97.44	101.367
YUFFSWGQGVEMMI-JLNKQSITSA-N	Docosapentaenoic acid	sample	Sample	97.77	104.142
NA	NA	dmso		99.15
KPBNHDGDUADAGP-VAWYXSNFSA-N	APO866 (FK866)	sample	Sample	91.74	108.621
HZVCEQMJXMUXJF-UHFFFAOYSA-N	Naftopidil.2HCl	sample	Sample	88.64	103.021
FAKRSMQSSFJEIM-RQJHMYQMSA-N	Captopril	sample	Sample	99.71	104.372
CFOYWRHIYXMDOT-UHFFFAOYSA-N	Carbimazole	sample	Sample	99.7	104.618
AQHHHDLHHXJYJD-UHFFFAOYSA-N	Propranolol	sample	Sample	94.69	108.495
RRCPAXJDDNWJBI-UHFFFAOYSA-N	Alprenolol.HCl	sample	Sample	90.61	102.035
YSEXMKHXIOCEJA-FVFQAYNVSA-N	Nicergoline	sample	Sample	92.92	101.528
LTLYEAJONXGNFG-HBNTYKKESA-N	E-64	sample	Sample	98.8	103.78
NA	RBI-257 maleate	sample	Sample	94.78	102.165
BKGWACHYAMTLAF-UHFFFAOYSA-N	Thiocitrulline	sample	Sample	91.5	95.7403
BHWCZLOXTLWZAQ-UHFFFAOYSA-N	SC-68376	sample	Sample	94.08	103.223
VQAYFKKCNSOZKM-IOSLPCCCSA-N	N6-Methyladenosine	sample	Sample	93.93	110.325
NA	NA	dmso	DMSO	98.24	110.82
IUBSYMUCCVWXPE-UHFFFAOYSA-N	Metoprolol	sample	Sample	102.08	103.857
VKOBVWXKNCXXDE-UHFFFAOYSA-N	Eicosanoic acid	sample	Sample	101.91	100.853
NA	NA	dmso	DMSO	99.05	97.3944
NA	NA	dmso	DMSO	103.13	105.036
NA	NA	dmso	DMSO	101.69	106.642
OBZFLUDUSNCZKL-UHFFFAOYSA-N	Gabaculine hydrochloride	sample	Sample	102.31	104.541
VQOXZBDYSJBXMA-WRDWGCENSA-N	Nystatin	sample	Sample	103.12	104.243
NA	NA	dmso	DMSO	102.42	97.9292
FMVHVRYFQIXOAF-DOFZRALJSA-N	Anandamide (22:4,n-6)	sample	Sample	102	98.2656
OUDSBRTVNLOZBN-UHFFFAOYSA-N	Tolazamide	sample	Sample	90.47	103.042
NA	NA	dmso	DMSO	98.81	116.876
RNISDHSYKZAWOK-UHFFFAOYSA-N	4-Hydroxyphenethylamine hydrochloride	sample	Sample	96.73	100.47
OMFXVFTZEKFJBZ-HJTSIMOOSA-N	Corticosterone	sample	Sample	102.56	105.055
VLSDXINSOMDCBK-BQYQJAHWSA-N	N,N,N',N'-Tetramethylazodicarboxamide	sample	Sample	91.48	99.1624
RRNSPXUFTKJIEZ-UHFFFAOYSA-N	Ro 41-1049 hydrochloride	sample	Sample	97.38	103.55
LHZDPJRHQVYKPA-ONGXEEELSA-N	1-cyclopropyl-7-[(1S,4S)-2,5-diazabicyclo[2.2.1]hept-2-yl]-6-fluoro-4-oxo-1,4-dihydro-3-quinolinecarboxylic acid methanesulfonate hydrate	sample	Sample	91.93	102.465
BQJODPIMMWWMFC-UHFFFAOYSA-N	Vanillic acid diethylamide	sample	Sample	94.29	99.5643
BRCMIDDAOIVEAZ-UHFFFAOYSA-N	14(Z)-Tricosenoic acid	sample	Sample	100.07	101.461
GWHCXVQVJPWHRF-MDZDMXLPSA-N	15(Z)-Tetracosenoic acid	sample	Sample	94.84	99.1201
[truncated: 3,113 more rows]

## Sheet: Figure 1c
HCC1569
H1.0 Levels
Treatment	H1.0 MEAN_CircAvgIntenCh2	H1.0 norm to DMSO
DMSO	655.792	0.964503
DMSO	853.816	1.25575
DMSO	814.961	1.1986
DMSO	683.727	1.00559
DMSO	667.098	0.981132
DMSO	690.018	1.01484
DMSO	725.704	1.06733
DMSO	727.201	1.06953
DMSO	694.733	1.02178
DMSO	651.261	0.95784
DMSO	647.61	0.952471
DMSO	627.944	0.923546
DMSO	640.977	0.942714
DMSO	662.06	0.973722
DMSO	629.693	0.926119
DMSO	687.375	1.01095
DMSO	677.7	0.996725
DMSO	662.376	0.974188
DMSO	586.573	0.862701
DMSO	663.444	0.975758
DMSO	653.349	0.960911
DMSO	715.909	1.05292
DMSO	679.387	0.999206
DMSO	691.446	1.01694
DMSO	590.26	0.868123
DMSO	570.373	0.838875
DMSO	656.93	0.966177
DMSO	550.727	0.809979
DMSO	571.807	0.840983
DMSO	549.775	0.80858
DMSO	584.137	0.859117
DMSO	587.83	0.864549
DMSO	598.44	0.880154
DMSO	551.037	0.810435
DMSO	543.099	0.798761
DMSO	514.628	0.756887
DMSO	735.278	1.08141
DMSO	699.728	1.02912
DMSO	748.295	1.10055
DMSO	733.446	1.07871
DMSO	738.263	1.0858
DMSO	775.489	1.14055
DMSO	728.387	1.07127
DMSO	770.343	1.13298
DMSO	787.179	1.15774
DMSO	869.666	1.27906
DMSO	831.44	1.22284
DMSO	959.781	1.41159
TSA 100nM	1668.53	2.45399
TSA 100nM	1441.53	2.12013
TSA 100nM	1492.79	2.19552
TSA 100nM	1721.58	2.53201
TSA 100nM	1736.15	2.55344
TSA 100nM	1635.39	2.40524
TSA 100nM	1326.57	1.95104
TSA 100nM	1260.42	1.85375
TSA 100nM	1339.91	1.97066
TSA 100nM	1326.69	1.95122
TSA 100nM	1360.34	2.00072
TSA 100nM	1303.27	1.91679
TSA 100nM	1382.93	2.03394
TSA 100nM	1207.99	1.77664
TSA 100nM	1277.21	1.87845
TSA 100nM	1344.39	1.97726
TSA 100nM	1326.99	1.95166
TSA 100nM	1322.4	1.94492
TSA 100nM	1193.62	1.75551
TSA 100nM	1281.14	1.88423
TSA 100nM	1332.39	1.95961
TSA 100nM	1594.19	2.34466
TSA 100nM	1440.31	2.11832
TSA 100nM	1358.96	1.99869
TSA 1mM	3826.86	5.62833
TSA 1mM	4197.7	6.17375
TSA 1mM	3974.68	5.84575
TSA 1mM	3772.67	5.54864
TSA 1mM	4110.92	6.04612
TSA 1mM	3717.34	5.46727
TSA 1mM	3200.45	4.70705
TSA 1mM	3806.25	5.59803
TSA 1mM	3476.13	5.11251
TSA 1mM	3550.47	5.22183
TSA 1mM	3958.91	5.82255
TSA 1mM	3372.04	4.95942
TSA 1mM	3127.06	4.59911
TSA 1mM	3282.08	4.82711
TSA 1mM	3184.46	4.68353
TSA 1mM	3601.43	5.29679
TSA 1mM	3433.47	5.04977
TSA 1mM	2963.1	4.35796
Vorinostat 0.01μM	653.232	0.960739
Vorinostat 0.01μM	570.135	0.838524
Vorinostat 0.01μM	614.309	0.903492
Vorinostat 0.01μM	588.604	0.865687
Vorinostat 0.1μM	640.621	0.942191
Vorinostat 0.1μM	748.933	1.10149
Vorinostat 0.1μM	711.025	1.04574
Vorinostat 0.1μM	723.553	1.06416
Vorinostat 1μM	1036.78	1.52484
Vorinostat 1μM	1064.64	1.56581
Vorinostat 1μM	1046	1.5384
Vorinostat 1μM	1056.27	1.55351
Vorinostat 3μM	1844.93	2.71342
Vorinostat 3μM	1772.64	2.6071
Vorinostat 3μM	1818.26	2.6742
Vorinostat 3μM	1832.46	2.69508
Vorinostat 10μM	3199.79	4.70608
Vorinostat 10μM	2881.11	4.23738
Vorinostat 10μM	3233.49	4.75565
Vorinostat 10μM	3049.12	4.48449
Abexinostat 0.01μM	659.406	0.969818
Abexinostat 0.01μM	684.544	1.00679
Abexinostat 0.01μM	642.631	0.945147
Abexinostat 0.01μM	598.569	0.880343
Abexinostat 0.1μM	849.903	1.24999
Abexinostat 0.1μM	832.882	1.22496
Abexinostat 0.1μM	798.78	1.1748
Abexinostat 0.1μM	876.02	1.2884
Abexinostat 1μM	2748.42	4.04222
Abexinostat 1μM	2637.12	3.87854
Abexinostat 1μM	2558.51	3.76292
Abexinostat 1μM	2412.15	3.54765
Abexinostat 3μM	3152.73	4.63686
Abexinostat 3μM	3512.07	5.16536
Abexinostat 3μM	2996.97	4.40778
Abexinostat 3μM	3415.64	5.02353
Abexinostat 10μM	3743.58	5.50586
Abexinostat 10μM	3440.16	5.0596
Abexinostat 10μM	3752.64	5.51919
Abexinostat 10μM	3724.62	5.47798
Quisinostat 0.01μM	934.761	1.3748
Quisinostat 0.01μM	934.686	1.37469
Quisinostat 0.01μM	854.55	1.25683
Quisinostat 0.01μM	974.617	1.43341
Quisinostat 0.1μM	2776.79	4.08395
Quisinostat 0.1μM	2693.24	3.96107
Quisinostat 0.1μM	2650.47	3.89817
Quisinostat 0.1μM	2966.02	4.36226
Quisinostat 1μM	3092.87	4.54883
Quisinostat 1μM	3331.15	4.89928
Quisinostat 1μM	2974.18	4.37427
Quisinostat 1μM	3012.16	4.43013
Quisinostat 3μM	3499.92	5.14749
Quisinostat 3μM	2851.75	4.1942
Quisinostat 3μM	3238.98	4.76371
Quisinostat 3μM	3514.09	5.16833
Quisinostat 10μM	3598.87	5.29303
Quisinostat 10μM	3416.98	5.02551
Quisinostat 10μM	3913.2	5.75533
Quisinostat 10μM	4005.38	5.89089
Mitoxantrone 0.01μM	598.9	0.88083
Mitoxantrone 0.01μM	645.94	0.950013
Mitoxantrone 0.01μM	675.427	0.993382
Mitoxantrone 0.01μM	622.242	0.91516
Mitoxantrone 0.1μM	650.858	0.957247
Mitoxantrone 0.1μM	691.732	1.01736
Mitoxantrone 0.1μM	665.961	0.97946
Mitoxantrone 0.1μM	654.287	0.96229
Mitoxantrone 1μM	942.235	1.38579
Mitoxantrone 1μM	981.276	1.44321
Mitoxantrone 1μM	928.634	1.36578
Mitoxantrone 1μM	960.565	1.41275
Mitoxantrone 3μM	2018.07	2.96808
Mitoxantrone 3μM	2061.71	3.03226
Mitoxantrone 3μM	2098.71	3.08667
Mitoxantrone 3μM	2044.46	3.00689
Mitoxantrone 10μM	4305.62	6.33248
Mitoxantrone 10μM	4260.02	6.2654
Mitoxantrone 10μM	4209.97	6.19179
Mitoxantrone 10μM	4214.6	6.19861
Daunorubicin 0.01μM	534.554	0.786193
Daunorubicin 0.01μM	566.776	0.833584
Daunorubicin 0.01μM	569.922	0.83821
Daunorubicin 0.01μM	632.095	0.929651
Daunorubicin 0.1μM	672.857	0.989602
Daunorubicin 0.1μM	682.026	1.00309
Daunorubicin 0.1μM	677.874	0.996981
Daunorubicin 0.1μM	716.711	1.0541
Daunorubicin 1μM	1042.9	1.53384
Daunorubicin 1μM	1009.33	1.48446
Daunorubicin 1μM	1158.22	1.70345
Daunorubicin 1μM	1135.32	1.66977
Daunorubicin 3μM	1376.88	2.02504
Daunorubicin 3μM	1556.6	2.28937
Daunorubicin 3μM	1371.75	2.0175
Daunorubicin 3μM	1302.63	1.91584
Daunorubicin 10μM	422.863	0.621924
Daunorubicin 10μM	428.569	0.630316
Daunorubicin 10μM	431.339	0.634391
Daunorubicin 10μM	382.157	0.562056

## Sheet: Figure 1d
H1.0 Levels
Treatment	H1.0 MEAN_CircAvgIntenCh2	H1.0 norm to DMSO
U87MG DMSO	413.319	1.0271
U87MG DMSO	390.56	0.970541
U87MG DMSO	413.554	1.02768
U87MG DMSO	392.225	0.974678
U87MG 0.1µM Qµisinostat	1679.09	4.17255
U87MG 0.1µM Qµisinostat	1444.97	3.59076
U87MG 0.1µM Qµisinostat	1606.64	3.99251
U87MG 0.1µM Qµisinostat	1521.58	3.78112
U87MG 1µM Qµisinostat	1716.74	4.2661
U87MG 1µM Qµisinostat	1678.65	4.17145
U87MG 1µM Qµisinostat	1560.03	3.87667
U87MG 1µM Qµisinostat	1619.58	4.02466
M059K DMSO	318.145	1.03008
M059K DMSO	294.351	0.953041
M059K DMSO	311.433	1.00835
M059K DMSO	311.486	1.00852
M059K 0.1µM Qµisinostat	876.534	2.83802
M059K 0.1µM Qµisinostat	899.818	2.91341
M059K 0.1µM Qµisinostat	927.724	3.00376
M059K 0.1µM Qµisinostat	862.652	2.79307
M059K 1µM Qµisinostat	1338.64	4.33421
M059K 1µM Qµisinostat	1142.79	3.70009
M059K 1µM Qµisinostat	1146.63	3.71255
M059K 1µM Qµisinostat	1006.98	3.26038
CRL2611 DMSO	444.494	1.05077
CRL2611 DMSO	409.87	0.96892
CRL2611 DMSO	406.955	0.962031
CRL2611 DMSO	430.748	1.01828
CRL2611 0.1µM Qµisinostat	1857.88	4.39197
CRL2611 0.1µM Qµisinostat	1864.46	4.40753
CRL2611 0.1µM Qµisinostat	1953.57	4.61819
CRL2611 0.1µM Qµisinostat	1761.92	4.16513
CRL2611 1µM Qµisinostat	2129.83	5.03485
CRL2611 1µM Qµisinostat	2235.07	5.28364
CRL2611 1µM Qµisinostat	2094.07	4.95032
CRL2611 1µM Qµisinostat	2020.17	4.77562
C32 DMSO	402.015	1.0066
C32 DMSO	398.836	0.998638
C32 DMSO	401.112	1.00434
C32 DMSO	395.557	0.990427
C32 0.1µM Qµisinostat	1895.49	4.74608
C32 0.1µM Qµisinostat	1817.94	4.5519
C32 0.1µM Qµisinostat	1726.14	4.32204
C32 0.1µM Qµisinostat	1841.52	4.61096
C32 1µM Qµisinostat	1971.77	4.93707
C32 1µM Qµisinostat	1908.33	4.77823
C32 1µM Qµisinostat	1884.96	4.71971
C32 1µM Qµisinostat	1744	4.36676
PANC-1 DMSO	683.903	0.956027
PANC-1 DMSO	707.868	0.989529
PANC-1 DMSO	761.778	1.06489
PANC-1 DMSO	707.886	0.989554
PANC-1 0.1µM Qµisinostat	2025.49	2.83143
PANC-1 0.1µM Qµisinostat	2046.44	2.86072
PANC-1 0.1µM Qµisinostat	1971.7	2.75623
PANC-1 0.1µM Qµisinostat	1853.88	2.59154
PANC-1 1µM Qµisinostat	2120.72	2.96456
PANC-1 1µM Qµisinostat	2114.43	2.95575
PANC-1 1µM Qµisinostat	2033.1	2.84207
PANC-1 1µM Qµisinostat	1795	2.50924
CFPAC-1 DMSO	1487.63	0.905526
CFPAC-1 DMSO	1463.08	0.890582
CFPAC-1 DMSO	1887.68	1.14904
CFPAC-1 DMSO	1732.94	1.05485
CFPAC-1 0.1µM Qµisinostat	6758.48	4.11392
CFPAC-1 0.1µM Qµisinostat	6612.57	4.0251
CFPAC-1 0.1µM Qµisinostat	6880.09	4.18794
CFPAC-1 0.1µM Qµisinostat	6863.52	4.17785
CFPAC-1 1µM Qµisinostat	6983.26	4.25074
CFPAC-1 1µM Qµisinostat	8752.26	5.32754
CFPAC-1 1µM Qµisinostat	8568.97	5.21597
CFPAC-1 1µM Qµisinostat	8709.27	5.30137
SK-HEP-1 DMSO	1229.51	1.04306
SK-HEP-1 DMSO	1213.58	1.02954
SK-HEP-1 DMSO	1144.13	0.97062
SK-HEP-1 DMSO	1127.82	0.956783
SK-HEP-1 0.1µM Qµisinostat	7873.06	6.67912
SK-HEP-1 0.1µM Qµisinostat	7559.29	6.41293
SK-HEP-1 0.1µM Qµisinostat	7943.22	6.73864
SK-HEP-1 0.1µM Qµisinostat	7437.3	6.30944
SK-HEP-1 1µM Qµisinostat	8338.98	7.07438
SK-HEP-1 1µM Qµisinostat	8592.21	7.2892
SK-HEP-1 1µM Qµisinostat	8195.75	6.95287
SK-HEP-1 1µM Qµisinostat	7811.74	6.6271
HEC-1 DMSO	1677.74	0.983788
HEC-1 DMSO	1821.73	1.06822
HEC-1 DMSO	1548.87	0.908219
HEC-1 DMSO	1773.23	1.03978
HEC-1 0.1µM Qµisinostat	11019.6	6.46165
HEC-1 0.1µM Qµisinostat	11430.2	6.70239
HEC-1 0.1µM Qµisinostat	11323.9	6.64007
HEC-1 0.1µM Qµisinostat	11598.7	6.80122
HEC-1 1µM Qµisinostat	11276.1	6.61205
HEC-1 1µM Qµisinostat	11573.1	6.7862
HEC-1 1µM Qµisinostat	11059.5	6.48502
HEC-1 1µM Qµisinostat	10484.8	6.14802
HCT116 DMSO	617.399	0.946304
HCT116 DMSO	705.184	1.08086
HCT116 DMSO	611.891	0.937862
HCT116 DMSO	675.253	1.03498
HCT116 0.1µM Qµisinostat	6785.51	10.4003
HCT116 0.1µM Qµisinostat	6722.47	10.3037
HCT116 0.1µM Qµisinostat	6364.91	9.75568
HCT116 0.1µM Qµisinostat	6713.58	10.2901
HCT116 1µM Qµisinostat	7185.28	11.0131
HCT116 1µM Qµisinostat	7068.96	10.8348
HCT116 1µM Qµisinostat	6813.27	10.4429
HCT116 1µM Qµisinostat	6529.15	10.0074
SW480 DMSO	657.277	1.00225
SW480 DMSO	677.688	1.03338
SW480 DMSO	651.032	0.992731
SW480 DMSO	637.199	0.971637
SW480 0.1µM Qµisinostat	4333.93	6.60863
SW480 0.1µM Qµisinostat	4229.62	6.44956
SW480 0.1µM Qµisinostat	4254.95	6.48818
SW480 0.1µM Qµisinostat	4102.07	6.25508
SW480 1µM Qµisinostat	4314.77	6.57941
SW480 1µM Qµisinostat	4351.26	6.63505
SW480 1µM Qµisinostat	4318.22	6.58466
SW480 1µM Qµisinostat	4124.84	6.28979
SK-OV-3 DMSO	226.695	0.977785
SK-OV-3 DMSO	231.558	0.998762
SK-OV-3 DMSO	234.061	1.00956
SK-OV-3 DMSO	235.066	1.01389
SK-OV-3 0.1µM Qµisinostat	684.28	2.95146
SK-OV-3 0.1µM Qµisinostat	594.29	2.56331
SK-OV-3 0.1µM Qµisinostat	652.14	2.81283
SK-OV-3 0.1µM Qµisinostat	615.406	2.65438
SK-OV-3 1µM Qµisinostat	796.3	3.43462
SK-OV-3 1µM Qµisinostat	763.253	3.29208
SK-OV-3 1µM Qµisinostat	924.342	3.98689
SK-OV-3 1µM Qµisinostat	872.381	3.76278
HCC4006 DMSO	291.519	0.967241
HCC4006 DMSO	308.668	1.02414
HCC4006 DMSO	317.991	1.05507
HCC4006 DMSO	287.393	0.953549
HCC4006 0.1µM Qµisinostat	1193.46	3.95983
HCC4006 0.1µM Qµisinostat	1160.99	3.85207
HCC4006 0.1µM Qµisinostat	1240.58	4.11617
HCC4006 0.1µM Qµisinostat	1169.98	3.88192
HCC4006 1µM Qµisinostat	1458	4.83754
HCC4006 1µM Qµisinostat	1305.05	4.33006
HCC4006 1µM Qµisinostat	1294.83	4.29616
HCC4006 1µM Qµisinostat	1242.66	4.12305
PC9 DMSO	366.653	1.04742
PC9 DMSO	363.183	1.0375
PC9 DMSO	339.191	0.968967
PC9 DMSO	331.19	0.946111
PC9 0.1µM Qµisinostat	3210.22	9.17065
PC9 0.1µM Qµisinostat	3067.37	8.76255
PC9 0.1µM Qµisinostat	3156.36	9.01679
PC9 0.1µM Qµisinostat	3185.29	9.09942
PC9 1µM Qµisinostat	3455.66	9.87178
PC9 1µM Qµisinostat	3212.7	9.17772
PC9 1µM Qµisinostat	3169.32	9.05381
PC9 1µM Qµisinostat	3526.01	10.0728
HCC 827 DMSO	136.028	0.912152
HCC 827 DMSO	159.155	1.06723
HCC 827 DMSO	145.731	0.977214
HCC 827 DMSO	155.601	1.0434
HCC 827 0.1µM Qµisinostat	1087.02	7.28911
HCC 827 0.1µM Qµisinostat	1126.86	7.55631
HCC 827 0.1µM Qµisinostat	1380.22	9.2552
HCC 827 0.1µM Qµisinostat	1134.9	7.61023
HCC 827 1µM Qµisinostat	1722.71	11.5519
HCC 827 1µM Qµisinostat	1637.78	10.9823
HCC 827 1µM Qµisinostat	1422.28	9.53724
HCC 827 1µM Qµisinostat	1663.89	11.1574
NCI-H1975 DMSO	361.537	0.971068
NCI-H1975 DMSO	390.004	1.04753
NCI-H1975 DMSO	360.009	0.966966
NCI-H1975 DMSO	377.683	1.01444
NCI-H1975 0.1µM Qµisinostat	3308.51	8.88649
NCI-H1975 0.1µM Qµisinostat	3213.09	8.63018
NCI-H1975 0.1µM Qµisinostat	3191.02	8.5709
NCI-H1975 0.1µM Qµisinostat	3148.22	8.45594
NCI-H1975 1µM Qµisinostat	3721.15	9.9948
NCI-H1975 1µM Qµisinostat	3586.21	9.63236
NCI-H1975 1µM Qµisinostat	3501.44	9.40468
NCI-H1975 1µM Qµisinostat	3655.25	9.81781
BT474 DMSO	870.498	1.29639
BT474 DMSO	650.914	0.969366
BT474 DMSO	577.225	0.859638
BT474 DMSO	587.279	0.874605
BT474 0.1µM Qµisinostat	2931.5	4.36573
BT474 0.1µM Qµisinostat	3006.59	4.47756
BT474 0.1µM Qµisinostat	2814.55	4.19156
BT474 0.1µM Qµisinostat	2859.53	4.25855
BT474 1µM Qµisinostat	3231.33	4.81225
BT474 1µM Qµisinostat	3276.85	4.88004
BT474 1µM Qµisinostat	3356.7	4.99896
BT474 1µM Qµisinostat	3296.83	4.9098
786-0 DMSO	564.803	1.05319
786-0 DMSO	540.517	1.0079
786-0 DMSO	535.375	0.998315
786-0 DMSO	504.422	0.940595
786-0 0.1µM Qµisinostat	610.168	1.13778
786-0 0.1µM Qµisinostat	553.718	1.03252
786-0 0.1µM Qµisinostat	531.481	0.991054
786-0 0.1µM Qµisinostat	533.93	0.99562
786-0 1µM Qµisinostat	772.405	1.4403
786-0 1µM Qµisinostat	814.237	1.51831
786-0 1µM Qµisinostat	715.563	1.33431
786-0 1µM Qµisinostat	595.098	1.10968

## Sheet: Figure 1e
HCC1569
Treatment	H1.0 MEAN_CircAvgIntenCh2	one-tailed Student’s t-test (p-value)		Treatment	H4 Acetylation MEAN_CircAvgIntenCh2	one-tailed Student’s t-test (p-value)		Treatment	H3 Acetylation MEAN_CircAvgIntenCh2	one-tailed Student’s t-test (p-value)
H1.0 HCC1569 DMSO 2h	836.812			HCC1569 DMSO 2h H4 Ac	2484.73			HCC1569 DMSO 2h H3 Ac	1469.01
H1.0 HCC1569 DMSO 2h	891.292			HCC1569 DMSO 2h H4 Ac	2976.47			HCC1569 DMSO 2h H3 Ac	1426.34
H1.0 HCC1569 DMSO 2h	918.645			HCC1569 DMSO 2h H4 Ac	2590.96			HCC1569 DMSO 2h H3 Ac	1393.55
H1.0 HCC1569 DMSO 2h	922.487			HCC1569 DMSO 2h H4 Ac	2553.09			HCC1569 DMSO 2h H3 Ac	1463.59
H1.0 HCC1569 DMSO 2h	751.577			HCC1569 Quisinostat 2h H4 Ac	2879.96	0.491941		HCC1569 Quisinostat 2h H3 Ac	2196.54	6.12705e-06
H1.0 HCC1569 DMSO 2h	743.939			HCC1569 Quisinostat 2h H4 Ac	2911.69			HCC1569 Quisinostat 2h H3 Ac	2173.2
H1.0 HCC1569 DMSO 2h	813.733			HCC1569 Quisinostat 2h H4 Ac	2457.45			HCC1569 Quisinostat 2h H3 Ac	2395.66
H1.0 HCC1569 DMSO 2h	823.45			HCC1569 Quisinostat 2h H4 Ac	2340.76			HCC1569 Quisinostat 2h H3 Ac	2140.29
H1.0 HCC1569 Quisinostat 2h	1035.32	2.46766e-05		HCC1569 DMSO 4h H4 Ac	2412.41			HCC1569 DMSO 4h H3 Ac	1351.55
H1.0 HCC1569 Quisinostat 2h	1074.13			HCC1569 DMSO 4h H4 Ac	2392.24			HCC1569 DMSO 4h H3 Ac	1324.91
H1.0 HCC1569 Quisinostat 2h	1154.75			HCC1569 DMSO 4h H4 Ac	2854.17			HCC1569 DMSO 4h H3 Ac	1419.6
H1.0 HCC1569 Quisinostat 2h	1109.66			HCC1569 DMSO 4h H4 Ac	2525.81			HCC1569 DMSO 4h H3 Ac	1309.88
H1.0 HCC1569 Quisinostat 2h	933.58			HCC1569 Quisinostat 4h H4 Ac	2721.11	0.443093		HCC1569 Quisinostat 4h H3 Ac	2265.2	1.30953e-06
H1.0 HCC1569 Quisinostat 2h	997.375			HCC1569 Quisinostat 4h H4 Ac	2675.4			HCC1569 Quisinostat 4h H3 Ac	2465.58
H1.0 HCC1569 Quisinostat 2h	987.197			HCC1569 Quisinostat 4h H4 Ac	2615.57			HCC1569 Quisinostat 4h H3 Ac	2523.19
H1.0 HCC1569 Quisinostat 2h	1026.51			HCC1569 Quisinostat 4h H4 Ac	2261.81			HCC1569 Quisinostat 4h H3 Ac	2364.78
H1.0 HCC1569 DMSO 4h	771.141			HCC1569 DMSO 24h H4 Ac	2216.28			HCC1569 DMSO 24h H3 Ac	1550.47
H1.0 HCC1569 DMSO 4h	775.747			HCC1569 DMSO 24h H4 Ac	2426.08			HCC1569 DMSO 24h H3 Ac	1401.67
H1.0 HCC1569 DMSO 4h	786.949			HCC1569 DMSO 24h H4 Ac	2352.72			HCC1569 DMSO 24h H3 Ac	1488.63
H1.0 HCC1569 DMSO 4h	816.573			HCC1569 DMSO 24h H4 Ac	2466.17			HCC1569 DMSO 24h H3 Ac	1287.45
H1.0 HCC1569 DMSO 4h	694.277			HCC1569 Quisinostat 24h H4 Ac	2839.04	0.0041177		HCC1569 Quisinostat 24h H3 Ac	3094.97	9.44498e-05
H1.0 HCC1569 DMSO 4h	711.872			HCC1569 Quisinostat 24h H4 Ac	2897.6			HCC1569 Quisinostat 24h H3 Ac	2561.82
H1.0 HCC1569 DMSO 4h	692.137			HCC1569 Quisinostat 24h H4 Ac	3109.55			HCC1569 Quisinostat 24h H3 Ac	2680.28
H1.0 HCC1569 DMSO 4h	665.404			HCC1569 Quisinostat 24h H4 Ac	2561.23			HCC1569 Quisinostat 24h H3 Ac	2426.08
H1.0 HCC1569 Quisinostat 4h	1073.81	4.54041e-07
H1.0 HCC1569 Quisinostat 4h	1194.54
H1.0 HCC1569 Quisinostat 4h	1074.45
H1.0 HCC1569 Quisinostat 4h	1082.3
H1.0 HCC1569 Quisinostat 4h	955.846
H1.0 HCC1569 Quisinostat 4h	973.314
H1.0 HCC1569 Quisinostat 4h	955.583
H1.0 HCC1569 Quisinostat 4h	975.777
H1.0 HCC1569 DMSO 24h	682.371
H1.0 HCC1569 DMSO 24h	622.808
H1.0 HCC1569 DMSO 24h	657.911
H1.0 HCC1569 DMSO 24h	667.705
H1.0 HCC1569 DMSO 24h	602.834
H1.0 HCC1569 DMSO 24h	571.973
H1.0 HCC1569 DMSO 24h	599.732
H1.0 HCC1569 DMSO 24h	604.307
H1.0 HCC1569 Quisinostat 24h	2528.67	2.95089e-10
H1.0 HCC1569 Quisinostat 24h	2654.94
H1.0 HCC1569 Quisinostat 24h	2448.98
H1.0 HCC1569 Quisinostat 24h	1952.73
H1.0 HCC1569 Quisinostat 24h	3294.02
H1.0 HCC1569 Quisinostat 24h	2769.77
H1.0 HCC1569 Quisinostat 24h	2846.4
H1.0 HCC1569 Quisinostat 24h	2867.56

## Sheet: Figure 1f
H1F0 Expression
								Gene	Cells	Treamtent	Expression	Norm Expression to DMSO	Average Expression Norm to DMSO
Target	Sample	Cq						H1.0	HCC1569	DMSO (1)	0.10661	1.04513	1
Cyclophilin	HCC1569 DMSO	16.73								DMSO (2)	0.10137	0.993759
Cyclophilin	HCC1569 DMSO	17.03								DMSO (3)	0.09804	0.961114
Cyclophilin	HCC1569 DMSO	16.84								Quisinostat 2h (1)	0.18429	1.80665	1.86475
Cyclophilin	HCC1569 2h Quisinostat	17.08								Quisinostat 2h (2)	0.23413	2.29524
Cyclophilin	HCC1569 2h Quisinostat	17.27								Quisinostat 2h (3)	0.15223	1.49235
Cyclophilin	HCC1569 2h Quisinostat	17.26								Quisinostat 24h (1)	0.35462	3.47644	3.67979
Cyclophilin	HCC1569 24h Quisinostat	18.24								Quisinostat 24h (2)	0.35276	3.45821
Cyclophilin	HCC1569 24h Quisinostat	18								Quisinostat 24h (3)	0.41871	4.10473
Cyclophilin	HCC1569 24h Quisinostat	17.97
H1F0	HCC1569 DMSO	20.11
H1F0	HCC1569 DMSO	20.16										0.102007
H1F0	HCC1569 DMSO	20.18
H1F0	HCC1569 2h Quisinostat	19.6
H1F0	HCC1569 2h Quisinostat	19.27
H1F0	HCC1569 2h Quisinostat	19.97
H1F0	HCC1569 24h Quisinostat	19.5
H1F0	HCC1569 24h Quisinostat	19.5
H1F0	HCC1569 24h Quisinostat	19.3
Target	Sample	Ctrl	Expression	Expression SEM
H1F0	HCC1569 24h Quisinostat		3.6	0.40281
H1F0	HCC1569 2h Quisinostat		1.8	0.25432
H1F0	HCC1569 DMSO	*	1	0.05548

## Sheet: Figure 1g
Target	Sample	Cq			Target	Sample	Cq			Target	Sample	Ctrl	Relative Quantity	Relative Quantity SEM				Target	Sample	Expression	Average Input	Expression norm to Input	Average Expression norm to Input
Chr4 p15.31	Input T0	28.21			H1F0 Promoter	Input T0	26.89			Chr4 p15.31	Input T0	*	1	0.05279				Chr4 p15.31	Input T0	0.72699	0.724143	1.00393	1
Chr4 p15.31	Input T0	28.12			H1F0 Promoter	Input T0	26.87			Chr4 p15.31	Input 2h Quisinostat	*	1	0.03999				Chr4 p15.31	Input T0	0.77563		1.0711			H1F0 Promoter	One-way ANOVA, followed by Dunnett’s test adjusted p-value
Chr4 p15.31	Input T0	28.33			H1F0 Promoter	Input T0	26.45			Chr4 p15.31	Input 24h Quisinostat	*	1	0.06559				Chr4 p15.31	Input T0	0.66981		0.924969			H3K9ac T0
Chr4 p15.31	Input 2h Quisinostat	27.97			H1F0 Promoter	Input 2h Quisinostat	26.53			Chr4 p15.31	H3K9ac T0		0.19332	0.02118				Chr4 p15.31	H3K9ac T0	0.17203		0.237563	0.200108		H3K9ac 2h Quisinostat	p= 0.0001
Chr4 p15.31	Input 2h Quisinostat	27.79			H1F0 Promoter	Input 2h Quisinostat	26.73			Chr4 p15.31	H3K9ac 2h Quisinostat		0.37288	0.0393				Chr4 p15.31	H3K9ac T0	0.14347		0.198124			H3K9ac 24h Quisinostat	p= 0.0001
Chr4 p15.31	Input 24h Quisinostat	28.14			H1F0 Promoter	Input 2h Quisinostat	26.7			Chr4 p15.31	H3K9ac 24h Quisinostat		0.69087	0.03564				Chr4 p15.31	H3K9ac T0	0.11922		0.164636			H3K27ac T0
Chr4 p15.31	Input 24h Quisinostat	28			H1F0 Promoter	Input 24h Quisinostat	27.25			Chr4 p15.31	H3K27ac T0		0.28491	0.01412				Chr4 p15.31	H3K27ac T0	0.20864		0.28812	0.276568		H3K27ac 2h Quisinostat	p= 0.0003
Chr4 p15.31	H3K9ac T0	30.29			H1F0 Promoter	Input 24h Quisinostat	27.08			Chr4 p15.31	H3K27ac 2h Quisinostat		0.24266	0.00254				Chr4 p15.31	H3K27ac T0	0.19191		0.265017			H3K27ac 24h Quisinostat	p= 0.0002
Chr4 p15.31	H3K9ac T0	30.55			H1F0 Promoter	Input 24h Quisinostat	27.26			Chr4 p15.31	H3K27ac 24h Quisinostat		1.10931	0.05161				Chr4 p15.31	IgG T0	0		0	0.00781153
Chr4 p15.31	H3K9ac T0	30.82			H1F0 Promoter	H3K9ac T0	26.42			Chr4 p15.31	IgG T0		0.01159	0.00258				Chr4 p15.31	IgG T0	0.01055		0.0145689
Chr4 p15.31	H3K9ac 2h Quisinostat	29.54			H1F0 Promoter	H3K9ac T0	26.5			Chr4 p15.31	IgG 2h Quisinostat		0.0044	0.00368				Chr4 p15.31	IgG T0	0.00642		0.00886565
Chr4 p15.31	H3K9ac 2h Quisinostat	29.2			H1F0 Promoter	H3K9ac T0	26.61			Chr4 p15.31	IgG 24h Quisinostat		0.00773	0				Chr4 p15.31	Input 2h Quisinostat	0.86238	0.917145	0.940288	1
Chr4 p15.31	H3K9ac 2h Quisinostat	29.11			H1F0 Promoter	H3K9ac 2h Quisinostat	24.45											Chr4 p15.31	Input 2h Quisinostat	0.97191		1.05971
Chr4 p15.31	H3K9ac 24h Quisinostat	28.67			H1F0 Promoter	H3K9ac 2h Quisinostat	24.55											Chr4 p15.31	H3K9ac 2h Quisinostat	0.29034		0.316569	0.380532
Chr4 p15.31	H3K9ac 24h Quisinostat	28.38			H1F0 Promoter	H3K9ac 24h Quisinostat	24.42											Chr4 p15.31	H3K9ac 2h Quisinostat	0.36571		0.398748
Chr4 p15.31	H3K9ac 24h Quisinostat	28.42			H1F0 Promoter	H3K9ac 24h Quisinostat	24.55											Chr4 p15.31	H3K9ac 2h Quisinostat	0.39096		0.426279
Chr4 p15.31	H3K27ac T0	30.01			H1F0 Promoter	H3K9ac 24h Quisinostat	24.43			Target	Sample	Ctrl	Relative Quantity	Relative Quantity SEM				Chr4 p15.31	H3K27ac 2h Quisinostat	0.22375		0.243964	0.240387
Chr4 p15.31	H3K27ac T0	30.13			H1F0 Promoter	H3K27ac T0	25.03			H1F0 Promoter	Input T0	*	1	0.09972				Chr4 p15.31	H3K27ac 2h Quisinostat	0.21719		0.236811
Chr4 p15.31	H3K27ac 2h Quisinostat	29.91			H1F0 Promoter	H3K27ac T0	25.2			H1F0 Promoter	Input 2h Quisinostat	*	1	0.04128				Chr4 p15.31	IgG 2h Quisinostat	0.00081		0.000883176	0.00760331
Chr4 p15.31	H3K27ac 2h Quisinostat	29.96			H1F0 Promoter	H3K27ac T0	24.96			H1F0 Promoter	Input 24h Quisinostat	*	1	0.04294				Chr4 p15.31	IgG 2h Quisinostat	0.01477		0.0161043
Chr4 p15.31	H3K27ac 24h Quisinostat	28.01			H1F0 Promoter	H3K27ac 2h Quisinostat	24.2			H1F0 Promoter	H3K9ac T0		1.11354	0.04605				Chr4 p15.31	IgG 2h Quisinostat	0.00534		0.00582242
Chr4 p15.31	H3K27ac 24h Quisinostat	27.75			H1F0 Promoter	H3K27ac 2h Quisinostat	24.53			H1F0 Promoter	H3K9ac 2h Quisinostat		4.36577	0.15082				Chr4 p15.31	Input 24h Quisinostat	0.7626	0.803255	0.949387	1
Chr4 p15.31	H3K27ac 24h Quisinostat	28			H1F0 Promoter	H3K27ac 2h Quisinostat	24.41			H1F0 Promoter	H3K9ac 24h Quisinostat		6.37148	0.19684				Chr4 p15.31	Input 24h Quisinostat	0.84391		1.05061
Chr4 p15.31	IgG T0	N/A			H1F0 Promoter	H3K27ac 24h Quisinostat	24.99			H1F0 Promoter	H3K27ac T0		3.18723	0.15737				Chr4 p15.31	H3K9ac 24h Quisinostat	0.52878		0.658297	0.747861
Chr4 p15.31	IgG T0	34.32			H1F0 Promoter	H3K27ac 24h Quisinostat	24.78			H1F0 Promoter	H3K27ac 2h Quisinostat		4.72015	0.3063				Chr4 p15.31	H3K9ac 24h Quisinostat	0.64549		0.803593
Chr4 p15.31	IgG T0	35.04			H1F0 Promoter	H3K27ac 24h Quisinostat	24.44			H1F0 Promoter	H3K27ac 24h Quisinostat		5.57726	0.58855				Chr4 p15.31	H3K9ac 24h Quisinostat	0.6279		0.781694
Chr4 p15.31	IgG 2h Quisinostat	38.02			H1F0 Promoter	IgG T0	N/A			H1F0 Promoter	IgG T0		0.00961	0				Chr4 p15.31	H3K27ac 24h Quisinostat	0.83446		1.03885	1.11074
Chr4 p15.31	IgG 2h Quisinostat	33.83			H1F0 Promoter	IgG T0	N/A			H1F0 Promoter	IgG 2h Quisinostat		0.0073	0.00204				Chr4 p15.31	H3K27ac 24h Quisinostat	1		1.24493
Chr4 p15.31	IgG 2h Quisinostat	35.3			H1F0 Promoter	IgG T0	33.44			H1F0 Promoter	IgG 24h Quisinostat		0.00118	0.00141				Chr4 p15.31	H3K27ac 24h Quisinostat	0.84217		1.04845
Chr4 p15.31	IgG 24h Quisinostat	N/A			H1F0 Promoter	IgG 2h Quisinostat	34.12											Chr4 p15.31	IgG 24h Quisinostat	0		0	0.00259361
Chr4 p15.31	IgG 24h Quisinostat	35.07			H1F0 Promoter	IgG 2h Quisinostat	33.33											Chr4 p15.31	IgG 24h Quisinostat	0.00625		0.00778084
Chr4 p15.31	IgG 24h Quisinostat	N/A			H1F0 Promoter	IgG 2h Quisinostat	N/A											Chr4 p15.31	IgG 24h Quisinostat	0		0
					H1F0 Promoter	IgG 24h Quisinostat	34.7
					H1F0 Promoter	IgG 24h Quisinostat	35.69
					H1F0 Promoter	IgG 24h Quisinostat	40.32											Target	Sample	Expression	Average Input	Expression norm to Input	Average Expression norm to Input
																		H1F0 Promoter	Input T0	0.16427	0.17923	0.916532	1
For a few samples one of the replicates was a significant outlier and was excluded from the analysis																		H1F0 Promoter	Input T0	0.16386		0.914244
																		H1F0 Promoter	Input T0	0.20956		1.16922
																		H1F0 Promoter	H3K9ac T0	0.21003		1.17185	1.11354
																		H1F0 Promoter	H3K9ac T0	0.20122		1.12269
																		H1F0 Promoter	H3K9ac T0	0.18749		1.04609
																		H1F0 Promoter	H3K27ac T0	0.58616		3.27043	3.18723
																		H1F0 Promoter	H3K27ac T0	0.50095		2.79501
																		H1F0 Promoter	H3K27ac T0	0.62663		3.49623
																		H1F0 Promoter	IgG T0	0		0	0.00301289
																		H1F0 Promoter	IgG T0	0		0
																		H1F0 Promoter	IgG T0	0.00162		0.00903867
																		H1F0 Promoter	Input 2h Quisinostat	0.1999	0.18572	1.07635	1
																		H1F0 Promoter	Input 2h Quisinostat	0.17753		0.955901
																		H1F0 Promoter	Input 2h Quisinostat	0.17973		0.967747
																		H1F0 Promoter	H3K9ac 2h Quisinostat	0.83499		4.49596	4.36577
																		H1F0 Promoter	H3K9ac 2h Quisinostat	0.78663		4.23557
																		H1F0 Promoter	H3K27ac 2h Quisinostat	1		5.38445	4.72015
																		H1F0 Promoter	H3K27ac 2h Quisinostat	0.78513		4.22749
																		H1F0 Promoter	H3K27ac 2h Quisinostat	0.84475		4.54851
																		H1F0 Promoter	IgG 2h Quisinostat	0.00106		0.00570752	0.00626391
																		H1F0 Promoter	IgG 2h Quisinostat	0.00174		0.00936894
																		H1F0 Promoter	IgG 2h Quisinostat	0.00069		0.00371527
																		H1F0 Promoter	Input 24h Quisinostat	0.12051	0.12758	0.944584	1
																		H1F0 Promoter	Input 24h Quisinostat	0.14205		1.11342
																		H1F0 Promoter	Input 24h Quisinostat	0.12018		0.941997
																		H1F0 Promoter	H3K9ac 24h Quisinostat	0.83064		6.51074	6.37148
																		H1F0 Promoter	H3K9ac 24h Quisinostat	0.77992		6.11318
																		H1F0 Promoter	H3K9ac 24h Quisinostat	0.82806		6.49052
																		H1F0 Promoter	H3K27ac 24h Quisinostat	0.61329		4.8071	5.57726
																		H1F0 Promoter	H3K27ac 24h Quisinostat	0.68761		5.38964
																		H1F0 Promoter	H3K27ac 24h Quisinostat	0.83374		6.53504
																		H1F0 Promoter	IgG 24h Quisinostat	0.00069		0.00540837	0.00274338
																		H1F0 Promoter	IgG 24h Quisinostat	0.00035		0.00274338
																		H1F0 Promoter	IgG 24h Quisinostat	1e-05		7.83822e-05
