# Supplementary material for: Selective inhibition of cancer cell self-renewal through a Quisinostat-histone H1.0 axis
Source: Nat Commun. 2020 Apr 14;11:1792. doi: 10.1038/s41467-020-15615-z (PMC7156485; doi:10.1038/s41467-020-15615-z)
Supplement: Supplementary file 7 — Source Data File [file 41467_2020_15615_MOESM7_ESM.zip › Figure 2.xlsx]

## Sheet: Figure 2a.1
Quisinostat treatment. Relative cell growth
Elapsed (days)	Elapsed (hours)	HCC1569 DMSO (1)	HCC1569 DMSO (2)	HCC1569 DMSO (3)	HCC1569 DMSO (4)	HCC1569 50nM Quisinostat (1)	HCC1569 50nM Quisinostat (2)	HCC1569 50nM Quisinostat (3)	HCC1569 50nM Quisinostat (4)	HCC1569 25nM Quisinostat (1)	HCC1569 25nM Quisinostat (2)	HCC1569 25nM Quisinostat (3)	HCC1569 25nM Quisinostat (4)	(one-tailed Student’s t-test) 50nM Quisinostat p-value	(one-tailed Student’s t-test) 25nM Quisinostat p-value
0	0	1	1	1	1	1	1	1	1	1	1	1	1
	3	1.0737	1.08921	1.11404	1.13232	0.915995	1.01268	0.889706	0.991021	1.08401	1.06752	1.1201	1.09877
	6	1.13334	1.16282	1.15735	1.17827	0.849788	1.00852	0.84321	1.0123	1.12036	1.1373	1.19552	1.13806
	9	1.1735	1.20545	1.17978	1.21467	0.873266	1.00136	0.817347	1.01363	1.20888	1.18844	1.25286	1.2126
	12	1.22367	1.25888	1.24995	1.26465	0.883336	0.961893	0.866169	1.00439	1.21777	1.22365	1.31857	1.27587
	15	1.26898	1.30069	1.2938	1.31866	0.854043	0.880283	0.889227	0.995737	1.26404	1.234	1.35338	1.29147
	18	1.33007	1.39112	1.38041	1.41799	0.898131	1.01191	0.916154	0.989865	1.26645	1.2908	1.41248	1.33161
	21	1.37771	1.46511	1.4531	1.49788	0.885535	0.991183	0.964581	1.01983	1.3183	1.31094	1.44386	1.37222
1	24	1.45695	1.55574	1.51758	1.59836	0.909929	1.0235	0.919762	1.03238	1.29958	1.30823	1.46451	1.39845
	27	1.50146	1.62883	1.60392	1.65841	0.88805	1.03694	0.950512	1.03575	1.28594	1.3253	1.48457	1.42725
	30	1.55628	1.69954	1.65299	1.71654	0.86225	0.989807	0.926684	0.996808	1.28366	1.37455	1.50291	1.4353
	33	1.61164	1.75345	1.69175	1.78258	0.877155	1.02167	0.936723	1.00919	1.30213	1.38172	1.5006	1.44822
	36	1.68368	1.82914	1.77297	1.84755	0.874072	1.06314	0.933897	1.00644	1.28734	1.33086	1.52666	1.44353
	39	1.74261	1.92537	1.81348	1.92626	0.877163	1.05248	0.944383	0.994786	1.29421	1.34683	1.56201	1.42625
	42	1.81578	2.00073	1.91584	2.00847	0.931215	1.02861	0.937824	1.06011	1.29328	1.368	1.52869	1.41714
	45	1.88561	2.11834	1.97866	2.1074	0.906065	1.00022	0.919207	1.00464	1.27009	1.3721	1.54432	1.38872
2	48	1.9881	2.2271	2.07549	2.17965	0.889768	1.02155	0.952358	0.983518	1.26383	1.34354	1.50453	1.39422
	51	2.09024	2.33652	2.1663	2.25484	0.883329	0.987496	0.958009	1.0172	1.28795	1.36545	1.52417	1.38527
	54	2.19785	2.44288	2.23164	2.362	0.901366	1.02224	0.955894	0.977847	1.27049	1.36545	1.50969	1.39767
	57	2.27722	2.57827	2.32124	2.42915	0.899533	0.951946	0.940205	0.975759	1.24153	1.34423	1.50912	1.40176
	60	2.38628	2.69028	2.40846	2.52706	0.875732	0.97387	0.950533	0.996174	1.25105	1.3466	1.49016	1.40185
	63	2.50374	2.82287	2.50695	2.61793	0.880125	0.97734	0.956882	1.00553	1.25864	1.34064	1.50202	1.39264
	66	2.65111	2.93825	2.5798	2.72909	0.835279	0.851303	0.904501	0.966776	1.23331	1.34496	1.48943	1.4222
	69	2.77562	3.11254	2.70401	2.82274	0.927159	0.980944	0.937163	1.0052	1.24925	1.3985	1.49884	1.42379
3	72	2.89351	3.25615	2.79977	2.93471	0.922891	0.971604	0.952475	1.04356	1.22892	1.36187	1.46929	1.426
	75	3.02882	3.36546	2.91512	3.05819	0.888629	0.979321	0.957141	0.981801	1.22432	1.38921	1.4903	1.43312
	78	3.17956	3.58113	3.01983	3.16971	0.921773	0.962975	0.943451	1.05566	1.25283	1.37396	1.49986	1.41496
	81	3.34984	3.7477	3.13171	3.29582	0.922737	1.00901	0.958628	1.06592	1.24774	1.37609	1.49064	1.43258
	84	3.47154	3.89625	3.25704	3.38683	0.936511	0.992537	0.904902	1.04625	1.26369	1.35699	1.50397	1.4428
	87	3.61897	4.09645	3.35646	3.50668	0.939116	0.954367	0.965041	1.04359	1.25425	1.38161	1.50068	1.45916
	90	3.77288	4.24193	3.47851	3.62799	0.966837	1.00488	0.945304	1.00399	1.24739	1.37857	1.48443	1.45277
	93	3.89049	4.44791	3.59313	3.73166	0.963147	1.03935	0.953262	1.02655	1.27294	1.38979	1.51103	1.47083
4	96	4.06936	4.6876	3.75293	3.87905	0.943435	0.993735	0.976156	1.01037	1.30991	1.39462	1.53015	1.49147
	99	4.22565	4.83356	3.83748	4.00137	0.951145	0.977614	0.990949	1.02468	1.27146	1.39571	1.52423	1.47755
	102	4.38364	5.02445	3.95142	4.11106	0.953291	0.972026	0.967735	1.02364	1.26589	1.43491	1.53208	1.48656
	105	4.54101	5.1783	4.05713	4.2322	0.970693	1.01011	1.00543	0.97107	1.27956	1.41903	1.52355	1.50866
	108	4.6916	5.34576	4.15968	4.34314	0.969577	0.988056	0.976282	1.02525	1.26673	1.4161	1.53714	1.50826
	111	4.84511	5.52526	4.26917	4.44822	0.969722	1.00493	0.980514	1.01535	1.29978	1.4241	1.5361	1.51837
	114	4.9627	5.71068	4.40766	4.57381	0.968959	1.00224	1.00163	0.984102	1.28893	1.40113	1.53612	1.52073
	117	5.08291	5.85429	4.49727	4.68197	0.958499	1.02567	0.979442	1.00053	1.29521	1.42911	1.5551	1.50302
5	120	5.17123	5.98909	4.57096	4.79705	1.02481	1.01377	1.00236	0.980305	1.30126	1.42031	1.56031	1.538
	123	5.29576	6.18122	4.6782	4.87588	1.00992	1.0197	1.01984	1.01721	1.31966	1.43717	1.561	1.50893
	126	5.4144	6.30312	4.74126	4.95388	1.01011	1.02684	1.00675	0.972197	1.32464	1.43358	1.58146	1.52849
	129	5.51558	6.41644	4.81867	5.03651	1.00107	1.04133	1.02477	0.940928	1.30407	1.43702	1.56735	1.51592
	132	5.58027	6.48579	4.90947	5.11611	1.05536	0.976752	1.01828	0.976633	1.31034	1.42992	1.58224	1.53505
	135	5.64392	6.65251	4.97771	5.16716	1.02791	1.00757	1.05822	0.977859	1.31575	1.43762	1.58977	1.55174
	138	5.70973	6.70212	5.03247	5.27188	1.04753	1.03137	1.0533	0.965332	1.34284	1.43559	1.60093	1.57548
	141	5.80692	6.81992	5.07661	5.33725	1.01818	1.02847	1.04787	0.931484	1.32761	1.44342	1.57459	1.56313
6	144	5.89517	6.91721	5.14056	5.39173	1.05136	1.01545	1.07744	0.963334	1.33228	1.43345	1.57842	1.5464
	147	5.9757	6.99479	5.22501	5.46033	1.0547	0.997919	1.07045	0.922174	1.33397	1.44674	1.60301	1.56429
	150	6.061	7.06432	5.27754	5.53677	1.07652	1.02428	1.0703	0.933528	1.35872	1.46298	1.62387	1.578
	153	6.10908	7.15511	5.30052	5.58248	1.09994	1.00024	1.04131	0.903888	1.33956	1.45302	1.60214	1.59809
	156	6.18546	7.20246	5.35918	5.62647	1.05799	1.0096	1.08658	0.9026	1.3342	1.46751	1.61682	1.61699
	159	6.23445	7.28622	5.43023	5.64925	1.05816	0.998876	1.10408	0.862824	1.34585	1.47001	1.60864	1.59809
	162	6.30729	7.36754	5.43847	5.70502	1.05242	1.00289	1.0789	0.851039	1.34253	1.44578	1.62093	1.58452
	165	6.39644	7.40665	5.48833	5.76994	1.05899	0.980844	1.09999	0.906745	1.34039	1.46439	1.62314	1.62659
7	168	6.44728	7.488	5.52981	5.78481	1.05426	0.98589	1.0667	0.912937	1.34913	1.46397	1.63999	1.63476	9.64386e-06	1.84145e-05

## Sheet: Figure 2a.2
Quisinostat removal after 14 days treatment. Relative cell growth
Elapsed (days)	Elapsed (hours)	HCC1569 DMSO (1)	HCC1569 DMSO (2)	HCC1569 DMSO (3)	HCC1569 DMSO (4)	HCC1569 DMSO (5)	HCC1569 DMSO (6)	HCC1569 25nM Quisinostat (1)	HCC1569 25nM Quisinostat (2)	HCC1569 25nM Quisinostat (3)	HCC1569 25nM Quisinostat (4)	HCC1569 25nM Quisinostat (5)	HCC1569 25nM Quisinostat (6)	HCC1569 50nM Quisinostat (1)	HCC1569 50nM Quisinostat (2)	HCC1569 50nM Quisinostat (3)	HCC1569 50nM Quisinostat (4)	HCC1569 50nM Quisinostat (5)	HCC1569 50nM Quisinostat (6)	(one-tailed Student’s t-test) 50nM Quisinostat p-value	(one-tailed Student’s t-test) 25nM Quisinostat p-value
0	0	1	1	1	1	1	1	1	1	1	1	1	1	1	1	1	1	1	1
	6	0.945804	1.15019	1.14393	1.12893	0.711665	1.32212	2.37961	1.78042	0.629327	0.897757	1.15565	0.985591	0.712269	0.876815	2.04514	0.73431	1.06646	1.47733
	12	1.18336	1.50831	1.46415	1.66621	0.869578	1.69757	2.70859	1.50582	0.76486	0.918111	1.3235	0.922706	0.808193	0.944541	1.63321	0.581733	1.62999	0.905661
	18	1.15124	1.31791	1.33051	1.35106	0.684016	1.52629	1.30037	1.60914	0.67043	0.865706	1.1099	0.972528	1.41736	0.754585	1.11839	0.519125	1.03112	1.17703
1	24	1.37293	1.24166	1.51759	1.49365	0.675765	1.70239	1.39488	1.45313	0.658499	0.848938	1.1357	1.0927	1.16474	0.785173	1.13701	0.681066	1.41879	1.04714
	30	1.23867	1.34366	1.83103	1.51686	0.806285	1.86856	2.08102	1.33979	0.931038	0.785487	1.07378	0.785156	0.998993	0.740634	1.03446	0.698832	1.09636	1.0643
	36	1.3411	1.79278	1.70397	1.78906	0.843868	1.99013	1.33267	1.62693	0.740159	0.891613	1.07971	1.34688	0.897777	0.788944	1.125	0.906735	1.00044	0.863352
	42	1.53597	1.55814	1.77235	1.71532	1.03816	1.91051	2.15101	1.37851	0.708806	0.950033	1.0866	0.924767	1.2576	1.05453	1.57293	0.582291	1.32863	0.933074
2	48	1.59513	1.88797	1.84859	2.04189	0.973583	2.7418	1.34047	1.18621	0.824704	0.730302	1.14455	0.758992	0.914609	0.758382	1.449	0.659741	1.32199	0.937956
	54	1.96956	2.05535	1.93139	2.21689	1.24482	2.41403	1.73417	1.36206	0.678299	0.960488	1.19716	0.813883	0.872021	0.780302	1.11906	0.725505	1.0039	1.04359
	60	1.9378	2.33943	2.09975	2.52915	1.01763	2.60548	1.70638	1.14416	0.889482	0.993239	1.32201	1.0112	1.66309	0.759803	1.13613	1.0077	1.07261	1.24575
	66	1.87126	2.18816	2.53569	2.66801	1.09885	2.78124	1.40461	1.39601	0.810785	1.10259	1.30404	1.07302	1.82746	0.730676	1.48643	0.870886	1.5714	1.36945
3	72	2.32156	2.48304	2.39797	2.86453	1.28459	3.36613	1.64236	1.51982	0.870369	1.01493	1.25266	1.12197	0.923368	0.777955	1.02353	1.25943	1.05529	1.73309
	78	2.49642	2.6501	2.6612	2.94245	1.34561	3.30274	2.33295	2.00052	0.850081	0.900605	1.27307	0.972053	0.861505	0.752328	0.791599	0.653577	1.24979	1.31541
	84	2.53311	2.60729	3.12626	3.41087	1.4546	3.62488	1.04303	1.48307	0.77082	0.971313	1.39302	1.0301	0.975479	0.932256	1.56432	0.717359	1.09513	1.25103
	90	2.75186	3.0298	3.58068	4.11399	1.61716	4.05771	1.70378	1.49893	0.816542	0.797038	1.52836	1.00819	0.961171	0.784993	1.2246	0.786484	1.30649	1.08495
4	96	3.21263	2.96273	3.35536	3.97224	1.75003	4.43018	1.23999	1.60066	1.59813	0.975468	1.70363	1.1611	1.25552	0.853855	1.16937	0.632356	1.11542	1.29721
	102	3.34622	3.13407	3.80942	5.20085	1.9145	4.50202	1.30955	1.9201	1.0265	0.851796	1.65145	1.10849	1.02268	0.735075	1.16923	0.855833	0.982307	1.30301
	108	3.49837	3.49704	3.78029	4.47593	1.9183	5.4681	0.992733	2.09316	0.936843	1.0166	1.78924	1.10398	1.28014	0.76171	1.02889	0.788065	1.09885	1.26573
	114	3.86147	3.84834	4.14737	4.99622	2.0957	5.27809	1.09214	2.0656	0.987171	0.931618	1.70636	1.18433	1.29069	0.894927	1.06764	0.930017	1.21559	1.08646
5	120	3.9182	3.95902	4.45452	5.03087	2.44877	5.93556	1.09508	1.7524	1.07973	1.20415	1.8876	0.962771	0.962425	0.817364	1.79866	0.85432	1.01815	1.17912
	126	4.18258	4.35238	4.764	5.41105	2.22834	6.21838	1.71567	1.76953	1.07264	1.01202	2.00821	1.10747	0.932922	0.793254	1.14247	0.786407	1.10023	0.934876
	132	4.63499	4.72903	5.03531	5.62469	2.46391	6.88525	1.43582	1.87099	1.17441	1.28723	1.93556	1.06069	1.42916	0.835606	1.33661	0.839545	1.48746	1.26748
	138	5.03797	4.65299	5.58156	5.89729	2.64677	7.18957	1.25495	2.40765	1.07986	1.27333	1.92971	0.986963	1.16379	0.907715	1.04229	0.644582	1.46392	1.15129
6	144	5.10283	4.94716	5.65359	6.4291	2.78014	7.9285	1.0536	1.93051	1.27148	1.09032	2.05095	1.3067	0.823101	1.00169	1.11333	0.946209	1.72929	1.16471
	150	5.73161	5.45274	6.05825	6.26399	2.90458	8.19582	1.11855	1.96975	1.21586	1.11967	2.21146	1.15324	0.900025	0.827151	1.06343	0.93149	1.25416	1.21911
	156	6.00371	5.40576	6.09946	6.92727	3.01962	8.42579	1.42755	2.28974	1.28339	1.32198	2.09487	1.11598	0.832482	0.893281	1.32898	0.787132	1.11357	1.20284
	162	6.40583	5.64493	6.5118	7.05798	3.23538	9.14612	1.37696	3.07003	1.2714	1.13437	2.45267	1.27317	1.3009	0.867733	1.4606	0.962733	1.13131	1.33502	3.39064e-05	0.000157879

## Sheet: Figure 2b
In Vitro Self Renewal assay
	Group	No. spheres	% of populated wells	TOTAL wells	two-way contingency table analysis and two-tailed Fisher’s exact test p-value
HCC1569	Control	33	34.375	96
	50nM Quisinostat	0	0	96	<0.0001
	25nM Quisinostat	0	0	96	<0.0001
	12.5nM Quisinostat	0	0	96	<0.0001
LXFL 1674 (Lung PDX)	Control	15	15.625	96
	50nM Quisinostat	0	0	96	<0.0001
	25nM Quisinostat	0	0	96	<0.0001
	12.5nM Quisinostat	0	0	96	<0.0001
MAXF MX1 (Mammary PDX)	Control	21	21.875	96
	50nM Quisinostat	0	0	96	<0.0001
	25nM Quisinostat	0	0	96	<0.0001
	12.5nM Quisinostat	0	0	96	<0.0001
PAXF 1997 (Pancreatic PDX)	Control	13	13.5417	96
	50nM Quisinostat	0	0	96	0.0002
	25nM Quisinostat	0	0	96	0.0002
	12.5nM Quisinostat	1	1.04167	96	0.0016

## Sheet: Figure 2f
Tumor Volumen (mm3)
HCC1569		Left side	Right side	Left side	Right side	Left side	Right side	Left side	Right side	Left side	Right side	Left side	Right side	Left side	Right side	one-tailed Student’s t-test
Mice	Treatment	day 0		day 7		day 10		day 14		day 17		day 21		day 24
Mouse 1	Group 1 (Vehicle)	0	0	0	0.5	45.5625	37.044	74.4385	48.668	97.556	83.1875	125.023	97.556	171.5	246.52
Mouse 2	Group 1 (Vehicle)	0	0	0.5	0.5	27.436	58.8245	66.3255	74.4385	83.1875	102.69	92.5965	113.49	119.164	119.164
Mouse 3	Group 2 (5mg/kg Quisinostat)	0	0	0.5	0.5	23.4	7.8125	60.7475	74.36	47.9085	83.1875	67.968	83.1875	28.83	15.68	0.00880186
Mouse 4	Group 2 (5mg/kg Quisinostat)	0	0	0.5	0.5	34.4605	37.044	37.044	51.9115	39.7535	34.4605	48.668	39.7535	78.732	83.1875
Tumor Volumen (mm3)
LXFL 1674 (lung)		Left side	Right side	Left side	Right side	Left side	Right side	Left side	Right side	Left side	Right side	Left side	Right side	Left side	Right side	Left side	Right side	one-tailed Student’s t-test
Mice	Treatment	day 0		day 2		day 5		day 6		day 7		day 9		day 12		day 14
Mouse 1	Group 1 (Vehicle)	0.5	0.5	0.5	4	102.69	108	131.072	137.312	171.5	178.955	470.596	500	578.812	907.924	1000.19	1176.32
Mouse 2	Group 1 (Vehicle)	0.5	0	0.5	0	42.592	0.5	87.808	4	108	4	265.72	4	275.684	4	362.812	13.5
Mouse 3	Group 1 (Vehicle)	4	4	4	4	87.808	97.556	125.023	137.312	237.276	275.684	500	907.924	1203.05	1257.73	1653.97	1620.9
Mouse 4	Group 2 (4mg/kg Quisinostat)	0.5	0.5	0.5	0.5	62.5	87.808	157.216	150.382	143.748	143.748	256	275.684	307.062	329.251	415.292	470.596	0.00168055
Mouse 5	Group 2 (4mg/kg Quisinostat)	0.0625	0.0625	0.0625	0.0625	13.5	13.5	55.296	70.304	70.304	97.556	70.304	70.304	108	113.49	171.5	186.624
Mouse 6	Group 2 (4mg/kg Quisinostat)	0.5	0.0625	0.5	0.5	95.992	13.5	131.587	16.384	149.698	42.592	118.976	62.5	159.79	137.312	320	150.382
Tumor Volumen (mm3)
MAXF MX1 (mammary PDX)		Left side	Right side	Left side	Right side	Left side	Right side	Left side	Right side	Left side	Right side	Left side	Right side	Left side	Right side	Left side	Right side	Left side	Right side	Left side	Right side	Left side	Right side	Left side	Right side	Left side	Right side	Left side	Right side	one-tailed Student’s t-test
Mice	Treatment	day 0		day 2		day 5		day 6		day 7		day 9		day 12		day 14		day 16		day 19		day 21		day 23		day 26		day 28
Mouse 1	Group 1 (Vehicle)	0.0625	0.5	0.0625	0.5	0.5	4	4	27.436	19.652	39.7535	27.436	62.5	55.296	108	74.4385	157.216	108	202.612	178.955	237.276	237.276	246.52	275.684	275.684	428.688	578.812	470.596	629.856
Mouse 2	Group 1 (Vehicle)	0.5	0.5	0.5	0.5	4	4	27.436	23.328	27.436	23.328	42.592	34.4605	62.5	62.5	97.556	92.5965	137.312	102.69	171.5	125.023	219.488	125.023	307.062	137.312	428.688	285.894	740.772	307.062
Mouse 3	Group 1 (Vehicle)	0	0.5	0	0.5	0	13.5	0.5	27.436	0.5	45.5625	0.5	55.296	0.5	83.1875	0.5	137.312	0.5	171.5	0.5	210.938	0.5	237.276	0.5	256	4	318.028	4	389.344
Mouse 4	Group 2 (4mg/kg Quisinostat)	0.5	0	0.5	0	13.5	0	23.328	0.5	25.3265	0.5	34.4605	1.6875	48.668	7.8125	74.4385	4	62.5	0.5	83.1875	0.5	97.556	0.5	74.4385	0.5	150.382	0.5	178.955	0.5	0.000952735
Mouse 5	Group 2 (4mg/kg Quisinostat)	0.5	0.5	0.5	0.5	4	4	13.5	16.384	14.8955	17.9685	23.328	34.4605	16.384	25.3265	13.5	39.7535	37.044	37.044	48.668	51.9115	70.304	87.808	74.4385	78.732	125.023	137.312	131.072	164.255
Mouse 6	Group 2 (4mg/kg Quisinostat)	0.5	0.5	0.5	0.5	4	13.5	16.384	19.652	32	39.7535	39.7535	58.8245	51.9115	70.304	74.4385	97.556	62.5	83.1875	58.8245	70.304	78.732	87.808	92.5965	108	83.1875	108	137.312	113.49
Tumor Volumen (mm3)
PAXF 1997 (Pancreatic PDX)		Left side	Right side	Left side	Right side	Left side	Right side	Left side	Right side	Left side	Right side	Left side	Right side	Left side	Right side	Left side	Right side	Left side	Right side	Left side	Right side	Left side	Right side	Left side	Right side	Left side	Right side	Left side	Right side	Left side	Right side	one-tailed Student’s t-test
Mice	Treatment	day 0		day 2		day 5		day 6		day 7		day 9		day 12		day 14		day 16		day 19		day 21		day 23		day 26		day 28		day 30
Mouse 1	Group 1 (Vehicle)	0	0.5	0	0.5	0.5	0.5	7.8125	10.976	10.976	13.5	16.384	21.4375	27.436	32	45.5625	45.5625	62.5	70.304	87.808	97.556	97.556	137.312	143.748	275.684	157.216	376.785	194.508	470.596	246.52	629.856
Mouse 2	Group 1 (Vehicle)	0	0	0.5	0.5	0.5	0.5	10.976	10.976	12.1945	12.1945	19.652	27.436	21.4375	45.5625	32	70.304	42.592	74.4385	58.8245	92.5965	119.164	131.072	194.508	256	186.624	275.684	219.488	307.062	285.894	389.344
Mouse 3	Group 1 (Vehicle)	0	0	0.5	0.5	4	4	16.384	17.9685	17.9685	19.652	21.4375	27.436	37.044	45.5625	62.5	74.4385	70.304	83.1875	102.69	108	137.312	150.382	143.748	164.255	389.344	500	442.368	562.432	683.815	953.312
Mouse 4	Group 2 (4mg/kg Quisinostat)	0.5	0	0.5	0.5	0.5	0.5	7.8125	7.8125	10.976	10.976	12.1945	12.1945	19.652	19.652	13.5	29.6595	12.1945	37.044	14.8955	102.69	32	70.304	55.296	62.5	87.808	108	131.072	150.382	113.49	178.955	0.00457229
Mouse 5	Group 2 (4mg/kg Quisinostat)	0.0625	0.0625	0.5	0.5	0.5	0.5	10.976	13.5	21.4375	21.4375	23.328	25.3265	27.436	32	51.9115	55.296	58.8245	62.5	70.304	74.4385	66.3255	74.4385	83.1875	97.556	113.49	164.255	157.216	186.624	178.955	202.612
Mouse 6	Group 2 (4mg/kg Quisinostat)	0.5	0.5	0.5	0.5	0.5	0.5	9.8415	10.976	13.5	14.8955	14.8955	16.384	27.436	32	21.4375	25.3265	19.652	19.652	32	29.6595	70.304	78.732	66.3255	70.304	137.312	164.255	119.164	164.255	150.382	194.508
	Outliers (not included on the average calculations)
