# Supplementary material for: Selective inhibition of cancer cell self-renewal through a Quisinostat-histone H1.0 axis
Source: Nat Commun. 2020 Apr 14;11:1792. doi: 10.1038/s41467-020-15615-z (PMC7156485; doi:10.1038/s41467-020-15615-z)
Supplement: Supplementary file 7 — Source Data File [file 41467_2020_15615_MOESM7_ESM.zip › Figure 3.xlsx]

## Sheet: Figure 3a
Bone Marrow stem % Total
	Vehicle			HDACi			two-tailed Student’s t-test
	Mouse 1	Mouse 2	Mouse 3	Mouse 1	Mouse 2	Mouse 3
LT-HSC	0.00068695	0.00030465	0.00092793	0.00050597	0.00040293	0.00080354	0.766943
MPP1	0.00171739	0.00152323	0.00123724	0.00430079	0.00141027	0.00683005	0.162467
MPP2	0.00686955	0.00274181	0.0030931	0.0187211	0.0223628	0.07955	0.142486
MPP3	0.0704129	0.0718964	0.00927931	0.0634998	0.101539	0.231418	0.211008
MPP4	0.19063	0.192536	0.0340241	0.288827	0.235515	0.394536	0.0760911
Colony formation units (bone marrow)
	Control			HDACi			two-tailed Student’s t-test
	Mouse 1	Mouse 2	Mouse 3	Mouse 1	Mouse 2	Mouse 3
CFU-G	14	4	4	29	19	36	0.0255526
CFU-M	20	59	13	55	50	42	0.283234
CFU-GM	6	36	7	35	59	38	0.0895061
BFU-E	0	0	0	0	0	0
CFU-GEMM	0	0	0	1	3	1	0.0667665

## Sheet: Fifure 3c-d
Control mouse 1
Crypt position	Crypt 1 Left	Crypt 1 Right	Crypt 2 Left	Crypt 2 Right	Crypt 3 Left	Crypt 3 Right	Crypt 4 Left	Crypt 4 Right	Crypt 5 Left	Crypt 5 Right	Crypt 6 Left	Crypt 6 Right	Crypt 7 Left	Crypt 7 Right	Crypt 8 Left	Crypt 8 Right	Crypt 9 Left	Crypt 9 Right	Crypt 10 Left	Crypt 10 Right	Total BrdU positive
1	1	0	0	0	1	0	0	0	0	0	0	0	0	0	0	1	0	0	0	0	3
2	1	0	1	1	1	1	0	1	1	1	0	1	0	1	0	0	0	0	0	0	10
3	0	1	0	1	1	1	1	1	1	0	0	0	1	1	1	0	1	0	1	1	13
4	0	0	0	0	0	0	1	0	0	0	1	0	0	0	0	0	0	1	1	0	4
5	0	0	0	0	1	1	0	0	0	0	1	0	0	0	1	1	0	0	1	1	7
6	1	1	0	0	0	1	0	1	0	0	0	0	1	0	0	0	0	0	0	0	5
7	0	1	0	0	0	0	0	1	0	0	0	1	1	1	1	0	0	0	0	0	6
8	0	0	0	1	0	0	1	0	0	0	0	0	0	0	0	0	0	0	0	0	2
9	0	0	1	0	0	0	0	0	0	0	0	0	0	1	0	1	0	0	0	0	3
10	0	0	0	0	0	0	1	0	0	0	0	0	0	0	1	0	0	0	0	0	2
11	0	0	0	0	0	0	0	1	0	0	0	0	0	0	0	0	0	0	0	0	1
12	0	1	0	0	0	0	0	0	0	0	0	0	0	0	0	0	0	0	0	0	1
13	0	0	0	0	0	0	0	0	0	0	0	0	0	0	0	0	0	0	0	0	0
14	0	0	0	0	0	0	0	0	0	0	0	0	0	0	0	0	0	0	0	0	0
15	0	0	0	0	0	0	0	0	0	0	0	0	0	0	0	0	0	0	0	0	0
Total positive cells/ cypt		7		5		8		9		3		4		7		7		2		5
Control mouse 2
Crypt position	Crypt 1 Left	Crypt 1 Right	Crypt 2 Left	Crypt 2 Right	Crypt 3 Left	Crypt 3 Right	Crypt 4 Left	Crypt 4 Right	Crypt 5 Left	Crypt 5 Right	Crypt 6 Left	Crypt 6 Right	Crypt 7 Left	Crypt 7 Right	Crypt 8 Left	Crypt 8 Right	Crypt 9 Left	Crypt 9 Right	Crypt 10 Left	Crypt 10 Right	Total BrdU positive
1	1	1	1	0	0	0	0	0	0	0	0	0	0	0	0	0	0	0	0	0	3
2	1	1	0	0	0	0	0	1	0	0	0	0	0	0	1	0	0	0	0	0	4
3	0	0	1	1	0	0	1	0	0	0	0	0	0	0	0	1	0	0	0	0	4
4	0	0	0	0	0	0	0	0	0	0	1	0	1	1	0	0	0	0	0	0	3
5	0	0	1	0	0	0	1	1	0	1	0	1	1	0	0	0	0	0	0	1	7
6	0	0	1	1	0	0	0	1	1	1	0	0	1	0	0	1	0	0	1	0	8
7	0	0	0	1	0	0	1	1	1	0	0	0	0	0	1	0	1	0	1	1	8
8	0	0	0	0	0	0	1	0	1	0	0	0	1	0	0	0	0	0	0	0	3
9	0	0	0	0	1	0	1	0	1	0	0	1	0	0	0	0	0	0	0	0	4
10	0	0	0	0	0	0	1	0	0	0	0	0	0	0	0	0	0	0	0	0	1
11	0	0	0	0	0	0	0	0	0	0	0	0	0	0	0	0	0	0	0	0	0
12	0	0	0	0	0	0	0	0	0	0	0	1	0	0	0	0	0	0	0	0	1
13	0	0	0	0	0	0	0	0	0	0	0	0	0	0	0	0	0	0	0	0	0
14	0	0	0	0	0	0	0	0	0	0	0	0	0	0	0	0	0	0	0	0	0
15	0	0	0	0	0	0	0	0	0	0	0	0	0	0	0	0	0	0	0	0	0
Total positive cells/ cypt		4		7		1		10		6		4		5		4		1		4
Control mouse 3
Crypt position	Crypt 1 Left	Crypt 1 Right	Crypt 2 Left	Crypt 2 Right	Crypt 3 Left	Crypt 3 Right	Crypt 4 Left	Crypt 4 Right	Crypt 5 Left	Crypt 5 Right	Crypt 6 Left	Crypt 6 Right	Crypt 7 Left	Crypt 7 Right	Crypt 8 Left	Crypt 8 Right	Crypt 9 Left	Crypt 9 Right	Crypt 10 Left	Crypt 10 Right	Total BrdU positive
1	0	1	0	0	0	0	0	0	0	0	0	0	0	0	0	0	0	0	0	0	1
2	1	0	1	0	0	0	0	0	0	0	0	0	0	0	0	0	0	0	0	0	2
3	1	0	0	0	0	0	0	1	1	0	0	0	0	1	0	0	0	0	0	0	4
4	1	0	1	0	0	0	1	1	0	0	1	0	0	0	0	0	1	0	0	1	7
5	0	1	1	1	0	0	0	0	1	0	1	0	0	1	0	0	0	0	0	0	6
6	0	0	1	0	1	1	0	0	1	1	1	0	0	0	0	0	1	0	0	1	8
7	0	0	1	0	0	1	0	0	0	1	1	0	0	1	1	0	1	0	0	1	8
8	0	1	0	1	1	0	0	1	1	1	1	0	0	0	1	1	0	1	0	0	10
9	0	0	0	0	0	0	0	1	0	1	1	0	0	0	1	0	0	1	0	1	6
10	0	1	0	0	0	0	0	1	0	1	1	0	0	1	0	0	0	1	0	0	6
11	0	0	0	0	0	0	0	1	1	0	0	0	0	1	0	0	0	0	0	1	4
12	0	0	0	0	0	0	0	0	1	0	1	0	0	1	0	0	0	0	0	0	3
13	0	0	0	0	0	0	0	0	0	0	1	0	0	0	0	0	0	0	0	0	1
14	0	0	0	0	0	0	0	0	0	0	1	0	0	0	0	0	0	0	0	0	1
15	0	0	0	0	0	0	0	0	0	0	0	0	0	0	0	0	0	0	0	0	0
Total positive cells/ cypt		7		7		4		7		11		10		6		4		6		5
Quisinostat mouse 1
Crypt position	Crypt 1 Left	Crypt 1 Right	Crypt 2 Left	Crypt 2 Right	Crypt 3 Left	Crypt 3 Right	Crypt 4 Left	Crypt 4 Right	Crypt 5 Left	Crypt 5 Right	Crypt 6 Left	Crypt 6 Right	Crypt 7 Left	Crypt 7 Right	Crypt 8 Left	Crypt 8 Right	Crypt 9 Left	Crypt 9 Right	Crypt 10 Left	Crypt 10 Right	Total BrdU positive
1	0	0	0	0	0	0	1	1	0	1	0	0	0	0	0	1	1	0	0	0	5
2	1	0	0	1	0	0	1	0	0	0	0	1	0	0	0	0	0	0	0	0	4
3	0	0	0	0	1	1	0	0	0	0	1	0	0	1	0	0	1	0	0	0	5
4	1	1	1	0	1	1	0	0	0	0	0	1	0	1	1	0	0	0	1	0	9
5	0	0	0	0	0	0	0	0	0	0	0	0	0	0	1	0	0	0	1	0	2
6	0	0	0	0	0	1	0	1	0	0	0	0	1	0	0	1	0	0	0	1	5
7	1	0	1	0	1	1	0	1	0	1	1	1	0	0	0	0	0	0	0	0	8
8	1	0	1	1	0	1	1	0	0	0	0	1	0	0	0	0	0	0	1	0	7
9	1	0	1	0	0	1	0	0	0	0	0	0	0	0	0	0	0	0	0	0	3
10	0	0	1	1	1	1	1	0	0	0	0	0	0	0	0	0	0	0	0	0	5
11	0	0	0	1	1	0	0	0	0	0	0	0	0	0	0	0	0	0	0	0	2
12	0	0	1	0	0	1	0	0	0	0	0	0	0	0	0	0	0	0	0	0	2
13	0	0	0	0	0	0	0	0	0	0	0	0	0	0	0	0	0	0	0	0	0
14	0	0	0	0	0	0	0	0	0	0	0	0	0	0	0	0	0	0	0	0	0
15	0	0	0	0	0	1	0	0	0	0	0	0	0	0	0	0	0	0	0	0	1
Total positive cells/ cypt		6		10		14		7		2		6		3		4		2		4
Quisinostat mouse 2
Crypt position	Crypt 1 Left	Crypt 1 Right	Crypt 2 Left	Crypt 2 Right	Crypt 3 Left	Crypt 3 Right	Crypt 4 Left	Crypt 4 Right	Crypt 5 Left	Crypt 5 Right	Crypt 6 Left	Crypt 6 Right	Crypt 7 Left	Crypt 7 Right	Crypt 8 Left	Crypt 8 Right	Crypt 9 Left	Crypt 9 Right	Crypt 10 Left	Crypt 10 Right	Total BrdU positive
1	0	1	0	0	1	0	1	0	0	0	0	0	0	0	0	0	0	0	0	0	3
2	0	0	1	0	1	1	0	0	0	0	1	0	0	0	0	0	1	0	1	0	6
3	0	0	0	0	1	1	0	0	0	0	0	0	0	0	1	0	0	0	1	0	4
4	1	1	0	1	1	0	0	1	0	1	0	0	0	0	0	1	1	0	0	0	8
5	0	0	0	1	0	1	0	0	0	0	1	0	1	1	1	0	0	0	1	0	7
6	0	0	0	1	0	0	0	1	0	0	0	0	0	0	1	0	1	0	0	1	5
7	0	0	0	0	0	0	0	0	0	1	0	0	0	0	0	0	0	0	0	0	1
8	0	1	0	0	0	0	0	0	0	0	0	0	1	0	1	0	0	0	0	0	3
9	0	1	0	0	0	0	0	0	0	0	0	0	0	0	0	0	0	0	0	0	1
10	0	1	0	0	0	0	0	0	0	0	0	0	0	0	0	0	0	0	0	0	1
11	0	0	0	0	0	0	0	0	0	1	0	0	0	0	0	0	0	0	0	0	1
12	0	0	0	0	0	0	0	0	0	0	0	0	0	0	0	0	0	0	0	0	0
13	0	0	0	0	0	0	0	0	0	0	0	0	0	0	0	0	0	0	0	0	0
14	0	0	0	0	0	0	0	0	0	0	0	0	0	0	0	0	0	0	0	0	0
15	0	0	0	0	0	0	0	0	0	0	0	0	0	0	0	0	0	0	0	0	0
Total positive cells/ cypt		6		4		7		3		3		2		3		5		3		4
Quisinostat mouse 3
Crypt position	Crypt 1 Left	Crypt 1 Right	Crypt 2 Left	Crypt 2 Right	Crypt 3 Left	Crypt 3 Right	Crypt 4 Left	Crypt 4 Right	Crypt 5 Left	Crypt 5 Right	Crypt 6 Left	Crypt 6 Right	Crypt 7 Left	Crypt 7 Right	Crypt 8 Left	Crypt 8 Right	Crypt 9 Left	Crypt 9 Right	Crypt 10 Left	Crypt 10 Right	Total BrdU positive
1	0	1	1	0	0	1	0	0	0	0	0	0	0	1	1	0	1	0	1	1	8
2	0	0	1	1	0	0	0	0	0	0	0	1	0	1	0	0	0	0	0	1	5
3	0	1	0	1	0	0	0	1	0	1	0	0	1	1	1	0	0	0	1	1	9
4	0	1	1	1	0	0	0	1	0	0	0	0	1	0	0	0	0	1	0	1	7
5	1	0	0	1	1	0	0	0	1	1	0	0	0	0	1	0	0	0	0	0	6
6	0	0	1	0	1	0	1	0	0	0	0	0	0	0	0	0	0	1	1	0	5
7	0	0	0	1	1	0	0	0	1	1	0	0	0	0	0	0	1	0	0	0	5
8	0	0	0	0	1	1	0	0	0	0	0	0	0	0	0	0	0	0	0	0	2
9	0	1	0	0	0	0	0	0	0	1	0	0	0	0	0	0	0	0	0	0	2
10	0	0	0	0	1	1	0	0	0	0	0	0	0	0	0	0	0	0	0	0	2
11	0	0	0	0	0	0	0	0	0	0	0	0	0	0	0	0	0	0	0	0	0
12	0	0	0	0	0	1	0	0	0	0	0	0	0	0	0	0	0	0	0	0	1
13	0	1	0	0	0	1	0	0	0	0	0	0	0	0	0	0	0	0	0	0	2
14	0	0	0	0	0	0	0	0	0	0	0	0	0	0	0	0	0	0	0	0	0
15	0	1	0	0	0	0	0	0	0	0	0	0	0	0	0	0	0	0	0	0	1
Total positive cells/ cypt		7		9		10		3		6		1		5		3		4		7
