# Supplementary material for: Selective inhibition of cancer cell self-renewal through a Quisinostat-histone H1.0 axis
Source: Nat Commun. 2020 Apr 14;11:1792. doi: 10.1038/s41467-020-15615-z (PMC7156485; doi:10.1038/s41467-020-15615-z)
Supplement: Supplementary file 7 — Source Data File [file 41467_2020_15615_MOESM7_ESM.zip › Figure 4 .xlsx]

## Sheet: Figure 4a
25nM Quisinostat treatement. Relative cell growth
Elapsed (hours)	HCC1569 DMSO (1)	HCC1569 DMSO (2)	HCC1569 DMSO (3)	HCC1569 DMSO (4)	HCC1569 25nM Quisinostat (1)	HCC1569 25nM Quisinostat (2)	HCC1569 25nM Quisinostat (3)	HCC1569 25nM Quisinostat (4)	HCC1569 H1.0 KD + 25nM Quisinostat (1)	HCC1569 H1.0 KD + 25nM Quisinostat (2)	HCC1569 H1.0 KD + 25nM Quisinostat (3)	HCC1569 H1.0 KD + 25nM Quisinostat (4)
0	1	1	1	1	1	1	1	1	1	1	1	1
6	1.20467	1.16577	1.19965	1.15332	1.24522	1.18274	1.18446	1.16331	1.2212	1.206	1.18144	1.16435
12	1.29084	1.27612	1.3098	1.25542	1.35325	1.2739	1.291	1.25795	1.36653	1.33721	1.31569	1.34254
18	1.38839	1.37639	1.45611	1.38978	1.43729	1.3241	1.33935	1.29354	1.46399	1.46406	1.44534	1.46855
24	1.52563	1.47333	1.59108	1.50491	1.47359	1.37226	1.33324	1.33864	1.55796	1.54842	1.53971	1.55164
30	1.62418	1.58552	1.74166	1.60481	1.48866	1.363	1.35457	1.38249	1.66225	1.65147	1.61861	1.6789
36	1.73624	1.71368	1.8522	1.70863	1.49041	1.41603	1.37957	1.42231	1.74952	1.74262	1.7637	1.78117
42	1.87629	1.88588	2.01006	1.89784	1.48462	1.38318	1.35633	1.40911	1.87302	1.84424	1.86807	1.88344
48	2.05421	2.04564	2.1681	2.10543	1.47178	1.35918	1.33853	1.44533	1.97931	1.94878	1.97481	2.04875
54	2.24548	2.2314	2.38431	2.2993	1.47032	1.3615	1.35155	1.38551	2.08386	2.08302	2.09032	2.13778
60	2.45638	2.42221	2.60334	2.5045	1.48505	1.35036	1.33223	1.35723	2.24957	2.20068	2.18839	2.24026
66	2.7018	2.67472	2.87429	2.72303	1.46222	1.39264	1.30699	1.41206	2.37648	2.31107	2.35057	2.3296
	one-tailed Student’s t-test p-value
Elapsed (hours)	HCC1569 25nM Quisinostat +/- H1.0 KD
66	8.7257e-08

## Sheet: Figure 4b
250nM Abexinostat treatement. Relative cell growth
Elapsed (hours)	HCC1569 DMSO (1)	HCC1569 DMSO (2)	HCC1569 DMSO (3)	HCC1569 DMSO (4)	HCC1569 250nM Abexinostat (1)	HCC1569 250nM Abexinostat (2)	HCC1569 250nM Abexinostat (3)	HCC1569 250nM Abexinostat (4)	HCC1569 H1.0 KD + 250nM Abexinostat (1)	HCC1569 H1.0 KD + 250nM Abexinostat (2)	HCC1569 H1.0 KD + 250nM Abexinostat (3)	HCC1569 H1.0 KD + 250nM Abexinostat (4)
	1	1	1	1	1	1	1	1	1	1	1	1
6	1.11272	1.09198	1.10518	1.08887	1.02288	1.03402	0.984457	1.03603	1.12765	1.12125	1.12304	1.11349
12	1.17393	1.16403	1.20041	1.17876	1.03308	1.00927	1.03033	1.01957	1.25311	1.2597	1.25149	1.25947
18	1.25777	1.26833	1.32996	1.30108	1.03666	1.0173	0.946741	1.00263	1.3744	1.3454	1.35384	1.3513
24	1.37817	1.39222	1.47353	1.4345	1.01154	1.00358	0.971268	0.972935	1.50725	1.47742	1.48747	1.48639
30	1.47422	1.5167	1.61321	1.56548	0.981952	0.977663	0.901046	0.946202	1.62489	1.61906	1.60329	1.59232
36	1.59587	1.63625	1.77983	1.70905	0.966474	0.954823	0.936844	0.963099	1.74603	1.74443	1.75045	1.7204
42	1.75449	1.77952	1.97081	1.88372	0.962489	0.979002	0.930163	0.937605	1.85969	1.88809	1.86854	1.84226
48	1.89858	1.95899	2.17405	2.09042	0.957181	0.942793	0.924062	0.94049	1.97527	1.97813	1.98682	1.94412
54	2.06939	2.1253	2.40832	2.31008	0.946399	0.932493	0.919504	0.904562	2.06505	2.0466	2.06308	2.06031
60	2.22705	2.2866	2.62982	2.52143	0.931225	0.935932	0.859213	0.902598	2.18535	2.18829	2.1403	2.13823
66	2.38089	2.45209	2.87343	2.7393	0.935358	0.942387	0.910766	0.923267	2.2694	2.26267	2.25076	2.20928
	one-tailed Student’s t-test p-value
Elapsed (hours)	HCC1569 250nM Abexinostat +/- H1.0 KD
66	7.75066e-11

## Sheet: Figure 4c
In vitro self renewal assay
HCC1569	Group	No. spheres	% of populated wells	TOTAL wells	three-way contingency table analysis and two-tailed Fisher’s exact test p-value
	Control	38	39.5833	96
	Quisinostat	0	0	96	<0.0001
	Quisinostat+ H1.0 KD	19	19.7917	96	<0.0001

## Sheet: Figure 4d
Tumor volume (mm3)
			Left side	Right side	Left side	Right side	Left side	Right side	Left side	Right side	Left side	Right side	Left side	Right side	Left side	Right side	Left side	Right side	Left side	Right side	Left side	Right side	one-tailed Student’s t test compare with vehicle	one-tailed Student’s t test compare +/- DOX + Quisinostat
	Mice	Treatment	day 0		day 7		day 10		day 14		day 17		day 21		day 24		day 28		day 31		day 35
	Mouse 1	Group 3 (4mg/kg Quisinostat + H1.0 KD)	0	0	0.5	0.5	55.296	74.4385	66.3255	97.556	78.732	108	87.808	157.216	125.023	186.624	137.312	194.508	157.216	202.612	164.255	219.488	0.263932	0.00229118
	Mouse 2	Group 3 (4mg/kg Quisinostat + H1.0 KD)	0	0	0.5	0	45.5625	4	70.304	13.5	87.808	25.3265	125.023	32	131.072	32	137.312	32	150.382	62.5	164.255	78.732
	Mouse 3	Group 3 (4mg/kg Quisinostat + H1.0 KD)	0	0	0.5	0.5	108	35.84	137.312	72.111	164.255	92.16	186.624	103.75	194.508	105	210.938	141.288	228.267	142.97	246.52	146.334
	Mouse 4	Group 3 (4mg/kg Quisinostat + H1.0 KD)	0	0	0.5	0.5	70.304	36.936	92.5965	47.2	108	55.566	131.072	68.85	143.748	81.733	157.216	110.412	164.255	111.925	178.955	114.95
	Mouse 5	Group 2 (4mg/kg Quisinostat)	0	0	0.5	0.5	78.732	54.4	137.312	72.6	143.748	73.568	87.808	56.3135	87.808	56	131.072	37.376	113.49	39.936	150.382	38.44	0.000292204
	Mouse 6	Group 2 (4mg/kg Quisinostat)	0	0	0.5	0.5	58.8245	51.9115	87.808	78.732	87.808	83.1875	83.1875	78.732	87.808	97.556	92.5965	74.4385	102.69	97.556	125.023	108
	Mouse 7	Group 2 (4mg/kg Quisinostat)	0	0	0.5	0.5	32	48.668	42.592	74.4385	48.668	83.1875	48.668	55.296	55.296	62.5	42.592	70.304	58.8245	66.3255	55.296	92.5965
	Mouse 8	Group 2 (4mg/kg Quisinostat)	0	0	0.5	0	74.4385	4	48.672	27.436	52.8	32	56.3945	34.4605	54.684	29.6595	65.8125	29.6595	63.888	29.6595	54.684	32
	Mouse 9	Group 1 (Vehicle)	0	0	0.5	0.5	92.5965	83.1875	108	102.69	113.49	113.49	125.023	125.023	143.748	150.382	150.382	157.216	150.382	150.382	171.5	186.624
	Mouse 10	Group 1 (Vehicle)	0	0	0.5	0.5	62.5	25.3265	74.4385	74.4385	78.732	78.732	55.296	83.1875	62.5	111.476	104.284	108	137.312	125.023	164.255	164.255
	Mouse 11	Group 1 (Vehicle)	0	0	0.5	0.5	48.668	42.592	55.296	55.296	62.5	74.4385	66.3255	83.1875	92.5965	108	108	125.023	119.164	131.072	125.023	137.312
	Mouse 12	Group 1 (Vehicle)	0	0	0.5	0.5	55.296	83.1875	74.4385	102.69	87.808	119.164	119.164	150.382	131.072	164.255	210.938	186.624	202.612	210.938	256	237.276

## Sheet: Figure 4f
In vivo self renewal assay
Treatment	Injected cells	Injections	Outgrowth
CONTROL	10000	6	6
CONTROL	1000	6	0
CONTROL	100	6	0
CONTROL	10	6	0
Quisinostat + H10KD	10000	6	4
Quisinostat + H10KD	1000	6	0
Quisinostat + H10KD	100	6	0
Quisinostat + H10KD	10	6	0
Quisinostat	10000	6	1
Quisinostat	1000	6	0
Quisinostat	100	6	0
Quisinostat	10	6	0
ELDA
Group	Lower	Estimate	Upper
CONTROL	10511	4341	1793
QUISINOSTAT + H1.0 KD	434403	61525	8714
QUISINOSTAT	29276	10912	4067
FREQUENCY OF SELF-RENEWING CELLS
CONTROL	0.000230362
QUISINOSTAT + H1.0 KD	1.62536e-05
QUISINOSTAT	9.16422e-05
