# Supplementary material for: Selective inhibition of cancer cell self-renewal through a Quisinostat-histone H1.0 axis
Source: Nat Commun. 2020 Apr 14;11:1792. doi: 10.1038/s41467-020-15615-z (PMC7156485; doi:10.1038/s41467-020-15615-z)
Supplement: Supplementary file 7 — Source Data File [file 41467_2020_15615_MOESM7_ESM.zip › Figure 5.xlsx]

## Sheet: Figure 5b
Number of Quisinostat-responsive genes
	DMSO vs 30 min Quisinostat			DMSO vs 1h Quisinostat			DMSO vs 3h Quisinostat			DMSO vs 10h Quisinostat
geneID	log2FoldChange		geneID	log2FoldChange		geneID	log2FoldChange		geneID	log2FoldChange
EGR1	-2.75997		EGR1	-4.55762		DLL4	-3.23756		NCAM1	-5.28523
FOS	-1.30347		FOS	-2.1288		SSTR2	-3.12372		VWA5B2	-5.25663
NME1-NME2	-1.15068		KCNJ16	-1.08126		FAM46C	-2.94197		CNTNAP2	-5.11694
KCNJ16	-1.10056		HNF4G	-1.04241		PLAG1	-2.83224		SLFN11	-4.91778
HNF4G	-0.999137		GLIS1	-1.02823		MXD1	-2.7579		ST3GAL5	-4.88248
PDE4B	-0.976051		CHRM1	-0.975875		LOC148709	-2.70621		COL4A4	-4.43517
CHRM1	-0.926722		NR3C2	-0.961978		EGR2	-2.69067		SLAIN1	-4.37105
PPIAL4G	-0.918596		RNF39	-0.940429		SLFN11	-2.57396		ANO5	-4.345
MIRLET7BHG	-0.865269		IGFL1	-0.9247		ZNF540	-2.41823		COL5A3	-4.30204
KLRG1	-0.856		KLRG1	-0.902584		PCDH9	-2.41175		SLC17A7	-4.29554
ABCA1	-0.84585		LOC101928674	-0.891887		SLC2A4	-2.32872		ITIH5	-4.29267
NR3C2	-0.84415		FOSB	-0.885204		TCAF2	-2.31353		MAP1A	-4.26717
MAP2K6	-0.843764		IER2	-0.883307		PLCXD2	-2.2673		SEC14L5	-4.1161
BMF	-0.824081		RGMA	-0.863337		SYBU	-2.25395		SYBU	-4.10136
RHPN1	-0.814294		HCAR2	-0.861979		PGM2L1	-2.23265		ACBD7	-4.06671
EFNA1	-0.783983		PDE4B	-0.857291		SMIM10L2B	-2.18953		C7orf57	-4.01086
VAV3	-0.767568		SRGAP3	-0.838557		ST3GAL5	-2.18308		BMP6	-4.00901
SRGAP3	-0.753137		JUNB	-0.817203		NR4A3	-2.18235		MAN1C1	-3.99776
ARC	-0.741233		PLEKHS1	-0.808127		DENND2C	-2.15937		CRISPLD2	-3.97907
PDE3A	-0.73382		PIF1	-0.783075		RAB3A	-2.15492		ABCD2	-3.93282
NPIPA5	-0.720177		TBC1D8-AS1	-0.777244		RGS16	-2.15412		SPTB	-3.86962
STAT2	-0.715623		ABCA1	-0.772924		MAP3K13	-2.14633		DNER	-3.82601
LOC154761	-0.709783		LOC100507634	-0.772875		LOC154761	-2.12241		VGLL3	-3.81808
SOCS3	-0.700711		BMF	-0.771966		MAP1A	-2.12108		TPPP	-3.8094
SLC28A3	-0.684824		KLF10	-0.765519		FRMD4B	-2.11566		CHST1	-3.80011
RGMA	-0.676343		MUC15	-0.751082		HEY1	-2.09692		PRND	-3.79752
EYA4	-0.673397		ARC	-0.743328		FOSB	-2.07634		DPF3	-3.79271
SCN1A	-0.67096		MNT	-0.736468		ACER2	-2.07137		SSTR2	-3.78479
GSDMC	-0.639409		DUSP1	-0.736315		MYB	-2.04462		HLA-DMB	-3.76284
PIF1	-0.638164		STAC2	-0.726681		CCDC184	-2.02178		GAB2	-3.76211
DEPTOR	-0.6344		ZNF580	-0.720312		SNAI1	-2.02097		TMEM178B	-3.7574
ADCY7	-0.629752		ZFP36	-0.716909		FLRT3	-2.0064		ILDR2	-3.75202
STAC2	-0.628627		VAV3	-0.715472		YPEL2	-2.00403		TUBA1A	-3.75041
CXCL10	-0.619877		LOC154761	-0.700022		TMEM169	-1.98297		PLCL1	-3.74773
TTLL1	-0.61883		CASP1	-0.697439		AKAP5	-1.95902		HPCAL4	-3.74248
SIX5	-0.608183		MAP2K6	-0.68405		TPPP	-1.95591		C14orf37	-3.72525
MNT	-0.607404		EFNA1	-0.676587		SNAI3	-1.90558		NOVA2	-3.71056
FZD2	-0.60442		EDN2	-0.670126		CXCR4	-1.89423		SLC7A8	-3.68748
TTN	-0.598669		STAT2	-0.669893		KBTBD8	-1.87925		SSBP2	-3.68215
ATP6V1C2	-0.597855		GABPB2	-0.662272		ZNF225	-1.8777		SYT5	-3.67181
ZNF90	-0.591298		LINGO2	-0.655327		THSD1	-1.86244		SYT11	-3.65155
FAN1	-0.590343		TMEM198B	-0.655257		EFNB2	-1.86028		DNAJC12	-3.64838
TSC22D1	-0.583037		PNRC1	-0.652794		CCDC96	-1.85596		OTUD7A	-3.64219
RBM43	-0.581438		ATP6V1C2	-0.646631		NIM1K	-1.84591		GPR155	-3.62699
EDN2	-0.577682		LOC441454	-0.638382		PCDH10	-1.84588		PPM1E	-3.62227
FIBIN	-0.574326		CITED2	-0.635451		PER1	-1.84112		SYP	-3.62029
NEAT1	-0.569062		PCDH10	-0.623547		ZNF224	-1.83124		FAM46C	-3.5971
STON1	-0.565977		CXCL10	-0.619324		ARL4D	-1.81584		NIM1K	-3.58334
ABCB6	-0.564644		RHPN1	-0.61891		FOS	-1.80119		ACHE	-3.57818
TRIM45	-0.562937		UBALD2	-0.614083		KLHL28	-1.79537		DDIT4L	-3.51395
RECQL5	-0.555125		PRIMA1	-0.613838		RASD2	-1.7944		CACNA1G	-3.5054
ANKRD36	-0.551865		SH3D21	-0.613144		EGR1	-1.7906		KIAA1324L	-3.49909
PARP10	-0.543313		IDUA	-0.611252		DYRK3	-1.78394		SH3BGRL2	-3.49323
GAS2	-0.541002		LINC00886	-0.610408		HEY2	-1.78335		LRP2	-3.47239
PNRC1	-0.538526		OPRL1	-0.60672		NR4A2	-1.78245		PRUNE2	-3.41095
ALAD	-0.536451		CTGF	-0.602661		STX11	-1.77022		KHK	-3.40725
COQ8A	-0.526155		VGF	-0.594761		FZD4	-1.75859		SLITRK5	-3.38751
ARHGEF19	-0.520677		WDR19	-0.593723		ACBD7	-1.7442		AKR1C3	-3.38735
COL4A5	-0.518841		SLC24A3	-0.592065		RGS2	-1.72675		KITLG	-3.37853
PLEKHS1	-0.517357		PCLO	-0.591088		CCDC160	-1.7157		SCNN1G	-3.375
PGGHG	-0.511185		PPP1R15A	-0.58833		SGTB	-1.70986		FLRT3	-3.37319
NREP	-0.510352		STON1	-0.586528		SH2D3C	-1.69599		SERPINI1	-3.36957
PIGBOS1	-0.50895		LINC00673	-0.585262		CD274	-1.69373		EFCAB12	-3.3586
TMEM198B	-0.504269		BTN3A1	-0.583372		ZNF10	-1.67796		CORO1A	-3.3507
DMRTA1	-0.504073		TBCK	-0.580105		NXPH3	-1.6766		LOC728392	-3.3417
JAK3	-0.500068		KSR1	-0.575603		GHET1	-1.67544		GRIA2	-3.33498
XRRA1	-0.499649		KIFC2	-0.570018		SPRY1	-1.67451		HES7	-3.32588
FAM193B	-0.497892		AFMID	-0.56712		VAMP1	-1.66671		NAP1L3	-3.32407
MUC15	-0.497778		FZD2	-0.566003		BMT2	-1.64117		SLCO4C1	-3.3156
OSER1-AS1	-0.495093		XRRA1	-0.565662		WDR47	-1.63831		HRH3	-3.30949
HOOK2	-0.488822		RBBP8NL	-0.565534		PAG1	-1.63278		ZNF540	-3.30378
BDH1	-0.486986		RBM43	-0.564186		C2orf15	-1.62161		MTSS1	-3.29343
RBBP8NL	-0.486839		ADCY7	-0.563817		ZNF703	-1.61588		PLAG1	-3.29006
TBCK	-0.486814		CASP14	-0.560936		ARC	-1.59505		GHET1	-3.28505
ZNF75D	-0.48415		C19orf54	-0.556542		CCDC110	-1.59371		FA2H	-3.27045
D2HGDH	-0.483315		DUSP6	-0.55649		TMEM151A	-1.59122		SLC22A23	-3.26405
METAP1D	-0.478872		NDUFA6-AS1	-0.553631		DUSP10	-1.58947		CCDC110	-3.25859
PAN2	-0.478084		SYNGAP1	-0.550687		CDK5R2	-1.58846		MAK	-3.25804
SOX4	-0.478045		TRERF1	-0.549383		ARID3B	-1.58642		AMPH	-3.24481
ANKRD36B	-0.477233		GHR	-0.545598		BMF	-1.58253		EFCAB1	-3.24443
TRERF1	-0.477144		TTC28	-0.54397		DUBR	-1.57901		NELL2	-3.23209
NAIP	-0.475391		ALAD	-0.543571		STC1	-1.57793		ABCB1	-3.22326
BAHCC1	-0.47401		TSC22D1	-0.54176		KLF4	-1.57561		ROPN1L	-3.22237
SLC24A3	-0.471551		CITED4	-0.53917		RHEBL1	-1.57101		RUNDC3B	-3.222
DHRS3	-0.467838		ZNF628	-0.537532		TRIM52	-1.55069		CPA4	-3.20109
ARHGEF4	-0.465644		NREP	-0.536498		ZNF420	-1.5427		ZBTB8B	-3.19649
PSMG3-AS1	-0.463672		KIZ	-0.528786		FGF9	-1.54056		SLC4A8	-3.19645
DIS3L2	-0.462523		CCNL1	-0.525776		ZNF615	-1.53795		LRCH2	-3.18473
C4B	-0.46144		APC2	-0.525406		SEMA6A	-1.53549		PAIP2B	-3.16957
C4B_2	-0.46144		SCN1A	-0.523799		NUAK2	-1.52656		THBS2	-3.1502
RXRB	-0.460823		HNRNPH2	-0.522397		EFNA3	-1.5251		SPNS2	-3.14012
PCLO	-0.459376		TCAF2	-0.520627		DACT3	-1.51986		CASC1	-3.13725
ASAP3	-0.458593		SOX12	-0.519593		EGR3	-1.51749		EPPK1	-3.11809
BIVM	-0.4542		EYA4	-0.51662		PIM2	-1.51628		DLL4	-3.11325
NMRK1	-0.45375		FANCE	-0.514762		TUFT1	-1.51602		PCDH9	-3.11108
MGAT3	-0.453112		CALCOCO1	-0.508594		ZNF850	-1.50778		KIAA0319	-3.09564
RALGAPA2	-0.451471		R3HDM2	-0.508123		BBS12	-1.49975		AREG	-3.08496
PRPF40B	-0.448351		CDC25B	-0.505907		CCDC112	-1.49567		C2orf81	-3.08112
RWDD2B	-0.445902		IRX5	-0.50402		P2RY2	-1.48177		LRRIQ1	-3.07729
RSAD1	-0.443366		SIX5	-0.503091		HBEGF	-1.47438		TMEM47	-3.06249
PEX6	-0.443207		UBALD1	-0.50275		SLC25A27	-1.47336		NEBL	-3.05698
HBP1	-0.44199		BAHCC1	-0.502601		TEC	-1.46722		STC1	-3.05613
ST8SIA1	-0.44153		SIX2	-0.498031		GLRX	-1.45276		ZNF204P	-3.05423
EEF2K	-0.439697		PARP10	-0.49667		NAP1L3	-1.44128		MUC3A	-3.046
UNC13B	-0.437921		RASA3	-0.491563		KHK	-1.43877		RAI2	-3.04542
LZTR1	-0.431699		RFX2	-0.490266		NRN1	-1.4327		SH3GL2	-3.03557
CYP1B1	-0.428783		HPDL	-0.490154		ELL3	-1.43211		SLC2A4	-3.03396
ADCYAP1R1	-0.428688		COL4A5	-0.489397		FAM43A	-1.43051		IQUB	-3.01948
KIFC2	-0.423026		ZNF737	-0.488927		KITLG	-1.42824		ACVR1C	-3.0162
ALPK1	-0.420778		SRSF5	-0.488913		DUSP5	-1.42363		PCP4L1	-3.01501
NBEAL2	-0.420499		COQ8A	-0.486384		CASTOR2	-1.42136		GMNC	-3.0072
FLVCR2	-0.418519		DHRS3	-0.484977		AHR	-1.41903		SH3GL3	-2.99979
CTC1	-0.418376		BCOR	-0.484775		FRAT1	-1.41878		ATP1B2	-2.99425
KLF12	-0.418094		RTN4RL1	-0.48462		DNAJC12	-1.41836		ATRNL1	-2.99259
ARHGEF10L	-0.417418		TLR5	-0.484381		ABCA1	-1.418		BEX5	-2.98809
PARP16	-0.417164		CLUAP1	-0.481382		CFAP58-AS1	-1.41796		GMPR	-2.98252
PLCE1	-0.416995		BDH1	-0.480735		MOAP1	-1.41486		RCAN2	-2.97771
UHRF2	-0.415506		YPEL3	-0.479679		MFSD2A	-1.41273		FCHO1	-2.97118
C2orf72	-0.414419		SEMA6C	-0.478481		TCAF2P1	-1.40389		LONRF3	-2.96409
LOC100507642	-0.414075		RECQL5	-0.477479		MEGF9	-1.39415		MAPT	-2.96162
CDC25B	-0.411473		JAK3	-0.476814		POU3F1	-1.39407		PRSS35	-2.96044
BRD8	-0.410048		ALDH3B2	-0.476179		RNF122	-1.39144		TUBB2B	-2.94927
TTC28	-0.409271		ARID5B	-0.476136		IQUB	-1.38493		CD274	-2.94727
GLRX	-0.406041		NRXN2	-0.47565		FGD6	-1.3819		ZDHHC11B	-2.94405
ULK3	-0.405932		KLF11	-0.474326		ITPRIP	-1.38071		ABAT	-2.94138
PPFIA3	-0.405824		KAT6B	-0.472062		MAFB	-1.38053		PDGFRL	-2.93002
SCAPER	-0.405742		CEBPD	-0.471892		CORO1A	-1.37954		ADGRL2	-2.92772
HSPBAP1	-0.405405		IER3	-0.468799		TNFSF9	-1.37525		CXCR4	-2.9262
TEX15	-0.404468		NUDT3	-0.466673		CDKN1A	-1.37518		COX6B2	-2.92577
CLCN4	-0.403633		FADS3	-0.466179		CIART	-1.3743		STX11	-2.92471
CEP152	-0.40259		GSTA4	-0.465967		ZNF204P	-1.37082		TTLL7	-2.92024
CALCOCO1	-0.400487		LAIR1	-0.46552		ARRDC4	-1.37033		CHRNB2	-2.91528
KLF9	-0.397332		PRPF40B	-0.465149		ZNF620	-1.36974		CCDC184	-2.90309
CITED2	-0.395756		TEX15	-0.46264		KLHL26	-1.36908		PHOSPHO1	-2.90201
FBXL20	-0.394529		DIS3L2	-0.460867		TMEM86A	-1.36642		AHNAK2	-2.88683
ARID5B	-0.394036		SOX4	-0.458969		TUBA1A	-1.36265		ZBTB7C	-2.86472
ST6GAL1	-0.39276		ZNF608	-0.458848		LOC100506127	-1.36224		GDPD1	-2.86249
IFT80	-0.392732		PLEKHG5	-0.457923		ZNF57	-1.35798		ELMOD1	-2.8603
FBF1	-0.39028		PTPN6	-0.457246		SOX2	-1.35137		SNCA	-2.85243
JUNB	-0.389012		PIK3C2G	-0.455871		PLEKHF1	-1.34758		FAM49A	-2.84628
RASA3	-0.387522		ARRDC3	-0.455399		GAB2	-1.34714		HSD17B11	-2.8425
ADGRG6	-0.386535		METAP1D	-0.454735		ZNF792	-1.34581		NPY1R	-2.83754
SAP30	-0.385175		FBXL20	-0.453806		CHRM4	-1.34049		MCTP1	-2.83619
FANCE	-0.383632		ARL17A	-0.453764		SLC25A25	-1.33249		TNIK	-2.83514
ATM	-0.383161		ROGDI	-0.453222		OPRK1	-1.33058		TUBB4A	-2.83153
IRF2BPL	-0.379169		FRY	-0.452148		CDKN2D	-1.32304		HLA-DQB1	-2.83131
VGF	-0.378863		ZNF90	-0.451158		ZNF284	-1.3205		LOC148709	-2.80978
PIK3C2B	-0.376507		EYA2	-0.450422		RNF144B	-1.32018		CDK5R2	-2.7989
THADA	-0.376051		ELP4	-0.447793		IL12A	-1.31734		CR2	-2.79692
GAS5	-0.375195		CYP1B1	-0.446402		BTN2A2	-1.31575		CHRM4	-2.79082
PIBF1	-0.37494		SLC6A9	-0.445782		FAM214B	-1.30933		EPHA7	-2.78611
KLHL24	-0.374344		LOC100129034	-0.443335		TMCC2	-1.30734		PMEL	-2.77976
EXOC6B	-0.373885		KIF20A	-0.441214		TRIM36	-1.30716		PGM2L1	-2.77895
CLUAP1	-0.373114		KIAA1549L	-0.441211		ANG	-1.30293		SLC25A42	-2.77742
ZBTB17	-0.371792		NR1D1	-0.440179		RAB30	-1.30127		ANKRD35	-2.77503
BBS2	-0.371218		ST6GAL1	-0.438849		PIK3R1	-1.30011		B3GALT1	-2.77258
FANCL	-0.371057		FIBIN	-0.438275		GPR37	-1.29998		LOC154761	-2.76935
TRIB2	-0.370531		NDRG1	-0.438086		TMEM74	-1.29699		SUSD4	-2.76523
FGFR2	-0.368823		SLC38A3	-0.438079		ELOVL4	-1.29681		TCAF2	-2.76297
SYNGAP1	-0.366002		ARHGEF19	-0.437863		S1PR3	-1.29347		DRD2	-2.7603
NDRG1	-0.365444		GEMIN8	-0.437507		ZNF345	-1.28876		ZMYND10	-2.75182
ANKZF1	-0.363507		TWIST2	-0.436428		ZNF77	-1.28475		P2RY2	-2.75081
ZNF558	-0.363458		SOBP	-0.436209		MEIS1	-1.28255		NRCAM	-2.75058
IER2	-0.358138		PARP9	-0.433514		DBP	-1.27628		SRGAP3	-2.74813
LINC00461	-0.357089		STAT6	-0.432503		CFAP69	-1.27529		KCNB1	-2.74726
PTPN6	-0.356576		KLF9	-0.4325		ADRB1	-1.268		SH2D3C	-2.74649
TSNARE1	-0.356471		ZNF469	-0.43191		LCA5	-1.26772		OPRK1	-2.74051
TONSL	-0.355881		C19orf66	-0.431855		C16orf87	-1.26435		ARC	-2.73848
MAGI1	-0.353231		F5	-0.430839		GTF2B	-1.26399		BIK	-2.73338
XPC	-0.353141		LINGO1	-0.430547		NATD1	-1.26371		PLA2G4A	-2.72423
KIF20A	-0.351423		LRRC20	-0.428793		ANKRD34A	-1.26255		RORB	-2.72405
GIGYF1	-0.350858		ABCB6	-0.427616		CRY2	-1.25835		TNFRSF11A	-2.72045
PDE6D	-0.349854		SOS1	-0.425518		PRICKLE1	-1.25687		CLGN	-2.71803
ESPL1	-0.347041		38231	-0.425475		GNRHR2	-1.2539		PROX1	-2.71538
TECPR1	-0.346808		TONSL	-0.425204		ST7-AS1	-1.25201		CAMK4	-2.70368
KIZ	-0.344599		CDHR5	-0.424464		PLK3	-1.25036		NCALD	-2.68875
GPR89B	-0.343942		LPCAT4	-0.422223		VASN	-1.24943		CAMKV	-2.67465
ATG2A	-0.343599		UBE2D1	-0.419939		PLEKHO2	-1.24794		WDR19	-2.67368
KLC4	-0.342794		NCOA7	-0.419381		HLA-L	-1.24629		NRN1	-2.6688
GTF2IP1	-0.340668		EPS8L2	-0.418169		ZNF184	-1.24526		YPEL1	-2.66214
STAT6	-0.340064		IQCA1	-0.415857		FOXO1	-1.24493		SMIM10L2B	-2.66043
DBF4B	-0.3397		ARHGEF10L	-0.414275		JADE1	-1.23525		RNASE4	-2.66034
ARL17A	-0.33889		NAIP	-0.413808		B3GNT2	-1.23432		RSPO2	-2.65242
LINC00673	-0.338595		WASH2P	-0.411924		CHRM1	-1.23371		SLC4A10	-2.64771
ZBED6	-0.338582		MAGI1	-0.411079		FLJ39095	-1.23126		HID1	-2.64762
PARP9	-0.338252		RBM47	-0.410669		FAM110C	-1.2286		DUBR	-2.64183
AMOT	-0.336125		LZTR1	-0.409136		ZNF222	-1.22783		GPR160	-2.64166
C19orf66	-0.336096		CEP152	-0.408033		NRARP	-1.22679		RTKN2	-2.63911
COMMD3	-0.335816		BRD8	-0.40677		ZNF70	-1.22642		ARFGEF3	-2.63819
TLE1	-0.330858		UNC13B	-0.405506		RNASE4	-1.22613		ARG2	-2.63329
BBS4	-0.327947		ZIC2	-0.404072		NPY1R	-1.22561		KIF5C	-2.63084
SLC35A1	-0.327059		CECR7	-0.403457		FAM212A	-1.22212		TSPAN5	-2.6239
DTX4	-0.326573		SOD3	-0.402149		PTGER4	-1.21935		KCNMB4	-2.62141
CECR7	-0.326405		TSHZ1	-0.401172		TIPARP	-1.21655		SOX11	-2.61519
JMY	-0.326366		ATXN7L1	-0.399987		RASGEF1B	-1.21608		BTBD11	-2.6084
AARS2	-0.325819		TFAP4	-0.398409		MYZAP	-1.21584		PLCXD2	-2.60468
ZNF76	-0.325596		SSBP3	-0.396042		ZNF823	-1.21264		ABCG2	-2.5951
KANK1	-0.325177		EEF2K	-0.394019		PAIP2B	-1.21092		GLRX	-2.59357
CELF2	-0.325032		PLCE1	-0.393378		PIK3IP1	-1.20652		SLC5A1	-2.59202
MUM1	-0.322962		FOXC1	-0.39262		EEPD1	-1.19819		NCCRP1	-2.58677
METTL3	-0.322559		ANKRD36B	-0.392497		FLJ20021	-1.19601		CCM2L	-2.58632
KIAA1549L	-0.321613		CDK11B	-0.391335		RCOR2	-1.1944		RNFT2	-2.58158
EPS8L2	-0.320786		IFITM1	-0.390648		KLHL24	-1.1937		RSPH4A	-2.57514
ARHGAP45	-0.320062		ANKZF1	-0.390507		NKX3-1	-1.18938		RASD2	-2.57229
TNFAIP3	-0.319977		KANK1	-0.388685		SOWAHA	-1.18229		ABLIM2	-2.56762
DMXL2	-0.319221		KDM4C	-0.387754		RHOV	-1.18228		PPP4R4	-2.56573
FBXL6	-0.31914		KLF12	-0.386937		RAB8B	-1.18125		ALCAM	-2.56042
PHC1	-0.319122		ADM	-0.386774		SLC25A29	-1.17904		GLDC	-2.55985
LLGL2	-0.319117		RABL2B	-0.386632		ZNF774	-1.17857		RNF150	-2.55367
USP28	-0.319085		CCDC14	-0.386555		ARID4A	-1.17805		FGF9	-2.55251
KAT6B	-0.318853		JUN	-0.38611		ZNF836	-1.17317		DNAAF3	-2.54015
ADARB1	-0.316896		RPUSD3	-0.385659		GPR63	-1.17238		ATF3	-2.53446
LRRC20	-0.315729		TSNARE1	-0.38553		GMPR	-1.17219		RALGAPA2	-2.52945
CEP44	-0.315354		ATF7IP	-0.382686		LOC728392	-1.17185		EDA	-2.52886
PPP2R2C	-0.315241		SUGP1	-0.382623		MITF	-1.16848		GIPR	-2.52604
MTMR4	-0.314765		SCAPER	-0.382095		RGMB	-1.16242		WNT7B	-2.51777
NRBP2	-0.314676		CD68	-0.381966		ZNF324	-1.16228		PAK5	-2.50973
CGN	-0.31441		COQ9	-0.380876		FBXO33	-1.15956		CFAP58-AS1	-2.50957
PTPRG	-0.314157		HOXC4	-0.379939		CPEB4	-1.1593		ITGA7	-2.49613
ROPN1	-0.312604		VEGFA	-0.379404		PLK2	-1.15637		TMEM169	-2.49417
SAPCD2	-0.308384		GAS2	-0.377311		ZNF441	-1.15345		FANK1	-2.49405
PRAME	-0.307109		MGAT3	-0.377185		TSC22D3	-1.15309		GAS6-AS2	-2.49168
FAM53B	-0.305761		ADGRG6	-0.376916		TP53INP1	-1.15109		TMEM56	-2.48878
ZNF292	-0.302872		HOXC9	-0.376766		SLC40A1	-1.15061		PGPEP1	-2.48616
HERC3	-0.300805		ZNF521	-0.376665		NKIRAS1	-1.14869		PTGER4	-2.48599
UGP2	-0.299853		FBF1	-0.37609		TRAFD1	-1.14581		CXorf57	-2.48482
MSL3P1	-0.299152		FLYWCH2	-0.375845		ZNF14	-1.14116		ENPP2	-2.47716
IRX5	-0.29879		ULK3	-0.374779		ZFP28	-1.14029		EP300-AS1	-2.47512
SOX12	-0.298783		PPL	-0.374737		MED26	-1.13987		BIRC3	-2.47197
CDC42EP4	-0.298623		F8A1	-0.373924		MAP6D1	-1.13963		SAMHD1	-2.47151
CP	-0.298526		MYLIP	-0.373583		ZNF799	-1.1379		ADGRB2	-2.46871
DNAH11	-0.296713		OMA1	-0.373544		HOXA5	-1.13785		UNC5A	-2.45907
BOC	-0.296659		FAN1	-0.373154		GEM	-1.13482		MYB	-2.4563
MEIS2	-0.296131		BCL11A	-0.372877		ACTN2	-1.13407		MXD1	-2.45593
FMNL2	-0.295609		FAM193B	-0.372391		MTSS1	-1.13343		AKAP12	-2.45586
CABLES1	-0.295424		CERS4	-0.371574		SLC17A7	-1.13286		PKNOX2	-2.45412
SAT1	-0.294644		PSMG3-AS1	-0.371257		ZNF235	-1.12573		DACT3	-2.44934
USP40	-0.294631		MYO18A	-0.370088		THEMIS2	-1.12285		TMEM74	-2.44907
CCNG2	-0.294484		IRF2BPL	-0.368873		SPATA2L	-1.12136		LGI3	-2.43642
MFAP3L	-0.294012		KIF13A	-0.368621		BTG2	-1.11916		EPHB6	-2.43595
VLDLR	-0.293134		TMTC2	-0.368522		PRAG1	-1.1179		AASS	-2.43412
ST8SIA6	-0.292171		EXOC6B	-0.368372		PGPEP1	-1.11668		GPR158	-2.42971
FAM20C	-0.291093		DBF4B	-0.367675		GADD45G	-1.11615		RHBG	-2.42583
CUL9	-0.290844		TAF12	-0.367327		SESN2	-1.11476		AXIN2	-2.42509
TMEM101	-0.290829		SAP30	-0.367136		TET1	-1.10711		ZNF491	-2.42171
RPUSD3	-0.290024		RGR	-0.366825		USP38	-1.10473		CYR61	-2.4118
S100A14	-0.289674		FTO	-0.365354		CDC42EP3	-1.10325		FAM161A	-2.41147
PPP1R16A	-0.288422		FARS2	-0.364596		IPMK	-1.10308		ACER2	-2.40808
FAM173B	-0.28831		CSF1	-0.362233		SDE2	-1.10205		NECTIN3	-2.40327
PLEKHM3	-0.287551		THEM4	-0.360704		SRGAP3	-1.10099		ANG	-2.40275
MYLIP	-0.286022		ADARB1	-0.359529		CISH	-1.1005		SLC46A3	-2.40107
MAPK12	-0.285619		PPP1R16A	-0.359205		BCORL1	-1.0992		NDNF	-2.39332
WDHD1	-0.28516		LINC00707	-0.359188		FAM214A	-1.09836		SLC25A27	-2.39216
SCRIB	-0.284902		ATG2A	-0.358966		MAP2K6	-1.09805		EPHA10	-2.39151
ZNF711	-0.284488		BHLHE40	-0.357944		ZNF90	-1.0978		DNAJC6	-2.38884
PODXL	-0.284011		FAM86C1	-0.356164		KLHL15	-1.09757		ABCA7	-2.38719
SOS1	-0.283381		MINK1	-0.355266		ZNF483	-1.09733		IQCD	-2.38631
PLD1	-0.282238		SCFD2	-0.354854		IFIT1	-1.0963		FBXO16	-2.38568
RBM5	-0.282174		MUC1	-0.354061		SPRY4	-1.09039		KIAA0513	-2.38119
SZT2	-0.28153		PLK2	-0.353986		ZNF782	-1.09031		PRODH	-2.38098
IFT172	-0.281514		ZNF711	-0.352339		DEPDC7	-1.08685		MRO	-2.37641
MYO18A	-0.280612		SMARCC2	-0.352153		AREG	-1.08488		BHLHE22	-2.369
OBSL1	-0.280518		CHMP1B	-0.351594		ZNF443	-1.08468		UBR5-AS1	-2.3636
REG1A	-0.279524		CLEC16A	-0.349415		TIGD3	-1.07823		PCDH10	-2.35877
DLGAP5	-0.279223		CLCN4	-0.349137		DLX3	-1.0766		ZNF365	-2.35413
COA5	-0.279204		SP2	-0.348873		LYSMD4	-1.07413		EPHA4	-2.34715
TUNAR	-0.278911		PLEKHM3	-0.348735		ZCCHC24	-1.07338		LOC105371414	-2.34321
CNKSR3	-0.278698		KLK10	-0.348558		PDE4A	-1.06919		LOC101928433	-2.33857
LAMTOR2	-0.278425		NRBP2	-0.348124		STARD8	-1.06882		RERG	-2.33497
IRF3	-0.278085		SNX15	-0.346936		MPZL3	-1.06789		PARD6A	-2.32981
VPS11	-0.278037		PDK2	-0.345805		ZNF44	-1.06279		CCDC160	-2.32943
GABARAPL1	-0.277878		REG1A	-0.345294		STK17B	-1.06067		SNAP25	-2.31926
EYA2	-0.277412		CHCHD10	-0.343628		PKP2	-1.05907		PPL	-2.31824
CA8	-0.277381		ROPN1	-0.343601		ZNF788	-1.05876		FYN	-2.30784
STAT3	-0.277276		GADD45A	-0.342847		GRASP	-1.05642		RASSF2	-2.29933
DVL1	-0.277268		RIN1	-0.341154		TBC1D2	-1.05564		CYP39A1	-2.29619
SYCP2	-0.277256		RNF44	-0.341025		KCTD6	-1.05545		TMCC2	-2.29382
HERC4	-0.277083		PIK3C2B	-0.34062		ZNF707	-1.05531		PCDH20	-2.2938
ARFRP1	-0.276844		GPS2	-0.339953		INSIG2	-1.05238		WFDC21P	-2.29067
GRIPAP1	-0.276705		PPP2R2C	-0.33982		IRAK2	-1.05191		SEMA3D	-2.28988
CSF1	-0.276654		CDK10	-0.339669		PELI1	-1.04919		FER1L4	-2.28985
PRPSAP1	-0.276557		CRTC1	-0.338309		LRP5L	-1.04907		IGSF10	-2.28967
NPEPPS	-0.275998		MEIS2	-0.338243		UBR5-AS1	-1.04901		NXPH3	-2.28595
TAF7	-0.275165		CGN	-0.337394		MGAT2	-1.04605		SPEF1	-2.28493
SH3BP2	-0.275023		SLC35E2B	-0.337351		ACHE	-1.04298		CHST9	-2.28439
R3HDM2	-0.27419		CDC42EP4	-0.336989		TMEM198	-1.04119		ITGB6	-2.28346
SGO2	-0.273628		SAT1	-0.336795		FAM109A	-1.04119		DOPEY2	-2.28268
HIBCH	-0.273572		TBKBP1	-0.334517		SPRY3	-1.03884		MCUB	-2.27911
AP3M2	-0.273395		FAM86JP	-0.33346		CHAC1	-1.03695		RFX2	-2.27493
ARMC6	-0.272719		S100A1	-0.333353		GJA3	-1.03458		MUM1L1	-2.27052
BCOR	-0.271416		CAPN15	-0.333208		NFKBIE	-1.03443		ENTPD3	-2.26812
JRK	-0.270958		STAT3	-0.332803		IL22RA1	-1.03274		FMN2	-2.263
SASH1	-0.270943		TNS2	-0.332399		C2CD2L	-1.03171		CREB3L1	-2.26195
PYCR3	-0.270273		MYRF	-0.332398		USP43	-1.0308		RFPL4A	-2.25705
BRF1	-0.269646		LIX1L	-0.33152		PRDM1	-1.02979		AFAP1L2	-2.24856
ZNF740	-0.269228		SOX10	-0.330158		N4BP2L1	-1.0279		LRRC49	-2.248
SH3PXD2A	-0.268657		SOCS3	-0.3301		PLEKHM3	-1.02683		GPR143	-2.24451
CCDC14	-0.268597		LIG3	-0.3298		FAM126B	-1.02678		AAMDC	-2.24282
CDK5RAP3	-0.26843		BOC	-0.329551		CASTOR1	-1.02478		TMEM151A	-2.23786
TMEM63A	-0.268369		PRR12	-0.329298		ULBP3	-1.02434		CARMIL3	-2.23307
CHST2	-0.267154		GRIPAP1	-0.328069		WDCP	-1.02376		TUFT1	-2.23147
ELP4	-0.267129		SYVN1	-0.32805		SPSB1	-1.02321		NMNAT2	-2.23027
PAQR8	-0.26708		PTRH2	-0.326482		DSCR9	-1.02269		FAM129A	-2.22884
SERPINA3	-0.266643		FGFR2	-0.326318		CGRRF1	-1.02164		LOC101927069	-2.22858
FANCA	-0.266455		PPFIA3	-0.325615		GPR155	-1.01673		KCNJ11	-2.22788
SLC6A9	-0.26637		C15orf39	-0.325485		MAP3K12	-1.01628		MYZAP	-2.22613
ATF7IP	-0.265575		NFE2L2	-0.323869		FOXO6	-1.01563		GPM6A	-2.22363
NBPF15	-0.263783		SATB1	-0.32338		ZNF709	-1.01529		TFPI2	-2.22226
BTG1	-0.263596		KCNC3	-0.323154		FAM117A	-1.01414		SAMD5	-2.22099
PCDH18	-0.263106		CRABP2	-0.322507		CCNE2	-1.01143		DENND2C	-2.21939
HECTD3	-0.262679		39142	-0.3223		RBM11	-1.00873		ZNF10	-2.215
LRIG1	-0.262363		XPC	-0.321427		BCL2L11	-1.00607		FILIP1	-2.21143
SLC35E2B	-0.262075		CFDP1	-0.321183		ARL4A	-1.00206		RASEF	-2.21108
SNAI2	-0.261679		TLE1	-0.321102		NUDT11	-1.00047		LRRC75A	-2.2109
SPTLC3	-0.261665		CCDC77	-0.320922		CCDC126	-1.00028		SYN1	-2.21039
ZNF521	-0.261464		CCDC58	-0.320237		AGFG2	-1.00027		FAM184A	-2.20914
FTO	-0.261405		XYLT2	-0.320097		ARL4C	-0.99611		FRMD5	-2.20721
ETS1	-0.260858		PODXL	-0.320016		EFCAB12	-0.996088		SAXO2	-2.20479
BCL11A	-0.260635		VPS11	-0.319799		RHOU	-0.995828		ROR1	-2.20356
TSPAN4	-0.258558		INCENP	-0.319446		JMY	-0.995315		BMP2	-2.20224
CAPN15	-0.257943		FAM20C	-0.31934		WNT7B	-0.991694		MICB	-2.20164
MINK1	-0.256784		LLGL2	-0.319241		ZNF570	-0.989974		C11orf70	-2.20031
ZKSCAN1	-0.256431		TRAPPC12	-0.317777		CARMIL2	-0.989338		TMEM270	-2.19944
PFAS	-0.256005		PDE6D	-0.317696		DPF1	-0.987695		NBEA	-2.19841
SPHK1	-0.25544		TMEM179B	-0.317375		PTPRE	-0.985678		WNT4	-2.19676
KCNN4	-0.255109		DENND1A	-0.317076		HOXD3	-0.983743		REEP1	-2.19659
LIX1L	-0.255076		PACS2	-0.316736		HCG4	-0.983068		CFAP44	-2.19524
B4GALNT4	-0.254937		RPRD2	-0.316195		GADD45A	-0.982815		FLJ39095	-2.19123
HERC2	-0.254278		EDN1	-0.316168		SLC25A30	-0.980157		PPP1R14C	-2.17996
GCDH	-0.254042		COG8	-0.315976		ZNF439	-0.979881		AKAP5	-2.17667
NADK	-0.252809		RHOB	-0.315833		C14orf132	-0.977692		SOGA3	-2.17207
DZIP3	-0.252764		SERPINA3	-0.3151		ING1	-0.975968		IFIT1	-2.17118
RPL22L1	-0.252218		RBM5	-0.313971		FAM110B	-0.973862		PLS1	-2.17111
ZNF608	-0.251659		MN1	-0.313852		KIAA0040	-0.973694		ATP8A1	-2.16639
KIAA0319L	-0.251007		PRAME	-0.312875		BORCS6	-0.971614		CDKN1A	-2.16576
MATN2	-0.250866		SIPA1L3	-0.311894		ZNF684	-0.970773		LRGUK	-2.16533
TRNT1	-0.250635		SECTM1	-0.310685		ZNF211	-0.969871		DNM1P35	-2.16214
TRIM65	-0.249784		PTPRG	-0.308706		PCDH1	-0.969744		GRAMD1C	-2.16023
CSGALNACT1	-0.247537		GNAZ	-0.308598		C22orf23	-0.969656		RAET1G	-2.15944
DSN1	-0.247278		RTL8B	-0.30854		SEMA6C	-0.965504		CEMIP	-2.15776
ABHD3	-0.247062		LCN2	-0.308209		DAB2	-0.965392		KLRG1	-2.15734
THRB	-0.246211		RWDD2B	-0.308057		RAB33B	-0.964902		RASA4B	-2.15576
GFM2	-0.245176		DIP2C	-0.306515		LINC01137	-0.962324		ELL3	-2.15522
TOM1	-0.245054		OTUD6B-AS1	-0.306278		C2orf81	-0.961731		C2orf15	-2.15462
LRP5	-0.245045		SASH1	-0.304406		MYCL	-0.96163		RAB3A	-2.15395
TSHZ1	-0.243729		CTXN1	-0.303803		ZNF841	-0.961357		SEMA6A	-2.15373
SLC12A9	-0.243701		SIN3A	-0.303432		TSPYL4	-0.959788		TUBA4A	-2.15294
DCAF8	-0.243483		DLX5	-0.303395		RNF39	-0.958129		MAP2K6	-2.1525
ICE2	-0.242858		IRX3	-0.302817		FAM84A	-0.958064		CDYL2	-2.15033
DIXDC1	-0.242813		ZBTB2	-0.302714		NCEH1	-0.956053		C22orf23	-2.14867
GPCPD1	-0.242012		NPRL3	-0.302582		RBM20	-0.952767		BTN2A2	-2.14739
PRUNE1	-0.241667		QRICH1	-0.302485		EPHA4	-0.952028		MICA	-2.14277
ELF3	-0.241317		ZDHHC8	-0.302406		ALAD	-0.951765		RHPN1	-2.14273
MSH6	-0.240668		RNR2	-0.301933		GPATCH11	-0.949744		FAM227A	-2.14207
TRAPPC9	-0.240623		MEN1	-0.301828		GPR3	-0.949676		TRANK1	-2.14125
CBS	-0.239967		HECTD3	-0.301514		TYW1B	-0.947274		CR1L	-2.13862
FLYWCH1	-0.239524		PHF21A	-0.301136		LOC102724428	-0.946511		RASA4	-2.1285
LIG3	-0.239495		ZMIZ2	-0.30105		VASH2	-0.945003		CABP1	-2.11908
PCMTD2	-0.238532		PBX1	-0.300736		ZNF493	-0.944672		MFSD4A	-2.11847
MEN1	-0.238452		ATN1	-0.300481		NT5DC3	-0.943664		CFAP69	-2.11755
SOD2	-0.238293		KIAA0556	-0.300255		LOC143666	-0.943062		CCDC148	-2.11346
TTK	-0.238044		RAB3IL1	-0.300122		C1orf116	-0.942622		SYTL2	-2.11285
SUGT1	-0.237428		CABLES1	-0.299963		LETM2	-0.942024		SH3D21	-2.11284
LARGE1	-0.237248		UBAP2L	-0.299913		RHPN1	-0.939759		ARL6	-2.11208
COG4	-0.237048		TBCC	-0.299548		GAS6-AS2	-0.93708		PCDH7	-2.11095
ACSS1	-0.236905		IFIT5	-0.297779		LOC730101	-0.935976		LOC100379224	-2.11036
SMO	-0.236159		IGHMBP2	-0.297362		RASA4	-0.935356		DEPTOR	-2.10688
SPTBN2	-0.235346		MUM1	-0.296047		RNF24	-0.934777		MAST4	-2.1052
KLF10	-0.235118		RHBDF2	-0.295286		ZNF697	-0.933881		WDR47	-2.10486
ZNF618	-0.234821		CEP250	-0.295182		TCP11L2	-0.933077		PLEKHH2	-2.10415
DENND1A	-0.234347		LRIG1	-0.294618		KIAA0513	-0.932411		ST6GALNAC3	-2.10351
KDM3A	-0.234181		ZNF777	-0.294079		USP2	-0.931591		C1QTNF2	-2.10326
KAT2A	-0.234017		EHMT2	-0.293809		MNT	-0.930829		CDKN2D	-2.09838
CKAP2L	-0.233816		OGFRL1	-0.292818		CAPRIN2	-0.930046		ZNF224	-2.09762
EHMT2	-0.233302		DMXL2	-0.292241		ZNF613	-0.926712		LOC100506127	-2.09378
VPS8	-0.233254		TLE3	-0.291555		APBB3	-0.924611		HEY1	-2.0886
CLEC16A	-0.233248		EPN3	-0.29089		GALNT4	-0.924596		CGNL1	-2.08732
CEP250	-0.232343		MTRR	-0.290553		CXADR	-0.924192		AGFG2	-2.08356
DDX50	-0.231236		ZBTB1	-0.290315		KIAA0895	-0.923676		RGS17	-2.08131
NFIL3	-0.231201		DLX6	-0.289605		EGR4	-0.922144		SORT1	-2.0806
NFE2L2	-0.230895		TRIM65	-0.289468		LOC105372582	-0.920319		KBTBD3	-2.06808
CENPE	-0.23038		AARS2	-0.289237		TBPL1	-0.918054		RIMKLA	-2.06807
ATP2B4	-0.230229		MTSS1L	-0.288675		BIRC3	-0.917706		GBP2	-2.06776
CTGF	-0.229742		ST8SIA6	-0.288143		TRAM1L1	-0.917674		ASMTL	-2.06761
RBM47	-0.229618		FKBP2	-0.287945		CEP85L	-0.916912		LIPH	-2.06719
EFNA5	-0.229045		FAM53B	-0.28775		GATA2	-0.915596		CCDC126	-2.06666
TTC21B	-0.227529		MAD1L1	-0.287165		ARHGEF3	-0.91542		EGR2	-2.06395
TAF4B	-0.227494		ZNF618	-0.287027		FAM27B	-0.915224		SNAI3	-2.06241
TBC1D4	-0.226973		VPS52	-0.2868		ZNF20	-0.912504		SGTB	-2.06207
CLMN	-0.224256		BTBD2	-0.2858		NKX6-1	-0.909449		DISP2	-2.06154
MADD	-0.222647		EFNA3	-0.285764		MICB	-0.908741		CYFIP2	-2.06076
PACSIN3	-0.221963		IRF3	-0.284731		STARD9	-0.90666		WDR54	-2.05876
CENPF	-0.221946		CDKN3	-0.283796		KSR1	-0.905758		MAP2	-2.05709
ABCC1	-0.221308		ST8SIA1	-0.283757		PURG	-0.905022		RTL5	-2.05064
TIMMDC1	-0.22106		TMEM94	-0.282792		CD99P1	-0.90185		SLIT2	-2.04804
PCMTD1	-0.22098		RPS17	-0.282139		ZNF30	-0.9012		ANKRD1	-2.045
RARRES1	-0.220732		DTX4	-0.282064		FLVCR2	-0.900609		IQGAP2	-2.04277
SPR	-0.22071		LRP5	-0.281799		PLA2G15	-0.899703		DCDC1	-2.0423
VPS45	-0.21966		ACOT13	-0.281262		TLR3	-0.898998		AK9	-2.04177
THNSL1	-0.219143		NUMA1	-0.281235		PGF	-0.896761		NRIP3	-2.03546
PCNT	-0.218872		HSPA1A	-0.28116		FBXW7	-0.895978		RNF182	-2.03286
TJP2	-0.218478		SMARCAL1	-0.280937		ZNF530	-0.895831		BSN	-2.03183
VPS13B	-0.218353		NDUFA7	-0.280717		GPRC5B	-0.894772		GPC2	-2.0281
C1orf112	-0.218098		FMNL2	-0.280452		SAMD9	-0.89477		RTN2	-2.027
SLC26A2	-0.218082		TXLNG	-0.280381		MEX3B	-0.894306		C14orf132	-2.02671
DSG3	-0.217912		RALGAPA2	-0.279204		MSRB1	-0.894232		IL7	-2.02617
MAPK8IP2	-0.217597		ARL2	-0.278666		FBXL20	-0.891547		C16orf45	-2.02594
MYO9A	-0.217373		THRB	-0.277937		SYP	-0.891085		HCG4	-2.02483
NBR1	-0.216134		GTF2H4	-0.277801		NPAT	-0.889972		BASP1	-2.02342
PTCD3	-0.215906		KRT17	-0.277623		HSD17B11	-0.889787		EMX1	-2.02054
LONP2	-0.215697		DSG3	-0.276682		FOXO4	-0.888654		HYDIN	-2.01706
CBFA2T2	-0.215481		AMOT	-0.276508		LOC101927204	-0.887597		NR4A3	-2.01373
PHF20	-0.215197		CENPJ	-0.276047		RUBCNL	-0.885725		TESK2	-2.0094
HARS2	-0.214906		NDUFS8	-0.275875		STARD5	-0.882851		RHEBL1	-2.00698
C1orf27	-0.213394		ATP2B4	-0.275842		RANBP6	-0.881234		ZNF788	-2.0055
ATR	-0.212734		EIF4G3	-0.275644		IER5	-0.880208		HPSE	-2.00262
KLF11	-0.21186		RXRB	-0.274337		ERN1	-0.880095		CALCOCO1	-2.00143
TP53RK	-0.211321		TRIB2	-0.274228		FAM212B	-0.878886		TSPAN13	-1.99462
AKAP1	-0.210996		ESPL1	-0.274128		HSF2	-0.876227		REEP2	-1.99274
VPS50	-0.210012		YBX2	-0.27342		DNMT3B	-0.874981		SAMD9	-1.99152
DGAT2	-0.209804		HYPK	-0.273285		ZNF711	-0.874709		EFNA3	-1.99053
MGEA5	-0.209712		TICAM1	-0.273272		FICD	-0.872654		NOL4	-1.98939
APOL6	-0.209184		SPC24	-0.273089		EXPH5	-0.870953		FLJ20021	-1.98614
SLC2A10	-0.208813		EVI5L	-0.273037		ZNF844	-0.870579		LIMA1	-1.98596
AHSA1	-0.208269		ETS1	-0.272911		HCN3	-0.869193		CNTN1	-1.98278
LSM14B	-0.207953		LOC100507642	-0.272709		SLC35E4	-0.8685		TEC	-1.98169
TNRC6B	-0.207266		RBM10	-0.272635		HEG1	-0.866984		CCDC146	-1.97759
ASNS	-0.205658		POLR2L	-0.272471		GSKIP	-0.865708		CBLN2	-1.97735
LMAN2L	-0.205104		CERCAM	-0.272291		BTN2A3P	-0.863757		SELENOP	-1.97612
SERTAD2	-0.205064		WDR70	-0.271106		ALMS1-IT1	-0.863695		LOC730101	-1.97571
SQOR	-0.204626		GIPC3	-0.270968		RGL1	-0.861677		MAP3K13	-1.97415
COX6C	-0.204426		FDCSP	-0.270714		MEIOC	-0.860837		EPHB2	-1.9681
TARS2	-0.204133		CDK2AP2	-0.270184		PROSER2	-0.860402		PDE4A	-1.9678
ARL6IP5	-0.20383		VLDLR	-0.270054		CCDC28A	-0.860128		CA5B	-1.96489
EPB41	-0.20362		TMEM131	-0.268185		CTH	-0.859365		MGAT4A	-1.96387
NSF	-0.203549		UBTF	-0.267953		SLC25A42	-0.858207		TTLL6	-1.956
GTF2I	-0.203155		SH3BP2	-0.267908		CCDC88C	-0.856938		WDR31	-1.95566
MKKS	-0.202724		TAF4B	-0.267675		ANKRD42	-0.856096		NEAT1	-1.95239
POLR1A	-0.201982		ZIC1	-0.267299		CBX4	-0.855964		MTUS1	-1.9513
MTRR	-0.201818		ADCY9	-0.267078		PPP4R4	-0.855209		EPB41L4A	-1.94892
PPID	-0.201328		R3HDM1	-0.266874		PXK	-0.85464		PRKAR2B	-1.94605
TRAPPC11	-0.200864		TRIM47	-0.265742		KDM7A	-0.853858		ATL1	-1.94399
DNAJC13	-0.200705		VKORC1	-0.265445		KDM5B	-0.852025		ACADSB	-1.93801
NEK6	-0.200434		ARHGEF9	-0.264518		MSANTD4	-0.851956		IL18	-1.93545
CNDP2	-0.200372		ZC3HAV1	-0.263797		MTUS1	-0.849623		SGSM1	-1.93354
HSPH1	-0.200281		S100A14	-0.263452		RGS14	-0.848986		STARD8	-1.93174
CLCN3	-0.2		TUNAR	-0.263221		FAM160A2	-0.848843		ZNF225	-1.92917
TXLNG	-0.199767		ZMYM3	-0.262948		POU3F3	-0.84704		HYKK	-1.92887
BBX	-0.199647		ZNF292	-0.262542		BEX5	-0.845667		VASH2	-1.92853
LAMB2	-0.197427		CBS	-0.262043		TNFRSF11A	-0.845378		BCAS4	-1.92499
TRMT1	-0.197381		TNFRSF1A	-0.26194		FAM171A2	-0.844736		SDAD1P1	-1.92337
MARF1	-0.197144		TMEM63A	-0.261735		DNAJB5	-0.843956		GFPT2	-1.92325
SLC27A4	-0.197044		DZIP3	-0.261391		IFI16	-0.843902		MECOM	-1.92244
MRPS6	-0.196984		ZCCHC7	-0.261255		PIM1	-0.842917		TSPAN2	-1.92112
UNG	-0.196548		PCMTD1	-0.260768		ZNF569	-0.842601		VWA5A	-1.91935
INTS3	-0.196345		CAP2	-0.260132		BIK	-0.841604		RGS2	-1.91876
CTSV	-0.195598		BABAM2	-0.259965		ZNF174	-0.841133		MAPK15	-1.91333
FBXO18	-0.195553		ARL6IP5	-0.259684		TMEM47	-0.840633		BSPRY	-1.91296
ARFGAP3	-0.195305		LYPD3	-0.259486		RORA	-0.840218		RPS6KA2	-1.91126
FLAD1	-0.194673		MED12	-0.258752		A4GALT	-0.838		CEP83-AS1	-1.9041
STK3	-0.194414		VPS9D1-AS1	-0.258323		CCSAP	-0.837844		METTL7A	-1.90227
TNS3	-0.193725		OBSL1	-0.257767		CCDC103	-0.83751		C12orf60	-1.90215
SIN3A	-0.193591		TMEM177	-0.257763		CEP68	-0.837191		MAST1	-1.90069
RPS27A	-0.192912		IRX4	-0.256503		SUSD6	-0.836443		TNFSF9	-1.89985
TSC22D4	-0.192673		COX10	-0.2564		MICA	-0.835423		NCEH1	-1.89723
INTS10	-0.192173		RAVER1	-0.25621		UGCG	-0.835362		ARHGAP26	-1.89655
FASTK	-0.191926		DROSHA	-0.255109		ZFYVE1	-0.834998		ATP7A	-1.89617
INPPL1	-0.191676		NR2F2	-0.254505		GFOD1	-0.834526		MAPK8IP1	-1.89583
SMARCC2	-0.191055		PPIL2	-0.254488		FANCE	-0.833506		CYP4F22	-1.89539
PAIP2	-0.188974		TFAP2A	-0.254446		PTGER4P2-CDK2AP2P2	-0.832975		PRKD1	-1.8942
RPS6KA1	-0.188821		JMY	-0.254407		ZNF654	-0.832112		CASTOR2	-1.894
HACD3	-0.18849		TNS3	-0.254258		AQP11	-0.832081		GATS	-1.89359
GNPAT	-0.188104		HPCAL1	-0.253044		TTBK2	-0.828002		RASA4DP	-1.89059
CAD	-0.187071		NADK	-0.252957		WDR19	-0.827594		ERBB4	-1.88958
CC2D1A	-0.186474		MSL3P1	-0.252562		ARL13B	-0.827329		POU3F1	-1.88784
BCL2L11	-0.18624		ABCD1	-0.251472		SPRTN	-0.827256		TMSB15A	-1.88754
MRPL35	-0.185495		CP	-0.251414		TRIM62	-0.82722		THEMIS2	-1.8824
CBX1	-0.183433		PACSIN3	-0.251248		C9orf72	-0.826492		CCL20	-1.88118
TOP2A	-0.18295		LZTS3	-0.251155		FRAT2	-0.824233		EFNB2	-1.87963
ZMYM3	-0.182944		ZNF687	-0.250757		RASSF5	-0.823765		HEATR5A	-1.87647
SUN1	-0.18192		PFDN4	-0.250561		ANKMY2	-0.822401		BMP8B	-1.87586
CAMK2D	-0.18159		SH3PXD2A	-0.250542		CSGALNACT2	-0.822333		HMGN5	-1.8752
GTF3C3	-0.181015		STK3	-0.250336		TMEM170B	-0.822311		CFAP206	-1.87391
HSPA8	-0.180359		TBX3	-0.249859		USH1G	-0.820158		GPC5	-1.87277
KYNU	-0.179809		DFFA	-0.249537		CYP4F22	-0.819867		NPAS1	-1.87237
ARFGAP2	-0.179352		S100A11	-0.249011		RIPK4	-0.815715		BHLHE41	-1.87229
KRT15	-0.179024		WFDC2	-0.248734		PPTC7	-0.815669		ITGA2	-1.87138
BRCA1	-0.17865		SKA3	-0.248701		ZC3H12A	-0.814673		CAMK1D	-1.86746
CHTF8	-0.177513		MYO9A	-0.24835		SNX30	-0.814505		EML6	-1.86517
COL9A3	-0.177445		TNS1	-0.248319		PPM1J	-0.814465		STEAP1	-1.86381
TMEM131	-0.176815		SERTAD2	-0.247852		RGS17	-0.814011		ENPP5	-1.86363
EIF2AK4	-0.175785		CKAP2L	-0.24781		ELL2	-0.811035		CCDC183	-1.8631
SNX17	-0.175384		SH3BGRL3	-0.247521		LOC100287497	-0.810838		UNC80	-1.86298
RXRA	-0.175354		EPB41	-0.246514		MFSD4A	-0.810496		TBC1D2	-1.86108
FAM208B	-0.174639		TOM1L2	-0.246426		ZNF17	-0.809873		FEZ1	-1.85919
ACBD5	-0.174101		PPID	-0.246325		ZEB1	-0.808218		OLFM3	-1.85876
SLC25A12	-0.173101		TOM1	-0.246048		EXOC8	-0.807944		LAMP3	-1.85606
KDM4A	-0.172589		IFITM3	-0.245184		RAB40B	-0.806505		CFHR1	-1.85306
NUDCD3	-0.172382		MFAP3L	-0.244874		ARL5B	-0.805989		THSD1	-1.85132
CMTR1	-0.172289		RNF31	-0.244364		ZNF737	-0.804479		RBM11	-1.8507
XPO1	-0.172277		TBC1D5	-0.243909		LBH	-0.804136		STARD5	-1.84888
SRSF5	-0.172124		HBP1	-0.243484		KIF21B	-0.803704		GDF11	-1.84118
SRGAP2	-0.171221		NUB1	-0.242709		SNAPC1	-0.803267		LOC101927359	-1.83614
PHLDB1	-0.171178		CAMK2D	-0.24196		CHCHD7	-0.80221		ENTPD8	-1.83394
TTI1	-0.17086		NCOR2	-0.241744		HAS3	-0.802201		SNAI1	-1.83343
NXF1	-0.170727		DNAJC30	-0.241386		SESN1	-0.802194		ABCG4	-1.83212
CLASP1	-0.169461		PHLDB1	-0.241356		CASZ1	-0.800146		GJA3	-1.83144
TLN2	-0.168931		RABGAP1L	-0.240954		TOGARAM1	-0.799897		BAIAP3	-1.83074
PDE7A	-0.167214		PHC1	-0.239869		BPGM	-0.799193		GCHFR	-1.83071
AFG3L2	-0.167141		TRUB2	-0.239682		PI4K2A	-0.798798		GATM	-1.83033
MCM3AP	-0.166159		C22orf46	-0.239176		ZNF277	-0.798451		REEP6	-1.82988
RPS12	-0.165028		SPTLC3	-0.23875		S1PR5	-0.79832		PDE6D	-1.82924
L1CAM	-0.164954		POLR2A	-0.238194		ELL	-0.797005		DYRK3	-1.82443
ARHGEF9	-0.164597		CDK18	-0.238159		ARL6	-0.795615		KCNH2	-1.81508
TF	-0.164271		SDAD1	-0.238073		ENPP5	-0.795182		RASSF4	-1.81501
APEX1	-0.161534		ARHGEF10	-0.237619		ZNF682	-0.794374		P4HA3	-1.81128
MTOR	-0.159348		GAS2L1	-0.237605		FZD5	-0.794136		TMEM198	-1.80837
CNP	-0.158672		HMMR	-0.237383		CPEB3	-0.794098		RALGPS1	-1.80771
CCNB1	-0.157315		FEM1A	-0.237094		ZNF182	-0.793946		ATP2B1-AS1	-1.80644
GNPDA1	-0.156581		SAPCD2	-0.236721		SAMHD1	-0.793458		ESAM	-1.80606
NFIB	-0.156098		CIZ1	-0.236606		ACVR2A	-0.793333		TCAF2P1	-1.80548
RHOBTB3	-0.155585		CAPNS1	-0.236606		LRRC1	-0.79099		TRIM34	-1.80402
SDAD1	-0.154043		HLA-C	-0.236474		LIN37	-0.79017		ULBP2	-1.80368
ASPM	-0.153405		PTPN18	-0.235691		LMBR1L	-0.78993		ABLIM3	-1.80251
TRAF7	-0.152852		USP28	-0.235637		ZNF230	-0.789763		NATD1	-1.80179
TRIM25	-0.152794		FLAD1	-0.234632		RWDD2A	-0.787466		SOX2	-1.80002
FAM168A	-0.152601		RPS26	-0.23463		BBC3	-0.785609		IL3RA	-1.79966
PRC1	-0.151997		PPP1R14B	-0.234604		ZNF350	-0.78369		BBS9	-1.7994
SRSF7	-0.15172		PIP5K1C	-0.234507		ATG2B	-0.783012		ANKRD45	-1.79798
PPM1F	-0.151534		TAF6	-0.234394		FRRS1	-0.782865		LINC01137	-1.79716
ELMO2	-0.150459		CIT	-0.233901		CLP1	-0.781957		ZNF284	-1.79551
HGSNAT	-0.149734		RPL26	-0.233137		ACADSB	-0.781195		FGD6	-1.79167
KDM5C	-0.149482		NSL1	-0.232633		ZNF486	-0.779619		ZNF439	-1.79069
RPA1	-0.147675		BBX	-0.23258		F2RL1	-0.778082		EIF5A2	-1.78507
PPP1R15B	-0.147615		HSPB1	-0.232529		NXF1	-0.777385		GRID2IP	-1.78355
IGF1R	-0.145297		KRT15	-0.232498		ACSM3	-0.775237		RCOR2	-1.77993
PLCG1	-0.144733		ZFHX4	-0.231033		EFNA4	-0.774426		FOXO4	-1.7766
PIK3CB	-0.144606		DPP7	-0.231022		LIMA1	-0.774128		LMBRD2	-1.77651
KDM3B	-0.143571		CEBPB	-0.230872		C6orf132	-0.774024		YPEL2	-1.77549
RANGAP1	-0.141465		EPS15L1	-0.229912		TSPAN5	-0.773208		POF1B	-1.77543
C1S	-0.139811		TCF7L2	-0.229709		LIPH	-0.772916		RGS9	-1.77338
C1R	-0.139552		FXYD5	-0.229103		PIK3R3	-0.772806		MEGF9	-1.77336
COL6A1	-0.138926		CDCA3	-0.228838		SLC19A2	-0.772347		TRIM36	-1.77318
ZNF638	-0.138822		SPIDR	-0.228783		RUNDC3B	-0.771922		DNAAF4	-1.77146
RPL13A	-0.138221		TCEA3	-0.228546		ANKRD36C	-0.770203		HBEGF	-1.77016
CAPN2	-0.136291		SRSF4	-0.22803		ORC4	-0.769806		TRAM1L1	-1.76703
ERBB2	-0.135607		DCAF8	-0.227887		NRG2	-0.769441		ADAM22	-1.76629
GRSF1	-0.133638		RPS24	-0.227809		ZYG11A	-0.76881		SEMA6C	-1.7653
A2M	-0.132681		IK	-0.227582		ZNF622	-0.767653		NCAM2	-1.76479
MAP3K20	-0.128361		SBNO2	-0.227515		IL10RA	-0.76747		EFHC1	-1.76404
NOL6	-0.127557		TTC21B	-0.22694		TMEM198B	-0.76679		C15orf48	-1.76266
STIP1	-0.125244		SNX21	-0.226761		GADD45B	-0.766586		ATG4A	-1.76146
TPD52L2	-0.122174		MDC1	-0.22676		ZNF227	-0.76655		F2R	-1.76088
OSMR	-0.122056		PCDH1	-0.226488		ZMAT3	-0.765365		MPP1	-1.76042
HLA-B	-0.121441		APEX1	-0.225963		GABARAPL1	-0.765237		GLCE	-1.76039
HMGB2	-0.120777		CENPF	-0.225863		DOC2A	-0.76468		PPIL6	-1.75806
DHTKD1	-0.120039		ZSWIM8	-0.225727		ZBTB48	-0.76464		TSPAN7	-1.75656
SLPI	-0.115455		PYCR3	-0.225718		LRIG1	-0.763456		AZIN2	-1.75636
JPT2	-0.11359		ELMSAN1	-0.225698		APAF1	-0.763157		KCNH3	-1.75477
C3	-0.113439		BCL2L11	-0.225649		COL5A3	-0.761382		MEIS1	-1.75335
NCAPD2	-0.106829		CLU	-0.225568		FGD4	-0.761061		CXCL10	-1.74888
CTSB	-0.105336		COA4	-0.225567		PDXDC2P-NPIPB14P	-0.759913		ZNF620	-1.74886
PAM	-0.100522		MRPS2	-0.225475		MAPK8IP1	-0.759471		IL10RA	-1.74848
ADAR	-0.100179		PCNT	-0.225398		CSRNP2	-0.759468		TMTC1	-1.74378
PSAP	-0.0965805		IRF2	-0.22531		TXNIP	-0.758058		BACH2	-1.74001
ATP1A1	-0.0871003		CACNA1H	-0.22527		CLCN2	-0.758031		TCP11L2	-1.73967
HDLBP	0.0760846		AP2A2	-0.225157		ZNF568	-0.756288		CCDC88A	-1.7374
ARF1	0.0880592		KLF5	-0.225009		TMEM140	-0.756084		HLA-L	-1.73313
ESYT2	0.0944273		GSTCD	-0.224966		ZKSCAN8	-0.755905		PNPLA8	-1.73202
EIF4EBP2	0.096888		FBXO2	-0.224887		IFFO2	-0.755669		SBK1	-1.73062
SEC61A1	0.0973389		H1FX	-0.223809		ARHGAP40	-0.755038		KIAA0825	-1.73049
37500	0.0993827		IGF2BP3	-0.223175		ATL1	-0.754839		TMEM86A	-1.73043
SPARC	0.100824		INPPL1	-0.222992		ZNF552	-0.754285		RIMS3	-1.73001
SSRP1	0.101338		SOX9	-0.22272		SAMD8	-0.753823		LRRC32	-1.72898
CAP1	0.101619		RPL28	-0.22268		TESK2	-0.753424		PCDHAC1	-1.72895
PYGL	0.102458		MAML2	-0.222274		VPS37D	-0.752135		CITED2	-1.72853
RAB7A	0.103033		CLMN	-0.222187		LACC1	-0.751759		RUNDC3A	-1.72627
RHOA	0.103082		MLLT10	-0.221908		ABHD6	-0.751363		CCDC103	-1.72563
TUBA1B	0.105806		FTL	-0.221895		RGS9BP	-0.751356		GSKIP	-1.72551
USP7	0.112853		ATXN2	-0.221568		FBXO16	-0.751186		CCDC112	-1.72547
PTK2	0.113392		TP53BP2	-0.221341		GRHL1	-0.751108		IFT80	-1.72529
GM2A	0.114915		HMGB2	-0.221143		LRRC8E	-0.749965		LAT2	-1.72351
RBM8A	0.11593		SLC12A9	-0.22098		MAPKAPK5-AS1	-0.749863		VAMP1	-1.72287
PSMC1	0.117489		FRMD3	-0.220917		GOLGA8B	-0.749705		STAT2	-1.7223
AP2M1	0.118492		SNAP23	-0.220639		USP49	-0.749468		ARNTL2	-1.72213
SNRPD3	0.11853		ERBB2	-0.22022		STK17A	-0.747514		C11orf96	-1.7205
PFKP	0.118642		ITGA3	-0.220002		ERVK13-1	-0.746938		SFI1	-1.71901
UPF1	0.118912		CNOT3	-0.219933		SOSTDC1	-0.745564		SLC9A7	-1.71861
ESYT1	0.118933		INTS3	-0.219783		SNHG12	-0.745447		38231	-1.71818
ARF3	0.119352		CDC37	-0.219125		ZNF215	-0.744968		RBM20	-1.7171
ARCN1	0.120835		RARA	-0.218502		USP35	-0.744846		KIFAP3	-1.71619
RSU1	0.121411		TECR	-0.218321		PDGFB	-0.744376		CARMIL2	-1.71428
GNA12	0.121485		PIAS1	-0.218038		ASB6	-0.742729		SLC41A2	-1.71199
ZNF207	0.122488		TTK	-0.217892		LIFR	-0.74159		ULBP3	-1.71194
KIF1C	0.122519		PPP1R1B	-0.217635		CCDC150	-0.741342		ZNF221	-1.71111
SDC2	0.122904		NFIX	-0.217604		FYN	-0.740603		WNT8B	-1.70781
NSUN2	0.123491		CRISPLD1	-0.217463		FUT1	-0.739665		FRY	-1.70604
IPO7	0.124249		PTPRA	-0.21734		CRYBG2	-0.738145		WDPCP	-1.70586
PSMC3	0.124282		LPIN3	-0.217242		SGK1	-0.73785		LOC105373553	-1.70576
UBQLN1	0.124468		FASTK	-0.217234		PGBD1	-0.73753		ORC4	-1.70559
WDR26	0.124633		AKAP1	-0.216994		DMRTA1	-0.737451		DAAM1	-1.70517
KDELR2	0.126046		MTA1	-0.216188		STX1A	-0.736296		BBS12	-1.70285
SRPRA	0.126443		TMEM189	-0.215774		LINC02001	-0.735364		CXXC4	-1.70232
PSMD3	0.126657		TGM3	-0.215673		TNFAIP3	-0.734751		SYT14	-1.7002
SDC4	0.12851		TRMT1	-0.215477		FUT4	-0.734448		RETREG1	-1.69901
ABLIM1	0.128591		DCAF4	-0.215431		C4orf33	-0.733588		GKAP1	-1.69495
SERBP1	0.128597		TLE2	-0.215428		FAM171B	-0.731122		NME7	-1.69484
SEPHS1	0.129322		CC2D1A	-0.215202		RHOBTB2	-0.730015		ATP2C2	-1.69448
SDC1	0.129696		PIGT	-0.215131		SDAD1P1	-0.729668		DOCK11	-1.69123
CSDE1	0.130024		CA8	-0.214893		CCP110	-0.729647		FAM84A	-1.68811
EFR3A	0.130178		PRC1	-0.214135		GCC1	-0.729317		ARL15	-1.68792
NAA50	0.130658		HMGA1	-0.213941		TOB2	-0.728574		FOXO6	-1.68743
CTPS1	0.130682		TRAPPC9	-0.213768		ZNF394	-0.728191		FKBP1B	-1.6871
RPL41	0.131991		DRAP1	-0.213038		C9orf85	-0.726435		ACSM3	-1.68529
PTMA	0.132242		RNF26	-0.212943		ZNF71	-0.726378		FAM126A	-1.68344
ELOVL5	0.132769		TPP1	-0.212908		SMAP2	-0.725382		HSPB8	-1.68342
CS	0.133344		MARF1	-0.212641		KBTBD6	-0.72507		UNC13B	-1.67875
PSME4	0.133979		TRIM14	-0.212337		HCP5	-0.723687		CCDC189	-1.67716
GNAI2	0.13466		THADA	-0.212328		CTTNBP2NL	-0.7236		KSR1	-1.67528
PA2G4	0.134957		TNNT1	-0.211293		CCNYL1	-0.723185		CD70	-1.67431
CALM2	0.135537		ETV1	-0.211222		SASH1	-0.722812		PIH1D2	-1.67426
GNB1	0.135603		LPCAT1	-0.211039		LOC100507002	-0.722335		C9orf116	-1.67167
NCAPG2	0.136044		HSPA8	-0.210504		PIGA	-0.722286		TXNDC16	-1.66764
MDH2	0.136102		WBP2	-0.209892		C9orf116	-0.722237		PEX1	-1.66587
NUFIP2	0.136194		NDUFV3	-0.20986		UBALD2	-0.721236		EAF2	-1.66567
TUBB6	0.136278		DHX38	-0.209784		FANCM	-0.721159		LOC100288911	-1.66443
PIP4K2C	0.137132		AHSA1	-0.20972		CA5B	-0.721119		TDRKH	-1.66232
USP10	0.137248		STX5	-0.209542		STYK1	-0.719494		ERO1B	-1.65968
GMPS	0.137508		PI3	-0.209174		IFNLR1	-0.71912		CAV1	-1.65736
SZRD1	0.137773		ABCC1	-0.208953		C12orf65	-0.719087		SCG3	-1.65453
F11R	0.138389		SNAP29	-0.208851		CRISPLD1	-0.718734		ULK4	-1.65322
PSME3	0.138476		MDK	-0.207918		KIAA1586	-0.718626		ITPR1	-1.65153
TUBB4B	0.139301		TJP2	-0.207429		DOPEY1	-0.718505		SARM1	-1.65094
PCBP2	0.13932		DNAH11	-0.207313		LIN54	-0.717456		CDKN1C	-1.65068
GALNT1	0.13938		APLP1	-0.206576		ZNF45	-0.716531		RAB26	-1.6501
ROCK2	0.139546		BTG1	-0.20612		LACTB	-0.714387		PKP2	-1.64991
PRNP	0.139574		RPL11	-0.205304		KIAA0754	-0.714097		TEX9	-1.64784
SEC62	0.13966		MYO5B	-0.204878		ZNF571	-0.713081		INSIG2	-1.64767
ADIPOR1	0.140596		NR1D2	-0.204822		NEU3	-0.712823		CFAP36	-1.64534
BRD2	0.140629		TMSB10	-0.204733		NOCT	-0.712602		DNAI1	-1.64508
SAFB	0.140649		MIA3	-0.204538		COQ8A	-0.711422		PKIB	-1.64504
CBL	0.140954		ZKSCAN1	-0.204038		KDELC1	-0.711097		UBE2QL1	-1.64481
CFL1	0.14198		CCNG2	-0.203663		NYAP1	-0.710494		SPATA7	-1.64359
EPAS1	0.142024		MEF2C	-0.203633		LZTS1	-0.710154		SLC30A3	-1.64232
LARP4B	0.142143		NLGN2	-0.202921		SLC35G2	-0.709746		PURG	-1.6406
PATL1	0.142529		NBR1	-0.202768		LHX4	-0.709439		CLTCL1	-1.63954
MAP7D1	0.144196		SLC2A10	-0.202577		ATP7A	-0.706739		KBTBD8	-1.63911
COL12A1	0.144669		TARS2	-0.20197		KLHL25	-0.70549		PRKAA2	-1.63857
SPTY2D1	0.144697		HDAC5	-0.201878		AHDC1	-0.705061		HSPA1A	-1.63803
ATXN1L	0.145463		SAMD1	-0.201866		CHIC2	-0.703977		TMEM38A	-1.63777
PTPN11	0.145664		MLLT1	-0.201372		PDXP	-0.702931		SEMA3F	-1.63684
HMGB1	0.145786		KIAA0391	-0.200918		CDCP1	-0.70235		TMEM92	-1.63522
QSER1	0.146083		NXF1	-0.20077		ANKRD36B	-0.701647		PAG1	-1.63508
GARS	0.146882		PHF20	-0.200569		ZNF557	-0.701216		DGKQ	-1.63425
ACTR3	0.147377		COL6A1	-0.199875		PPM1D	-0.70082		CTH	-1.63396
HNRNPL	0.147515		GALNS	-0.199788		SLC19A3	-0.700707		ARID3B	-1.62792
ATG101	0.147817		STIP1	-0.199358		EXTL2	-0.700014		FAM174A	-1.627
DAP	0.147885		LSM14B	-0.199334		CCDC28B	-0.699834		GHR	-1.62654
SPECC1L	0.14793		CDKAL1	-0.199113		RNF168	-0.699664		HPCAL1	-1.62567
MAP4K4	0.14809		DLX1	-0.198755		ARG2	-0.699501		APBB3	-1.62496
RHEB	0.148385		SETD1A	-0.198672		XPA	-0.698931		ELL2	-1.62464
PDLIM1	0.148528		CSGALNACT1	-0.196811		LRFN1	-0.698692		GRASP	-1.62289
MOB1A	0.149066		37865	-0.196424		SH3D21	-0.697286		PTHLH	-1.6224
NDUFB4	0.149076		SF3B4	-0.196259		NR4A1	-0.69669		VWA3B	-1.62078
WAC	0.149251		RPL36A	-0.195752		FRMD6	-0.696526		GTF2B	-1.61843
RBM28	0.149463		CFI	-0.195569		PDX1	-0.695279		MMP15	-1.61818
FADS1	0.149807		MAX	-0.195116		EIF5A2	-0.694663		SLC9A9	-1.61781
BCLAF1	0.149944		CD9	-0.1951		ZNF304	-0.694649		CXCL11	-1.61701
ANKH	0.150002		SRGAP2	-0.194786		FAM234B	-0.693949		BPGM	-1.61602
KPNB1	0.150227		RXRA	-0.194724		CAMLG	-0.692636		RHBDL3	-1.61556
NCOA2	0.150353		SUGP2	-0.194639		TNFAIP8L1	-0.691327		PHLDB2	-1.61456
CSNK2B	0.150618		FBXO18	-0.194167		LRRC8C	-0.688789		KLF4	-1.61376
WDR1	0.150619		ST14	-0.193999		LFNG	-0.688303		HLA-F-AS1	-1.61254
STAU1	0.150626		ZFR	-0.192997		SLC43A1	-0.687686		PHF21B	-1.60972
ANKLE2	0.151051		C3	-0.192619		PLEKHH3	-0.687542		RFESD	-1.60839
DHFR	0.151131		RNF187	-0.192087		RASL12	-0.687093		ABRAXAS1	-1.60712
UBASH3B	0.151804		NDUFB10	-0.191602		SLC28A3	-0.686766		KIFC2	-1.6069
SRC	0.151903		UBE3B	-0.191576		RASSF4	-0.685827		BARX2	-1.60547
MTMR2	0.151922		PROSER1	-0.191382		ASMTL	-0.68496		KLHL28	-1.59923
PSMC4	0.152233		PLK1	-0.191356		ATG2A	-0.684242		FBXO15	-1.59918
ASPH	0.152361		IQCE	-0.191302		FBXO43	-0.683525		LTA4H	-1.59718
HMCES	0.154368		ARID1B	-0.191206		YPEL1	-0.68307		TMEM170B	-1.59667
EWSR1	0.155222		FOXO3	-0.190718		MISP	-0.682477		TMOD1	-1.59475
PSMB7	0.155898		RUNX1	-0.189912		BASP1	-0.681904		VGLL2	-1.59371
HNRNPD	0.156155		FAM50A	-0.189785		FGFR1OP2	-0.68124		GLIPR2	-1.59311
ANO6	0.156235		SMO	-0.189671		ANKRD36	-0.680961		CAMK2N2	-1.59249
KPNA3	0.156343		CHAF1B	-0.18942		EGLN3	-0.680947		SLCO5A1	-1.59199
RAB22A	0.15657		PDZD11	-0.189189		DSTYK	-0.680702		TNFAIP6	-1.58875
TMPO	0.15726		LOXL2	-0.189062		CHMP1B	-0.680697		COBL	-1.58825
WIPF2	0.158665		PRSS12	-0.188961		CYLD	-0.68055		CXADR	-1.58737
TPM3	0.158786		ZCCHC6	-0.188445		CNNM4	-0.680473		PTGES3L	-1.58664
SCAF4	0.159047		HIP1	-0.187881		SH3BP5	-0.680403		ZNF774	-1.58547
WWP1	0.159313		GBF1	-0.187835		LINC00094	-0.679673		SVIP	-1.58522
LMTK2	0.159685		CST3	-0.187766		ZNF670	-0.67777		PLA2G7	-1.58398
RNF114	0.159775		DAZAP1	-0.18726		RNF139	-0.677488		TMOD2	-1.5838
U2AF1	0.160612		MRPS6	-0.187188		PSPH	-0.676975		FAM69A	-1.58376
UBE2V1	0.160982		TMEM209	-0.187001		AHNAK2	-0.673926		LOC100134868	-1.58115
TAOK1	0.161497		EFR3B	-0.186907		TFEB	-0.673898		OLFML2A	-1.58103
EIF1	0.16158		ISCU	-0.186752		LOC101928433	-0.67365		CAPN5	-1.57976
KCMF1	0.161971		KDM3A	-0.186269		JPT1	-0.673308		FCER2	-1.57886
NAP1L1	0.161977		EIF4B	-0.186225		CDKL5	-0.671783		SPRY1	-1.57661
MAPRE1	0.162067		MAF1	-0.185928		ZSWIM6	-0.671453		FAM212B-AS1	-1.57658
PALLD	0.162546		ZC3H13	-0.185867		JMJD1C	-0.670327		POU3F3	-1.57615
DLAT	0.162987		DIXDC1	-0.185469		RNF113A	-0.670071		TMEM67	-1.57605
RAB35	0.163207		PPDPF	-0.185137		C4orf32	-0.668179		GNRHR2	-1.57531
ACTN4	0.163494		GNG5	-0.184935		SLC25A44	-0.667336		BMT2	-1.57496
NSFL1C	0.163655		YY1AP1	-0.184828		SPATA7	-0.666747		MAP9	-1.57408
PTPN14	0.16379		APOL6	-0.18464		C16orf70	-0.665405		WDR17	-1.5737
PAFAH1B2	0.163879		CCDC86	-0.184204		KLHL20	-0.66505		SIRT4	-1.57215
UBE3A	0.163884		ACIN1	-0.184102		ZNF440	-0.663746		PLAT	-1.57104
PKP1	0.164249		SRSF6	-0.183567		TMEM159	-0.663469		PARD6G-AS1	-1.56868
BZW1	0.164316		CHRAC1	-0.183472		CRAMP1	-0.663045		WDR7	-1.56803
MATR3	0.164892		TAB2	-0.183331		PPFIA4	-0.662987		RAB3IP	-1.56602
MAP1LC3B	0.16497		PTMS	-0.182954		PHF7	-0.662793		VSNL1	-1.56179
TEX2	0.165275		KAT7	-0.182502		RAD9A	-0.662656		IL10RB-AS1	-1.56162
ITCH	0.165797		TOPORS	-0.182195		KIAA1551	-0.662552		GCDH	-1.55844
TTLL4	0.166595		PSD4	-0.181934		PLEKHM1	-0.662498		KCNK9	-1.5576
YBX1	0.166721		CTSA	-0.181671		FZD7	-0.661897		LRRC63	-1.55609
MAPKAPK2	0.166821		RIOX2	-0.181566		INAFM2	-0.66164		ZNF222	-1.55482
RANBP1	0.167369		TPD52L2	-0.181277		CEP162	-0.661359		CYSTM1	-1.55439
DYNLRB1	0.167453		EGFR	-0.181243		ZNF765	-0.660981		LCA5	-1.55318
RNPS1	0.167465		PRKCD	-0.181174		CITED2	-0.66098		RWDD2A	-1.55162
SH3PXD2B	0.167569		CLASP1	-0.180974		AAMDC	-0.660428		SMIM10L2A	-1.5511
RBM12	0.167666		CDKN2A	-0.18097		FAM222A	-0.659502		DLGAP3	-1.55019
LRRC59	0.167856		STAU2	-0.18059		MAPT	-0.659275		CCDC96	-1.54865
TFG	0.168112		H1F0	-0.180338		ZNF48	-0.658818		EPOR	-1.54781
TMEM248	0.168208		GYS1	-0.180337		NXPE3	-0.65824		AHR	-1.54656
MAGED1	0.168686		KIAA0319L	-0.180171		SH2B2	-0.658113		C4orf33	-1.54554
UCHL5	0.169292		RAB13	-0.180063		ZBED6CL	-0.657962		PPM1J	-1.54383
USP14	0.16934		SPTBN2	-0.180014		VCPIP1	-0.65784		ZNF345	-1.54261
ACTB	0.169453		MKKS	-0.179983		PRDM2	-0.654494		CEP126	-1.5425
PIK3C2A	0.169502		VPS13B	-0.179779		HLX	-0.652916		STAMBPL1	-1.54227
SBDS	0.169554		PRSS8	-0.17904		CDK20	-0.652806		PODXL	-1.54209
SUMO2	0.169773		SMARCA2	-0.178897		MFSD9	-0.6515		PDE2A	-1.54077
KIF5B	0.170079		COASY	-0.178788		TNFAIP8	-0.651142		CCNYL1	-1.54069
TMX4	0.170095		GLYR1	-0.178093		SPTY2D1	-0.650617		CHCHD7	-1.53941
BAG4	0.170384		TAPBP	-0.177903		LMTK2	-0.650071		LGR4	-1.53797
RANBP9	0.170517		MRPL18	-0.177892		STAT2	-0.649294		FAM171A2	-1.53181
SRF	0.170695		AGAP1	-0.177317		CKMT2-AS1	-0.649251		HERC3	-1.53023
PEG10	0.170803		ERBB3	-0.176893		GDF11	-0.648672		PIFO	-1.5299
STK24	0.171175		LRRC8D	-0.176339		CCDC186	-0.648508		LETM2	-1.52895
YTHDF1	0.17124		TMEM63B	-0.175195		ACP6	-0.648232		NPHP1	-1.52782
SRI	0.17211		CLCN3	-0.175155		JARID2	-0.648114		TP53INP1	-1.52733
SH3GLB1	0.172419		NAT10	-0.17502		MAP3K9	-0.646282		FZD4	-1.5265
CPSF6	0.172572		RNF216	-0.174471		HLA-DQB1	-0.646264		RAB27B	-1.5256
NPTN	0.172866		PRRC2A	-0.17392		PLEKHG6	-0.646106		PCLO	-1.5249
STOM	0.17289		ZNF395	-0.173863		DNAJB9	-0.64567		ITGA1	-1.52462
CDC45	0.172961		SLC35F6	-0.173674		SLC25A28	-0.645102		OSER1-AS1	-1.52455
SMARCE1	0.172972		TRIM24	-0.173362		CDKN1C	-0.644353		CEP162	-1.52365
KIRREL	0.173332		TPCN1	-0.173199		MARS2	-0.642787		ZEB1	-1.52308
SRRM1	0.173545		CHMP4B	-0.173034		DUSP14	-0.642196		ZNF850	-1.52248
RRM1	0.174002		CBFA2T2	-0.17243		FAM53C	-0.641982		SLC31A2	-1.52192
TRIR	0.17405		CXCL16	-0.172355		ADM	-0.641387		NRGN	-1.52137
GINS1	0.174361		GPX4	-0.172171		HS6ST1	-0.640951		ALAD	-1.51956
DUT	0.174716		TSC22D4	-0.171785		GAREM1	-0.640691		CCDC28A	-1.51798
LRRC58	0.174788		MARCKSL1	-0.171775		IFI44	-0.640472		ELOVL4	-1.51654
TMEM2	0.175165		LONP2	-0.17152		H1F0	-0.640059		TSPAN15	-1.51608
SOAT1	0.175918		NR4A1	-0.171361		RP2	-0.638739		PDGFC	-1.51554
AZIN1	0.176262		SETD2	-0.171351		WDR91	-0.638014		FRRS1	-1.51431
POM121C	0.176276		CHAF1A	-0.170591		RAB11FIP5	-0.637274		KIAA1211	-1.51401
KIF3B	0.17643		HOXC10	-0.170418		RTN2	-0.637063		GNAO1	-1.5136
TEX10	0.176726		SEZ6L2	-0.170369		NPHP3	-0.636402		PSD2	-1.51186
IGFBP7	0.176827		ODF2	-0.169965		PPP1R15B	-0.636197		ATP6V1A	-1.50872
SAFB2	0.177005		OGFR	-0.169296		TBX20	-0.636169		PSPH	-1.50729
DYNC1LI1	0.177009		UBQLN4	-0.169291		C1orf52	-0.635239		DDAH1	-1.50672
MAPK1IP1L	0.177121		SSU72	-0.169217		FAM69A	-0.635069		FAM27B	-1.50609
FLJ23867	0.177339		SCRIB	-0.16909		DFFB	-0.633922		IL12A	-1.5058
38777	0.177952		NUDCD3	-0.16903		CALCOCO1	-0.633748		GSDMB	-1.50517
SLC36A4	0.177997		ELMO2	-0.168944		THRA	-0.632723		LOC100507002	-1.50458
DDX5	0.17842		THRAP3	-0.168936		GNAI1	-0.632411		DDHD1	-1.50432
RASA1	0.178742		HMG20B	-0.168295		SPATA2	-0.631914		GUCY1B3	-1.50281
BARD1	0.178766		STAM	-0.168206		CDC42EP2	-0.631346		DUSP10	-1.5017
PPM1G	0.179068		DOCK4	-0.168077		FAM157B	-0.631259		ENPP4	-1.5015
SLC23A2	0.179323		TANK	-0.16775		LIX1L	-0.631094		RASSF6	-1.50131
HSPA13	0.179405		PPP2R5D	-0.167603		DLC1	-0.630554		HEY2	-1.50127
ERVMER34-1	0.179571		CKAP2	-0.16756		ZNF79	-0.630338		SLC12A6	-1.50063
TYMS	0.179912		EDF1	-0.167119		SCML1	-0.630109		PHOSPHO2	-1.4955
UBAP1	0.180022		VPS37B	-0.166736		CYP39A1	-0.629514		CBR3-AS1	-1.4953
CALU	0.180418		IGF2BP2	-0.166443		GPC2	-0.629495		KIAA0895	-1.49489
DCUN1D1	0.180445		ANKIB1	-0.166405		STK4	-0.628977		TOM1L2	-1.49473
ENAH	0.180692		ATXN2L	-0.16613		SLC7A2	-0.627603		ABCA3	-1.49389
SFXN1	0.180976		DNAJC11	-0.165548		SGMS2	-0.627395		DEPDC7	-1.49333
DNAJC22	0.181093		CHI3L1	-0.165545		STOML1	-0.626208		ETFBKMT	-1.49049
NECTIN1	0.181153		SERF2	-0.165527		ABCB9	-0.625761		CYS1	-1.48953
GORASP2	0.181208		PPP1R15B	-0.16539		RIT1	-0.625569		GPR137C	-1.4883
TNPO1	0.182283		RPS27	-0.165327		MUC15	-0.625022		SYNPO	-1.48768
SNRPA1	0.18246		CDK16	-0.165257		HES6	-0.624811		MAP1B	-1.48712
ELOC	0.1827		MID1	-0.164283		USP27X	-0.623613		PPM1L	-1.48614
PURB	0.182774		CASC3	-0.164245		ZNF667	-0.623565		FAM171B	-1.48602
C18orf25	0.182846		PTMA	-0.164048		NEDD9	-0.622885		TMEM229B	-1.48598
CCDC93	0.182868		STEAP3	-0.16369		LOC100132249	-0.622466		CEP112	-1.48307
HSPA14	0.18351		MAST2	-0.16359		RFX2	-0.622364		ACPP	-1.48171
IDE	0.183686		CTIF	-0.163413		NCKAP5L	-0.622272		PLCD1	-1.48108
DDX54	0.183881		UNG	-0.163403		MYLIP	-0.622231		LOC101928464	-1.48098
RAD1	0.184542		RPL32	-0.162638		SOWAHC	-0.621574		LURAP1L	-1.4775
WWC1	0.184932		NFIB	-0.162003		KCTD5	-0.621248		GK	-1.47675
ETF1	0.184952		TPX2	-0.161456		ADGRB2	-0.621061		PIM2	-1.47413
TMEM127	0.185156		GRINA	-0.160834		RNF25	-0.620827		LOC100506990	-1.47403
SRSF3	0.185335		TBC1D9B	-0.160597		TRAPPC4	-0.620664		H1F0	-1.47386
ABI1	0.185407		GIT1	-0.160293		TBX3	-0.6204		PTGES	-1.47369
PIP5K1A	0.1858		YTHDF2	-0.160261		ANKRA2	-0.62021		DMXL1	-1.47195
DDX39A	0.185811		CPSF1	-0.16023		CX3CL1	-0.619813		LYPD6	-1.47154
ACOX1	0.185826		DNAJC13	-0.159773		PLCXD1	-0.619639		ATP1A3	-1.46963
PTBP1	0.185959		MTOR	-0.159754		TUBB2A	-0.619321		AKR1C2	-1.46938
MYLK	0.186028		MSH6	-0.159043		ZNF461	-0.618997		KATNB1	-1.46912
PTGFRN	0.187714		40057	-0.1589		PLSCR4	-0.618359		LOC100268168	-1.46905
MYL12A	0.188396		CABIN1	-0.158513		ZNF600	-0.617826		STX7	-1.46901
SHTN1	0.188411		TIMP1	-0.158499		NCOA3	-0.617494		ZNF184	-1.46843
DVL3	0.188412		PSPC1	-0.158319		DMRT2	-0.617432		C20orf204	-1.46836
DDX21	0.188694		MED13L	-0.157996		TRIM23	-0.616886		C3orf70	-1.46778
TMEM184B	0.189212		SMARCA4	-0.157954		MAP3K8	-0.614789		LCA5L	-1.46648
PTMS	0.189233		DTL	-0.1572		FHDC1	-0.614597		FLVCR1-AS1	-1.46525
POM121	0.189399		PRR13	-0.156632		GOLGA2P10	-0.614432		DISP3	-1.46254
ACLY	0.18944		AGBL5	-0.156444		ST3GAL1	-0.614409		CCDC151	-1.46112
AFF4	0.189717		PCDHGC3	-0.156278		LGR4	-0.614047		SLC40A1	-1.4611
CACUL1	0.189764		AP3D1	-0.156099		PEX11A	-0.613611		SCN4B	-1.46051
FXYD5	0.189994		DBN1	-0.156022		TNRC6B	-0.611544		TPMT	-1.45723
DUSP16	0.190515		ACBD5	-0.155986		ZBTB34	-0.610701		PAXBP1-AS1	-1.45602
NUP58	0.191139		GTF2I	-0.155535		ZNF136	-0.610054		RGS16	-1.45596
TBC1D1	0.19136		HDGF	-0.154691		FAS	-0.609751		SIPA1	-1.4554
CENPN	0.191582		CAD	-0.1544		RUBCN	-0.609749		FBXO33	-1.45512
UBA2	0.192388		CNDP2	-0.154149		LHX1	-0.609637		PAQR5	-1.45486
UBTD2	0.192598		RHOBTB3	-0.153973		ZSCAN16	-0.608861		KLHL7	-1.45457
DUSP3	0.192859		TLN2	-0.153714		ADGRE2	-0.608093		PPOX	-1.45318
CLTB	0.192869		TRIM25	-0.153539		CNKSR3	-0.607421		FUCA1	-1.45226
RAB3GAP2	0.192931		PKP4	-0.152283		GOLGA6L9	-0.606865		HSPA1B	-1.45095
LCOR	0.193717		TCF20	-0.152058		ZNF597	-0.606709		38961	-1.45081
SLC39A10	0.193927		LMNB1	-0.151364		SELENOP	-0.606486		MPC2	-1.44971
PPP2R1B	0.194075		MGAM2	-0.151249		SEPHS2	-0.606451		ZNF441	-1.44866
PTBP2	0.194444		DYNLRB1	-0.150141		JHDM1D-AS1	-0.606234		GCH1	-1.4473
NAB1	0.194599		C1R	-0.149349		HYKK	-0.604648		MRNIP	-1.44716
ATP6V1F	0.194615		DDX42	-0.149204		MAP1LC3B	-0.604376		ZNF433	-1.4469
LASP1	0.194656		BUB1	-0.148891		CAMK2N2	-0.604309		FLJ30679	-1.44556
C11orf24	0.194806		DBI	-0.147914		NIPAL3	-0.603423		HPS3	-1.4425
ACAP2	0.194985		NUP214	-0.147795		DIXDC1	-0.602736		NCK1-AS1	-1.44227
PDLIM5	0.195743		ARHGAP21	-0.147463		CEBPA	-0.602643		LYST	-1.44148
EAF1	0.19576		EPHX1	-0.147122		LNX2	-0.602166		LOC100288748	-1.44142
SUMO3	0.195854		SH3KBP1	-0.146794		HS3ST3B1	-0.601903		SYTL3	-1.44142
SLC25A44	0.196932		ZMYND11	-0.146467		A1BG-AS1	-0.601749		CROT	-1.44129
RBMS1	0.196955		ENDOD1	-0.145951		OTUD1	-0.601074		MYCL	-1.44019
PHC3	0.197284		MGEA5	-0.145883		TMEM158	-0.600303		IFT20	-1.43978
GNL2	0.1974		TTLL12	-0.143549		DSG3	-0.599772		JHDM1D-AS1	-1.43953
SPAG9	0.197485		POLR1A	-0.142109		RAB11FIP4	-0.59749		BBS7	-1.43932
COPS3	0.197742		GRHPR	-0.141927		SYVN1	-0.596271		SMAP2	-1.43767
UBE2K	0.197888		NUCB1	-0.14151		ARRDC3	-0.596105		OR7E91P	-1.4375
TUBB	0.198285		IGF1R	-0.141117		DSEL	-0.596096		PIK3CD	-1.43665
ARHGEF18	0.198336		SOD2	-0.140466		DNMBP	-0.59607		FIG4	-1.43621
OSBPL10	0.198487		PLCG1	-0.140245		PPP1R3B	-0.595691		FAM43A	-1.43594
CD276	0.198525		L1CAM	-0.139744		F2R	-0.595638		HSPA4L	-1.43358
CRK	0.198761		CLUH	-0.139338		ANKRD13A	-0.594791		FAM227B	-1.43326
SLC10A3	0.19886		PLXNB2	-0.138933		REEP6	-0.593755		PARP8	-1.43296
ZFAND3	0.198901		NSF	-0.137499		DMXL1	-0.591953		VSIR	-1.43097
BLZF1	0.198943		FTH1	-0.137395		TRERF1	-0.591623		IL15	-1.43072
TUBG1	0.199632		TIMM21	-0.137209		AMOT	-0.590247		GAD1	-1.43034
FAM219A	0.199929		CPE	-0.13717		GNG2	-0.588983		DYNC2H1	-1.4294
FUBP3	0.200136		SPATS2L	-0.13686		RPAIN	-0.588643		TMC3-AS1	-1.42939
IMPAD1	0.200237		PPM1F	-0.135983		STEAP1	-0.588628		CLIP2	-1.42859
CORO1C	0.200312		FAM120A	-0.135558		PLEKHH2	-0.588187		PDZD7	-1.4282
RBBP8	0.200376		YBX1	-0.135316		SORT1	-0.587887		CEP70	-1.42752
CCNC	0.200861		MSN	-0.135179		TMEM55A	-0.587826		LOC100506368	-1.42752
WIPI1	0.201327		PABPC1	-0.134421		FKBPL	-0.587786		HSPA5	-1.42701
EIF4EBP1	0.201529		CD55	-0.134248		LOC101929709	-0.587738		CCDC82	-1.42678
RAB2A	0.201852		PRDX5	-0.134016		METTL7A	-0.58707		BICDL1	-1.42517
ITSN2	0.201892		RPL13AP5	-0.133635		CCDC88A	-0.586973		CRY1	-1.42457
LEPROTL1	0.20262		HNRNPUL1	-0.133546		TBC1D10A	-0.586612		LRRC73	-1.42394
MLF1	0.202886		MBNL1	-0.133095		POU3F2	-0.586022		ANKRD29	-1.42303
GOLGA7	0.202974		TTI1	-0.132739		EIF2AK3	-0.58599		RPAIN	-1.41971
AGO2	0.204077		MBTPS1	-0.132652		INPP5K	-0.58447		MME	-1.41965
SOSTDC1	0.204214		DAG1	-0.131609		FAM13A	-0.5844		SEL1L3	-1.41913
GLS	0.204223		HNRNPF	-0.13059		PRKAA2	-0.5818		FAM229B	-1.41895
RDH11	0.204351		PTPN1	-0.130564		SCN1A	-0.581657		ZNF420	-1.41851
SLC35F2	0.204521		NDRG3	-0.130353		LINC00888	-0.581032		HERC5	-1.41632
BTBD1	0.204618		UBC	-0.13025		TACC1	-0.580302		L2HGDH	-1.4163
SLC3A2	0.204703		RDX	-0.129378		FBXO48	-0.580166		NXPE3	-1.4162
VEZT	0.205047		CALM3	-0.129301		SLC31A1	-0.579689		FAM117A	-1.41595
ZBTB7A	0.205428		UBE2L3	-0.127712		CAMKK1	-0.579678		ZNF488	-1.41558
KDSR	0.205501		RPL37	-0.127318		CCDC157	-0.578129		LLGL2	-1.41549
JMJD6	0.205528		PFN1	-0.126563		NBPF26	-0.577864		STX12	-1.41214
ATP6V1G1	0.205978		BLCAP	-0.126063		CD83	-0.577335		CSRP2	-1.41134
TPM4	0.206356		WBP11	-0.12537		CDKN2AIP	-0.577		GPR37	-1.40958
CCSER2	0.206494		ELF3	-0.125029		TEX15	-0.576448		DPYD	-1.40925
ASF1B	0.206577		S100A10	-0.124908		ZNF852	-0.575672		TRIM52	-1.40825
ADIPOR2	0.206614		KDM3B	-0.124782		PDE4B	-0.575624		PTPN13	-1.40771
TPD52	0.206912		DGCR2	-0.124731		NCR3LG1	-0.575207		BEX2	-1.40752
POU2F1	0.207014		PTP4A1	-0.124584		LOC202181	-0.575012		N4BP2L1	-1.40721
TMX1	0.207067		BANF1	-0.124186		AVPI1	-0.574555		RRM2B	-1.40695
ARHGAP29	0.208703		CD44	-0.12005		PRKAG2-AS1	-0.573355		GOLGA8N	-1.40625
CHSY1	0.208763		CAPN2	-0.119841		TNK1	-0.57291		DLX2-AS1	-1.40419
SRRT	0.208817		ATRAID	-0.118547		DIS3	-0.572889		LYSMD4	-1.40381
SH3RF1	0.209557		DHTKD1	-0.118227		S1PR2	-0.571756		CADM4	-1.4031
ZNF672	0.210103		OSMR	-0.11734		TVP23C	-0.5714		KLC3	-1.40296
ZNRF3	0.210383		HACD3	-0.117015		MB21D2	-0.57119		ZNF823	-1.40202
CBLL1	0.210397		MCCC2	-0.114038		EVI5L	-0.570698		NEK2	-1.4009
TWISTNB	0.210687		MAP3K20	-0.111743		OVOL2	-0.570671		RIMS4	-1.39962
SLFN5	0.210844		GTF3C1	-0.11169		PAX9	-0.570273		FGFBP3	-1.3982
BRPF1	0.21171		SPTBN1	-0.107844		RSPRY1	-0.570045		PDLIM3	-1.39738
AJUBA	0.213034		FAM208B	-0.106493		MAP2K3	-0.568879		ARL13B	-1.39716
DIAPH1	0.213183		AZGP1	-0.105933		UTP3	-0.568879		IPO5P1	-1.39651
FAM3C	0.213741		ITM2B	-0.105419		TRIM35	-0.568576		NUDT6	-1.39552
DNAJC2	0.213886		NFE2L1	-0.105195		SOCS3	-0.568508		SORL1	-1.39459
SPATA2	0.214199		ADAR	-0.102149		UAP1L1	-0.568208		LDHD	-1.39423
ERF	0.214224		A2M	-0.0971493		CENPJ	-0.567772		EVI5L	-1.3923
FAM49B	0.214393		RAB7A	-0.087442		DOK3	-0.567605		PPP2R5B	-1.39222
TAGLN	0.214549		CTNNA1	-0.0863489		GPR137B	-0.567524		SLITRK4	-1.39197
ALYREF	0.214845		ATP1A1	-0.0815967		TDRP	-0.566985		CCDC113	-1.39074
USP38	0.214846		CALR	-0.0803927		FKBP14	-0.566592		GMCL1	-1.38937
UBE2H	0.214864		ESYT2	0.0869472		RAP2A	-0.565938		RP2	-1.38718
EBP	0.214888		HNRNPH1	0.0890771		RNF103	-0.565267		DNAJB5	-1.38714
MYL9	0.214992		XRCC5	0.0960322		GLCE	-0.564952		KCNAB2	-1.38705
SH3GL1	0.215068		37500	0.096759		MEF2D	-0.564348		MPP7	-1.38654
FGFRL1	0.216204		UBE3C	0.0972851		NUDT4	-0.564145		GPR63	-1.3863
SLMAP	0.216248		AP2M1	0.0994285		ETS2	-0.563455		ANKRD42	-1.38596
GSR	0.216415		STOM	0.0999548		FOXP1	-0.563138		ACAD11	-1.38579
BCL7B	0.216807		ASPH	0.0999645		HMOX1	-0.562913		CHST7	-1.38441
SLC38A2	0.216902		SFPQ	0.100184		ENPP4	-0.56285		MAP6D1	-1.38317
SERPINB5	0.217078		CAP1	0.100578		ZNF92	-0.562771		STXBP1	-1.38303
FUBP1	0.217223		ARF3	0.101385		ING2	-0.56223		KIF21B	-1.38283
ARF4	0.218297		VCP	0.101657		ZKSCAN2	-0.56165		DUSP1	-1.38099
TMEM33	0.219013		COPA	0.104991		TRIM11	-0.560699		RASSF5	-1.38012
AMOTL2	0.219253		HEATR1	0.106222		SFXN3	-0.560344		AQP11	-1.37717
MIER3	0.219545		ABI1	0.107322		ZNF280C	-0.560156		C2CD2L	-1.37685
LPGAT1	0.22006		KHDRBS1	0.108996		TRMT12	-0.558988		LRRC20	-1.37587
ARHGDIA	0.220383		KDELR2	0.110185		CORO2A	-0.558866		SNX29	-1.37545
MED13	0.220387		TPM4	0.111757		EPHB6	-0.558768		JAKMIP1	-1.37481
HDGFL3	0.220593		STARD7	0.111974		CDCA2	-0.558618		GPR137B	-1.37447
FSTL1	0.220709		DKC1	0.112147		PLA2G4A	-0.558502		ATG2A	-1.3744
KIAA1161	0.220768		SRSF2	0.112688		BAIAP2-AS1	-0.558264		PLA2G15	-1.37304
SEC23A	0.221005		TRIP12	0.112781		ZFP69	-0.55781		GEM	-1.37199
REEP3	0.22107		LAPTM4B	0.113002		PSD2	-0.557653		SEMA3C	-1.36931
NDFIP2	0.221128		NQO1	0.113186		PNPLA8	-0.557556		MGC12916	-1.36908
EXT1	0.221214		EIF4H	0.114118		USP53	-0.557084		NEURL1B	-1.36831
EN1	0.221485		AHCTF1	0.114251		FIGN	-0.556808		TTBK2	-1.36828
GOSR2	0.221691		CALM1	0.114296		SAP30	-0.556464		LOC100287497	-1.36663
ITGA6	0.221968		PAFAH1B2	0.115417		RNF41	-0.556362		KYAT1	-1.365
RRP15	0.222158		PDXK	0.115897		CENPC	-0.555946		KDELC1	-1.36468
EPB41L1	0.222423		IPO7	0.116357		SYDE2	-0.554318		TPK1	-1.36257
CD2AP	0.222864		NES	0.118286		TXNDC16	-0.554023		ARL4D	-1.36256
ARHGAP5	0.222922		DHFR	0.118464		FAM174A	-0.553475		CYB5R1	-1.36235
WDR45B	0.223219		NSUN2	0.119065		SNN	-0.553074		ELOVL7	-1.36163
FAM8A1	0.223293		KPNB1	0.121621		GMCL1	-0.552698		HCP5	-1.36119
ANKRD40	0.223754		BZW2	0.122118		SUOX	-0.55255		SLC25A30	-1.36118
RNF2	0.224422		RTCB	0.122865		CCDC134	-0.552271		ABHD6	-1.35993
TMEM97	0.224496		TOR1AIP2	0.122948		ZNF250	-0.552147		SAMD15	-1.35858
PRPF38B	0.224671		QSOX1	0.123067		37681	-0.552135		USP18	-1.3584
PDLIM7	0.224705		KANSL3	0.123241		ETV1	-0.550862		TRAPPC4	-1.35765
AARD	0.224772		NUP205	0.123403		KATNA1	-0.549803		MSANTD3-TMEFF1	-1.35701
TRIM33	0.224806		DHX15	0.123627		RIC1	-0.549003		IFT52	-1.35668
SGCB	0.224989		CEP350	0.123939		H1FX	-0.548105		LOC101930085	-1.35495
UBE2I	0.225268		RPL10	0.12535		PHLDB3	-0.547654		SMIM1	-1.35419
RNF6	0.225319		CCT4	0.125351		L2HGDH	-0.546842		LACTB	-1.35331
PHTF2	0.225612		IARS2	0.125679		LINC01128	-0.546748		APAF1	-1.35281
ITGAV	0.225886		ODC1	0.12568		ZNF860	-0.545315		CKB	-1.35213
PPP1R3B	0.226347		EIF4G2	0.125752		SERTAD2	-0.545312		ARMC9	-1.35207
RRM2	0.226629		LAMP2	0.125931		KIAA0895L	-0.54499		ZNF277	-1.35192
C11orf84	0.227605		WAPL	0.125953		ZNF549	-0.544463		DMBX1	-1.35085
NOL4L	0.227765		PSMC2	0.126126		CYB561D2	-0.543474		FKBP7	-1.35052
FRMD4A	0.228328		MAPKAPK2	0.126215		LINC01139	-0.54312		NRP1	-1.35005
ZNF800	0.228414		CHD4	0.126522		FAM76B	-0.542668		FAM220A	-1.34987
HDAC7	0.228423		SLC5A6	0.127713		SLC12A6	-0.542424		SDCBP	-1.3491
EPS8	0.228447		NBN	0.127855		GDE1	-0.542026		LINC02475	-1.34836
MAK16	0.228485		ICE1	0.129018		FUCA1	-0.540159		ZNF615	-1.34708
NUP54	0.228579		ARL6IP1	0.129272		ZBED9	-0.539928		TUBB2A	-1.3462
OAS3	0.228624		EIF4A1	0.129575		SLU7	-0.539856		KLHL7-AS1	-1.34602
EP300	0.229057		MCMBP	0.131669		ZNF283	-0.539451		KIF3C	-1.34347
SFPQ	0.22912		SPECC1L	0.131778		PGAP1	-0.539323		RAB37	-1.34265
GXYLT1	0.229351		WDR26	0.132288		SOX13	-0.539321		LINC02256	-1.34251
MYO1B	0.229623		DCAF12	0.132926		POC5	-0.539202		TBC1D19	-1.34229
RFLNB	0.229832		TBC1D1	0.133035		ASAP3	-0.538416		NUDT11	-1.34099
PTBP3	0.229995		OAZ2	0.133246		NBPF10	-0.538408		TMEM255B	-1.34089
SRGAP1	0.230036		TBL2	0.133431		GAS2L3	-0.538395		SLC1A4	-1.34057
MLX	0.230953		DARS	0.133637		CEP97	-0.538296		TRAFD1	-1.34002
TMEM263	0.23098		MCM6	0.133904		DCUN1D2	-0.538068		USH1G	-1.33984
KPNA4	0.2314		TMED9	0.134029		39508	-0.537725		PFKFB4	-1.33975
TGFB1	0.231403		TMEM248	0.134054		KATNB1	-0.53745		SGK3	-1.33927
PRKAA1	0.231748		STRAP	0.134182		PRKAR2B	-0.537393		LOC100132249	-1.33771
ATP13A3	0.23175		RBMS1	0.134217		ZNF35	-0.537299		SPAG4	-1.33622
SRSF2	0.232126		GNA12	0.135217		CHST2	-0.536952		PRDM8	-1.336
TES	0.232458		TFDP1	0.135234		CDR2L	-0.536711		SLC2A13	-1.33592
ZBTB21	0.232469		ESYT1	0.135444		FAM8A1	-0.53549		POLR3GL	-1.33577
PLEKHG2	0.232853		ARPC4	0.136109		AFTPH	-0.534601		PCYOX1	-1.33559
STRN3	0.233215		NUP155	0.136333		NOA1	-0.534565		MLF1	-1.33518
CLSPN	0.23353		YME1L1	0.136627		NEK2	-0.533649		ANKRD37	-1.33462
ITGB8	0.233679		IMPAD1	0.137681		FAM102B	-0.532089		LRRC46	-1.33405
TMEM38B	0.234314		TUBB	0.137906		ABTB2	-0.532084		MITF	-1.33269
SERPINB7	0.234906		NPTN	0.138175		ZNF419	-0.531792		MAP2K1	-1.33264
MTAP	0.235326		AFF4	0.138299		RAB24	-0.53108		SLC19A3	-1.33199
SH2B3	0.235525		C8orf33	0.138625		ZNF789	-0.529464		KCTD12	-1.33115
C18orf8	0.236115		PEA15	0.138945		ZNF778	-0.529175		SLC16A10	-1.33089
NF2	0.23622		PWP2	0.139293		CXorf57	-0.528787		MNS1	-1.32972
SCARF2	0.236497		PRKDC	0.139411		SP6	-0.528783		KLRG2	-1.32955
HNRNPDL	0.236681		MATR3	0.140238		GTF2IP1	-0.528658		XRRA1	-1.32916
PSMB2	0.236913		GFM1	0.141261		PHLDA3	-0.528596		37316	-1.32858
TULP4	0.237045		TAOK1	0.141497		RILPL2	-0.528099		MORN2	-1.32792
STK4	0.237065		PTK2	0.141784		ZNF595	-0.52797		NEU1	-1.32776
GNAQ	0.237285		CD109	0.142112		KLC3	-0.527481		COL4A5	-1.32719
SAMD8	0.237457		ANKRD40	0.142694		P3H1	-0.527219		VEPH1	-1.32614
PLEKHA1	0.237628		DDR1	0.143063		GATS	-0.527155		TUBGCP6	-1.32453
ACTG1	0.237981		SRXN1	0.143138		SNX16	-0.527114		CNTN4	-1.32304
LITAF	0.238073		ACTL6A	0.143168		TNFRSF10D	-0.526786		TSNAXIP1	-1.32262
NR4A1	0.238418		MOB1A	0.1432		ABHD13	-0.52543		ZNF331	-1.32222
ARHGEF5	0.238423		SMG5	0.143229		EP300-AS1	-0.525161		CCDC87	-1.32213
NAB2	0.239019		ATP6AP2	0.143241		CGN	-0.524742		FLT1	-1.32113
GINM1	0.239356		CORO1C	0.143253		MXD3	-0.524535		CDKN3	-1.31947
CBR4	0.239522		SLC37A3	0.143279		CECR2	-0.524442		MPZL3	-1.31787
C5orf51	0.240038		KDM5B	0.143306		STC2	-0.524167		TM2D2	-1.31784
LONRF1	0.240395		CLTC	0.143384		PLD6	-0.523692		NIPAL3	-1.31743
RNF11	0.240574		NECTIN1	0.143404		ONECUT2	-0.523416		GVQW2	-1.31687
SLC27A6	0.240781		SDC1	0.143583		TTC21B	-0.523001		RNFT1	-1.31552
USP12	0.24107		GOT1	0.143829		MLLT11	-0.522154		IFI27L1	-1.31502
KAZN	0.241365		PPP2R1A	0.144086		NR1D1	-0.5216		LRRC6	-1.31385
MDM2	0.241381		TYMS	0.144481		FAM126A	-0.521495		ZDHHC2	-1.31354
FN1	0.241669		HMGN2	0.144717		TRIM26	-0.521183		LCP1	-1.31272
FAM126B	0.241734		ITGB5	0.14473		AASS	-0.520918		POLB	-1.31166
CTTNBP2NL	0.241944		TMEM97	0.144735		CA2	-0.52066		KDM1B	-1.31112
EOGT	0.242044		VOPP1	0.145216		CEP120	-0.52058		PHF7	-1.30929
TRIM8	0.242605		PIP4K2C	0.145488		ETV3	-0.520343		ATP6V1D	-1.30923
MEF2A	0.243159		RRN3	0.1467		CNPY4	-0.520296		GRHL1	-1.30786
FEM1B	0.243269		RBM28	0.146749		ATP6V1B2	-0.519822		REPS2	-1.30659
ATAD2	0.243345		FH	0.147025		DGCR14	-0.518643		ZFP28	-1.30649
MALT1	0.243716		FADS1	0.147132		SPATA13	-0.518635		ACP6	-1.30593
MXRA7	0.245106		RPSA	0.147138		SHOC2	-0.518117		CYLD	-1.30575
CDC42EP3	0.24512		ZNF451	0.147731		CNNM2	-0.516928		PEX3	-1.30568
ETV5	0.245316		GHITM	0.14793		UBE2D1	-0.516652		SELENOK	-1.30445
SDE2	0.245402		RPS6KA3	0.148812		EAF2	-0.515847		NR4A2	-1.30287
PMF1	0.24597		DNAJC5	0.148949		ZNF81	-0.51567		HIBCH	-1.29983
TAF5L	0.245986		KCMF1	0.149506		DENND4A	-0.515571		EFNB3	-1.29949
SUB1	0.246471		PSMD12	0.149758		BOD1L1	-0.515488		TNF	-1.29913
DSTN	0.247943		CAB39	0.149852		MBD4	-0.515395		SPTAN1	-1.2984
B4GALT5	0.248274		DNAJA2	0.150099		INPP5B	-0.514721		HDX	-1.29746
ACSL3	0.248304		ACTN1	0.15073		C21orf91	-0.514707		STRIP2	-1.29732
PVR	0.248429		LRP8	0.150804		HINT3	-0.513525		EEPD1	-1.2973
ARPP19	0.249244		MYBL2	0.152325		PLEKHG5	-0.513513		CCDC150	-1.29588
TNFRSF21	0.249419		ELOVL5	0.152358		STAM	-0.513352		SGMS1-AS1	-1.29525
SLC25A32	0.249757		PTPN11	0.15239		SHPK	-0.5128		PIGM	-1.29373
OSBPL8	0.249877		ANO6	0.152851		ZBTB49	-0.512401		IFI44	-1.29361
FOXN2	0.25027		NUDCD1	0.152996		HERC3	-0.512306		SNAPC1	-1.29342
GFPT1	0.250403		ATP6V1C1	0.153361		MSX2	-0.512181		MIR9-3HG	-1.29264
ACSL4	0.250461		TATDN2	0.153775		ZKSCAN3	-0.511929		LOC101927204	-1.29251
TSPAN13	0.250483		PSMC1	0.154069		PPOX	-0.511859		FAM122C	-1.29143
MYO10	0.250649		SLC2A1	0.154262		LOC729737	-0.511761		GRPR	-1.29133
ERG28	0.250776		SPTY2D1	0.154321		USP15	-0.511659		ALDH6A1	-1.29072
BTBD3	0.251148		DRG1	0.15435		FUT10	-0.511314		TDRKH-AS1	-1.28893
FBXL18	0.251419		GOLPH3	0.1544		DGKQ	-0.511288		VPS13A	-1.28819
CRYAB	0.251546		ARF4	0.154637		CLTCL1	-0.511271		DENND3	-1.28801
NEDD1	0.252216		WWC1	0.155306		SLC16A1	-0.510282		DPY19L2P2	-1.28763
CHRAC1	0.252534		SFXN1	0.155649		RUNDC1	-0.509946		ACSS2	-1.2875
KMT5A	0.253599		FAM20B	0.155653		AP1S3	-0.509804		MYEF2	-1.28749
DR1	0.25407		DDX21	0.155809		VDR	-0.509311		CAPS2	-1.28732
GLIPR1	0.254071		KIRREL	0.155845		ASF1A	-0.509247		ATP7B	-1.28634
SNRNP27	0.254227		PLPBP	0.156188		PNMA2	-0.508208		H1FX	-1.2854
CAMTA1	0.254686		DNAJC2	0.156443		SAMD9L	-0.508205		CASTOR1	-1.28532
GRB7	0.254799		WWP1	0.156459		ABCD4	-0.508131		FERMT2	-1.28446
MIER1	0.254981		YES1	0.156771		SEMA4B	-0.508002		CASP9	-1.28386
DDX58	0.25543		NIP7	0.157312		CDC40	-0.507751		OSCP1	-1.28246
MT2A	0.25577		TES	0.157375		CROCCP2	-0.507681		HCN3	-1.28186
GOLPH3	0.256025		EXO1	0.157599		ZNF124	-0.50765		FAM214B	-1.28182
B4GALT1	0.256337		EXT2	0.157755		TBC1D20	-0.507561		DPF1	-1.27951
PTPRJ	0.256423		ATP5B	0.15802		MSC	-0.507434		FAM107B	-1.27877
RNF138	0.256569		QTRT2	0.158129		YPEL3	-0.50739		DSEL	-1.27819
DDX46	0.257398		SRI	0.158564		PHLPP1	-0.507268		LOC101928222	-1.27752
GMFB	0.257726		NACC2	0.159079		KIN	-0.507046		PIP5KL1	-1.27701
DENND1B	0.259228		RIF1	0.159384		ETV5	-0.507017		HABP4	-1.27484
PCNX1	0.259473		PLAUR	0.159456		EFNB1	-0.506784		WDTC1	-1.27481
ASAP1	0.259653		CALM2	0.160726		PPL	-0.50678		ABHD18	-1.27337
SCML2	0.260573		PAFAH1B1	0.161041		ARHGAP23	-0.506483		ZNF77	-1.27331
TRIM58	0.260865		FBXW11	0.161226		GOLGB1	-0.506342		FAM234B	-1.27299
ST7	0.261011		CMTM4	0.161268		IPO5P1	-0.506066		CPEB3	-1.27166
OLFM2	0.261151		GNL2	0.161823		RTN4RL1	-0.50567		MAP1LC3B	-1.27151
FAM111B	0.261231		STX6	0.161838		LRRC20	-0.505547		SLC30A4	-1.27062
SIPA1L2	0.261261		SKIV2L2	0.161982		SAPCD2	-0.505146		ARL3	-1.26999
AMOTL1	0.261452		CTNNB1	0.162045		KREMEN2	-0.503167		TMEM25	-1.26967
TPST2	0.261523		TAF5L	0.162471		DPY19L2P2	-0.503		INPP5F	-1.26939
POLR2J	0.261625		G3BP2	0.162673		ATP6V1A	-0.502848		THEGL	-1.26888
CCDC80	0.261777		ATP6V1B2	0.162734		MIR600HG	-0.501372		GOLGA7B	-1.2687
EIF1AD	0.262343		UHRF1BP1L	0.162798		ZNF286A	-0.501251		NR3C2	-1.26854
SLC2A1	0.262799		NDUFA9	0.163073		39873	-0.50058		PCYOX1L	-1.26676
FSTL3	0.26287		ECHS1	0.164243		TIMM23B	-0.500138		CCDC180	-1.26312
TGFBR2	0.263639		MEF2A	0.164419		PBXIP1	-0.500104		DNM3	-1.26298
PAPD7	0.263656		PSMD13	0.164559		ESYT3	-0.499913		MAPRE2	-1.26298
PLAUR	0.264017		CCDC50	0.164591		RLF	-0.499385		FAM212A	-1.26263
STK26	0.264309		SAR1A	0.164792		PRKAB2	-0.499373		FAHD2CP	-1.26238
EPHA1	0.264967		CTPS1	0.165779		ZNF430	-0.499088		ZNF230	-1.26159
LEPROT	0.266097		NDFIP1	0.165838		LOC100506990	-0.498286		UPK1A-AS1	-1.2613
CACNG4	0.266447		SLC25A3	0.166115		OXR1	-0.498145		MGAT2	-1.26069
SIPA1L1	0.266522		PSMA1	0.166329		SLC39A13	-0.498026		MAN1A1	-1.26037
CYB5B	0.266901		NUP50	0.166354		COL4A3BP	-0.497998		DOPEY1	-1.25914
ACTN1	0.268018		CNN2	0.166477		UBALD1	-0.497833		PCBP3	-1.25865
PDP1	0.268086		QSER1	0.166699		RAB3D	-0.497788		INPP5J	-1.25781
FAM84B	0.268121		DIAPH1	0.166804		ZNF26	-0.497361		CFAP65	-1.25646
PXN	0.268367		PUM2	0.166918		SRSF8	-0.496471		INHBA	-1.25571
TRAM1	0.268539		ST3GAL4	0.166998		PIKFYVE	-0.496326		HSPA12A	-1.25524
RUSC2	0.268548		JOSD1	0.167764		EPG5	-0.495527		DDX58	-1.25438
MCM7	0.268933		MTMR12	0.168018		TPMT	-0.495503		OSBPL6	-1.25165
MVD	0.268944		CCT2	0.168063		ZNF567	-0.495245		LOC441242	-1.25144
ARL5A	0.269302		PNO1	0.168105		CDADC1	-0.495146		CNNM2	-1.25136
LIN7C	0.269387		NFYA	0.168148		MTFR2	-0.494713		FAM86FP	-1.25097
FAM91A1	0.269599		PSMD14	0.168999		ZNF160	-0.494345		MSRB1	-1.25047
ARHGEF2	0.26964		TGS1	0.169382		CYB5R1	-0.494308		FLJ37201	-1.24981
PEA15	0.270444		GINS4	0.16979		IGHMBP2	-0.494236		S1PR3	-1.24915
BCORL1	0.270879		PSMD2	0.170081		KIFC2	-0.494229		TMEM59L	-1.24838
WWC2	0.271388		RALB	0.170421		CDC37L1	-0.493913		SPINK2	-1.24767
MYO1E	0.271549		DCTN5	0.170483		ST6GALNAC4	-0.493709		SIM1	-1.24737
SCARA3	0.271878		NAP1L1	0.170524		TSPYL1	-0.493483		DNAJC1	-1.24724
SRA1	0.272157		NFKB1	0.170654		HELB	-0.492864		CPEB4	-1.24649
ARHGEF34P	0.272223		DCBLD2	0.170889		NBEA	-0.492359		TMEM107	-1.24645
FUT3	0.272269		SKP1	0.171206		BDH1	-0.492339		KIAA0895L	-1.24563
ABHD5	0.272294		KPNA3	0.171487		MTURN	-0.491943		CHST8	-1.24499
RNF145	0.272966		NF1	0.171714		CNOT8	-0.491685		FHOD3	-1.24491
RNF216P1	0.273992		ADPGK	0.171822		MAP1B	-0.491356		PREPL	-1.24488
FZD6	0.274306		TMEM30A	0.171886		TMEM189	-0.490844		CDCP1	-1.24183
KLHL29	0.27509		CALU	0.171981		HILPDA	-0.490459		AP1S3	-1.24158
IRGQ	0.275231		PCNA	0.172069		ZNF736	-0.490328		FANCM	-1.24112
RBM25	0.275457		PXN	0.172443		TERF2IP	-0.489978		TTC9	-1.24096
CSNK2A2	0.275537		CTDSP2	0.172611		C3orf58	-0.489922		SLC35A1	-1.24069
TOB2	0.27672		LOX	0.172677		SDCBP	-0.489611		FBXO48	-1.24001
MAP1S	0.276854		ROCK1	0.172998		TGFB2	-0.489167		MISP3	-1.23954
CCDC50	0.277159		RBBP5	0.173376		ZNF212	-0.489064		ZCCHC24	-1.23821
BMP2K	0.27743		EZR	0.173445		TAF4B	-0.488663		KIAA1328	-1.23768
VPS25	0.27784		RARG	0.173802		TBC1D9	-0.48804		ZNF841	-1.23717
BMPR2	0.278246		THAP12	0.174062		TMOD2	-0.48802		RCBTB1	-1.2369
SERINC5	0.27852		CDC45	0.174333		FOXO3B	-0.487407		SPICE1	-1.23627
TUBA1C	0.278534		TMEM2	0.174466		FRY	-0.487258		SLC22A31	-1.23431
ABTB2	0.278643		MAD2L1	0.174522		TTN	-0.486996		SYTL4	-1.23394
GNL3L	0.279291		UPF1	0.174846		KDSR	-0.486483		GOLGA2P10	-1.23376
TCF7L1	0.279532		HNRNPL	0.174944		BAIAP2	-0.48598		RAB30	-1.23307
MOB1B	0.279822		TMEM9	0.174993		BLM	-0.485081		RPRML	-1.23192
NKD1	0.279981		CHD1	0.175092		IFT20	-0.485055		STK17A	-1.23113
CYR61	0.280096		LCOR	0.175367		SLC31A2	-0.484834		MIR3945HG	-1.22968
CAMSAP2	0.280632		GGH	0.175553		ZNF286B	-0.484699		EPS8	-1.22959
ENPP4	0.280659		RRP1	0.175584		FAM117B	-0.484182		KDM7A	-1.22952
SNTB2	0.281253		MCL1	0.17582		ASPHD2	-0.484036		LOC653653	-1.22934
CBFB	0.281479		PIP5K1A	0.176231		KANTR	-0.483525		AKR1C1	-1.22795
SMURF1	0.281701		METAP1	0.176346		PTPN6	-0.48339		ACTN2	-1.22758
SNX18	0.281905		FAM3C	0.176591		CA13	-0.48288		MAPRE3	-1.22719
SMAD3	0.282496		GPN1	0.176785		RIOK3	-0.482605		BACE1	-1.22678
SNRPA	0.282751		TNKS2	0.177159		SLC26A11	-0.482567		PNMA2	-1.22603
BAG3	0.283423		SCYL2	0.177167		PTCH1	-0.482552		LIPA	-1.226
FBXO30	0.283773		GALNT1	0.177625		F11R	-0.482128		PID1	-1.2247
PI15	0.284217		MDH1	0.177649		LYPD3	-0.482086		ENKUR	-1.22436
PFKFB3	0.284449		GNAQ	0.17791		DTL	-0.481545		FBXL20	-1.22374
R3HCC1L	0.2845		SERPINE2	0.178535		ARSK	-0.481215		RSPH1	-1.22274
BCAR1	0.285012		ADH5	0.178768		TUBGCP6	-0.480796		SKAP2	-1.2219
EFHD1	0.285061		UBA2	0.178865		38231	-0.480642		ANKRD36	-1.22116
HAUS2	0.285683		TFRC	0.178891		ZNF275	-0.480572		IGSF5	-1.22072
OVOL1	0.286469		PLEKHB2	0.178949		CCDC32	-0.480549		FAM110B	-1.21785
RBM38	0.286637		NAA15	0.179237		CEP76	-0.480497		TSPYL4	-1.21697
EDRF1	0.286684		TNFAIP1	0.179538		ULK4	-0.480336		TRIM6	-1.2148
INPP4B	0.287018		EXOC5	0.179644		ELAVL2	-0.48013		HEBP1	-1.21454
SEH1L	0.287043		SERP1	0.17981		EAF1	-0.479737		LOC100506844	-1.21454
TET3	0.287716		FN1	0.180048		CCND3	-0.479631		TM4SF1-AS1	-1.21199
LRRC1	0.287963		SYPL1	0.180225		HAUS3	-0.479456		PTGS1	-1.21182
SOCS6	0.288245		NUP58	0.180622		DOPEY2	-0.479034		RAP2A	-1.21166
OTUD6B	0.288249		PLS3	0.180695		NUDT4P1	-0.478948		CNPY4	-1.21163
SNX9	0.288507		PSMA7	0.180734		NCK1-AS1	-0.478812		FRMD4B	-1.21088
RHOG	0.288684		BAG4	0.180832		MXI1	-0.478365		JPT1	-1.21023
EMP2	0.288723		CSRNP2	0.181115		SAV1	-0.478338		PI4K2A	-1.20872
MAFK	0.289106		ACTR3	0.181223		ZNF101	-0.478285		EXPH5	-1.20756
ARHGEF35	0.289167		NIT2	0.18143		LRRC37A4P	-0.477977		ANXA9	-1.20723
OSR2	0.290306		MTMR2	0.181437		MORN2	-0.477824		NOTCH3	-1.20683
LNX2	0.290423		MLX	0.181723		TLE3	-0.477554		ZNF702P	-1.2068
RFC3	0.290515		TTLL4	0.181792		TANC1	-0.477083		PPARD	-1.20654
KIF21B	0.290755		PARK7	0.181877		NBPF25P	-0.476957		ALDOC	-1.20648
RAPH1	0.290798		LMTK2	0.182615		KIF3C	-0.476386		TTC21B	-1.20639
LRCH1	0.290963		GNA13	0.182866		HPSE	-0.476221		GOLGA6L9	-1.2057
SPOPL	0.291673		RASA1	0.183677		ARID4B	-0.476165		FAM212B	-1.20535
TP53INP2	0.291874		AP2S1	0.183829		CXCL11	-0.476048		C4orf32	-1.20513
CCNE2	0.292614		TARDBP	0.183992		MPV17L2	-0.475786		ZNF385B	-1.20495
PLXNA2	0.292671		RBM25	0.184156		SLC25A16	-0.475524		PROCR	-1.2044
NOL9	0.293106		DUSP16	0.184172		PTGES	-0.474927		PRSS23	-1.20436
SEC14L1	0.293997		ECT2	0.184174		KIAA1161	-0.474839		SPATA6	-1.20347
TGFB1I1	0.295223		ETV4	0.184255		IRF1	-0.474416		CAVIN4	-1.20308
CHN2	0.295254		CNOT6	0.18428		TIGAR	-0.474257		LINC00094	-1.20278
LRIF1	0.295367		TPM1	0.184389		CASP3	-0.473803		TMEM56-RWDD3	-1.20252
PCGF5	0.297267		CAMSAP2	0.184508		MCUB	-0.473783		CCND3	-1.2025
PLAGL2	0.29772		NDUFS3	0.184731		TWISTNB	-0.472976		DMXL2	-1.2017
KRAS	0.298029		COPS8	0.184967		MYBL1	-0.472509		TDH	-1.20124
KLHL42	0.298075		MAPK14	0.18497		PNP	-0.472204		LOC155060	-1.20109
SELENOI	0.298204		PPA1	0.185167		MMP15	-0.4717		MOSPD1	-1.2005
MFSD9	0.298488		SPCS2	0.185245		KCNAB2	-0.471465		NOSIP	-1.19973
TXNRD1	0.299672		SOAT1	0.185379		LINS1	-0.471072		TIGD3	-1.19932
SMAD7	0.30003		PFKM	0.185535		KCNK5	-0.470528		IFT57	-1.1991
CDH19	0.300086		SEC23A	0.185566		ZNF417	-0.46932		LMO2	-1.19823
C8orf46	0.300099		MRPL42	0.185589		RAB27B	-0.469194		SNX1	-1.19808
DNAJB1	0.300242		CMTM6	0.18573		CHN1	-0.468986		EXT1	-1.19808
DAPK3	0.300342		SELENOF	0.185866		HEBP1	-0.468807		PXK	-1.19782
TGFBR1	0.300405		CTTNBP2NL	0.186947		C4orf46	-0.468314		NEK1	-1.19732
MFSD14A	0.300833		SLC25A5	0.187302		MNS1	-0.468118		COX14	-1.19711
RC3H1	0.301634		LDHB	0.18746		NOTCH2NL	-0.467397		RNF122	-1.1953
ZNF275	0.301645		TM9SF3	0.187507		CSRNP1	-0.467327		ZNF844	-1.19318
LYAR	0.302454		TRIP6	0.18784		SATB1	-0.467014		AHI1	-1.19276
FAM107B	0.302606		FNTA	0.187958		PPP2R5B	-0.46661		AK7	-1.19249
UBE2B	0.303044		LYAR	0.188019		CDR2	-0.465908		FOS	-1.19125
SLC25A24	0.304295		CD47	0.188025		MAPRE2	-0.465857		COL23A1	-1.18984
ATF5	0.304584		GGPS1	0.188114		MINDY1	-0.465552		RECK	-1.18963
PGBD5	0.306009		UHMK1	0.18851		PRMT9	-0.464445		RAB8B	-1.18928
VCL	0.306025		CEBPG	0.188906		RIOK2	-0.464259		KIF12	-1.18876
DEDD2	0.306066		RBM38	0.189028		SHF	-0.464177		DAB2	-1.18876
EIF1B	0.306129		STX3	0.189078		TM2D2	-0.464058		SCN1B	-1.18866
TPM1	0.306568		PDLIM5	0.189311		PMAIP1	-0.463926		CRYZ	-1.18743
TIGAR	0.306639		38412	0.189333		INTS12	-0.463358		TACC1	-1.18624
PCLAF	0.30686		KIF3B	0.189421		SS18L1	-0.463216		NGFR	-1.1859
DTNA	0.3071		SLC35F2	0.19001		SGPP1	-0.463202		PBXIP1	-1.18562
KCTD20	0.308448		B4GALT1	0.190062		GPR156	-0.462741		BRICD5	-1.18555
MTHFD2	0.309049		TIAL1	0.190135		FAM104A	-0.462069		ZNF782	-1.18511
LYPLA1	0.309057		AVL9	0.190233		SECISBP2L	-0.460605		SERHL	-1.18427
TRIB1	0.30908		USP16	0.190306		TIFA	-0.460439		RAB24	-1.18319
CNN3	0.30922		ATP6V1A	0.190509		RHPN2	-0.460334		PHLDB3	-1.18273
LRRFIP1	0.309358		YIPF5	0.190517		MINPP1	-0.459914		ESYT3	-1.18208
ATAD1	0.310288		SLC35B4	0.190535		ZNF37BP	-0.459344		SNCB	-1.18143
ACAT2	0.310505		ZNFX1	0.190938		SLC9A3R1	-0.459079		CHAC2	-1.18131
PHLPP2	0.311553		HMCES	0.190942		ULBP2	-0.458903		DNAJC3-AS1	-1.17981
SLC30A7	0.311776		EIF1AD	0.191478		TSPAN13	-0.458881		GPATCH11	-1.17864
EZR	0.31195		AP1G1	0.191631		RNF19B	-0.458808		RGL1	-1.17743
PIGM	0.313188		IDE	0.192057		EPHA2	-0.458362		CLDN1	-1.17629
USP31	0.314051		SLC27A6	0.192103		YPEL5	-0.458166		RB1	-1.17554
RRAS2	0.314893		GINS1	0.192204		RNMT	-0.457958		TSGA10	-1.1754
ARL6IP6	0.315087		VBP1	0.192357		CLCN4	-0.457189		PSMB9	-1.17498
SMOX	0.315198		MMADHC	0.192857		C1orf115	-0.45712		NAGK	-1.17481
CDS1	0.315952		LEPROT	0.19299		ZNF845	-0.456893		OASL	-1.17443
HOXB3	0.316207		BMPR2	0.193175		PMM1	-0.456354		RETSAT	-1.17423
LOX	0.316745		EXT1	0.193565		GCC2	-0.455821		CFAP45	-1.17391
AMD1	0.316967		ITSN2	0.193935		CEP170	-0.455449		C1orf116	-1.17257
MINDY2	0.317517		NCAPH2	0.194047		REL	-0.455246		SLC29A2	-1.17242
E2F7	0.318145		TSPAN9	0.194118		SMOX	-0.45491		FAM218A	-1.17212
DUSP14	0.318221		ZNF672	0.194258		MORC4	-0.454753		TBC1D7	-1.17167
JCAD	0.319552		UBASH3B	0.194265		FLYWCH2	-0.454305		CRYM	-1.1714
ST3GAL1	0.319766		COPS3	0.194337		IFNGR1	-0.453773		NUDT7	-1.17116
CCND1	0.319953		HAT1	0.19437		CDK7	-0.45278		TBPL1	-1.16895
YOD1	0.320289		LIMCH1	0.194478		FAM84B	-0.45255		MEIOC	-1.16877
C1orf115	0.320614		POLR2H	0.194568		FAM161A	-0.45236		TMEM136	-1.16819
PLEKHH3	0.32139		TMX4	0.194644		PPM1B	-0.452355		GSTA4	-1.16808
ARL5B	0.321577		PVR	0.19466		PDZD8	-0.452026		ATP10D	-1.16801
TBL1X	0.321658		CMAS	0.194933		GPD1L	-0.451993		FAM214A	-1.16777
RAP2C	0.322161		ACLY	0.195039		ZNF431	-0.451807		HEG1	-1.16767
PGM2	0.323098		ZBTB7B	0.195115		ZNF669	-0.451663		JADE1	-1.16757
PNP	0.323103		ITGAV	0.195378		CDKN2B	-0.45149		ANKRD23	-1.16713
IFFO2	0.323206		ATP1B3	0.195418		IKZF5	-0.451162		GPD1L	-1.16633
IL17RD	0.323236		GCC1	0.195916		ZNF416	-0.450972		POU4F1	-1.16428
DICER1	0.323742		RPS19BP1	0.195996		MKNK2	-0.450788		FAM187A	-1.16408
KLHL11	0.323968		RAB31	0.196643		ARMCX5	-0.450339		HSPB11	-1.16405
SEMA3C	0.324238		ITGA6	0.196906		ZNF607	-0.448548		CFAP221	-1.16331
DCUN1D3	0.324676		ELK4	0.196951		EDRF1	-0.448057		CGRRF1	-1.16304
OAF	0.325122		UBR3	0.197578		RAD17	-0.447989		LMBR1L	-1.16255
N4BP3	0.325983		PSMA5	0.197795		PIGM	-0.447784		LRRC1	-1.1619
AGFG1	0.328405		WWC2	0.197827		HPDL	-0.447349		GNG11	-1.16146
UAP1	0.328792		MAP3K2	0.197975		SHROOM2	-0.446548		SPRY3	-1.16114
TNFAIP1	0.329161		ZNF562	0.198069		PHLDA1	-0.446539		CDH2	-1.15971
FGF2	0.331019		ANKRD27	0.198461		ALDH3A2	-0.445572		CCDC157	-1.15898
PPP1R2	0.331046		CAMTA1	0.198463		MAP3K3	-0.445126		RFPL2	-1.15646
SH3RF3	0.331209		ARID2	0.198565		FHOD1	-0.444973		CEP19	-1.15625
KLHL15	0.331738		CRKL	0.198578		RMND5A	-0.443868		FBXO3	-1.15598
ATP6V0A2	0.3325		MAPRE1	0.198627		MIGA2	-0.443725		CGA	-1.15575
MANSC1	0.333352		GNPNAT1	0.198681		CIPC	-0.443248		PSMD5-AS1	-1.15562
AUTS2	0.335018		ATP5G3	0.198862		FBXO25	-0.442937		DPY19L2	-1.15519
NPC1	0.335446		TAGLN	0.199023		ABHD17B	-0.442884		PIGH	-1.15509
UBL3	0.335691		UBE2W	0.199358		EYA4	-0.442752		ARSK	-1.15491
DDIT4	0.335752		CHTOP	0.199407		TRIM3	-0.442056		EPB41L5	-1.15336
CALD1	0.335879		HPS5	0.199432		TUSC2	-0.441947		KIF13B	-1.15291
SNX16	0.336377		PIK3CA	0.199787		PDP1	-0.441928		IGSF8	-1.15268
NCK2	0.337965		H2AFV	0.199795		PITHD1	-0.44192		ZNF70	-1.15201
ADAMTS9	0.338651		MYO10	0.200112		MPHOSPH8	-0.441728		ZNF493	-1.15153
KCTD10	0.338798		SELENOW	0.200132		IER2	-0.441655		EXTL2	-1.15146
ZFHX3	0.339056		AMFR	0.200449		ZNF451	-0.441467		AHCYL2	-1.15083
RFK	0.339342		ARPC5	0.201031		LLGL2	-0.440655		CBLB	-1.15082
KIF3A	0.339453		MYO1B	0.201144		LRP4	-0.440512		LOC105377763	-1.1504
WNT11	0.339956		ATXN1L	0.201312		SLC6A15	-0.440246		KLHL38	-1.14942
YAF2	0.340459		SIPA1L1	0.201604		KIF3A	-0.439841		EFCAB7	-1.14807
MB21D1	0.34068		PGAM1	0.201677		ZNF555	-0.439096		BRINP1	-1.14747
BCAP29	0.341236		FNIP1	0.2017		UBTD1	-0.439081		CREG1	-1.14746
LRP12	0.341725		NSD1	0.202036		WDR37	-0.438588		MPV17L2	-1.14689
PPAN-P2RY11	0.3421		P3H2	0.202042		CRYBG3	-0.438572		TMEM241	-1.14657
CHMP2B	0.342992		NIPA2	0.202194		KLHL21	-0.438075		MORC4	-1.14614
FAM76B	0.343325		LSS	0.202355		TTC28	-0.437701		ZNF443	-1.14582
NIPA1	0.343649		COX7C	0.202986		ZKSCAN4	-0.437273		C21orf59-TCP10L	-1.14312
KIAA1217	0.344523		SPAG9	0.203033		GZF1	-0.437183		MAP3K12	-1.14248
EXTL1	0.344721		RDH11	0.203067		ACVR1B	-0.437124		MORN5	-1.14226
SEMA7A	0.344888		PSMB1	0.203232		RRM2B	-0.437004		TRIM3	-1.14223
FLVCR1	0.345105		LTN1	0.203355		GCDH	-0.436134		ANKRD13A	-1.14146
LIG4	0.345932		PPP1CC	0.203697		RBBP8NL	-0.436052		CDKL5	-1.14094
LIMCH1	0.346104		C5orf51	0.2037		SPAST	-0.43585		SERPINE1	-1.14093
TUBB2A	0.34627		C1orf109	0.203868		RTN4RL2	-0.435679		ICAM5	-1.14073
STK40	0.347052		ETF1	0.203966		CD3EAP	-0.435653		DZIP3	-1.14039
IFNGR2	0.348391		USP1	0.203982		FAM222B	-0.43539		CRIPT	-1.13756
SLC7A5	0.35055		SMURF2	0.204454		ERO1B	-0.43519		CETN4P	-1.13731
CNN2	0.350979		CHSY1	0.204483		TMEM131L	-0.435068		LPCAT2	-1.13692
RTN4R	0.353421		COPB1	0.204521		VPS33B	-0.434784		CAPRIN2	-1.1361
TMCC1	0.354596		ZNF473	0.204725		ZC4H2	-0.434665		CELSR2	-1.13589
KIAA0907	0.355551		MYL12A	0.204801		SESN3	-0.434288		TGFBR3	-1.13582
NABP1	0.355674		ZNF496	0.204914		SOX8	-0.434119		TNFAIP8L1	-1.13529
SEC24A	0.355812		YIPF6	0.205228		HERC5	-0.433974		GDE1	-1.13482
PPARGC1A	0.356822		RRAS2	0.205521		SUCO	-0.433695		LOC105371083	-1.13402
SP6	0.357418		UTP18	0.205657		MOB3B	-0.433411		BICC1	-1.13382
FGD4	0.357724		SLFN5	0.20608		DIP2C	-0.43337		MTMR8	-1.13284
GLIS2	0.357964		SLF2	0.206106		IGSF9	-0.432428		LOC401052	-1.13221
SAV1	0.358002		ATP5A1	0.206262		PEX3	-0.431996		ANKRD36C	-1.1322
DENND3	0.359543		LRRC58	0.206412		CYP2U1	-0.431561		FREM2	-1.13218
NKX2-2	0.359583		RAB14	0.206522		TROVE2	-0.431353		UBE2Q2P2	-1.13151
PANK3	0.359736		LIMD1	0.206939		POU2F1	-0.430761		ALDH3A2	-1.13141
AFAP1	0.36072		ZMYM4	0.207205		TRIM24	-0.429966		HACE1	-1.12983
CAV2	0.361269		EBP	0.207531		ZSCAN2	-0.429801		NKX3-1	-1.12822
FRMD6	0.361342		EPS8	0.207723		CDCA7L	-0.429257		BMF	-1.1279
FBXO45	0.361697		KIAA1524	0.207765		ASB7	-0.429173		C9orf72	-1.12783
PICALM	0.362041		KDSR	0.207938		SSPO	-0.428835		TTC3P1	-1.12772
ZNF264	0.363962		SYT12	0.207969		MPC2	-0.428819		USP20	-1.12684
TWSG1	0.364225		DESI2	0.208003		ZNF347	-0.428776		GPN3	-1.12657
LIMS1	0.365104		MAPK8	0.208172		STRIP2	-0.428719		ZNF569	-1.12641
NIPAL1	0.365547		GNAI3	0.208531		ZNF287	-0.428597		CNNM4	-1.12566
FOSL2	0.365837		ZNF644	0.208805		NOTCH1	-0.428577		NUAK2	-1.12467
CCNJ	0.365858		F11R	0.208808		ICAM5	-0.428249		HCG15	-1.124
LYSMD3	0.366366		GNL1	0.2089		MPP1	-0.428006		TFB1M	-1.12351
FAM169A	0.366373		PSME4	0.209006		DAGLB	-0.427793		NMT2	-1.12248
FOXP4	0.366851		DDX5	0.209006		KCNH2	-0.427026		37316	-1.12218
TMEM170A	0.366986		NAB1	0.20908		PLPP6	-0.426917		ARHGEF3	-1.12212
FBLIM1	0.366995		MLF1	0.209199		ZNF141	-0.426783		LINC00513	-1.1214
SEC14L2	0.36712		BTAF1	0.209363		C12orf49	-0.426743		SPAG9	-1.12108
PLEKHF1	0.368046		RSL24D1	0.209402		VPS18	-0.426672		F2RL1	-1.12096
PDP2	0.368283		RABGEF1	0.209589		TOX4	-0.426605		OXTR	-1.12066
LINC01314	0.369577		KDELC2	0.209705		OTUD3	-0.426341		DGCR6	-1.1203
SLC7A1	0.370385		UBTD2	0.210219		ZNF829	-0.426184		HES6	-1.1201
TOX	0.370609		GZF1	0.210295		PDE6D	-0.425846		STK17B	-1.11763
MUC13	0.371183		NCAPG2	0.210362		STON2	-0.42563		STPG1	-1.11725
PYGO1	0.372137		KIAA1147	0.21051		CCNG1	-0.425384		SLC9A1	-1.11722
MYBL2	0.373167		CARD10	0.210584		RECK	-0.42525		RGS14	-1.11625
JDP2	0.374492		RNF19A	0.210704		PITPNM1	-0.425205		ATP6V1B2	-1.11426
MAP2K3	0.374758		TVP23B	0.210832		SPATA33	-0.425126		ZNF136	-1.11421
EFNB2	0.375006		SH2B3	0.211435		DCUN1D3	-0.424694		LINC00663	-1.11395
NEK7	0.37512		ARHGAP31	0.211477		ARHGEF37	-0.424342		PDK3	-1.11367
WNK4	0.375222		RFLNB	0.211581		PCTP	-0.424318		SEC61A2	-1.11361
KLF7	0.375296		UBE3A	0.211828		SYNJ1	-0.423872		ZNF670	-1.11352
BICD1	0.37542		ZNF426	0.212064		MKRN2	-0.423838		SLC36A1	-1.11337
GK5	0.375696		DUSP3	0.212459		CYSTM1	-0.423727		ARL4A	-1.11288
SLC19A2	0.376448		EXOSC9	0.212535		CRIPT	-0.423679		ZNF571	-1.11284
TMTC3	0.378346		ASF1B	0.21266		SBK1	-0.423562		ZNF45	-1.11271
ZNF641	0.378799		LRP6	0.212669		ATP8B1	-0.423379		TDRD7	-1.11244
GBP1	0.380676		DCK	0.212715		COL4A5	-0.423092		GTF2IP1	-1.11147
CHIC1	0.380708		SBDS	0.213656		FRS3	-0.423011		CHRNA5	-1.11065
CHKA	0.381424		LUZP6	0.21368		MIR22HG	-0.422593		MYBL1	-1.11011
CHMP4C	0.381735		MTPN	0.21368		CFAP20	-0.422491		CDKN2B	-1.1093
MOSPD1	0.382036		MTMR6	0.213837		C1QL4	-0.422463		TTN-AS1	-1.10923
TRIM29	0.384672		NEDD1	0.214042		GRAMD2B	-0.421261		STEAP2	-1.1085
KIF7	0.385684		EMG1	0.214314		MAGI1	-0.42094		VAT1	-1.10836
ZNF780A	0.389893		CCNT1	0.214333		ATG16L1	-0.420305		SYTL1	-1.1082
PXDC1	0.390177		DHX36	0.21441		TPST1	-0.420101		TSPAN19	-1.10754
CDON	0.390649		TWISTNB	0.214565		LIN52	-0.419917		FADS3	-1.10742
C16orf52	0.390663		RECQL	0.214571		WDR83	-0.419812		MGST3	-1.1071
A4GALT	0.390853		PRTFDC1	0.214634		TMEM55B	-0.419395		DSCR9	-1.10702
BRIP1	0.39119		CCNF	0.214804		NBPF15	-0.419367		NPHP3	-1.10679
RTL10	0.391214		ANXA1	0.214958		NSMCE3	-0.418944		CREB5	-1.10553
TFAP2C	0.391322		PRDX1	0.21522		PHKG2	-0.418927		CASKIN1	-1.1054
KRT16	0.394742		NT5C3A	0.215292		ADAM19	-0.418901		CERS1	-1.10477
ITPRIPL2	0.395117		SWAP70	0.215356		SPICE1	-0.418897		ZNF14	-1.10456
TEAD1	0.39531		ZNF131	0.21547		NBPF3	-0.41889		MOSPD2	-1.10425
MAP3K21	0.395395		COL12A1	0.215972		ATF3	-0.418597		SIRT2	-1.10383
SCML1	0.395477		EIF1	0.216377		SAC3D1	-0.41814		KIF3A	-1.10381
RASSF8	0.396165		GLO1	0.216805		SNIP1	-0.418098		ATG4C	-1.10316
RASSF3	0.396632		PARL	0.21681		APC	-0.417797		PPFIA4	-1.10285
DLGAP4	0.396718		TOMM20	0.217629		CTDP1	-0.4165		DENND4A	-1.10285
LYN	0.396867		PTPRJ	0.217685		MED29	-0.416411		TYW1B	-1.10284
MZT1	0.400409		PHTF2	0.217731		SOCS7	-0.416106		MOAP1	-1.10192
NKX2-5	0.400432		SSR3	0.217757		FCHSD1	-0.416084		IFT22	-1.10173
MIER2	0.401915		FLJ23867	0.217779		AMDHD2	-0.415824		GDF15	-1.1017
PHC2	0.402533		DCTD	0.218182		TIMM29	-0.414587		A1BG-AS1	-1.10122
ATP1B1	0.402557		BAG3	0.218874		CTR9	-0.414427		GNG7	-1.10066
RELL1	0.402818		ZNF587	0.219008		AKTIP	-0.414368		ZNF20	-1.0999
PNPLA3	0.403531		TMEM263	0.219055		WSB1	-0.414317		LCMT1	-1.09986
TMEM65	0.40386		SLC39A10	0.219835		ZNF587B	-0.414152		NKIRAS1	-1.09976
KRT9	0.406168		UTP15	0.220355		KLF10	-0.414032		C6orf99	-1.09911
SLC20A1	0.406351		USP37	0.220625		DENND3	-0.413945		UBE2L6	-1.09829
IRF6	0.406811		CUL5	0.220717		PLEKHA8	-0.412987		MCOLN1	-1.09804
C1orf106	0.408537		RRM2B	0.220799		ENC1	-0.412919		KLHL24	-1.09791
ITGB3	0.409628		KMT5B	0.220805		SLC38A3	-0.412913		ARID3C	-1.09674
LRRC8B	0.4097		JADE3	0.221556		CHRNA5	-0.411808		37681	-1.09577
SGPP1	0.411037		OAF	0.221623		LCORL	-0.411806		C15orf65	-1.09524
TRIM62	0.41273		MRPL39	0.221908		FARP2	-0.411797		HECTD3	-1.0946
VDR	0.41365		EIF1AX	0.222062		RAB3IL1	-0.411751		PJA2	-1.09359
KIAA0232	0.413802		RAB22A	0.222075		SLC9A6	-0.411641		CCDC28B	-1.09353
TIMP3	0.414126		RAPH1	0.222084		MTMR10	-0.4116		PMM1	-1.09317
SMAD6	0.415082		CHPF2	0.222167		NBPF1	-0.41144		MICU1	-1.09278
BTG2	0.416268		TOR3A	0.222251		LRCH1	-0.411349		FAT4	-1.09231
RNF19B	0.417182		ACSL3	0.222457		BBS5	-0.411243		MINPP1	-1.09223
SPRED2	0.417638		SRSF3	0.222458		FAM118A	-0.410889		DALRD3	-1.09152
SOS2	0.418907		IP6K1	0.223065		PPARD	-0.409467		BLVRA	-1.09141
DHCR24	0.419296		PBK	0.223178		CCDC82	-0.408533		USP2	-1.09127
CORO2A	0.419343		NAA25	0.223197		ATP6V1D	-0.407465		PLLP	-1.09119
SLC20A2	0.420589		FERMT1	0.223631		CDIPT	-0.407391		PPT2-EGFL8	-1.09116
SPRYD7	0.421941		SDC4	0.223673		NREP	-0.407173		RAB2B	-1.08967
ELL2	0.422224		TEX10	0.223838		SLC45A4	-0.407086		ACTR10	-1.08965
ZYX	0.422408		C6orf62	0.224427		SLC24A3	-0.407063		ASRGL1	-1.0895
TNFRSF12A	0.422526		VPS25	0.224602		SLC9A3R2	-0.406935		NFKBIZ	-1.08889
NEDD9	0.422759		ARHGEF35	0.225005		PCYOX1	-0.405805		KIZ	-1.08843
ABL2	0.425075		SERINC1	0.22574		NOL4L	-0.405754		COL5A1	-1.08835
FDFT1	0.426182		CNN3	0.225788		RGPD5	-0.405492		GSTM3	-1.08767
DUSP8	0.426452		SGCB	0.225825		SPRED2	-0.405335		LINC00632	-1.08744
WWTR1	0.426971		TTC14	0.225886		DSCC1	-0.405286		SPATA17	-1.08734
CXADR	0.427055		INTS7	0.226177		ACAD11	-0.405282		VPS37D	-1.08701
SH2D3A	0.427123		POP1	0.226419		RASA3	-0.405163		MFNG	-1.08551
SH3D19	0.427879		SRSF9	0.227277		KIF1B	-0.404693		ZNF761	-1.08447
ADAMTS3	0.428152		TRIB1	0.227421		F3	-0.404454		REXO1L2P	-1.08387
DTX2	0.429305		FAM46A	0.227448		TXLNG	-0.40425		GEMIN8P4	-1.08329
F2RL1	0.431933		EAF1	0.227608		MCC	-0.403727		TRPA1	-1.08309
ZNF703	0.432373		AMOTL1	0.227648		TRIM25	-0.403498		CCPG1	-1.08285
SLC30A1	0.432503		DCAF15	0.227698		SIX1	-0.403482		CITED1	-1.08176
NEDD4L	0.433051		SH3RF1	0.227755		KLHL7	-0.402847		HMGN3	-1.08162
HOXC13	0.434691		SLC7A5	0.228055		SEMA4G	-0.402771		F3	-1.08159
MAPRE3	0.435882		KRT86	0.228478		KALRN	-0.402184		TRIM62	-1.08027
PRELID3B	0.440453		ZNF800	0.228608		LTA4H	-0.40217		BBOF1	-1.07916
AP1S3	0.441822		NAA50	0.228663		TAF11	-0.401818		MCOLN2	-1.07725
KIAA0040	0.443107		ST7	0.228698		LYSMD3	-0.40181		FCHSD1	-1.07659
CSRP1	0.443939		PPP2R1B	0.229105		HECA	-0.401162		SAMD9L	-1.07634
GADD45B	0.447242		AXIN1	0.229347		TBC1D8	-0.400946		B3GNT2	-1.0763
MGLL	0.45042		MIER3	0.229351		PYCR3	-0.400797		CLU	-1.07594
FMN1	0.451251		MYO1E	0.229424		NOS1AP	-0.40037		OSBPL8	-1.07483
B4GALT6	0.452888		RAPGEF6	0.229573		37316	-0.400318		CEP76	-1.0748
STK17A	0.453742		SLC36A4	0.229758		TMEM41A	-0.399893		AP3B2	-1.07459
CYTOR	0.453929		ATAD5	0.230068		SCN8A	-0.399694		CCDC40	-1.07433
DNM3	0.456903		CBR4	0.230385		GLTP	-0.399667		C4orf47	-1.07424
RSRP1	0.458036		POLQ	0.230576		TBC1D30	-0.399484		LOC100128028	-1.07389
TNC	0.45905		AARD	0.230944		DGKA	-0.399126		DAGLB	-1.07383
PRRG4	0.461842		WWTR1	0.23166		FKBP7	-0.398793		GDPGP1	-1.07351
KRT80	0.462854		POLR1B	0.231669		EHD4	-0.398711		TBXA2R	-1.07328
OSGIN2	0.464904		RPP30	0.231746		SENP5	-0.398593		FUT8	-1.07326
PHLDA2	0.466248		TTPAL	0.232193		YAE1D1	-0.397298		KCNN1	-1.07318
PKIG	0.467666		ACSL4	0.232797		WDR44	-0.397054		COLEC12	-1.07315
PLEKHG1	0.467673		HIPK1	0.232845		RNF19A	-0.397034		CYB5A	-1.07296
LMO7	0.469184		RBBP8	0.23285		HERC1	-0.396577		SDHAF3	-1.07248
CYP51A1	0.469371		SLMAP	0.233116		TTN-AS1	-0.396556		SCML1	-1.07239
SHC4	0.469731		DUT	0.233665		PRRG1	-0.39653		ISG15	-1.07221
PALM2	0.47032		NEDD9	0.233752		SLC30A4	-0.396524		ARL4C	-1.07194
FST	0.471247		KPNA4	0.233802		ZNF180	-0.395594		ASB3	-1.0719
SPAG1	0.471456		RNF34	0.234612		ARHGEF26	-0.395277		FBXL13	-1.07169
ZNF14	0.473257		DUSP14	0.234612		EDEM3	-0.394857		CCNH	-1.07166
IL1RAP	0.473651		ZBTB41	0.234616		PPARGC1A	-0.394616		CECR6	-1.07006
EIF5A2	0.474347		UBE2B	0.234639		FBXO32	-0.394405		LEKR1	-1.06995
MALL	0.474707		ZNF621	0.234707		EXO5	-0.393923		FBXO25	-1.06959
SPRY4	0.475033		38777	0.235121		TRAF3IP1	-0.393873		RET	-1.06909
RASL11B	0.47675		GADD45B	0.235402		EIF4A3	-0.393221		EXOC6	-1.06908
SERPINB8	0.479787		BCAT1	0.235661		CAPN5	-0.392615		CEP57L1	-1.06887
DKK1	0.484816		POMGNT2	0.236409		TBCC	-0.391972		ATP6V1C2	-1.06883
RBMS2	0.485488		MALT1	0.23666		SHQ1	-0.391533		ACOX2	-1.06787
CASP4	0.487078		GALNT3	0.236769		ALAS1	-0.391046		MERTK	-1.06709
PARD6B	0.490429		EMC8	0.237005		TOPORS	-0.3907		BBS4	-1.06596
MVK	0.491991		FBXO28	0.237101		TOB1	-0.390238		SAPCD2	-1.06568
FAM214B	0.492818		FRMD8	0.237231		OSBPL11	-0.389566		LOC728730	-1.06551
PHLDB2	0.492851		CYB5B	0.23729		KLHDC8B	-0.389149		EML1	-1.06534
OCLN	0.493113		PPP2CB	0.237505		PDK3	-0.388868		FDXR	-1.0648
RIPK2	0.493604		ETV5	0.2376		SLC35E3	-0.388604		LINC01771	-1.06455
KIAA1671	0.495561		GCLM	0.237752		WASF1	-0.388388		GLA	-1.06445
C1orf74	0.496032		GINM1	0.237931		IKBIP	-0.38828		LIN37	-1.0642
TNFSF15	0.500414		SLC23A2	0.23802		PPFIA3	-0.38827		TMEM139	-1.06398
ARNT2	0.501899		RRAGC	0.238125		ORAOV1	-0.388231		ZNF483	-1.06337
BCL2L1	0.503458		KLHDC10	0.238207		THEM4	-0.387774		DNAJB4	-1.06252
DHCR7	0.505574		LUC7L3	0.238724		FBXO44	-0.387696		LOC100506730	-1.06166
MT1E	0.505965		TAOK2	0.238976		MAN1A1	-0.387525		LINC00052	-1.06107
FOSL1	0.50868		VCL	0.239363		IRGQ	-0.386923		A1BG	-1.06086
KBTBD8	0.508825		SMAD3	0.239682		FASTKD5	-0.385685		HTR7P1	-1.06077
ESRRG	0.509123		MEX3C	0.239838		MTF2	-0.385676		LINC00888	-1.06008
ARHGAP42	0.511218		PGBD5	0.239997		EFNB3	-0.385191		CHN1	-1.0599
FHL2	0.511305		RBM7	0.240417		HEXIM1	-0.38484		MNAT1	-1.0593
SC5D	0.51423		KCTD2	0.240565		B4GALT4	-0.384836		FBXO43	-1.05909
DBNDD1	0.514463		PSMG2	0.240612		LYNX1	-0.384739		HECTD4	-1.05842
MBP	0.514796		SMURF1	0.240753		CLUAP1	-0.38469		LINC01158	-1.05674
JUND	0.518089		SRRD	0.240771		TMEM185A	-0.384347		KCTD17	-1.05538
GPRIN3	0.518507		ANKLE2	0.241024		ZNF503	-0.384253		FAM8A1	-1.05517
EVA1A	0.519923		PCNX1	0.241234		RCBTB1	-0.383666		SNTA1	-1.05307
RAB11FIP1	0.520065		GFPT1	0.241522		GUCY1B3	-0.383268		UNC119	-1.05297
ERRFI1	0.520788		GBE1	0.24165		LPAR3	-0.383266		TBCK	-1.05296
TRIB3	0.523995		LAMB3	0.241716		TSC22D4	-0.383261		ECI2	-1.0526
TOGARAM1	0.524121		HELZ2	0.242089		FEM1C	-0.383029		SNX22	-1.05129
SHROOM2	0.525465		DENND1B	0.242367		NRGN	-0.383023		RIDA	-1.05129
ARL13B	0.526891		SEC22C	0.242584		MDN1	-0.382942		SPSB3	-1.05052
FERMT2	0.531323		AMMECR1L	0.242742		DOK4	-0.382497		GPRC5A	-1.04964
TMEM74	0.534879		ATAD2	0.243129		ZNF213	-0.382419		ZNF667-AS1	-1.04953
HMGCR	0.535185		ENPP4	0.243412		NBPF11	-0.382316		DYNC2LI1	-1.04623
TNFRSF10A	0.535831		LRRFIP1	0.243728		NHLRC3	-0.381943		MKNK1	-1.04595
AHR	0.542279		SAMD8	0.243885		KCNG3	-0.381931		A4GALT	-1.04574
CREB5	0.543953		B4GALT5	0.244068		CSPP1	-0.381816		NLRC5	-1.04554
ACTA2	0.550927		TBL1X	0.244338		RREB1	-0.381661		C16orf87	-1.04482
MYADM	0.55318		DDX46	0.244451		FAM193B	-0.380269		MFN1	-1.04458
IL2RA	0.556537		ADIPOR2	0.244743		PRRG4	-0.379365		NPRL2	-1.04275
MAP3K14	0.559005		MIR4435-2HG	0.245197		PER2	-0.378927		BCYRN1	-1.04264
ATXN1	0.563412		TMEM167A	0.245294		DMXL2	-0.378786		ZNF818P	-1.0425
USP53	0.570264		COMMD4	0.245443		ZFP30	-0.378744		PBX4	-1.04244
NCR3LG1	0.572992		SLC25A24	0.245662		RAB3IP	-0.378735		ZCCHC17	-1.04229
LOC441454	0.573		MANSC1	0.245668		TMEM67	-0.378646		EPG5	-1.04203
NSDHL	0.575841		TICRR	0.246053		CDC42SE2	-0.378292		FAM105A	-1.04185
GCH1	0.575956		TMEM39A	0.246715		TOR1B	-0.378206		PAQR3	-1.04157
TMEM56	0.576829		CCNYL1	0.246842		C19orf47	-0.37807		C9orf172	-1.04124
SKIL	0.58423		SLC38A2	0.247601		CRY1	-0.377933		SLC25A29	-1.04116
ENC1	0.584347		TK1	0.248151		B4GAT1	-0.377805		DHDH	-1.04115
JAG1	0.585866		SIPA1L2	0.248203		LRIG2	-0.377403		SOX9-AS1	-1.04094
PHLDA1	0.586949		DDX18	0.248242		RAB29	-0.376722		ATP6V1H	-1.04068
RCAN1	0.591178		USP38	0.24827		LUZP1	-0.376421		CASZ1	-1.03991
TNFSF9	0.597735		RRM1	0.248637		NMT2	-0.37639		TEX15	-1.03881
TNIP3	0.599472		ARPP19	0.248641		PRPF18	-0.376376		PDE1C	-1.03748
LDLR	0.604401		FAM126B	0.248963		FSCN1	-0.376275		MLLT3	-1.03516
SGMS2	0.60757		BARD1	0.249182		LIMK2	-0.375489		SFR1	-1.03486
HR	0.609422		ESRRA	0.249579		SS18L2	-0.375227		IFI6	-1.03472
CDC14A	0.609623		LPGAT1	0.249852		MFSD6	-0.37479		SPATA2L	-1.03388
PXYLP1	0.61481		GOLT1B	0.249898		TGIF2	-0.374538		FAM109A	-1.03264
CCL20	0.621292		CALD1	0.250133		TBC1D24	-0.37452		STARD9	-1.03243
POU3F2	0.626959		NUP54	0.2503		TSC22D1	-0.374515		FMO5	-1.03229
MLLT11	0.628432		PLXNA2	0.250403		INPP5F	-0.374335		PPP1R21	-1.03148
ENTPD7	0.629847		EIF2AK3	0.250588		TOM1L2	-0.37424		ATP6V0A1	-1.0306
SQLE	0.631995		B3GNT2	0.250764		EFNA1	-0.374093		CYP2R1	-1.02949
F3	0.633217		DCLRE1A	0.251022		SLC12A9	-0.373949		AGBL3	-1.0294
MT1X	0.636667		KCTD10	0.251129		TGDS	-0.373315		ZMIZ2	-1.02901
HBEGF	0.638335		PTPN14	0.251255		MAGEE1	-0.373115		LYPD6B	-1.02851
CDKN1A	0.640221		NDFIP2	0.251446		PLEKHA3	-0.372865		LOC554206	-1.02629
METTL7B	0.640439		MIOS	0.251627		GSE1	-0.372762		CYTH3	-1.02622
LAMA3	0.642051		GDAP2	0.251935		HPS3	-0.372632		P3H1	-1.02594
DUSP5	0.644822		CRK	0.251935		SNHG7	-0.372131		UNC13A	-1.02581
MAP3K9	0.646665		ADAMTS9	0.251988		XRRA1	-0.371996		TIPARP	-1.0255
CSDC2	0.653945		RPRD1B	0.252589		IRX2	-0.371563		PLCD3	-1.02446
CARMIL2	0.654418		RAP2C	0.252862		CXorf40A	-0.371526		MBOAT2	-1.02429
STC2	0.656411		LARP4	0.253159		TOR1AIP2	-0.371436		INPP4A	-1.024
AS3MT	0.674914		DSTYK	0.253177		BDH2	-0.371398		MICALL2	-1.02353
TPRG1	0.676286		SMAD5	0.253779		FGFR2	-0.371214		PEG10	-1.02348
TMEM170B	0.679814		CCDC117	0.254256		FBXO3	-0.370668		RAB40B	-1.02343
PMEPA1	0.692318		TGFBR2	0.25429		SERAC1	-0.370016		LINC00342	-1.02289
TUFT1	0.708081		TPST2	0.254551		PTX3	-0.369853		ABHD3	-1.02288
RAB43	0.710126		B3GALNT1	0.2548		HABP4	-0.369756		ZNF396	-1.02265
GJA5	0.712451		YIPF4	0.254901		STX3	-0.369438		GABARAPL2	-1.0211
NR4A3	0.716371		TBC1D24	0.255004		RPS6KA5	-0.369203		STXBP4	-1.02074
HSD17B7	0.719307		ATAD1	0.255179		ALG2	-0.368881		KANK2	-1.02042
ID1	0.724645		RCHY1	0.255757		TFDP2	-0.368782		TUBB3	-1.01988
QRFPR	0.726096		FEM1C	0.256065		SPSB3	-0.368745		EHHADH	-1.01929
HUNK	0.726999		PI4K2A	0.256072		LOC105370333	-0.36858		MAFB	-1.01914
STK38L	0.730485		STK4	0.256139		SNX21	-0.368559		AGTPBP1	-1.01912
MFSD2A	0.732022		DNAJC22	0.257093		ZNF585A	-0.368104		GAS2L3	-1.01864
GPRC5A	0.736292		PLEKHA8	0.257279		CROT	-0.368077		ZNF417	-1.0184
IQCJ-SCHIP1	0.755346		RFC5	0.257751		ZNF273	-0.367844		MED20	-1.01832
TGFA	0.769433		COL4A1	0.257964		ZNF251	-0.367734		ANKMY2	-1.01745
EPHA2	0.77671		ADCK2	0.25815		CGNL1	-0.367561		ZDHHC21	-1.01714
STARD4	0.778671		FOXN2	0.258426		GDAP2	-0.367543		RAD17	-1.01705
ID2	0.793137		TSPAN13	0.258484		RARA	-0.367537		CHMP1B	-1.0163
PTGER4	0.797364		FBXL18	0.258632		MCOLN1	-0.367403		LOC100134368	-1.01578
TGFBI	0.798065		UBE2H	0.258678		PLS1	-0.366477		TSPAN33	-1.01509
IDI1	0.803427		ACTG1	0.258955		PABPC4L	-0.366368		PCDH1	-1.01365
LOXL4	0.81258		TNPO1	0.259219		NIPAL1	-0.36629		FAM126B	-1.01321
MSMO1	0.825484		CDH19	0.259255		NUMBL	-0.366263		CLEC16A	-1.01237
SGK1	0.84878		COQ10B	0.2595		GATA4	-0.365785		TUB	-1.01215
CCDC129	0.895165		SLC12A2	0.260104		SLC35A1	-0.365713		KTN1-AS1	-1.01094
GPR18	0.896885		CBX2	0.260143		RNF114	-0.365691		WDCP	-1.00973
SLC7A11	0.917627		RAB3GAP2	0.260294		B3GNT5	-0.36553		KCNS3	-1.00866
THBS1	0.92305		SEMA4C	0.260298		PPP1R15A	-0.364977		BDH2	-1.00814
ID3	0.959254		RRM2	0.260621		FHL3	-0.36491		TTC30A	-1.00694
ERBB4	0.967444		SIKE1	0.260683		TXNL4B	-0.364908		RORA	-1.00668
ACTBL2	0.978472		POLR1C	0.260715		ZNF398	-0.362831		GADD45G	-1.00637
INSIG1	0.999161		TMCC1	0.261244		RTF1	-0.361613		UBL7-AS1	-1.00594
LOC101927069	1.0066		LIMS1	0.262191		LOC100294145	-0.361499		FAM222A	-1.00564
CLIC5	1.0227		NKRF	0.262272		MTMR9	-0.361448		LYNX1	-1.00557
PTGS2	1.02438		SUV39H2	0.262386		MANBA	-0.361336		LACC1	-1.00534
HMGCS1	1.02626		FOSL2	0.262475		BRPF1	-0.36128		CYB5RL	-1.00492
AMIGO2	1.09205		KIAA1161	0.262508		TAF3	-0.361178		TMEM50B	-1.00458
ANKRD1	1.51354		CNOT6L	0.262721		SLC25A20	-0.361164		FAM135A	-1.00379
			DIAPH3	0.262925		SYNE3	-0.36098		CA2	-1.00346
			ZNF445	0.263077		CDON	-0.360952		PLEKHO2	-1.00336
			RNF149	0.263499		MOB2	-0.360659		CYP4X1	-1.00326
			SFT2D2	0.263678		TSNARE1	-0.360325		FOXO1	-1.00209
			ZNF92	0.263865		SENP2	-0.360265		TENM3	-1.00197
			PLAGL2	0.263991		RGMA	-0.360173		TNFAIP3	-1.00148
			EED	0.264154		ADM2	-0.36009		WDR78	-1.00141
			ZNF275	0.264204		ZNF516	-0.360083		ZFYVE28	-1.00115
			SPPL2A	0.264404		PEX1	-0.359972		LAYN	-1.00111
			USP14	0.264486		EID2	-0.358951		IFT88	-1.00036
			BZW1	0.264661		MAP3K14	-0.358878		NPL	-1.00007
			WNT11	0.26497		USP3	-0.35862		CRISP3	-0.9994
			BCORL1	0.265237		HECTD3	-0.358526		CEP128	-0.998734
			LITAF	0.265295		MLXIP	-0.358379		ZNF385A	-0.998227
			ATP6V0B	0.265369		POLR3G	-0.357524		NMRK1	-0.99747
			RNF19B	0.26585		BAMBI	-0.357322		ASAH1	-0.997094
			PSMA2	0.266965		GNPDA2	-0.357207		NAT1	-0.996876
			FAM118B	0.267009		FAM103A1	-0.356973		CCNT2-AS1	-0.995993
			RNF11	0.267423		UBE2L6	-0.356692		MAP3K14	-0.995967
			ZDHHC23	0.268744		SYNE2	-0.356485		AMDHD2	-0.995933
			BCAP29	0.269042		SLC25A19	-0.356359		CYB5R4	-0.995861
			FAM102B	0.269474		DHDDS	-0.35627		DOC2A	-0.995825
			TBC1D2B	0.269683		C3orf52	-0.356157		ZNF703	-0.99484
			RABGGTB	0.269754		TMEM120B	-0.35574		SRP54	-0.994251
			PIK3R3	0.269932		ALS2	-0.355623		PRADC1	-0.992709
			ZBTB21	0.270325		EBF3	-0.355556		ANKRA2	-0.992602
			VDAC2	0.271078		ZNF883	-0.355048		MTNR1A	-0.991792
			MED13	0.271097		MAP3K1	-0.354987		MMP17	-0.991446
			SLC12A4	0.271127		PTPN13	-0.353528		TMEM175	-0.991407
			CHN2	0.271523		ZDBF2	-0.35311		RANBP6	-0.991159
			FRYL	0.271614		TTC39C	-0.352889		SLC22A17	-0.991029
			SLC39A14	0.27169		CLIP2	-0.352815		CYP1A1	-0.991028
			GJC1	0.271758		C12orf45	-0.352743		EXOC6B	-0.990997
			ITGB8	0.27312		SIPA1	-0.352517		ESCO2	-0.990543
			PTAR1	0.273287		AKAP2	-0.351995		LRIG1	-0.990447
			ICOSLG	0.274388		TMEM2	-0.351056		USP38	-0.99033
			DDX39A	0.274401		ATAD5	-0.351038		SLC17A5	-0.989634
			SEC14L1	0.274746		TRIM37	-0.350972		RASGRP2	-0.989592
			AGPAT5	0.274828		TMEM206	-0.350647		RAB33B	-0.988534
			LIG4	0.274921		TTI2	-0.350537		CKMT2-AS1	-0.988249
			MMS22L	0.275208		BAK1	-0.350264		CEP131	-0.988213
			MINOS1	0.275524		MOB3C	-0.350044		ZNF799	-0.987816
			RUNDC1	0.275619		NAPB	-0.349745		SLC35E4	-0.987295
			MAPRE3	0.276117		SSX2IP	-0.349346		RDM1	-0.987152
			NUFIP2	0.276268		PODXL	-0.349307		PDXDC2P-NPIPB14P	-0.986838
			SLC25A17	0.276276		LRRC8B	-0.349073		AMN1	-0.986768
			MCM7	0.2763		MAP2K1	-0.348971		ABCB9	-0.98534
			SSX2IP	0.276405		SVIP	-0.348443		GPC4	-0.984901
			USP12	0.276571		FLCN	-0.348414		C1orf61	-0.984748
			GRB7	0.276688		UBE2O	-0.347826		VASN	-0.984244
			ITCH	0.277137		HIBCH	-0.347793		PITX3	-0.984163
			KRT16	0.277352		NARF	-0.347792		BEX1	-0.984035
			ATAD2B	0.277667		GINM1	-0.347768		MFSD6	-0.98402
			TET3	0.277668		PLPP1	-0.346923		PRKACB	-0.983513
			SNTB2	0.277676		IGSF8	-0.346465		CCDC125	-0.983133
			CBFB	0.277766		SNX2	-0.345159		FAM167A	-0.982906
			TFAP2C	0.277816		KIAA1468	-0.344794		ACAP3	-0.982862
			BLZF1	0.278226		IRS2	-0.34474		LOC728715	-0.982591
			TUBB2A	0.278355		TMF1	-0.344537		YPEL3	-0.982083
			MFSD14A	0.27842		CREB3L2	-0.34453		MCTP2	-0.982051
			ACOX1	0.278676		BICD2	-0.344504		LINC02021	-0.981954
			AJUBA	0.278722		CCNH	-0.344454		ZNF30	-0.981883
			FBXW7	0.278807		RB1CC1	-0.344394		PLAGL1	-0.981362
			KLHL7	0.279147		IFNAR2	-0.344254		SRGAP2D	-0.980003
			SDHD	0.28097		TAP1	-0.344195		PCNX2	-0.979848
			TULP4	0.281003		ATG101	-0.344097		CHKB-AS1	-0.979762
			NF2	0.281448		RBM12	-0.343944		SERAC1	-0.978899
			SNRPE	0.281476		ZNF614	-0.34371		ADAM19	-0.978864
			PGM2	0.281504		GLIPR2	-0.343634		SLC43A1	-0.978431
			C18orf25	0.281858		FAM118B	-0.343475		COL1A1	-0.978334
			IFFO2	0.282045		NANP	-0.343284		LOC642423	-0.97689
			PURB	0.282561		LTN1	-0.343032		CTC1	-0.976714
			DDIAS	0.282589		SLC18B1	-0.342985		PLPP6	-0.976636
			TBCEL	0.282775		GPT2	-0.342827		SESN3	-0.976508
			SEC24A	0.282926		SNX1	-0.342428		KLHL20	-0.976415
			CDK1	0.282995		FAM160A1	-0.342273		ASAP3	-0.975936
			OVOL1	0.282997		RBBP9	-0.341975		LMTK3	-0.975441
			DTX2	0.283329		ZFYVE26	-0.341684		AKTIP	-0.975244
			INPP4B	0.283474		NIPBL-AS1	-0.341643		THEM4	-0.974448
			WDCP	0.283539		CYTH3	-0.341533		TMEM150C	-0.974423
			FGF2	0.283704		GGA2	-0.339933		C19orf81	-0.974266
			SH3D19	0.284543		LMCD1	-0.339805		MLLT11	-0.97317
			AFAP1	0.284621		VAT1	-0.339669		FAM118B	-0.972941
			ZNF260	0.285179		ZNF263	-0.339072		ANO10	-0.972826
			JDP2	0.285644		CADM4	-0.338936		OPN3	-0.972212
			TSC22D2	0.285761		HBP1	-0.338747		GALNT18	-0.972014
			ALKBH8	0.285854		MLF1	-0.33865		ARRDC4	-0.971566
			MIA2	0.286033		ARHGEF19	-0.338508		PRKACA	-0.970691
			SLC4A7	0.286251		STOX2	-0.337789		RGS20	-0.970424
			ARMCX3	0.286471		CCDC85C	-0.337752		TPST1	-0.969444
			ZNF12	0.287505		ACAD8	-0.336851		CPNE3	-0.968896
			SAV1	0.288088		GK	-0.336486		HERPUD1	-0.968844
			PDE12	0.288173		SLC16A3	-0.336453		CPNE5	-0.968608
			PHF13	0.288366		NRBF2	-0.336224		COG6	-0.968457
			SEH1L	0.288583		MTMR6	-0.335728		LOC101593348	-0.968028
			FSTL1	0.288814		ABHD4	-0.335448		PGM3	-0.967684
			DDX58	0.288839		SHB	-0.335399		SNAP23	-0.966512
			S100PBP	0.288953		RAB11FIP1	-0.335058		TRIM9	-0.963838
			PUS10	0.289397		PJA1	-0.335019		C11orf74	-0.963681
			ARHGAP5	0.289586		VEGFA	-0.334265		ANKRD46	-0.962809
			DEDD2	0.290361		KIFAP3	-0.33394		CCIN	-0.962522
			RBAK	0.29059		RABGAP1L	-0.333832		GADD45A	-0.962405
			IRGQ	0.291392		DHX29	-0.333588		VMP1	-0.962357
			EXTL1	0.292122		CPTP	-0.333572		SLC31A1	-0.961919
			PFKFB3	0.292133		PPP1R2	-0.33338		PLXNA3	-0.961854
			MYADM	0.292241		TPRG1L	-0.333258		DUSP19	-0.960856
			DAPK3	0.292464		PREPL	-0.333182		PLSCR4	-0.960668
			GSTO1	0.292577		DDHD1	-0.333065		XYLT1	-0.960135
			CHUK	0.292852		TSHZ1	-0.332652		DNHD1	-0.959838
			MDM2	0.292958		BLVRA	-0.332482		MOB3B	-0.958413
			SCML2	0.293552		RAB2B	-0.332273		FICD	-0.958353
			HSPA13	0.293643		ZNF776	-0.332114		CRYBG3	-0.957824
			CCNC	0.294201		OTUD6B	-0.332039		TMSB15B	-0.957613
			CACUL1	0.294613		CTDSPL2	-0.331634		OLIG1	-0.957433
			C18orf54	0.294728		MED21	-0.331628		THBS1	-0.956954
			GPAT3	0.295045		NT5C3A	-0.331452		ANO8	-0.956924
			LRCH1	0.295238		DNAL1	-0.331425		IPO13	-0.956902
			DDHD2	0.295697		SLC25A10	-0.331393		PIGA	-0.956385
			FEM1B	0.296048		SLC45A3	-0.331086		INPP5B	-0.956254
			SLC25A32	0.296221		PJA2	-0.331053		LOC143666	-0.955124
			RNF114	0.296756		PTPRG	-0.330857		RTTN	-0.954993
			OSR2	0.296873		FADS3	-0.330773		MDM1	-0.954922
			HSPA14	0.297357		MAFF	-0.330614		DBP	-0.954804
			PNP	0.29742		RNF38	-0.330141		SESN1	-0.954752
			SERINC5	0.297807		CCDC77	-0.330001		ZNF37BP	-0.954689
			DNAJB4	0.297829		MPST	-0.329855		TMEM187	-0.95449
			PCLAF	0.299405		TMEM161B	-0.329588		TMEM249	-0.954261
			KIF21B	0.29954		CNST	-0.329472		G6PD	-0.953537
			CCNE2	0.29997		ADGRE5	-0.329293		ZNF28	-0.953499
			FAM107B	0.300034		SLC41A2	-0.328982		FLVCR2	-0.953359
			EPHA1	0.300337		DYNLL2	-0.328419		ZNF815P	-0.953008
			BTBD3	0.301704		GLUL	-0.328171		CORO2A	-0.952615
			ZBTB20	0.302098		PPARGC1B	-0.327987		UBXN2B	-0.952238
			STRN3	0.302108		EAPP	-0.327742		CASC4	-0.951955
			MTHFR	0.302109		ANKRD39	-0.327591		HLTF	-0.951923
			PAPD7	0.30271		ZBTB9	-0.327132		RHOBTB2	-0.951906
			BRCA2	0.303067		MAX	-0.326751		DDAH2	-0.951715
			ITGA4	0.303298		SEMA7A	-0.326425		CCDC69	-0.951213
			MAP2K4	0.303889		NFKBIZ	-0.326399		ERICH2	-0.950925
			USPL1	0.304104		RPUSD1	-0.326306		GINM1	-0.949583
			SPC25	0.304283		TMTC3	-0.326279		PLEKHG6	-0.949483
			LRIF1	0.3044		FBXL12	-0.326164		IMPA1	-0.948573
			CHMP2B	0.304554		FOXO3	-0.326022		NIPSNAP3B	-0.948459
			NAPEPLD	0.304567		RC3H1	-0.325672		KDM4A-AS1	-0.948367
			ZWILCH	0.304777		ATXN1L	-0.325643		SLC12A2	-0.948182
			MFSD11	0.304915		CEP131	-0.32524		FGFR1	-0.947991
			CMTM3	0.304929		CHML	-0.32511		PTPRH	-0.947906
			ARHGAP19	0.304968		MAFK	-0.324642		PLEKHA8	-0.947415
			MAFG	0.305073		ORMDL3	-0.324537		CLIC5	-0.947214
			JMJD6	0.306839		MAST3	-0.324218		TAF12	-0.947038
			ZNF189	0.306912		LINC00674	-0.323826		PIK3R3	-0.94685
			SERAC1	0.307238		C7orf43	-0.323453		IVD	-0.946176
			CENPH	0.307382		TDRD7	-0.323038		DOK3	-0.946162
			PDP1	0.307737		POLB	-0.322835		39873	-0.945002
			CORO2A	0.307742		KDM3A	-0.322656		CDIPT	-0.944768
			CCDC15	0.3083		ZNF696	-0.322276		KIDINS220	-0.944606
			SMIM13	0.308797		ACACB	-0.322069		TTC5	-0.944284
			CCDC93	0.310083		DUSP4	-0.321367		KIF6	-0.944117
			TNRC6A	0.310179		GOLGA2P7	-0.320721		CDNF	-0.943435
			BMP2K	0.311172		TRAM2	-0.320472		ACOT7	-0.943384
			AGO2	0.31124		APH1B	-0.319289		IGFLR1	-0.943267
			WLS	0.311598		C12orf4	-0.319165		LOC100506124	-0.942697
			FAM91A1	0.312287		HSPBAP1	-0.318745		C20orf96	-0.942693
			ELL2	0.31246		RBBP5	-0.31833		ACSL4	-0.942284
			SEMA3C	0.312811		TSPYL2	-0.318243		GJC2	-0.942282
			AGFG1	0.312934		ARSJ	-0.317723		ATP6V1G2	-0.941748
			NAB2	0.313749		FBXO21	-0.317169		HRH1	-0.941606
			COX19	0.314114		CYTH1	-0.316784		LMLN	-0.941551
			ST3GAL1	0.314719		MOSPD2	-0.316694		ZEB1-AS1	-0.940733
			KLHL42	0.315173		STX12	-0.316619		TMEM158	-0.940211
			SLC30A7	0.315652		FNIP2	-0.316256		MSANTD4	-0.940191
			LYN	0.315915		PCMTD2	-0.315774		HERC1	-0.940055
			ARHGEF18	0.31669		NQO2	-0.31569		IKBIP	-0.938367
			STEAP4	0.317003		ADCYAP1R1	-0.315412		MKLN1-AS	-0.9379
			MFSD9	0.317018		TJP2	-0.315242		TMEM55A	-0.937803
			SLC35A3	0.31819		NEU1	-0.314265		ELOA-AS1	-0.937803
			NDUFB6	0.318667		GCH1	-0.314112		LRWD1	-0.936842
			FMN1	0.31892		AMBRA1	-0.313563		ARHGAP39	-0.936797
			TRIM13	0.319348		REEP1	-0.313396		ADPRM	-0.936612
			ESCO1	0.319474		PIM3	-0.313295		ADD2	-0.93651
			FAM169A	0.319496		SNAP29	-0.313087		SFXN3	-0.936356
			FANCB	0.319809		GPATCH2	-0.312771		GALNT6	-0.936138
			SPAG1	0.320688		ATG4A	-0.311666		FRG1HP	-0.936094
			FAM84B	0.320957		TSEN54	-0.311604		CRYGS	-0.93609
			KRT9	0.321027		TSFM	-0.311526		ARL6IP1	-0.935054
			RNF168	0.321278		ZNF28	-0.311106		FMO4	-0.935029
			KLF7	0.321349		OGFOD1	-0.310761		ZNF711	-0.934819
			RSBN1	0.32145		FAM107B	-0.310713		SLC9A3R1	-0.93452
			TAF5	0.322034		BBS4	-0.310664		MISP	-0.934369
			NEDD4L	0.322577		STXBP1	-0.310339		NICN1	-0.933102
			KIAA0753	0.322824		TMEM231	-0.30997		MXD3	-0.933098
			BAK1	0.323007		AP4E1	-0.309865		WNT9A	-0.932984
			C16orf52	0.324125		PRADC1	-0.309699		DMD	-0.932881
			AP1S3	0.324288		MIA3	-0.309374		ZNF684	-0.932205
			RASSF3	0.324952		ARL6IP5	-0.309334		DUSP5	-0.931914
			ADPRHL2	0.324989		MGEA5	-0.309143		TMEM74B	-0.931282
			KBTBD2	0.325715		ZNF195	-0.308909		CDC42EP3	-0.931141
			SERPINB5	0.325828		NFRKB	-0.308485		FAM160A2	-0.930977
			RC3H1	0.326269		PCSK7	-0.308402		DNAJC24	-0.930857
			ATP1B1	0.326399		UNC119	-0.308012		JMJD1C-AS1	-0.93007
			SMG1	0.326683		CDS1	-0.307625		ATG2B	-0.929359
			FAM214B	0.326761		CHUK	-0.307432		RPRD1A	-0.928305
			GFOD2	0.3269		SLC39A3	-0.306984		NUP50-AS1	-0.928198
			DSTN	0.326977		RITA1	-0.306484		GFM2	-0.92801
			SLC17A5	0.328041		EPN3	-0.306425		PIWIL4	-0.927461
			GXYLT1	0.328214		OTUD6B-AS1	-0.306033		PHKG2	-0.927381
			ZNF736	0.328248		PIK3CD	-0.305955		APLF	-0.927314
			FAM204A	0.328766		CENPF	-0.305792		CRYBG2	-0.927252
			DTNA	0.329218		SNRK	-0.305586		ZNF852	-0.92721
			KIAA0040	0.329784		KLHDC10	-0.305528		EVI5	-0.926573
			E2F2	0.329967		UNC13A	-0.305227		KLHL26	-0.92562
			PTPN21	0.330128		ATP6V1C2	-0.304749		DOK4	-0.925388
			TRIM62	0.330577		ZNF468	-0.303989		CHAC1	-0.925372
			NEK7	0.3309		ERI1	-0.303512		FBXL15	-0.924778
			AZIN1	0.331309		RMND1	-0.30342		SMPDL3B	-0.924776
			KIAA0232	0.331523		GLCCI1	-0.303124		PLEKHM3	-0.924577
			OTUD3	0.331906		38961	-0.302444		ESPN	-0.9241
			PKIG	0.331977		SPTLC2	-0.30206		C18orf8	-0.924042
			ATG4D	0.332261		CXXC1	-0.302036		RHCE	-0.924042
			TMEM41A	0.332831		VLDLR	-0.301942		RTN4RL2	-0.923629
			DENND3	0.33314		SOCS4	-0.301307		SMPD1	-0.923501
			FAM111B	0.334029		LZTS3	-0.301242		SAMMSON	-0.923151
			RLF	0.33407		GNAZ	-0.30119		LOC101928403	-0.922726
			GLS	0.335103		COMMD2	-0.300596		ATP11B	-0.922719
			DNAJB1	0.335432		FLYWCH1	-0.300573		C12orf65	-0.922485
			KLHL29	0.336456		FASTKD3	-0.300293		LOC100289495	-0.922443
			PTS	0.336642		MFN1	-0.30028		DNAJB1	-0.922082
			ATP13A3	0.336651		CAPN10	-0.300048		PCDHB10	-0.92166
			CYTOR	0.337343		CDC42EP4	-0.299872		STOML1	-0.921374
			FAM199X	0.337459		REV3L	-0.299567		ARIH2OS	-0.921331
			KCTD7	0.337756		HPCAL1	-0.299536		PEX11A	-0.920895
			PHLPP2	0.338381		DYNC1H1	-0.299497		KIAA1468	-0.92047
			MGLL	0.338653		MPZL2	-0.298677		PNP	-0.919888
			FZD6	0.338662		PIP4K2A	-0.298479		SNX2	-0.919685
			EMP2	0.338931		PQLC1	-0.298135		PRICKLE1	-0.919297
			C1orf115	0.339044		INTS5	-0.297984		TCF7	-0.919115
			SOCS6	0.339902		CCNE1	-0.297791		PTGR1	-0.918619
			KRAS	0.339967		TTC1	-0.297667		SLC1A3	-0.918505
			F2RL1	0.34007		RFX7	-0.297237		HESX1	-0.918385
			FAM8A1	0.340225		AKIRIN1	-0.29716		TRAPPC6B	-0.918216
			MUC13	0.341347		CMYA5	-0.297081		EGR1	-0.917482
			EXO5	0.341422		EPHA1	-0.29707		APBA1	-0.917357
			ZBTB43	0.342661		PPP1R16B	-0.296938		FGFR1OP2	-0.917154
			TXNRD1	0.342955		SMPD1	-0.296911		SARAF	-0.91681
			GK5	0.342998		DNAJC25	-0.296748		C12orf76	-0.916639
			MVD	0.344423		ATP6V1H	-0.296407		HS6ST1	-0.915809
			GMFB	0.344799		BLCAP	-0.29618		PRKCH	-0.915693
			C3orf52	0.344825		LCMT1	-0.295804		ZNF44	-0.914902
			SLC3A2	0.34534		DDIAS	-0.295773		CFAP20	-0.914876
			SIAH2	0.345352		TRAK2	-0.29573		LOC101928489	-0.914867
			LMO7	0.34553		EMC3	-0.295672		BMP2K	-0.914638
			LRP12	0.345936		OSGIN2	-0.295444		SCAPER	-0.913723
			C10orf88	0.346393		DOCK4	-0.295342		PCP2	-0.913353
			BRWD1	0.346719		MADD	-0.29499		RIC1	-0.913219
			SPATA2L	0.34679		MRI1	-0.294957		FRAT1	-0.912308
			YOD1	0.347068		TAB3	-0.294227		NKILA	-0.912189
			PHTF1	0.347151		AHNAK	-0.29414		SLC39A8	-0.912098
			MARVELD3	0.347169		HEATR5A	-0.29412		KHDRBS3	-0.911711
			DICER1	0.34717		MARVELD3	-0.293697		RAD9A	-0.91154
			CXADR	0.347476		PDPK1	-0.293692		ZNF846	-0.911468
			RBMS2	0.347627		RNF13	-0.293523		SMIM29	-0.911442
			URB2	0.348072		PIK3C2B	-0.293383		RTN3	-0.910572
			DSCC1	0.348097		HAUS6	-0.293287		SEC11C	-0.910392
			MGAT4A	0.348808		NLGN2	-0.293271		CAST	-0.909907
			MAFK	0.349098		NFATC3	-0.293077		MDP1	-0.909809
			GLIS2	0.349103		PIK3C3	-0.292958		PDXP	-0.90966
			C16orf72	0.349287		FBXO45	-0.292563		TTC1	-0.908835
			TEAD1	0.34951		ARHGAP39	-0.292369		ADD3	-0.908109
			DNAJB9	0.350155		SLC41A1	-0.291732		PRRG2	-0.908016
			CDS1	0.350176		MACF1	-0.290708		SLC25A40	-0.907855
			ATP6V0A2	0.350365		MMD	-0.290081		HDDC3	-0.907854
			ZNF322	0.351152		EXOSC9	-0.289939		OCLN	-0.906451
			RASSF8	0.352045		DDR2	-0.289234		EID2B	-0.906445
			ZNF510	0.35378		CDC6	-0.288859		PGAP1	-0.906153
			PURA	0.35394		TSPYL5	-0.288814		MEGF6	-0.905949
			ARHGAP29	0.354726		UNC13B	-0.288755		RPA3	-0.905891
			PPP1R3B	0.354769		CACTIN	-0.288654		XK	-0.90563
			SENP5	0.354932		PDE12	-0.288042		PTGER2	-0.905058
			STK40	0.355014		MEF2C	-0.287711		SLC48A1	-0.904796
			MINDY2	0.355386		WDR35	-0.287665		WASF1	-0.90464
			SPOPL	0.355992		DHX8	-0.287183		ACYP1	-0.903678
			SPRED2	0.356245		KIF13B	-0.287103		ZSCAN16	-0.903674
			KIAA0907	0.357322		RASSF3	-0.285987		HERC2P2	-0.903594
			ABHD5	0.357363		FLAD1	-0.285964		CDON	-0.902939
			ZNF124	0.357547		C12orf29	-0.285944		ANGPTL6	-0.902538
			NCK2	0.357707		DLEU1	-0.285257		TMEM191A	-0.902503
			CREB5	0.357905		DZIP1	-0.285149		GABRD	-0.902492
			C10orf35	0.357939		CENPQ	-0.285095		KCTD13	-0.902383
			FBLIM1	0.358232		KIRREL2	-0.285077		JARID2	-0.901723
			TMEM41B	0.358729		SYNGR2	-0.285034		TTC13	-0.901091
			MTHFD2	0.360186		LRIG3	-0.284983		RBM24	-0.900396
			KLHL18	0.360458		DCAF4	-0.284808		LOC105377590	-0.900109
			ZNF786	0.361306		ZNF133	-0.284697		GDAP1	-0.89997
			ZNF470	0.362943		ZCCHC17	-0.284549		CALM1	-0.89912
			GPR37	0.363105		STX6	-0.284483		PTPRD	-0.898528
			TMEM45A	0.363397		GAS2	-0.284283		SLC35G2	-0.898359
			MT1X	0.363885		RIMS3	-0.284103		NSUN6	-0.898335
			PICALM	0.364215		ACSS2	-0.28305		TMEM41B	-0.898073
			ZNF41	0.364893		PFKFB3	-0.28269		TTC39B	-0.897977
			EGLN3	0.365947		PHC1	-0.282644		INPP5K	-0.89666
			SEC14L2	0.366325		COMMD3	-0.282551		TRIM23	-0.895848
			KLHL25	0.366418		KRBA1	-0.282484		LINGO2	-0.895759
			CLK1	0.36716		GLT8D1	-0.28239		TINCR	-0.895736
			LINC02210	0.367592		ECI2	-0.282213		ADA	-0.89547
			MFAP3	0.367639		TRAK1	-0.282102		PTPRG-AS1	-0.895184
			SLC7A1	0.36777		CAMK2G	-0.281768		MOK	-0.895159
			ITGB3	0.368194		NAV1	-0.281634		GNAI1	-0.894489
			FAXC	0.36838		GPRIN1	-0.281623		SPATA33	-0.894202
			MALL	0.368873		MOGS	-0.28132		STX1A	-0.893577
			PRRG4	0.369501		CXorf40B	-0.281188		ZKSCAN3	-0.893059
			NKX2-2	0.369654		EHD1	-0.281171		CDK7	-0.892968
			SOCS4	0.370883		SLC27A1	-0.281152		NDFIP2	-0.892906
			RELT	0.372125		STAT3	-0.281135		ACO1	-0.892326
			FAM200A	0.372708		FBXL18	-0.281052		ZNF765	-0.892213
			TMTC3	0.373828		SLC38A9	-0.281021		LOC105372582	-0.891822
			FDFT1	0.374315		FAM111B	-0.280917		PSAT1	-0.891331
			C8orf46	0.374401		GSTM3	-0.280863		FABP4	-0.89128
			CD46	0.37541		METTL14	-0.280076		CTGF	-0.891192
			SLC25A33	0.375547		SBNO1	-0.280063		DZANK1	-0.890827
			VRK1	0.376462		BBS7	-0.279974		ZNF555	-0.890772
			TGFBR1	0.376907		USP28	-0.279939		RCN3	-0.890555
			SEMA7A	0.378111		KIDINS220	-0.279755		PDPK1	-0.889821
			ZSCAN32	0.378819		AFF4	-0.279675		TRIM45	-0.889292
			HIC2	0.381083		TBC1D16	-0.279476		CCDC186	-0.88927
			FZD8	0.381778		TCF19	-0.278722		RECQL	-0.888822
			ZNF101	0.382088		POLH	-0.278699		SLC13A3	-0.888204
			TIMP3	0.382735		TLE4	-0.278648		JUN	-0.888058
			MOSPD2	0.383027		RPS6KA1	-0.278398		TIMP3	-0.886466
			NPC1	0.384103		RRAGC	-0.278171		DNMT3B	-0.886378
			CCND1	0.3842		REPS2	-0.278077		OLFM1	-0.88627
			KCTD20	0.384332		PPP1R16A	-0.278005		NTS	-0.885986
			METTL7B	0.384475		STIL	-0.277883		ANKRD36B	-0.885582
			DBNDD1	0.384529		IFT52	-0.277474		HIST2H4A	-0.885259
			MED9	0.386069		RBM38	-0.277449		HIST2H4B	-0.885259
			TMEM243	0.3864		AKAP9	-0.276714		MB21D2	-0.885064
			PHC2	0.388466		CRBN	-0.276597		LRBA	-0.884357
			MTAP	0.389421		PRPSAP1	-0.276345		CREM	-0.884159
			SIX4	0.389677		RTL8B	-0.276321		C3orf67	-0.883269
			IQCC	0.39029		PNRC1	-0.276104		SPSB4	-0.883035
			EVI5	0.391309		CBL	-0.275802		TP53TG1	-0.882994
			IBA57	0.391671		SH3BP2	-0.27566		TBC1D16	-0.882608
			FGD4	0.392129		CHD6	-0.275645		USP49	-0.88204
			TOGARAM1	0.392271		GPAM	-0.275462		CDADC1	-0.882038
			HAUS2	0.393911		POLR3C	-0.275275		PLCXD1	-0.881928
			B4GALT6	0.395279		FGFR1	-0.275102		EFEMP1	-0.881521
			TFCP2L1	0.396315		RRAGA	-0.274903		DNAJC28	-0.881374
			ZC3H12C	0.396709		GPCPD1	-0.274892		ETFDH	-0.880642
			RASSF1	0.397214		FOXRED1	-0.274232		USP43	-0.88013
			EDRF1	0.398477		VEZT	-0.27405		ZSWIM6	-0.879723
			LRIG2	0.399541		OXNAD1	-0.273893		EPB41	-0.879511
			CSRP1	0.399882		PGM3	-0.273652		GAREM1	-0.878893
			TOB2	0.400898		CTNNBIP1	-0.273413		SEC22A	-0.878829
			ZNF627	0.401046		MTBP	-0.273306		TMEFF1	-0.878572
			E2F7	0.40151		ARMT1	-0.273025		ITGB3BP	-0.878134
			ZC3HAV1L	0.401812		NOSIP	-0.272931		INTS8	-0.878036
			IL1RAP	0.403627		FITM2	-0.27288		PLK3	-0.877843
			AMD1	0.404013		CCPG1	-0.272543		VASH1	-0.877763
			FBXO30	0.404571		ZZEF1	-0.272525		VPS13C	-0.877674
			CDKN1A	0.404667		SPECC1	-0.272427		DSCC1	-0.877414
			C1orf106	0.405019		ATP1A3	-0.272301		ZNF235	-0.877382
			RNF216P1	0.405227		SH2B3	-0.272266		ACADM	-0.87722
			EIF5A2	0.406214		PPP2R1B	-0.272237		EDEM3	-0.877114
			TNFRSF12A	0.406736		NFE2L3	-0.272192		OCEL1	-0.876819
			EIF1B	0.407472		RNF5P1	-0.272097		NEU3	-0.876773
			SHROOM2	0.407538		ZNF200	-0.272046		ATP6V1C1	-0.876563
			RFC3	0.407968		ARHGAP45	-0.272045		METTL23	-0.876546
			ASB1	0.408527		FN3KRP	-0.271748		GNMT	-0.876438
			PDIK1L	0.409301		ORC6	-0.271601		POLR3G	-0.876309
			ZSWIM3	0.409336		FAM89B	-0.271381		WHRN	-0.87617
			CLK4	0.409901		NEK1	-0.27109		TBC1D8B	-0.87604
			NIPAL1	0.409941		ZNFX1	-0.270683		TBC1D32	-0.875508
			IFNGR2	0.410745		C18orf8	-0.270464		KREMEN1	-0.875326
			CDON	0.410931		PCYT2	-0.270255		HAGH	-0.875056
			PANK3	0.411497		ABCC1	-0.270182		SASH1	-0.874978
			DHCR24	0.412144		PLCD3	-0.27017		PPP1R2	-0.874975
			BCL2L1	0.412931		ICK	-0.269683		LRRIQ3	-0.874728
			FOXO3B	0.41304		RNF31	-0.269052		KDM4B	-0.874696
			BRIP1	0.414261		GRB2	-0.268907		INAFM1	-0.874626
			TPBG	0.414532		SH3RF1	-0.267619		ANKZF1	-0.874253
			R3HCC1L	0.414616		RETSAT	-0.267594		MSH5-SAPCD1	-0.87386
			TAF1A	0.415152		KIAA1109	-0.267227		GSTCD	-0.873143
			SLC20A2	0.415616		SLC36A1	-0.266874		PIN1	-0.871907
			ARHGAP42	0.41578		HLTF	-0.266594		WDR44	-0.871643
			ANKRD46	0.416273		BACH1	-0.266342		C11orf54	-0.871102
			SPRY4	0.416645		IPPK	-0.266145		IDH3A	-0.871102
			PEX11A	0.418526		LRP6	-0.265219		C4orf19	-0.870483
			RTL10	0.419354		MUT	-0.265195		DLGAP5	-0.870298
			CCNJ	0.420845		SIMC1	-0.264474		CREB3	-0.869934
			RAPGEF5	0.421219		ARPC5L	-0.264405		C10orf107	-0.868817
			ZNF397	0.42158		TTYH2	-0.264337		ATG16L2	-0.868344
			RELL1	0.421749		TNFRSF19	-0.264101		ETV5	-0.868251
			SH3RF3	0.421792		MFAP3L	-0.26383		PPP3CA	-0.867707
			RNF145	0.422719		ATP11B	-0.263013		JAK2	-0.86729
			ZSCAN20	0.42287		C5orf22	-0.262737		CYP2U1	-0.866826
			CHMP4C	0.423684		IMP3	-0.262216		SHQ1	-0.865291
			NIPA1	0.425183		KLHL8	-0.26192		KLHL25	-0.864797
			TYW5	0.425452		CIR1	-0.261694		SYNGR3	-0.864747
			RAD1	0.425898		ISY1	-0.261568		LOC100507487	-0.864268
			UAP1	0.426784		SNAPC4	-0.261461		ZNF613	-0.864133
			MAP2K3	0.426926		KCNC3	-0.261377		OCIAD2	-0.864054
			TNC	0.426964		ATP2B1	-0.261215		CABLES2	-0.863582
			MAP3K21	0.427135		ZFP41	-0.260871		CSPG5	-0.862876
			PDRG1	0.42728		DLGAP5	-0.260651		PITPNC1	-0.862811
			PNPLA3	0.429896		PCLO	-0.260453		ZNF860	-0.862649
			H2AFZ	0.43078		STAC2	-0.260438		IDH1-AS1	-0.861824
			GSKIP	0.430923		ZNRD1	-0.260355		BBS10	-0.861524
			POU2F1	0.431149		SNRNP48	-0.259704		BORCS6	-0.861388
			DOPEY1	0.431271		TMEM70	-0.259539		AP2A1	-0.861335
			STK17A	0.432495		TONSL	-0.259349		FZD3	-0.861106
			OSGIN2	0.433608		GPN3	-0.258986		ERG28	-0.860645
			VDR	0.434916		MGAT3	-0.258724		FOSB	-0.860564
			CASP3	0.43602		ZDHHC8	-0.258686		PNPLA2	-0.860136
			TRIB3	0.436086		C9orf78	-0.258503		CDKL3	-0.85942
			RAB32	0.436206		GTPBP1	-0.257637		SLC25A20	-0.859052
			FERMT2	0.438925		PARD6B	-0.257486		TMEM104	-0.858824
			PPARGC1A	0.441625		CDC25C	-0.25735		SEMA4G	-0.858784
			SNX16	0.441655		HERC2	-0.256684		MANBA	-0.858712
			NSDHL	0.442649		ZNRF3	-0.256164		BMP4	-0.858651
			ZNF264	0.443786		BRAP	-0.256021		PITX2	-0.858464
			TADA2B	0.445409		TMEM241	-0.255931		PCDHB3	-0.857945
			HOXC13	0.446404		POLR3A	-0.255639		ARMC1	-0.857828
			FST	0.446719		GOLGA7	-0.254823		ST6GALNAC4	-0.857612
			ZNF141	0.44692		RAPGEF6	-0.254714		MICAL2	-0.857559
			RASL11B	0.447348		VPS13B	-0.254275		STK4	-0.857462
			MB21D1	0.450132		LPCAT3	-0.254231		ARMT1	-0.857443
			ZNF696	0.451379		DMTF1	-0.253934		ZMAT3	-0.857205
			PLEKHG1	0.45196		METRN	-0.253782		SSR4P1	-0.857051
			POU3F2	0.452287		DAB2IP	-0.253636		SGK1	-0.85698
			ACAT2	0.454096		APBB1	-0.253403		ZNF461	-0.856802
			PDP2	0.454351		UBLCP1	-0.253015		MIPEPP3	-0.856141
			BTG2	0.456903		RETREG3	-0.252993		LRRCC1	-0.854767
			GRPEL2	0.457775		MTMR14	-0.252934		ERVK13-1	-0.853422
			FBXO45	0.458435		GRB7	-0.252756		CAMLG	-0.852768
			ITPRIPL2	0.458739		BCL10	-0.252751		LZTFL1	-0.851994
			NUAK2	0.459148		SNTA1	-0.252749		UBR1	-0.85169
			MBP	0.459389		RELL1	-0.252354		C6orf203	-0.851627
			TIGAR	0.45939		NR1D2	-0.251823		DPYSL5	-0.851602
			MED12L	0.459469		ATP6V1C1	-0.250912		SESN2	-0.850848
			ZNF2	0.459647		POLR3F	-0.25045		ZNF585A	-0.850651
			ZNF641	0.459708		CDC14A	-0.250404		NCOA3	-0.850401
			IL17RD	0.460887		LAMTOR2	-0.249252		CDH24	-0.849977
			SH3TC2	0.461445		MCL1	-0.249026		ANKRD34A	-0.848704
[truncated: 7,814 more rows]

## Sheet: Figure 5c
Quisinostat responsive genes ( in bold genes rescued by H1.0 KD)
DMSO vs 30 min Quisinostat		DMSO vs 1h Quisinostat		DMSO vs 3h Quisinostat		DMSO vs 10h Quisinostat
geneID		geneID		geneID		geneID
EGR1		EGR1		DLL4		NCAM1
FOS		FOS		SSTR2		VWA5B2
NME1-NME2		KCNJ16		FAM46C		CNTNAP2
KCNJ16		HNF4G		PLAG1		SLFN11
HNF4G		GLIS1		MXD1		ST3GAL5
PDE4B		CHRM1		LOC148709		COL4A4
CHRM1		NR3C2		EGR2		SLAIN1
PPIAL4G		RNF39		SLFN11		ANO5
MIRLET7BHG		IGFL1		ZNF540		COL5A3
KLRG1		KLRG1		PCDH9		SLC17A7
ABCA1		LOC101928674		SLC2A4		ITIH5
NR3C2		FOSB		TCAF2		MAP1A
MAP2K6		IER2		PLCXD2		SEC14L5
BMF		RGMA		SYBU		SYBU
RHPN1		HCAR2		PGM2L1		ACBD7
EFNA1		PDE4B		SMIM10L2B		C7orf57
VAV3		SRGAP3		ST3GAL5		BMP6
SRGAP3		JUNB		NR4A3		MAN1C1
ARC		PLEKHS1		DENND2C		CRISPLD2
PDE3A		PIF1		RAB3A		ABCD2
NPIPA5		TBC1D8-AS1		RGS16		SPTB
STAT2		ABCA1		MAP3K13		DNER
LOC154761		LOC100507634		LOC154761		VGLL3
SOCS3		BMF		MAP1A		TPPP
SLC28A3		KLF10		FRMD4B		CHST1
RGMA		MUC15		HEY1		PRND
EYA4		ARC		FOSB		DPF3
SCN1A		MNT		ACER2		SSTR2
GSDMC		DUSP1		MYB		HLA-DMB
PIF1		STAC2		CCDC184		GAB2
DEPTOR		ZNF580		SNAI1		TMEM178B
ADCY7		ZFP36		FLRT3		ILDR2
STAC2		VAV3		YPEL2		TUBA1A
CXCL10		LOC154761		TMEM169		PLCL1
TTLL1		CASP1		AKAP5		HPCAL4
SIX5		MAP2K6		TPPP		C14orf37
MNT		EFNA1		SNAI3		NOVA2
FZD2		EDN2		CXCR4		SLC7A8
TTN		STAT2		KBTBD8		SSBP2
ATP6V1C2		GABPB2		ZNF225		SYT5
ZNF90		LINGO2		THSD1		SYT11
FAN1		TMEM198B		EFNB2		DNAJC12
TSC22D1		PNRC1		CCDC96		OTUD7A
RBM43		ATP6V1C2		NIM1K		GPR155
EDN2		LOC441454		PCDH10		PPM1E
FIBIN		CITED2		PER1		SYP
NEAT1		PCDH10		ZNF224		FAM46C
STON1		CXCL10		ARL4D		NIM1K
ABCB6		RHPN1		FOS		ACHE
TRIM45		UBALD2		KLHL28		DDIT4L
RECQL5		PRIMA1		RASD2		CACNA1G
ANKRD36		SH3D21		EGR1		KIAA1324L
PARP10		IDUA		DYRK3		SH3BGRL2
GAS2		LINC00886		HEY2		LRP2
PNRC1		OPRL1		NR4A2		PRUNE2
ALAD		CTGF		STX11		KHK
COQ8A		VGF		FZD4		SLITRK5
ARHGEF19		WDR19		ACBD7		AKR1C3
COL4A5		SLC24A3		RGS2		KITLG
PLEKHS1		PCLO		CCDC160		SCNN1G
PGGHG		PPP1R15A		SGTB		FLRT3
NREP		STON1		SH2D3C		SERPINI1
PIGBOS1		LINC00673		CD274		EFCAB12
TMEM198B		BTN3A1		ZNF10		CORO1A
DMRTA1		TBCK		NXPH3		LOC728392
JAK3		KSR1		GHET1		GRIA2
XRRA1		KIFC2		SPRY1		HES7
FAM193B		AFMID		VAMP1		NAP1L3
MUC15		FZD2		BMT2		SLCO4C1
OSER1-AS1		XRRA1		WDR47		HRH3
HOOK2		RBBP8NL		PAG1		ZNF540
BDH1		RBM43		C2orf15		MTSS1
RBBP8NL		ADCY7		ZNF703		PLAG1
TBCK		CASP14		ARC		GHET1
ZNF75D		C19orf54		CCDC110		FA2H
D2HGDH		DUSP6		TMEM151A		SLC22A23
METAP1D		NDUFA6-AS1		DUSP10		CCDC110
PAN2		SYNGAP1		CDK5R2		MAK
SOX4		TRERF1		ARID3B		AMPH
ANKRD36B		GHR		BMF		EFCAB1
TRERF1		TTC28		DUBR		NELL2
NAIP		ALAD		STC1		ABCB1
BAHCC1		TSC22D1		KLF4		ROPN1L
SLC24A3		CITED4		RHEBL1		RUNDC3B
DHRS3		ZNF628		TRIM52		CPA4
ARHGEF4		NREP		ZNF420		ZBTB8B
PSMG3-AS1		KIZ		FGF9		SLC4A8
DIS3L2		CCNL1		ZNF615		LRCH2
C4B		APC2		SEMA6A		PAIP2B
C4B_2		SCN1A		NUAK2		THBS2
RXRB		HNRNPH2		EFNA3		SPNS2
PCLO		TCAF2		DACT3		CASC1
ASAP3		SOX12		EGR3		EPPK1
BIVM		EYA4		PIM2		DLL4
NMRK1		FANCE		TUFT1		PCDH9
MGAT3		CALCOCO1		ZNF850		KIAA0319
RALGAPA2		R3HDM2		BBS12		AREG
PRPF40B		CDC25B		CCDC112		C2orf81
RWDD2B		IRX5		P2RY2		LRRIQ1
RSAD1		SIX5		HBEGF		TMEM47
PEX6		UBALD1		SLC25A27		NEBL
HBP1		BAHCC1		TEC		STC1
ST8SIA1		SIX2		GLRX		ZNF204P
EEF2K		PARP10		NAP1L3		MUC3A
UNC13B		RASA3		KHK		RAI2
LZTR1		RFX2		NRN1		SH3GL2
CYP1B1		HPDL		ELL3		SLC2A4
ADCYAP1R1		COL4A5		FAM43A		IQUB
KIFC2		ZNF737		KITLG		ACVR1C
ALPK1		SRSF5		DUSP5		PCP4L1
NBEAL2		COQ8A		CASTOR2		GMNC
FLVCR2		DHRS3		AHR		SH3GL3
CTC1		BCOR		FRAT1		ATP1B2
KLF12		RTN4RL1		DNAJC12		ATRNL1
ARHGEF10L		TLR5		ABCA1		BEX5
PARP16		CLUAP1		CFAP58-AS1		GMPR
PLCE1		BDH1		MOAP1		RCAN2
UHRF2		YPEL3		MFSD2A		FCHO1
C2orf72		SEMA6C		TCAF2P1		LONRF3
LOC100507642		RECQL5		MEGF9		MAPT
CDC25B		JAK3		POU3F1		PRSS35
BRD8		ALDH3B2		RNF122		TUBB2B
TTC28		ARID5B		IQUB		CD274
GLRX		NRXN2		FGD6		ZDHHC11B
ULK3		KLF11		ITPRIP		ABAT
PPFIA3		KAT6B		MAFB		PDGFRL
SCAPER		CEBPD		CORO1A		ADGRL2
HSPBAP1		IER3		TNFSF9		CXCR4
TEX15		NUDT3		CDKN1A		COX6B2
CLCN4		FADS3		CIART		STX11
CEP152		GSTA4		ZNF204P		TTLL7
CALCOCO1		LAIR1		ARRDC4		CHRNB2
KLF9		PRPF40B		ZNF620		CCDC184
CITED2		TEX15		KLHL26		PHOSPHO1
FBXL20		DIS3L2		TMEM86A		AHNAK2
ARID5B		SOX4		TUBA1A		ZBTB7C
ST6GAL1		ZNF608		LOC100506127		GDPD1
IFT80		PLEKHG5		ZNF57		ELMOD1
FBF1		PTPN6		SOX2		SNCA
JUNB		PIK3C2G		PLEKHF1		FAM49A
RASA3		ARRDC3		GAB2		HSD17B11
ADGRG6		METAP1D		ZNF792		NPY1R
SAP30		FBXL20		CHRM4		MCTP1
FANCE		ARL17A		SLC25A25		TNIK
ATM		ROGDI		OPRK1		TUBB4A
IRF2BPL		FRY		CDKN2D		HLA-DQB1
VGF		ZNF90		ZNF284		LOC148709
PIK3C2B		EYA2		RNF144B		CDK5R2
THADA		ELP4		IL12A		CR2
GAS5		CYP1B1		BTN2A2		CHRM4
PIBF1		SLC6A9		FAM214B		EPHA7
KLHL24		LOC100129034		TMCC2		PMEL
EXOC6B		KIF20A		TRIM36		PGM2L1
CLUAP1		KIAA1549L		ANG		SLC25A42
ZBTB17		NR1D1		RAB30		ANKRD35
BBS2		ST6GAL1		PIK3R1		B3GALT1
FANCL		FIBIN		GPR37		LOC154761
TRIB2		NDRG1		TMEM74		SUSD4
FGFR2		SLC38A3		ELOVL4		TCAF2
SYNGAP1		ARHGEF19		S1PR3		DRD2
NDRG1		GEMIN8		ZNF345		ZMYND10
ANKZF1		TWIST2		ZNF77		P2RY2
ZNF558		SOBP		MEIS1		NRCAM
IER2		PARP9		DBP		SRGAP3
LINC00461		STAT6		CFAP69		KCNB1
PTPN6		KLF9		ADRB1		SH2D3C
TSNARE1		ZNF469		LCA5		OPRK1
TONSL		C19orf66		C16orf87		ARC
MAGI1		F5		GTF2B		BIK
XPC		LINGO1		NATD1		PLA2G4A
KIF20A		LRRC20		ANKRD34A		RORB
GIGYF1		ABCB6		CRY2		TNFRSF11A
PDE6D		SOS1		PRICKLE1		CLGN
ESPL1		38231		GNRHR2		PROX1
TECPR1		TONSL		ST7-AS1		CAMK4
KIZ		CDHR5		PLK3		NCALD
GPR89B		LPCAT4		VASN		CAMKV
ATG2A		UBE2D1		PLEKHO2		WDR19
KLC4		NCOA7		HLA-L		NRN1
GTF2IP1		EPS8L2		ZNF184		YPEL1
STAT6		IQCA1		FOXO1		SMIM10L2B
DBF4B		ARHGEF10L		JADE1		RNASE4
ARL17A		NAIP		B3GNT2		RSPO2
LINC00673		WASH2P		CHRM1		SLC4A10
ZBED6		MAGI1		FLJ39095		HID1
PARP9		RBM47		FAM110C		DUBR
AMOT		LZTR1		ZNF222		GPR160
C19orf66		CEP152		NRARP		RTKN2
COMMD3		BRD8		ZNF70		ARFGEF3
TLE1		UNC13B		RNASE4		ARG2
BBS4		ZIC2		NPY1R		KIF5C
SLC35A1		CECR7		FAM212A		TSPAN5
DTX4		SOD3		PTGER4		KCNMB4
CECR7		TSHZ1		TIPARP		SOX11
JMY		ATXN7L1		RASGEF1B		BTBD11
AARS2		TFAP4		MYZAP		PLCXD2
ZNF76		SSBP3		ZNF823		ABCG2
KANK1		EEF2K		PAIP2B		GLRX
CELF2		PLCE1		PIK3IP1		SLC5A1
MUM1		FOXC1		EEPD1		NCCRP1
METTL3		ANKRD36B		FLJ20021		CCM2L
KIAA1549L		CDK11B		RCOR2		RNFT2
EPS8L2		IFITM1		KLHL24		RSPH4A
ARHGAP45		ANKZF1		NKX3-1		RASD2
TNFAIP3		KANK1		SOWAHA		ABLIM2
DMXL2		KDM4C		RHOV		PPP4R4
FBXL6		KLF12		RAB8B		ALCAM
PHC1		ADM		SLC25A29		GLDC
LLGL2		RABL2B		ZNF774		RNF150
USP28		CCDC14		ARID4A		FGF9
KAT6B		JUN		ZNF836		DNAAF3
ADARB1		RPUSD3		GPR63		ATF3
LRRC20		TSNARE1		GMPR		RALGAPA2
CEP44		ATF7IP		LOC728392		EDA
PPP2R2C		SUGP1		MITF		GIPR
MTMR4		SCAPER		RGMB		WNT7B
NRBP2		CD68		ZNF324		PAK5
CGN		COQ9		FBXO33		CFAP58-AS1
PTPRG		HOXC4		CPEB4		ITGA7
ROPN1		VEGFA		PLK2		TMEM169
SAPCD2		GAS2		ZNF441		FANK1
PRAME		MGAT3		TSC22D3		GAS6-AS2
FAM53B		ADGRG6		TP53INP1		TMEM56
ZNF292		HOXC9		SLC40A1		PGPEP1
HERC3		ZNF521		NKIRAS1		PTGER4
UGP2		FBF1		TRAFD1		CXorf57
MSL3P1		FLYWCH2		ZNF14		ENPP2
IRX5		ULK3		ZFP28		EP300-AS1
SOX12		PPL		MED26		BIRC3
CDC42EP4		F8A1		MAP6D1		SAMHD1
CP		MYLIP		ZNF799		ADGRB2
DNAH11		OMA1		HOXA5		UNC5A
BOC		FAN1		GEM		MYB
MEIS2		BCL11A		ACTN2		MXD1
FMNL2		FAM193B		MTSS1		AKAP12
CABLES1		CERS4		SLC17A7		PKNOX2
SAT1		PSMG3-AS1		ZNF235		DACT3
USP40		MYO18A		THEMIS2		TMEM74
CCNG2		IRF2BPL		SPATA2L		LGI3
MFAP3L		KIF13A		BTG2		EPHB6
VLDLR		TMTC2		PRAG1		AASS
ST8SIA6		EXOC6B		PGPEP1		GPR158
FAM20C		DBF4B		GADD45G		RHBG
CUL9		TAF12		SESN2		AXIN2
TMEM101		SAP30		TET1		ZNF491
RPUSD3		RGR		USP38		CYR61
S100A14		FTO		CDC42EP3		FAM161A
PPP1R16A		FARS2		IPMK		ACER2
FAM173B		CSF1		SDE2		NECTIN3
PLEKHM3		THEM4		SRGAP3		ANG
MYLIP		ADARB1		CISH		SLC46A3
MAPK12		PPP1R16A		BCORL1		NDNF
WDHD1		LINC00707		FAM214A		SLC25A27
SCRIB		ATG2A		MAP2K6		EPHA10
ZNF711		BHLHE40		ZNF90		DNAJC6
PODXL		FAM86C1		KLHL15		ABCA7
SOS1		MINK1		ZNF483		IQCD
PLD1		SCFD2		IFIT1		FBXO16
RBM5		MUC1		SPRY4		KIAA0513
SZT2		PLK2		ZNF782		PRODH
IFT172		ZNF711		DEPDC7		MRO
MYO18A		SMARCC2		AREG		BHLHE22
OBSL1		CHMP1B		ZNF443		UBR5-AS1
REG1A		CLEC16A		TIGD3		PCDH10
DLGAP5		CLCN4		DLX3		ZNF365
COA5		SP2		LYSMD4		EPHA4
TUNAR		PLEKHM3		ZCCHC24		LOC105371414
CNKSR3		KLK10		PDE4A		LOC101928433
LAMTOR2		NRBP2		STARD8		RERG
IRF3		SNX15		MPZL3		PARD6A
VPS11		PDK2		ZNF44		CCDC160
GABARAPL1		REG1A		STK17B		SNAP25
EYA2		CHCHD10		PKP2		PPL
CA8		ROPN1		ZNF788		FYN
STAT3		GADD45A		GRASP		RASSF2
DVL1		RIN1		TBC1D2		CYP39A1
SYCP2		RNF44		KCTD6		TMCC2
HERC4		PIK3C2B		ZNF707		PCDH20
ARFRP1		GPS2		INSIG2		WFDC21P
GRIPAP1		PPP2R2C		IRAK2		SEMA3D
CSF1		CDK10		PELI1		FER1L4
PRPSAP1		CRTC1		LRP5L		IGSF10
NPEPPS		MEIS2		UBR5-AS1		NXPH3
TAF7		CGN		MGAT2		SPEF1
SH3BP2		SLC35E2B		ACHE		CHST9
R3HDM2		CDC42EP4		TMEM198		ITGB6
SGO2		SAT1		FAM109A		DOPEY2
HIBCH		TBKBP1		SPRY3		MCUB
AP3M2		FAM86JP		CHAC1		RFX2
ARMC6		S100A1		GJA3		MUM1L1
BCOR		CAPN15		NFKBIE		ENTPD3
JRK		STAT3		IL22RA1		FMN2
SASH1		TNS2		C2CD2L		CREB3L1
PYCR3		MYRF		USP43		RFPL4A
BRF1		LIX1L		PRDM1		AFAP1L2
ZNF740		SOX10		N4BP2L1		LRRC49
SH3PXD2A		SOCS3		PLEKHM3		GPR143
CCDC14		LIG3		FAM126B		AAMDC
CDK5RAP3		BOC		CASTOR1		TMEM151A
TMEM63A		PRR12		ULBP3		CARMIL3
CHST2		GRIPAP1		WDCP		TUFT1
ELP4		SYVN1		SPSB1		NMNAT2
PAQR8		PTRH2		DSCR9		FAM129A
SERPINA3		FGFR2		CGRRF1		LOC101927069
FANCA		PPFIA3		GPR155		KCNJ11
SLC6A9		C15orf39		MAP3K12		MYZAP
ATF7IP		NFE2L2		FOXO6		GPM6A
NBPF15		SATB1		ZNF709		TFPI2
BTG1		KCNC3		FAM117A		SAMD5
PCDH18		CRABP2		CCNE2		DENND2C
HECTD3		39142		RBM11		ZNF10
LRIG1		XPC		BCL2L11		FILIP1
SLC35E2B		CFDP1		ARL4A		RASEF
SNAI2		TLE1		NUDT11		LRRC75A
SPTLC3		CCDC77		CCDC126		SYN1
ZNF521		CCDC58		AGFG2		FAM184A
FTO		XYLT2		ARL4C		FRMD5
ETS1		PODXL		EFCAB12		SAXO2
BCL11A		VPS11		RHOU		ROR1
TSPAN4		INCENP		JMY		BMP2
CAPN15		FAM20C		WNT7B		MICB
MINK1		LLGL2		ZNF570		C11orf70
ZKSCAN1		TRAPPC12		CARMIL2		TMEM270
PFAS		PDE6D		DPF1		NBEA
SPHK1		TMEM179B		PTPRE		WNT4
KCNN4		DENND1A		HOXD3		REEP1
LIX1L		PACS2		HCG4		CFAP44
B4GALNT4		RPRD2		GADD45A		FLJ39095
HERC2		EDN1		SLC25A30		PPP1R14C
GCDH		COG8		ZNF439		AKAP5
NADK		RHOB		C14orf132		SOGA3
DZIP3		SERPINA3		ING1		IFIT1
RPL22L1		RBM5		FAM110B		PLS1
ZNF608		MN1		KIAA0040		ATP8A1
KIAA0319L		PRAME		BORCS6		CDKN1A
MATN2		SIPA1L3		ZNF684		LRGUK
TRNT1		SECTM1		ZNF211		DNM1P35
TRIM65		PTPRG		PCDH1		GRAMD1C
CSGALNACT1		GNAZ		C22orf23		RAET1G
DSN1		RTL8B		SEMA6C		CEMIP
ABHD3		LCN2		DAB2		KLRG1
THRB		RWDD2B		RAB33B		RASA4B
GFM2		DIP2C		LINC01137		ELL3
TOM1		OTUD6B-AS1		C2orf81		C2orf15
LRP5		SASH1		MYCL		RAB3A
TSHZ1		CTXN1		ZNF841		SEMA6A
SLC12A9		SIN3A		TSPYL4		TUBA4A
DCAF8		DLX5		RNF39		MAP2K6
ICE2		IRX3		FAM84A		CDYL2
DIXDC1		ZBTB2		NCEH1		C22orf23
GPCPD1		NPRL3		RBM20		BTN2A2
PRUNE1		QRICH1		EPHA4		MICA
ELF3		ZDHHC8		ALAD		RHPN1
MSH6		RNR2		GPATCH11		FAM227A
TRAPPC9		MEN1		GPR3		TRANK1
CBS		HECTD3		TYW1B		CR1L
FLYWCH1		PHF21A		LOC102724428		RASA4
LIG3		ZMIZ2		VASH2		CABP1
PCMTD2		PBX1		ZNF493		MFSD4A
MEN1		ATN1		NT5DC3		CFAP69
SOD2		KIAA0556		LOC143666		CCDC148
TTK		RAB3IL1		C1orf116		SYTL2
SUGT1		CABLES1		LETM2		SH3D21
LARGE1		UBAP2L		RHPN1		ARL6
COG4		TBCC		GAS6-AS2		PCDH7
ACSS1		IFIT5		LOC730101		LOC100379224
SMO		IGHMBP2		RASA4		DEPTOR
SPTBN2		MUM1		RNF24		MAST4
KLF10		RHBDF2		ZNF697		WDR47
ZNF618		CEP250		TCP11L2		PLEKHH2
DENND1A		LRIG1		KIAA0513		ST6GALNAC3
KDM3A		ZNF777		USP2		C1QTNF2
KAT2A		EHMT2		MNT		CDKN2D
CKAP2L		OGFRL1		CAPRIN2		ZNF224
EHMT2		DMXL2		ZNF613		LOC100506127
VPS8		TLE3		APBB3		HEY1
CLEC16A		EPN3		GALNT4		CGNL1
CEP250		MTRR		CXADR		AGFG2
DDX50		ZBTB1		KIAA0895		RGS17
NFIL3		DLX6		EGR4		SORT1
NFE2L2		TRIM65		LOC105372582		KBTBD3
CENPE		AARS2		TBPL1		RIMKLA
ATP2B4		MTSS1L		BIRC3		GBP2
CTGF		ST8SIA6		TRAM1L1		ASMTL
RBM47		FKBP2		CEP85L		LIPH
EFNA5		FAM53B		GATA2		CCDC126
TTC21B		MAD1L1		ARHGEF3		EGR2
TAF4B		ZNF618		FAM27B		SNAI3
TBC1D4		VPS52		ZNF20		SGTB
CLMN		BTBD2		NKX6-1		DISP2
MADD		EFNA3		MICB		CYFIP2
PACSIN3		IRF3		STARD9		WDR54
CENPF		CDKN3		KSR1		MAP2
ABCC1		ST8SIA1		PURG		RTL5
TIMMDC1		TMEM94		CD99P1		SLIT2
PCMTD1		RPS17		ZNF30		ANKRD1
RARRES1		DTX4		FLVCR2		IQGAP2
SPR		LRP5		PLA2G15		DCDC1
VPS45		ACOT13		TLR3		AK9
THNSL1		NUMA1		PGF		NRIP3
PCNT		HSPA1A		FBXW7		RNF182
TJP2		SMARCAL1		ZNF530		BSN
VPS13B		NDUFA7		GPRC5B		GPC2
C1orf112		FMNL2		SAMD9		RTN2
SLC26A2		TXLNG		MEX3B		C14orf132
DSG3		RALGAPA2		MSRB1		IL7
MAPK8IP2		ARL2		FBXL20		C16orf45
MYO9A		THRB		SYP		HCG4
NBR1		GTF2H4		NPAT		BASP1
PTCD3		KRT17		HSD17B11		EMX1
LONP2		DSG3		FOXO4		HYDIN
CBFA2T2		AMOT		LOC101927204		NR4A3
PHF20		CENPJ		RUBCNL		TESK2
HARS2		NDUFS8		STARD5		RHEBL1
C1orf27		ATP2B4		RANBP6		ZNF788
ATR		EIF4G3		IER5		HPSE
KLF11		RXRB		ERN1		CALCOCO1
TP53RK		TRIB2		FAM212B		TSPAN13
AKAP1		ESPL1		HSF2		REEP2
VPS50		YBX2		DNMT3B		SAMD9
DGAT2		HYPK		ZNF711		EFNA3
MGEA5		TICAM1		FICD		NOL4
APOL6		SPC24		EXPH5		FLJ20021
SLC2A10		EVI5L		ZNF844		LIMA1
AHSA1		ETS1		HCN3		CNTN1
LSM14B		LOC100507642		SLC35E4		TEC
TNRC6B		RBM10		HEG1		CCDC146
ASNS		POLR2L		GSKIP		CBLN2
LMAN2L		CERCAM		BTN2A3P		SELENOP
SERTAD2		WDR70		ALMS1-IT1		LOC730101
SQOR		GIPC3		RGL1		MAP3K13
COX6C		FDCSP		MEIOC		EPHB2
TARS2		CDK2AP2		PROSER2		PDE4A
ARL6IP5		VLDLR		CCDC28A		CA5B
EPB41		TMEM131		CTH		MGAT4A
NSF		UBTF		SLC25A42		TTLL6
GTF2I		SH3BP2		CCDC88C		WDR31
MKKS		TAF4B		ANKRD42		NEAT1
POLR1A		ZIC1		CBX4		MTUS1
MTRR		ADCY9		PPP4R4		EPB41L4A
PPID		R3HDM1		PXK		PRKAR2B
TRAPPC11		TRIM47		KDM7A		ATL1
DNAJC13		VKORC1		KDM5B		ACADSB
NEK6		ARHGEF9		MSANTD4		IL18
CNDP2		ZC3HAV1		MTUS1		SGSM1
HSPH1		S100A14		RGS14		STARD8
CLCN3		TUNAR		FAM160A2		ZNF225
TXLNG		ZMYM3		POU3F3		HYKK
BBX		ZNF292		BEX5		VASH2
LAMB2		CBS		TNFRSF11A		BCAS4
TRMT1		TNFRSF1A		FAM171A2		SDAD1P1
MARF1		TMEM63A		DNAJB5		GFPT2
SLC27A4		DZIP3		IFI16		MECOM
MRPS6		ZCCHC7		PIM1		TSPAN2
UNG		PCMTD1		ZNF569		VWA5A
INTS3		CAP2		BIK		RGS2
CTSV		BABAM2		ZNF174		MAPK15
FBXO18		ARL6IP5		TMEM47		BSPRY
ARFGAP3		LYPD3		RORA		RPS6KA2
FLAD1		MED12		A4GALT		CEP83-AS1
STK3		VPS9D1-AS1		CCSAP		METTL7A
TNS3		OBSL1		CCDC103		C12orf60
SIN3A		TMEM177		CEP68		MAST1
RPS27A		IRX4		SUSD6		TNFSF9
TSC22D4		COX10		MICA		NCEH1
INTS10		RAVER1		UGCG		ARHGAP26
FASTK		DROSHA		ZFYVE1		ATP7A
INPPL1		NR2F2		GFOD1		MAPK8IP1
SMARCC2		PPIL2		FANCE		CYP4F22
PAIP2		TFAP2A		PTGER4P2-CDK2AP2P2		PRKD1
RPS6KA1		JMY		ZNF654		CASTOR2
HACD3		TNS3		AQP11		GATS
GNPAT		HPCAL1		TTBK2		RASA4DP
CAD		NADK		WDR19		ERBB4
CC2D1A		MSL3P1		ARL13B		POU3F1
BCL2L11		ABCD1		SPRTN		TMSB15A
MRPL35		CP		TRIM62		THEMIS2
CBX1		PACSIN3		C9orf72		CCL20
TOP2A		LZTS3		FRAT2		EFNB2
ZMYM3		ZNF687		RASSF5		HEATR5A
SUN1		PFDN4		ANKMY2		BMP8B
CAMK2D		SH3PXD2A		CSGALNACT2		HMGN5
GTF3C3		STK3		TMEM170B		CFAP206
HSPA8		TBX3		USH1G		GPC5
KYNU		DFFA		CYP4F22		NPAS1
ARFGAP2		S100A11		RIPK4		BHLHE41
KRT15		WFDC2		PPTC7		ITGA2
BRCA1		SKA3		ZC3H12A		CAMK1D
CHTF8		MYO9A		SNX30		EML6
COL9A3		TNS1		PPM1J		STEAP1
TMEM131		SERTAD2		RGS17		ENPP5
EIF2AK4		CKAP2L		ELL2		CCDC183
SNX17		SH3BGRL3		LOC100287497		UNC80
RXRA		EPB41		MFSD4A		TBC1D2
FAM208B		TOM1L2		ZNF17		FEZ1
ACBD5		PPID		ZEB1		OLFM3
SLC25A12		TOM1		EXOC8		LAMP3
KDM4A		IFITM3		RAB40B		CFHR1
NUDCD3		MFAP3L		ARL5B		THSD1
CMTR1		RNF31		ZNF737		RBM11
XPO1		TBC1D5		LBH		STARD5
SRSF5		HBP1		KIF21B		GDF11
SRGAP2		NUB1		SNAPC1		LOC101927359
PHLDB1		CAMK2D		CHCHD7		ENTPD8
TTI1		NCOR2		HAS3		SNAI1
NXF1		DNAJC30		SESN1		ABCG4
CLASP1		PHLDB1		CASZ1		GJA3
TLN2		RABGAP1L		TOGARAM1		BAIAP3
PDE7A		PHC1		BPGM		GCHFR
AFG3L2		TRUB2		PI4K2A		GATM
MCM3AP		C22orf46		ZNF277		REEP6
RPS12		SPTLC3		S1PR5		PDE6D
L1CAM		POLR2A		ELL		DYRK3
ARHGEF9		CDK18		ARL6		KCNH2
TF		SDAD1		ENPP5		RASSF4
APEX1		ARHGEF10		ZNF682		P4HA3
MTOR		GAS2L1		FZD5		TMEM198
CNP		HMMR		CPEB3		RALGPS1
CCNB1		FEM1A		ZNF182		ATP2B1-AS1
GNPDA1		SAPCD2		SAMHD1		ESAM
NFIB		CIZ1		ACVR2A		TCAF2P1
RHOBTB3		CAPNS1		LRRC1		TRIM34
SDAD1		HLA-C		LIN37		ULBP2
ASPM		PTPN18		LMBR1L		ABLIM3
TRAF7		USP28		ZNF230		NATD1
TRIM25		FLAD1		RWDD2A		SOX2
FAM168A		RPS26		BBC3		IL3RA
PRC1		PPP1R14B		ZNF350		BBS9
SRSF7		PIP5K1C		ATG2B		ANKRD45
PPM1F		TAF6		FRRS1		LINC01137
ELMO2		CIT		CLP1		ZNF284
HGSNAT		RPL26		ACADSB		FGD6
KDM5C		NSL1		ZNF486		ZNF439
RPA1		BBX		F2RL1		EIF5A2
PPP1R15B		HSPB1		NXF1		GRID2IP
IGF1R		KRT15		ACSM3		RCOR2
PLCG1		ZFHX4		EFNA4		FOXO4
PIK3CB		DPP7		LIMA1		LMBRD2
KDM3B		CEBPB		C6orf132		YPEL2
RANGAP1		EPS15L1		TSPAN5		POF1B
C1S		TCF7L2		LIPH		RGS9
C1R		FXYD5		PIK3R3		MEGF9
COL6A1		CDCA3		SLC19A2		TRIM36
ZNF638		SPIDR		RUNDC3B		DNAAF4
RPL13A		TCEA3		ANKRD36C		HBEGF
CAPN2		SRSF4		ORC4		TRAM1L1
ERBB2		DCAF8		NRG2		ADAM22
GRSF1		RPS24		ZYG11A		SEMA6C
A2M		IK		ZNF622		NCAM2
MAP3K20		SBNO2		IL10RA		EFHC1
NOL6		TTC21B		TMEM198B		C15orf48
STIP1		SNX21		GADD45B		ATG4A
TPD52L2		MDC1		ZNF227		F2R
OSMR		PCDH1		ZMAT3		MPP1
HLA-B		APEX1		GABARAPL1		GLCE
HMGB2		CENPF		DOC2A		PPIL6
DHTKD1		ZSWIM8		ZBTB48		TSPAN7
SLPI		PYCR3		LRIG1		AZIN2
JPT2		ELMSAN1		APAF1		KCNH3
C3		BCL2L11		COL5A3		MEIS1
NCAPD2		CLU		FGD4		CXCL10
CTSB		COA4		PDXDC2P-NPIPB14P		ZNF620
PAM		MRPS2		MAPK8IP1		IL10RA
ADAR		PCNT		CSRNP2		TMTC1
PSAP		IRF2		TXNIP		BACH2
ATP1A1		CACNA1H		CLCN2		TCP11L2
HDLBP		AP2A2		ZNF568		CCDC88A
ARF1		KLF5		TMEM140		HLA-L
ESYT2		GSTCD		ZKSCAN8		PNPLA8
EIF4EBP2		FBXO2		IFFO2		SBK1
SEC61A1		H1FX		ARHGAP40		KIAA0825
37500		IGF2BP3		ATL1		TMEM86A
SPARC		INPPL1		ZNF552		RIMS3
SSRP1		SOX9		SAMD8		LRRC32
CAP1		RPL28		TESK2		PCDHAC1
PYGL		MAML2		VPS37D		CITED2
RAB7A		CLMN		LACC1		RUNDC3A
RHOA		MLLT10		ABHD6		CCDC103
TUBA1B		FTL		RGS9BP		GSKIP
USP7		ATXN2		FBXO16		CCDC112
PTK2		TP53BP2		GRHL1		IFT80
GM2A		HMGB2		LRRC8E		LAT2
RBM8A		SLC12A9		MAPKAPK5-AS1		VAMP1
PSMC1		FRMD3		GOLGA8B		STAT2
AP2M1		SNAP23		USP49		ARNTL2
SNRPD3		ERBB2		STK17A		C11orf96
PFKP		ITGA3		ERVK13-1		SFI1
UPF1		CNOT3		SOSTDC1		SLC9A7
ESYT1		INTS3		SNHG12		38231
ARF3		CDC37		ZNF215		RBM20
ARCN1		RARA		USP35		KIFAP3
RSU1		TECR		PDGFB		CARMIL2
GNA12		PIAS1		ASB6		SLC41A2
ZNF207		TTK		LIFR		ULBP3
KIF1C		PPP1R1B		CCDC150		ZNF221
SDC2		NFIX		FYN		WNT8B
NSUN2		CRISPLD1		FUT1		FRY
IPO7		PTPRA		CRYBG2		WDPCP
PSMC3		LPIN3		SGK1		LOC105373553
UBQLN1		FASTK		PGBD1		ORC4
WDR26		AKAP1		DMRTA1		DAAM1
KDELR2		MTA1		STX1A		BBS12
SRPRA		TMEM189		LINC02001		CXXC4
PSMD3		TGM3		TNFAIP3		SYT14
SDC4		TRMT1		FUT4		RETREG1
ABLIM1		DCAF4		C4orf33		GKAP1
SERBP1		TLE2		FAM171B		NME7
SEPHS1		CC2D1A		RHOBTB2		ATP2C2
SDC1		PIGT		SDAD1P1		DOCK11
CSDE1		CA8		CCP110		FAM84A
EFR3A		PRC1		GCC1		ARL15
NAA50		HMGA1		TOB2		FOXO6
CTPS1		TRAPPC9		ZNF394		FKBP1B
RPL41		DRAP1		C9orf85		ACSM3
PTMA		RNF26		ZNF71		FAM126A
ELOVL5		TPP1		SMAP2		HSPB8
CS		MARF1		KBTBD6		UNC13B
PSME4		TRIM14		HCP5		CCDC189
GNAI2		THADA		CTTNBP2NL		KSR1
PA2G4		TNNT1		CCNYL1		CD70
CALM2		ETV1		SASH1		PIH1D2
GNB1		LPCAT1		LOC100507002		C9orf116
NCAPG2		HSPA8		PIGA		TXNDC16
MDH2		WBP2		C9orf116		PEX1
NUFIP2		NDUFV3		UBALD2		EAF2
TUBB6		DHX38		FANCM		LOC100288911
PIP4K2C		AHSA1		CA5B		TDRKH
USP10		STX5		STYK1		ERO1B
GMPS		PI3		IFNLR1		CAV1
SZRD1		ABCC1		C12orf65		SCG3
F11R		SNAP29		CRISPLD1		ULK4
PSME3		MDK		KIAA1586		ITPR1
TUBB4B		TJP2		DOPEY1		SARM1
PCBP2		DNAH11		LIN54		CDKN1C
GALNT1		APLP1		ZNF45		RAB26
ROCK2		BTG1		LACTB		PKP2
PRNP		RPL11		KIAA0754		TEX9
SEC62		MYO5B		ZNF571		INSIG2
ADIPOR1		NR1D2		NEU3		CFAP36
BRD2		TMSB10		NOCT		DNAI1
SAFB		MIA3		COQ8A		PKIB
CBL		ZKSCAN1		KDELC1		UBE2QL1
CFL1		CCNG2		NYAP1		SPATA7
EPAS1		MEF2C		LZTS1		SLC30A3
LARP4B		NLGN2		SLC35G2		PURG
PATL1		NBR1		LHX4		CLTCL1
MAP7D1		SLC2A10		ATP7A		KBTBD8
COL12A1		TARS2		KLHL25		PRKAA2
SPTY2D1		HDAC5		AHDC1		HSPA1A
ATXN1L		SAMD1		CHIC2		TMEM38A
PTPN11		MLLT1		PDXP		SEMA3F
HMGB1		KIAA0391		CDCP1		TMEM92
QSER1		NXF1		ANKRD36B		PAG1
GARS		PHF20		ZNF557		DGKQ
ACTR3		COL6A1		PPM1D		CTH
HNRNPL		GALNS		SLC19A3		ARID3B
ATG101		STIP1		EXTL2		FAM174A
DAP		LSM14B		CCDC28B		GHR
SPECC1L		CDKAL1		RNF168		HPCAL1
MAP4K4		DLX1		ARG2		APBB3
RHEB		SETD1A		XPA		ELL2
PDLIM1		CSGALNACT1		LRFN1		GRASP
MOB1A		37865		SH3D21		PTHLH
NDUFB4		SF3B4		NR4A1		VWA3B
WAC		RPL36A		FRMD6		GTF2B
RBM28		CFI		PDX1		MMP15
FADS1		MAX		EIF5A2		SLC9A9
BCLAF1		CD9		ZNF304		CXCL11
ANKH		SRGAP2		FAM234B		BPGM
KPNB1		RXRA		CAMLG		RHBDL3
NCOA2		SUGP2		TNFAIP8L1		PHLDB2
CSNK2B		FBXO18		LRRC8C		KLF4
WDR1		ST14		LFNG		HLA-F-AS1
STAU1		ZFR		SLC43A1		PHF21B
ANKLE2		C3		PLEKHH3		RFESD
DHFR		RNF187		RASL12		ABRAXAS1
UBASH3B		NDUFB10		SLC28A3		KIFC2
SRC		UBE3B		RASSF4		BARX2
MTMR2		PROSER1		ASMTL		KLHL28
PSMC4		PLK1		ATG2A		FBXO15
ASPH		IQCE		FBXO43		LTA4H
HMCES		ARID1B		YPEL1		TMEM170B
EWSR1		FOXO3		MISP		TMOD1
PSMB7		RUNX1		BASP1		VGLL2
HNRNPD		FAM50A		FGFR1OP2		GLIPR2
ANO6		SMO		ANKRD36		CAMK2N2
KPNA3		CHAF1B		EGLN3		SLCO5A1
RAB22A		PDZD11		DSTYK		TNFAIP6
TMPO		LOXL2		CHMP1B		COBL
WIPF2		PRSS12		CYLD		CXADR
TPM3		ZCCHC6		CNNM4		PTGES3L
SCAF4		HIP1		SH3BP5		ZNF774
WWP1		GBF1		LINC00094		SVIP
LMTK2		CST3		ZNF670		PLA2G7
RNF114		DAZAP1		RNF139		TMOD2
U2AF1		MRPS6		PSPH		FAM69A
UBE2V1		TMEM209		AHNAK2		LOC100134868
TAOK1		EFR3B		TFEB		OLFML2A
EIF1		ISCU		LOC101928433		CAPN5
KCMF1		KDM3A		JPT1		FCER2
NAP1L1		EIF4B		CDKL5		SPRY1
MAPRE1		MAF1		ZSWIM6		FAM212B-AS1
PALLD		ZC3H13		JMJD1C		POU3F3
DLAT		DIXDC1		RNF113A		TMEM67
RAB35		PPDPF		C4orf32		GNRHR2
ACTN4		GNG5		SLC25A44		BMT2
NSFL1C		YY1AP1		SPATA7		MAP9
PTPN14		APOL6		C16orf70		WDR17
PAFAH1B2		CCDC86		KLHL20		SIRT4
UBE3A		ACIN1		ZNF440		PLAT
PKP1		SRSF6		TMEM159		PARD6G-AS1
BZW1		CHRAC1		CRAMP1		WDR7
MATR3		TAB2		PPFIA4		RAB3IP
MAP1LC3B		PTMS		PHF7		VSNL1
TEX2		KAT7		RAD9A		IL10RB-AS1
ITCH		TOPORS		KIAA1551		GCDH
TTLL4		PSD4		PLEKHM1		KCNK9
YBX1		CTSA		FZD7		LRRC63
MAPKAPK2		RIOX2		INAFM2		ZNF222
RANBP1		TPD52L2		CEP162		CYSTM1
DYNLRB1		EGFR		ZNF765		LCA5
RNPS1		PRKCD		CITED2		RWDD2A
SH3PXD2B		CLASP1		AAMDC		SMIM10L2A
RBM12		CDKN2A		FAM222A		DLGAP3
LRRC59		STAU2		MAPT		CCDC96
TFG		H1F0		ZNF48		EPOR
TMEM248		GYS1		NXPE3		AHR
MAGED1		KIAA0319L		SH2B2		C4orf33
UCHL5		RAB13		ZBED6CL		PPM1J
USP14		SPTBN2		VCPIP1		ZNF345
ACTB		MKKS		PRDM2		CEP126
PIK3C2A		VPS13B		HLX		STAMBPL1
SBDS		PRSS8		CDK20		PODXL
SUMO2		SMARCA2		MFSD9		PDE2A
KIF5B		COASY		TNFAIP8		CCNYL1
TMX4		GLYR1		SPTY2D1		CHCHD7
BAG4		TAPBP		LMTK2		LGR4
RANBP9		MRPL18		STAT2		FAM171A2
SRF		AGAP1		CKMT2-AS1		HERC3
PEG10		ERBB3		GDF11		PIFO
STK24		LRRC8D		CCDC186		LETM2
YTHDF1		TMEM63B		ACP6		NPHP1
SRI		CLCN3		JARID2		TP53INP1
SH3GLB1		NAT10		MAP3K9		FZD4
CPSF6		RNF216		HLA-DQB1		RAB27B
NPTN		PRRC2A		PLEKHG6		PCLO
STOM		ZNF395		DNAJB9		ITGA1
CDC45		SLC35F6		SLC25A28		OSER1-AS1
SMARCE1		TRIM24		CDKN1C		CEP162
KIRREL		TPCN1		MARS2		ZEB1
SRRM1		CHMP4B		DUSP14		ZNF850
RRM1		CBFA2T2		FAM53C		SLC31A2
TRIR		CXCL16		ADM		NRGN
GINS1		GPX4		HS6ST1		ALAD
DUT		TSC22D4		GAREM1		CCDC28A
LRRC58		MARCKSL1		IFI44		ELOVL4
TMEM2		LONP2		H1F0		TSPAN15
SOAT1		NR4A1		RP2		PDGFC
AZIN1		SETD2		WDR91		FRRS1
POM121C		CHAF1A		RAB11FIP5		KIAA1211
KIF3B		HOXC10		RTN2		GNAO1
TEX10		SEZ6L2		NPHP3		PSD2
IGFBP7		ODF2		PPP1R15B		ATP6V1A
SAFB2		OGFR		TBX20		PSPH
DYNC1LI1		UBQLN4		C1orf52		DDAH1
MAPK1IP1L		SSU72		FAM69A		FAM27B
FLJ23867		SCRIB		DFFB		IL12A
38777		NUDCD3		CALCOCO1		GSDMB
SLC36A4		ELMO2		THRA		LOC100507002
DDX5		THRAP3		GNAI1		DDHD1
RASA1		HMG20B		SPATA2		GUCY1B3
BARD1		STAM		CDC42EP2		DUSP10
PPM1G		DOCK4		FAM157B		ENPP4
SLC23A2		TANK		LIX1L		RASSF6
HSPA13		PPP2R5D		DLC1		HEY2
ERVMER34-1		CKAP2		ZNF79		SLC12A6
TYMS		EDF1		SCML1		PHOSPHO2
UBAP1		VPS37B		CYP39A1		CBR3-AS1
CALU		IGF2BP2		GPC2		KIAA0895
DCUN1D1		ANKIB1		STK4		TOM1L2
ENAH		ATXN2L		SLC7A2		ABCA3
SFXN1		DNAJC11		SGMS2		DEPDC7
DNAJC22		CHI3L1		STOML1		ETFBKMT
NECTIN1		SERF2		ABCB9		CYS1
GORASP2		PPP1R15B		RIT1		GPR137C
TNPO1		RPS27		MUC15		SYNPO
SNRPA1		CDK16		HES6		MAP1B
ELOC		MID1		USP27X		PPM1L
PURB		CASC3		ZNF667		FAM171B
C18orf25		PTMA		NEDD9		TMEM229B
CCDC93		STEAP3		LOC100132249		CEP112
HSPA14		MAST2		RFX2		ACPP
IDE		CTIF		NCKAP5L		PLCD1
DDX54		UNG		MYLIP		LOC101928464
RAD1		RPL32		SOWAHC		LURAP1L
WWC1		NFIB		KCTD5		GK
ETF1		TPX2		ADGRB2		PIM2
TMEM127		GRINA		RNF25		LOC100506990
SRSF3		TBC1D9B		TRAPPC4		H1F0
ABI1		GIT1		TBX3		PTGES
PIP5K1A		YTHDF2		ANKRA2		DMXL1
DDX39A		CPSF1		CX3CL1		LYPD6
ACOX1		DNAJC13		PLCXD1		ATP1A3
PTBP1		MTOR		TUBB2A		AKR1C2
MYLK		MSH6		ZNF461		KATNB1
PTGFRN		40057		PLSCR4		LOC100268168
MYL12A		CABIN1		ZNF600		STX7
SHTN1		TIMP1		NCOA3		ZNF184
DVL3		PSPC1		DMRT2		C20orf204
DDX21		MED13L		TRIM23		C3orf70
TMEM184B		SMARCA4		MAP3K8		LCA5L
PTMS		DTL		FHDC1		FLVCR1-AS1
POM121		PRR13		GOLGA2P10		DISP3
ACLY		AGBL5		ST3GAL1		CCDC151
AFF4		PCDHGC3		LGR4		SLC40A1
CACUL1		AP3D1		PEX11A		SCN4B
FXYD5		DBN1		TNRC6B		TPMT
DUSP16		ACBD5		ZBTB34		PAXBP1-AS1
NUP58		GTF2I		ZNF136		RGS16
TBC1D1		HDGF		FAS		SIPA1
CENPN		CAD		RUBCN		FBXO33
UBA2		CNDP2		LHX1		PAQR5
UBTD2		RHOBTB3		ZSCAN16		KLHL7
DUSP3		TLN2		ADGRE2		PPOX
CLTB		TRIM25		CNKSR3		FUCA1
RAB3GAP2		PKP4		GOLGA6L9		HSPA1B
LCOR		TCF20		ZNF597		38961
SLC39A10		LMNB1		SELENOP		MPC2
PPP2R1B		MGAM2		SEPHS2		ZNF441
PTBP2		DYNLRB1		JHDM1D-AS1		GCH1
NAB1		C1R		HYKK		MRNIP
ATP6V1F		DDX42		MAP1LC3B		ZNF433
LASP1		BUB1		CAMK2N2		FLJ30679
C11orf24		DBI		NIPAL3		HPS3
ACAP2		NUP214		DIXDC1		NCK1-AS1
PDLIM5		ARHGAP21		CEBPA		LYST
EAF1		EPHX1		LNX2		LOC100288748
SUMO3		SH3KBP1		HS3ST3B1		SYTL3
SLC25A44		ZMYND11		A1BG-AS1		CROT
RBMS1		ENDOD1		OTUD1		MYCL
PHC3		MGEA5		TMEM158		IFT20
GNL2		TTLL12		DSG3		JHDM1D-AS1
SPAG9		POLR1A		RAB11FIP4		BBS7
COPS3		GRHPR		SYVN1		SMAP2
UBE2K		NUCB1		ARRDC3		OR7E91P
TUBB		IGF1R		DSEL		PIK3CD
ARHGEF18		SOD2		DNMBP		FIG4
OSBPL10		PLCG1		PPP1R3B		FAM43A
CD276		L1CAM		F2R		HSPA4L
CRK		CLUH		ANKRD13A		FAM227B
SLC10A3		PLXNB2		REEP6		PARP8
ZFAND3		NSF		DMXL1		VSIR
BLZF1		FTH1		TRERF1		IL15
TUBG1		TIMM21		AMOT		GAD1
FAM219A		CPE		GNG2		DYNC2H1
FUBP3		SPATS2L		RPAIN		TMC3-AS1
IMPAD1		PPM1F		STEAP1		CLIP2
CORO1C		FAM120A		PLEKHH2		PDZD7
RBBP8		YBX1		SORT1		CEP70
CCNC		MSN		TMEM55A		LOC100506368
WIPI1		PABPC1		FKBPL		HSPA5
EIF4EBP1		CD55		LOC101929709		CCDC82
RAB2A		PRDX5		METTL7A		BICDL1
ITSN2		RPL13AP5		CCDC88A		CRY1
LEPROTL1		HNRNPUL1		TBC1D10A		LRRC73
MLF1		MBNL1		POU3F2		ANKRD29
GOLGA7		TTI1		EIF2AK3		RPAIN
AGO2		MBTPS1		INPP5K		MME
SOSTDC1		DAG1		FAM13A		SEL1L3
GLS		HNRNPF		PRKAA2		FAM229B
RDH11		PTPN1		SCN1A		ZNF420
SLC35F2		NDRG3		LINC00888		HERC5
BTBD1		UBC		TACC1		L2HGDH
SLC3A2		RDX		FBXO48		NXPE3
VEZT		CALM3		SLC31A1		FAM117A
ZBTB7A		UBE2L3		CAMKK1		ZNF488
KDSR		RPL37		CCDC157		LLGL2
JMJD6		PFN1		NBPF26		STX12
ATP6V1G1		BLCAP		CD83		CSRP2
TPM4		WBP11		CDKN2AIP		GPR37
CCSER2		ELF3		TEX15		DPYD
ASF1B		S100A10		ZNF852		TRIM52
ADIPOR2		KDM3B		PDE4B		PTPN13
TPD52		DGCR2		NCR3LG1		BEX2
POU2F1		PTP4A1		LOC202181		N4BP2L1
TMX1		BANF1		AVPI1		RRM2B
ARHGAP29		CD44		PRKAG2-AS1		GOLGA8N
CHSY1		CAPN2		TNK1		DLX2-AS1
SRRT		ATRAID		DIS3		LYSMD4
SH3RF1		DHTKD1		S1PR2		CADM4
ZNF672		OSMR		TVP23C		KLC3
ZNRF3		HACD3		MB21D2		ZNF823
CBLL1		MCCC2		EVI5L		NEK2
TWISTNB		MAP3K20		OVOL2		RIMS4
SLFN5		GTF3C1		PAX9		FGFBP3
BRPF1		SPTBN1		RSPRY1		PDLIM3
AJUBA		FAM208B		MAP2K3		ARL13B
DIAPH1		AZGP1		UTP3		IPO5P1
FAM3C		ITM2B		TRIM35		NUDT6
DNAJC2		NFE2L1		SOCS3		SORL1
SPATA2		ADAR		UAP1L1		LDHD
ERF		A2M		CENPJ		EVI5L
FAM49B		RAB7A		DOK3		PPP2R5B
TAGLN		CTNNA1		GPR137B		SLITRK4
ALYREF		ATP1A1		TDRP		CCDC113
USP38		CALR		FKBP14		GMCL1
UBE2H		ESYT2		RAP2A		RP2
EBP		HNRNPH1		RNF103		DNAJB5
MYL9		XRCC5		GLCE		KCNAB2
SH3GL1		37500		MEF2D		MPP7
FGFRL1		UBE3C		NUDT4		GPR63
SLMAP		AP2M1		ETS2		ANKRD42
GSR		STOM		FOXP1		ACAD11
BCL7B		ASPH		HMOX1		CHST7
SLC38A2		SFPQ		ENPP4		MAP6D1
SERPINB5		CAP1		ZNF92		STXBP1
FUBP1		ARF3		ING2		KIF21B
ARF4		VCP		ZKSCAN2		DUSP1
TMEM33		COPA		TRIM11		RASSF5
AMOTL2		HEATR1		SFXN3		AQP11
MIER3		ABI1		ZNF280C		C2CD2L
LPGAT1		KHDRBS1		TRMT12		LRRC20
ARHGDIA		KDELR2		CORO2A		SNX29
MED13		TPM4		EPHB6		JAKMIP1
HDGFL3		STARD7		CDCA2		GPR137B
FSTL1		DKC1		PLA2G4A		ATG2A
KIAA1161		SRSF2		BAIAP2-AS1		PLA2G15
SEC23A		TRIP12		ZFP69		GEM
REEP3		LAPTM4B		PSD2		SEMA3C
NDFIP2		NQO1		PNPLA8		MGC12916
EXT1		EIF4H		USP53		NEURL1B
EN1		AHCTF1		FIGN		TTBK2
GOSR2		CALM1		SAP30		LOC100287497
ITGA6		PAFAH1B2		RNF41		KYAT1
RRP15		PDXK		CENPC		KDELC1
EPB41L1		IPO7		SYDE2		TPK1
CD2AP		NES		TXNDC16		ARL4D
ARHGAP5		DHFR		FAM174A		CYB5R1
WDR45B		NSUN2		SNN		ELOVL7
FAM8A1		KPNB1		GMCL1		HCP5
ANKRD40		BZW2		SUOX		SLC25A30
RNF2		RTCB		CCDC134		ABHD6
TMEM97		TOR1AIP2		ZNF250		SAMD15
PRPF38B		QSOX1		37681		USP18
PDLIM7		KANSL3		ETV1		TRAPPC4
AARD		NUP205		KATNA1		MSANTD3-TMEFF1
TRIM33		DHX15		RIC1		IFT52
SGCB		CEP350		H1FX		LOC101930085
UBE2I		RPL10		PHLDB3		SMIM1
RNF6		CCT4		L2HGDH		LACTB
PHTF2		IARS2		LINC01128		APAF1
ITGAV		ODC1		ZNF860		CKB
PPP1R3B		EIF4G2		SERTAD2		ARMC9
RRM2		LAMP2		KIAA0895L		ZNF277
C11orf84		WAPL		ZNF549		DMBX1
NOL4L		PSMC2		CYB561D2		FKBP7
FRMD4A		MAPKAPK2		LINC01139		NRP1
ZNF800		CHD4		FAM76B		FAM220A
HDAC7		SLC5A6		SLC12A6		SDCBP
EPS8		NBN		GDE1		LINC02475
MAK16		ICE1		FUCA1		ZNF615
NUP54		ARL6IP1		ZBED9		TUBB2A
OAS3		EIF4A1		SLU7		KLHL7-AS1
EP300		MCMBP		ZNF283		KIF3C
SFPQ		SPECC1L		PGAP1		RAB37
GXYLT1		WDR26		SOX13		LINC02256
MYO1B		DCAF12		POC5		TBC1D19
RFLNB		TBC1D1		ASAP3		NUDT11
PTBP3		OAZ2		NBPF10		TMEM255B
SRGAP1		TBL2		GAS2L3		SLC1A4
MLX		DARS		CEP97		TRAFD1
TMEM263		MCM6		DCUN1D2		USH1G
KPNA4		TMED9		39508		PFKFB4
TGFB1		TMEM248		KATNB1		SGK3
PRKAA1		STRAP		PRKAR2B		LOC100132249
ATP13A3		RBMS1		ZNF35		SPAG4
SRSF2		GNA12		CHST2		PRDM8
TES		TFDP1		CDR2L		SLC2A13
ZBTB21		ESYT1		FAM8A1		POLR3GL
PLEKHG2		ARPC4		AFTPH		PCYOX1
STRN3		NUP155		NOA1		MLF1
CLSPN		YME1L1		NEK2		ANKRD37
ITGB8		IMPAD1		FAM102B		LRRC46
TMEM38B		TUBB		ABTB2		MITF
SERPINB7		NPTN		ZNF419		MAP2K1
MTAP		AFF4		RAB24		SLC19A3
SH2B3		C8orf33		ZNF789		KCTD12
C18orf8		PEA15		ZNF778		SLC16A10
NF2		PWP2		CXorf57		MNS1
SCARF2		PRKDC		SP6		KLRG2
HNRNPDL		MATR3		GTF2IP1		XRRA1
PSMB2		GFM1		PHLDA3		37316
TULP4		TAOK1		RILPL2		MORN2
STK4		PTK2		ZNF595		NEU1
GNAQ		CD109		KLC3		COL4A5
SAMD8		ANKRD40		P3H1		VEPH1
PLEKHA1		DDR1		GATS		TUBGCP6
ACTG1		SRXN1		SNX16		CNTN4
LITAF		ACTL6A		TNFRSF10D		TSNAXIP1
NR4A1		MOB1A		ABHD13		ZNF331
ARHGEF5		SMG5		EP300-AS1		CCDC87
NAB2		ATP6AP2		CGN		FLT1
GINM1		CORO1C		MXD3		CDKN3
CBR4		SLC37A3		CECR2		MPZL3
C5orf51		KDM5B		STC2		TM2D2
LONRF1		CLTC		PLD6		NIPAL3
RNF11		NECTIN1		ONECUT2		GVQW2
SLC27A6		SDC1		TTC21B		RNFT1
USP12		GOT1		MLLT11		IFI27L1
KAZN		PPP2R1A		NR1D1		LRRC6
MDM2		TYMS		FAM126A		ZDHHC2
FN1		HMGN2		TRIM26		LCP1
FAM126B		ITGB5		AASS		POLB
CTTNBP2NL		TMEM97		CA2		KDM1B
EOGT		VOPP1		CEP120		PHF7
TRIM8		PIP4K2C		ETV3		ATP6V1D
MEF2A		RRN3		CNPY4		GRHL1
FEM1B		RBM28		ATP6V1B2		REPS2
ATAD2		FH		DGCR14		ZFP28
MALT1		FADS1		SPATA13		ACP6
MXRA7		RPSA		SHOC2		CYLD
CDC42EP3		ZNF451		CNNM2		PEX3
ETV5		GHITM		UBE2D1		SELENOK
SDE2		RPS6KA3		EAF2		NR4A2
PMF1		DNAJC5		ZNF81		HIBCH
TAF5L		KCMF1		DENND4A		EFNB3
SUB1		PSMD12		BOD1L1		TNF
DSTN		CAB39		MBD4		SPTAN1
B4GALT5		DNAJA2		INPP5B		HDX
ACSL3		ACTN1		C21orf91		STRIP2
PVR		LRP8		HINT3		EEPD1
ARPP19		MYBL2		PLEKHG5		CCDC150
TNFRSF21		ELOVL5		STAM		SGMS1-AS1
SLC25A32		PTPN11		SHPK		PIGM
OSBPL8		ANO6		ZBTB49		IFI44
FOXN2		NUDCD1		HERC3		SNAPC1
GFPT1		ATP6V1C1		MSX2		MIR9-3HG
ACSL4		TATDN2		ZKSCAN3		LOC101927204
TSPAN13		PSMC1		PPOX		FAM122C
MYO10		SLC2A1		LOC729737		GRPR
ERG28		SPTY2D1		USP15		ALDH6A1
BTBD3		DRG1		FUT10		TDRKH-AS1
FBXL18		GOLPH3		DGKQ		VPS13A
CRYAB		ARF4		CLTCL1		DENND3
NEDD1		WWC1		SLC16A1		DPY19L2P2
CHRAC1		SFXN1		RUNDC1		ACSS2
KMT5A		FAM20B		AP1S3		MYEF2
DR1		DDX21		VDR		CAPS2
GLIPR1		KIRREL		ASF1A		ATP7B
SNRNP27		PLPBP		PNMA2		H1FX
CAMTA1		DNAJC2		SAMD9L		CASTOR1
GRB7		WWP1		ABCD4		FERMT2
MIER1		YES1		SEMA4B		CASP9
DDX58		NIP7		CDC40		OSCP1
MT2A		TES		CROCCP2		HCN3
GOLPH3		EXO1		ZNF124		FAM214B
B4GALT1		EXT2		TBC1D20		DPF1
PTPRJ		ATP5B		MSC		FAM107B
RNF138		QTRT2		YPEL3		DSEL
DDX46		SRI		PHLPP1		LOC101928222
GMFB		NACC2		KIN		PIP5KL1
DENND1B		RIF1		ETV5		HABP4
PCNX1		PLAUR		EFNB1		WDTC1
ASAP1		CALM2		PPL		ABHD18
SCML2		PAFAH1B1		ARHGAP23		ZNF77
TRIM58		FBXW11		GOLGB1		FAM234B
ST7		CMTM4		IPO5P1		CPEB3
OLFM2		GNL2		RTN4RL1		MAP1LC3B
FAM111B		STX6		LRRC20		SLC30A4
SIPA1L2		SKIV2L2		SAPCD2		ARL3
AMOTL1		CTNNB1		KREMEN2		TMEM25
TPST2		TAF5L		DPY19L2P2		INPP5F
POLR2J		G3BP2		ATP6V1A		THEGL
CCDC80		ATP6V1B2		MIR600HG		GOLGA7B
EIF1AD		UHRF1BP1L		ZNF286A		NR3C2
SLC2A1		NDUFA9		39873		PCYOX1L
FSTL3		ECHS1		TIMM23B		CCDC180
TGFBR2		MEF2A		PBXIP1		DNM3
PAPD7		PSMD13		ESYT3		MAPRE2
PLAUR		CCDC50		RLF		FAM212A
STK26		SAR1A		PRKAB2		FAHD2CP
EPHA1		CTPS1		ZNF430		ZNF230
LEPROT		NDFIP1		LOC100506990		UPK1A-AS1
CACNG4		SLC25A3		OXR1		MGAT2
SIPA1L1		PSMA1		SLC39A13		MAN1A1
CYB5B		NUP50		COL4A3BP		DOPEY1
ACTN1		CNN2		UBALD1		PCBP3
PDP1		QSER1		RAB3D		INPP5J
FAM84B		DIAPH1		ZNF26		CFAP65
PXN		PUM2		SRSF8		INHBA
TRAM1		ST3GAL4		PIKFYVE		HSPA12A
RUSC2		JOSD1		EPG5		DDX58
MCM7		MTMR12		TPMT		OSBPL6
MVD		CCT2		ZNF567		LOC441242
ARL5A		PNO1		CDADC1		CNNM2
LIN7C		NFYA		MTFR2		FAM86FP
FAM91A1		PSMD14		ZNF160		MSRB1
ARHGEF2		TGS1		CYB5R1		FLJ37201
PEA15		GINS4		IGHMBP2		S1PR3
BCORL1		PSMD2		KIFC2		TMEM59L
WWC2		RALB		CDC37L1		SPINK2
MYO1E		DCTN5		ST6GALNAC4		SIM1
SCARA3		NAP1L1		TSPYL1		DNAJC1
SRA1		NFKB1		HELB		CPEB4
ARHGEF34P		DCBLD2		NBEA		TMEM107
FUT3		SKP1		BDH1		KIAA0895L
ABHD5		KPNA3		MTURN		CHST8
RNF145		NF1		CNOT8		FHOD3
RNF216P1		ADPGK		MAP1B		PREPL
FZD6		TMEM30A		TMEM189		CDCP1
KLHL29		CALU		HILPDA		AP1S3
IRGQ		PCNA		ZNF736		FANCM
RBM25		PXN		TERF2IP		TTC9
CSNK2A2		CTDSP2		C3orf58		SLC35A1
TOB2		LOX		SDCBP		FBXO48
MAP1S		ROCK1		TGFB2		MISP3
CCDC50		RBBP5		ZNF212		ZCCHC24
BMP2K		EZR		TAF4B		KIAA1328
VPS25		RARG		TBC1D9		ZNF841
BMPR2		THAP12		TMOD2		RCBTB1
SERINC5		CDC45		FOXO3B		SPICE1
TUBA1C		TMEM2		FRY		SLC22A31
ABTB2		MAD2L1		TTN		SYTL4
GNL3L		UPF1		KDSR		GOLGA2P10
TCF7L1		HNRNPL		BAIAP2		RAB30
MOB1B		TMEM9		BLM		RPRML
NKD1		CHD1		IFT20		STK17A
CYR61		LCOR		SLC31A2		MIR3945HG
CAMSAP2		GGH		ZNF286B		EPS8
ENPP4		RRP1		FAM117B		KDM7A
SNTB2		MCL1		ASPHD2		LOC653653
CBFB		PIP5K1A		KANTR		AKR1C1
SMURF1		METAP1		PTPN6		ACTN2
SNX18		FAM3C		CA13		MAPRE3
SMAD3		GPN1		RIOK3		BACE1
SNRPA		TNKS2		SLC26A11		PNMA2
BAG3		SCYL2		PTCH1		LIPA
FBXO30		GALNT1		F11R		PID1
PI15		MDH1		LYPD3		ENKUR
PFKFB3		GNAQ		DTL		FBXL20
R3HCC1L		SERPINE2		ARSK		RSPH1
BCAR1		ADH5		TUBGCP6		SKAP2
EFHD1		UBA2		38231		ANKRD36
HAUS2		TFRC		ZNF275		IGSF5
OVOL1		PLEKHB2		CCDC32		FAM110B
RBM38		NAA15		CEP76		TSPYL4
EDRF1		TNFAIP1		ULK4		TRIM6
INPP4B		EXOC5		ELAVL2		HEBP1
SEH1L		SERP1		EAF1		LOC100506844
TET3		FN1		CCND3		TM4SF1-AS1
LRRC1		SYPL1		HAUS3		PTGS1
SOCS6		NUP58		DOPEY2		RAP2A
OTUD6B		PLS3		NUDT4P1		CNPY4
SNX9		PSMA7		NCK1-AS1		FRMD4B
RHOG		BAG4		MXI1		JPT1
EMP2		CSRNP2		SAV1		PI4K2A
MAFK		ACTR3		ZNF101		EXPH5
ARHGEF35		NIT2		LRRC37A4P		ANXA9
OSR2		MTMR2		MORN2		NOTCH3
LNX2		MLX		TLE3		ZNF702P
RFC3		TTLL4		TANC1		PPARD
KIF21B		PARK7		NBPF25P		ALDOC
RAPH1		LMTK2		KIF3C		TTC21B
LRCH1		GNA13		HPSE		GOLGA6L9
SPOPL		RASA1		ARID4B		FAM212B
TP53INP2		AP2S1		CXCL11		C4orf32
CCNE2		TARDBP		MPV17L2		ZNF385B
PLXNA2		RBM25		SLC25A16		PROCR
NOL9		DUSP16		PTGES		PRSS23
SEC14L1		ECT2		KIAA1161		SPATA6
TGFB1I1		ETV4		IRF1		CAVIN4
CHN2		CNOT6		TIGAR		LINC00094
LRIF1		TPM1		CASP3		TMEM56-RWDD3
PCGF5		CAMSAP2		MCUB		CCND3
PLAGL2		NDUFS3		TWISTNB		DMXL2
KRAS		COPS8		MYBL1		TDH
KLHL42		MAPK14		PNP		LOC155060
SELENOI		PPA1		MMP15		MOSPD1
MFSD9		SPCS2		KCNAB2		NOSIP
TXNRD1		SOAT1		LINS1		TIGD3
SMAD7		PFKM		KCNK5		IFT57
CDH19		SEC23A		ZNF417		LMO2
C8orf46		MRPL42		RAB27B		SNX1
DNAJB1		CMTM6		CHN1		EXT1
DAPK3		SELENOF		HEBP1		PXK
TGFBR1		CTTNBP2NL		C4orf46		NEK1
MFSD14A		SLC25A5		MNS1		COX14
RC3H1		LDHB		NOTCH2NL		RNF122
ZNF275		TM9SF3		CSRNP1		ZNF844
LYAR		TRIP6		SATB1		AHI1
FAM107B		FNTA		PPP2R5B		AK7
UBE2B		LYAR		CDR2		FOS
SLC25A24		CD47		MAPRE2		COL23A1
ATF5		GGPS1		MINDY1		RECK
PGBD5		UHMK1		PRMT9		RAB8B
VCL		CEBPG		RIOK2		KIF12
DEDD2		RBM38		SHF		DAB2
EIF1B		STX3		TM2D2		SCN1B
TPM1		PDLIM5		PMAIP1		CRYZ
TIGAR		38412		INTS12		TACC1
PCLAF		KIF3B		SS18L1		NGFR
DTNA		SLC35F2		SGPP1		PBXIP1
KCTD20		B4GALT1		GPR156		BRICD5
MTHFD2		TIAL1		FAM104A		ZNF782
LYPLA1		AVL9		SECISBP2L		SERHL
TRIB1		USP16		TIFA		RAB24
CNN3		ATP6V1A		RHPN2		PHLDB3
LRRFIP1		YIPF5		MINPP1		ESYT3
ATAD1		SLC35B4		ZNF37BP		SNCB
ACAT2		ZNFX1		SLC9A3R1		CHAC2
PHLPP2		HMCES		ULBP2		DNAJC3-AS1
SLC30A7		EIF1AD		TSPAN13		GPATCH11
EZR		AP1G1		RNF19B		RGL1
PIGM		IDE		EPHA2		CLDN1
USP31		SLC27A6		YPEL5		RB1
RRAS2		GINS1		RNMT		TSGA10
ARL6IP6		VBP1		CLCN4		PSMB9
SMOX		MMADHC		C1orf115		NAGK
CDS1		LEPROT		ZNF845		OASL
HOXB3		BMPR2		PMM1		RETSAT
LOX		EXT1		GCC2		CFAP45
AMD1		ITSN2		CEP170		C1orf116
MINDY2		NCAPH2		REL		SLC29A2
E2F7		TSPAN9		SMOX		FAM218A
DUSP14		ZNF672		MORC4		TBC1D7
JCAD		UBASH3B		FLYWCH2		CRYM
ST3GAL1		COPS3		IFNGR1		NUDT7
CCND1		HAT1		CDK7		TBPL1
YOD1		LIMCH1		FAM84B		MEIOC
C1orf115		POLR2H		FAM161A		TMEM136
PLEKHH3		TMX4		PPM1B		GSTA4
ARL5B		PVR		PDZD8		ATP10D
TBL1X		CMAS		GPD1L		FAM214A
RAP2C		ACLY		ZNF431		HEG1
PGM2		ZBTB7B		ZNF669		JADE1
PNP		ITGAV		CDKN2B		ANKRD23
IFFO2		ATP1B3		IKZF5		GPD1L
IL17RD		GCC1		ZNF416		POU4F1
DICER1		RPS19BP1		MKNK2		FAM187A
KLHL11		RAB31		ARMCX5		HSPB11
SEMA3C		ITGA6		ZNF607		CFAP221
DCUN1D3		ELK4		EDRF1		CGRRF1
OAF		UBR3		RAD17		LMBR1L
N4BP3		PSMA5		PIGM		LRRC1
AGFG1		WWC2		HPDL		GNG11
UAP1		MAP3K2		SHROOM2		SPRY3
TNFAIP1		ZNF562		PHLDA1		CDH2
FGF2		ANKRD27		ALDH3A2		CCDC157
PPP1R2		CAMTA1		MAP3K3		RFPL2
SH3RF3		ARID2		FHOD1		CEP19
KLHL15		CRKL		RMND5A		FBXO3
ATP6V0A2		MAPRE1		MIGA2		CGA
MANSC1		GNPNAT1		CIPC		PSMD5-AS1
AUTS2		ATP5G3		FBXO25		DPY19L2
NPC1		TAGLN		ABHD17B		PIGH
UBL3		UBE2W		EYA4		ARSK
DDIT4		CHTOP		TRIM3		EPB41L5
CALD1		HPS5		TUSC2		KIF13B
SNX16		PIK3CA		PDP1		IGSF8
NCK2		H2AFV		PITHD1		ZNF70
ADAMTS9		MYO10		MPHOSPH8		ZNF493
KCTD10		SELENOW		IER2		EXTL2
ZFHX3		AMFR		ZNF451		AHCYL2
RFK		ARPC5		LLGL2		CBLB
KIF3A		MYO1B		LRP4		LOC105377763
WNT11		ATXN1L		SLC6A15		KLHL38
YAF2		SIPA1L1		KIF3A		EFCAB7
MB21D1		PGAM1		ZNF555		BRINP1
BCAP29		FNIP1		UBTD1		CREG1
LRP12		NSD1		WDR37		MPV17L2
PPAN-P2RY11		P3H2		CRYBG3		TMEM241
CHMP2B		NIPA2		KLHL21		MORC4
FAM76B		LSS		TTC28		ZNF443
NIPA1		COX7C		ZKSCAN4		C21orf59-TCP10L
KIAA1217		SPAG9		GZF1		MAP3K12
EXTL1		RDH11		ACVR1B		MORN5
SEMA7A		PSMB1		RRM2B		TRIM3
FLVCR1		LTN1		GCDH		ANKRD13A
LIG4		PPP1CC		RBBP8NL		CDKL5
LIMCH1		C5orf51		SPAST		SERPINE1
TUBB2A		C1orf109		RTN4RL2		ICAM5
STK40		ETF1		CD3EAP		DZIP3
IFNGR2		USP1		FAM222B		CRIPT
SLC7A5		SMURF2		ERO1B		CETN4P
CNN2		CHSY1		TMEM131L		LPCAT2
RTN4R		COPB1		VPS33B		CAPRIN2
TMCC1		ZNF473		ZC4H2		CELSR2
KIAA0907		MYL12A		SESN3		TGFBR3
NABP1		ZNF496		SOX8		TNFAIP8L1
SEC24A		YIPF6		HERC5		GDE1
PPARGC1A		RRAS2		SUCO		LOC105371083
SP6		UTP18		MOB3B		BICC1
FGD4		SLFN5		DIP2C		MTMR8
GLIS2		SLF2		IGSF9		LOC401052
SAV1		ATP5A1		PEX3		ANKRD36C
DENND3		LRRC58		CYP2U1		FREM2
NKX2-2		RAB14		TROVE2		UBE2Q2P2
PANK3		LIMD1		POU2F1		ALDH3A2
AFAP1		ZMYM4		TRIM24		HACE1
CAV2		EBP		ZSCAN2		NKX3-1
FRMD6		EPS8		CDCA7L		BMF
FBXO45		KIAA1524		ASB7		C9orf72
PICALM		KDSR		SSPO		TTC3P1
ZNF264		SYT12		MPC2		USP20
TWSG1		DESI2		ZNF347		GPN3
LIMS1		MAPK8		STRIP2		ZNF569
NIPAL1		GNAI3		ZNF287		CNNM4
FOSL2		ZNF644		NOTCH1		NUAK2
CCNJ		F11R		ICAM5		HCG15
LYSMD3		GNL1		MPP1		TFB1M
FAM169A		PSME4		DAGLB		NMT2
FOXP4		DDX5		KCNH2		ARHGEF3
TMEM170A		NAB1		PLPP6		LINC00513
FBLIM1		MLF1		ZNF141		SPAG9
SEC14L2		BTAF1		C12orf49		F2RL1
PLEKHF1		RSL24D1		VPS18		OXTR
PDP2		RABGEF1		TOX4		DGCR6
LINC01314		KDELC2		OTUD3		HES6
SLC7A1		UBTD2		ZNF829		STK17B
TOX		GZF1		PDE6D		STPG1
MUC13		NCAPG2		STON2		SLC9A1
PYGO1		KIAA1147		CCNG1		RGS14
MYBL2		CARD10		RECK		ATP6V1B2
JDP2		RNF19A		PITPNM1		ZNF136
MAP2K3		TVP23B		SPATA33		LINC00663
EFNB2		SH2B3		DCUN1D3		PDK3
NEK7		ARHGAP31		ARHGEF37		SEC61A2
WNK4		RFLNB		PCTP		ZNF670
KLF7		UBE3A		SYNJ1		SLC36A1
BICD1		ZNF426		MKRN2		ARL4A
GK5		DUSP3		CYSTM1		ZNF571
SLC19A2		EXOSC9		CRIPT		ZNF45
TMTC3		ASF1B		SBK1		TDRD7
ZNF641		LRP6		ATP8B1		GTF2IP1
GBP1		DCK		COL4A5		CHRNA5
CHIC1		SBDS		FRS3		MYBL1
CHKA		LUZP6		MIR22HG		CDKN2B
CHMP4C		MTPN		CFAP20		TTN-AS1
MOSPD1		MTMR6		C1QL4		STEAP2
TRIM29		NEDD1		GRAMD2B		VAT1
KIF7		EMG1		MAGI1		SYTL1
ZNF780A		CCNT1		ATG16L1		TSPAN19
PXDC1		DHX36		TPST1		FADS3
CDON		TWISTNB		LIN52		MGST3
C16orf52		RECQL		WDR83		DSCR9
A4GALT		PRTFDC1		TMEM55B		NPHP3
BRIP1		CCNF		NBPF15		CREB5
RTL10		ANXA1		NSMCE3		CASKIN1
TFAP2C		PRDX1		PHKG2		CERS1
KRT16		NT5C3A		ADAM19		ZNF14
ITPRIPL2		SWAP70		SPICE1		MOSPD2
TEAD1		ZNF131		NBPF3		SIRT2
MAP3K21		COL12A1		ATF3		KIF3A
SCML1		EIF1		SAC3D1		ATG4C
RASSF8		GLO1		SNIP1		PPFIA4
RASSF3		PARL		APC		DENND4A
DLGAP4		TOMM20		CTDP1		TYW1B
LYN		PTPRJ		MED29		MOAP1
MZT1		PHTF2		SOCS7		IFT22
NKX2-5		SSR3		FCHSD1		GDF15
MIER2		FLJ23867		AMDHD2		A1BG-AS1
PHC2		DCTD		TIMM29		GNG7
ATP1B1		BAG3		CTR9		ZNF20
RELL1		ZNF587		AKTIP		LCMT1
PNPLA3		TMEM263		WSB1		NKIRAS1
TMEM65		SLC39A10		ZNF587B		C6orf99
KRT9		UTP15		KLF10		UBE2L6
SLC20A1		USP37		DENND3		MCOLN1
IRF6		CUL5		PLEKHA8		KLHL24
C1orf106		RRM2B		ENC1		ARID3C
ITGB3		KMT5B		SLC38A3		37681
LRRC8B		JADE3		CHRNA5		C15orf65
SGPP1		OAF		LCORL		HECTD3
TRIM62		MRPL39		FARP2		PJA2
VDR		EIF1AX		RAB3IL1		CCDC28B
KIAA0232		RAB22A		SLC9A6		PMM1
TIMP3		RAPH1		MTMR10		MICU1
SMAD6		CHPF2		NBPF1		FAT4
BTG2		TOR3A		LRCH1		MINPP1
RNF19B		ACSL3		BBS5		DALRD3
SPRED2		SRSF3		FAM118A		BLVRA
SOS2		IP6K1		PPARD		USP2
DHCR24		PBK		CCDC82		PLLP
CORO2A		NAA25		ATP6V1D		PPT2-EGFL8
SLC20A2		FERMT1		CDIPT		RAB2B
SPRYD7		SDC4		NREP		ACTR10
ELL2		TEX10		SLC45A4		ASRGL1
ZYX		C6orf62		SLC24A3		NFKBIZ
TNFRSF12A		VPS25		SLC9A3R2		KIZ
NEDD9		ARHGEF35		PCYOX1		COL5A1
ABL2		SERINC1		NOL4L		GSTM3
FDFT1		CNN3		RGPD5		LINC00632
DUSP8		SGCB		SPRED2		SPATA17
WWTR1		TTC14		DSCC1		VPS37D
CXADR		INTS7		ACAD11		MFNG
SH2D3A		POP1		RASA3		ZNF761
SH3D19		SRSF9		KIF1B		REXO1L2P
ADAMTS3		TRIB1		F3		GEMIN8P4
DTX2		FAM46A		TXLNG		TRPA1
F2RL1		EAF1		MCC		CCPG1
ZNF703		AMOTL1		TRIM25		CITED1
SLC30A1		DCAF15		SIX1		HMGN3
NEDD4L		SH3RF1		KLHL7		F3
HOXC13		SLC7A5		SEMA4G		TRIM62
MAPRE3		KRT86		KALRN		BBOF1
PRELID3B		ZNF800		LTA4H		MCOLN2
AP1S3		NAA50		TAF11		FCHSD1
KIAA0040		ST7		LYSMD3		SAMD9L
CSRP1		PPP2R1B		HECA		B3GNT2
GADD45B		AXIN1		TBC1D8		CLU
MGLL		MIER3		PYCR3		OSBPL8
FMN1		MYO1E		NOS1AP		CEP76
B4GALT6		RAPGEF6		37316		AP3B2
STK17A		SLC36A4		TMEM41A		CCDC40
CYTOR		ATAD5		SCN8A		C4orf47
DNM3		CBR4		GLTP		LOC100128028
RSRP1		POLQ		TBC1D30		DAGLB
TNC		AARD		DGKA		GDPGP1
PRRG4		WWTR1		FKBP7		TBXA2R
KRT80		POLR1B		EHD4		FUT8
OSGIN2		RPP30		SENP5		KCNN1
PHLDA2		TTPAL		YAE1D1		COLEC12
PKIG		ACSL4		WDR44		CYB5A
PLEKHG1		HIPK1		RNF19A		SDHAF3
LMO7		RBBP8		HERC1		SCML1
CYP51A1		SLMAP		TTN-AS1		ISG15
SHC4		DUT		PRRG1		ARL4C
PALM2		NEDD9		SLC30A4		ASB3
FST		KPNA4		ZNF180		FBXL13
SPAG1		RNF34		ARHGEF26		CCNH
ZNF14		DUSP14		EDEM3		CECR6
IL1RAP		ZBTB41		PPARGC1A		LEKR1
EIF5A2		UBE2B		FBXO32		FBXO25
MALL		ZNF621		EXO5		RET
SPRY4		38777		TRAF3IP1		EXOC6
RASL11B		GADD45B		EIF4A3		CEP57L1
SERPINB8		BCAT1		CAPN5		ATP6V1C2
DKK1		POMGNT2		TBCC		ACOX2
RBMS2		MALT1		SHQ1		MERTK
CASP4		GALNT3		ALAS1		BBS4
PARD6B		EMC8		TOPORS		SAPCD2
MVK		FBXO28		TOB1		LOC728730
FAM214B		FRMD8		OSBPL11		EML1
PHLDB2		CYB5B		KLHDC8B		FDXR
OCLN		PPP2CB		PDK3		LINC01771
RIPK2		ETV5		SLC35E3		GLA
KIAA1671		GCLM		WASF1		LIN37
C1orf74		GINM1		IKBIP		TMEM139
TNFSF15		SLC23A2		PPFIA3		ZNF483
ARNT2		RRAGC		ORAOV1		DNAJB4
BCL2L1		KLHDC10		THEM4		LOC100506730
DHCR7		LUC7L3		FBXO44		LINC00052
MT1E		TAOK2		MAN1A1		A1BG
FOSL1		VCL		IRGQ		HTR7P1
KBTBD8		SMAD3		FASTKD5		LINC00888
ESRRG		MEX3C		MTF2		CHN1
ARHGAP42		PGBD5		EFNB3		MNAT1
FHL2		RBM7		HEXIM1		FBXO43
SC5D		KCTD2		B4GALT4		HECTD4
DBNDD1		PSMG2		LYNX1		LINC01158
MBP		SMURF1		CLUAP1		KCTD17
JUND		SRRD		TMEM185A		FAM8A1
GPRIN3		ANKLE2		ZNF503		SNTA1
EVA1A		PCNX1		RCBTB1		UNC119
RAB11FIP1		GFPT1		GUCY1B3		TBCK
ERRFI1		GBE1		LPAR3		ECI2
TRIB3		LAMB3		TSC22D4		SNX22
TOGARAM1		HELZ2		FEM1C		RIDA
SHROOM2		DENND1B		NRGN		SPSB3
ARL13B		SEC22C		MDN1		GPRC5A
FERMT2		AMMECR1L		DOK4		ZNF667-AS1
TMEM74		ATAD2		ZNF213		DYNC2LI1
HMGCR		ENPP4		NBPF11		MKNK1
TNFRSF10A		LRRFIP1		NHLRC3		A4GALT
AHR		SAMD8		KCNG3		NLRC5
CREB5		B4GALT5		CSPP1		C16orf87
ACTA2		TBL1X		RREB1		MFN1
MYADM		DDX46		FAM193B		NPRL2
IL2RA		ADIPOR2		PRRG4		BCYRN1
MAP3K14		MIR4435-2HG		PER2		ZNF818P
ATXN1		TMEM167A		DMXL2		PBX4
USP53		COMMD4		ZFP30		ZCCHC17
NCR3LG1		SLC25A24		RAB3IP		EPG5
LOC441454		MANSC1		TMEM67		FAM105A
NSDHL		TICRR		CDC42SE2		PAQR3
GCH1		TMEM39A		TOR1B		C9orf172
TMEM56		CCNYL1		C19orf47		SLC25A29
SKIL		SLC38A2		CRY1		DHDH
ENC1		TK1		B4GAT1		SOX9-AS1
JAG1		SIPA1L2		LRIG2		ATP6V1H
PHLDA1		DDX18		RAB29		CASZ1
RCAN1		USP38		LUZP1		TEX15
TNFSF9		RRM1		NMT2		PDE1C
TNIP3		ARPP19		PRPF18		MLLT3
LDLR		FAM126B		FSCN1		SFR1
SGMS2		BARD1		LIMK2		IFI6
HR		ESRRA		SS18L2		SPATA2L
CDC14A		LPGAT1		MFSD6		FAM109A
PXYLP1		GOLT1B		TGIF2		STARD9
CCL20		CALD1		TBC1D24		FMO5
POU3F2		NUP54		TSC22D1		PPP1R21
MLLT11		PLXNA2		INPP5F		ATP6V0A1
ENTPD7		EIF2AK3		TOM1L2		CYP2R1
SQLE		B3GNT2		EFNA1		AGBL3
F3		DCLRE1A		SLC12A9		ZMIZ2
MT1X		KCTD10		TGDS		LYPD6B
HBEGF		PTPN14		MAGEE1		LOC554206
CDKN1A		NDFIP2		PLEKHA3		CYTH3
METTL7B		MIOS		GSE1		P3H1
LAMA3		GDAP2		HPS3		UNC13A
DUSP5		CRK		SNHG7		TIPARP
MAP3K9		ADAMTS9		XRRA1		PLCD3
CSDC2		RPRD1B		IRX2		MBOAT2
CARMIL2		RAP2C		CXorf40A		INPP4A
STC2		LARP4		TOR1AIP2		MICALL2
AS3MT		DSTYK		BDH2		PEG10
TPRG1		SMAD5		FGFR2		RAB40B
TMEM170B		CCDC117		FBXO3		LINC00342
PMEPA1		TGFBR2		SERAC1		ABHD3
TUFT1		TPST2		PTX3		ZNF396
RAB43		B3GALNT1		HABP4		GABARAPL2
GJA5		YIPF4		STX3		STXBP4
NR4A3		TBC1D24		RPS6KA5		KANK2
HSD17B7		ATAD1		ALG2		TUBB3
ID1		RCHY1		TFDP2		EHHADH
QRFPR		FEM1C		SPSB3		MAFB
HUNK		PI4K2A		LOC105370333		AGTPBP1
STK38L		STK4		SNX21		GAS2L3
MFSD2A		DNAJC22		ZNF585A		ZNF417
GPRC5A		PLEKHA8		CROT		MED20
IQCJ-SCHIP1		RFC5		ZNF273		ANKMY2
TGFA		COL4A1		ZNF251		ZDHHC21
EPHA2		ADCK2		CGNL1		RAD17
STARD4		FOXN2		GDAP2		CHMP1B
ID2		TSPAN13		RARA		LOC100134368
PTGER4		FBXL18		MCOLN1		TSPAN33
TGFBI		UBE2H		PLS1		PCDH1
IDI1		ACTG1		PABPC4L		FAM126B
LOXL4		TNPO1		NIPAL1		CLEC16A
MSMO1		CDH19		NUMBL		TUB
SGK1		COQ10B		GATA4		KTN1-AS1
CCDC129		SLC12A2		SLC35A1		WDCP
GPR18		CBX2		RNF114		KCNS3
SLC7A11		RAB3GAP2		B3GNT5		BDH2
THBS1		SEMA4C		PPP1R15A		TTC30A
ID3		RRM2		FHL3		RORA
ERBB4		SIKE1		TXNL4B		GADD45G
ACTBL2		POLR1C		ZNF398		UBL7-AS1
INSIG1		TMCC1		RTF1		FAM222A
LOC101927069		LIMS1		LOC100294145		LYNX1
CLIC5		NKRF		MTMR9		LACC1
PTGS2		SUV39H2		MANBA		CYB5RL
HMGCS1		FOSL2		BRPF1		TMEM50B
AMIGO2		KIAA1161		TAF3		FAM135A
ANKRD1		CNOT6L		SLC25A20		CA2
		DIAPH3		SYNE3		PLEKHO2
		ZNF445		CDON		CYP4X1
		RNF149		MOB2		FOXO1
		SFT2D2		TSNARE1		TENM3
		ZNF92		SENP2		TNFAIP3
		PLAGL2		RGMA		WDR78
		EED		ADM2		ZFYVE28
		ZNF275		ZNF516		LAYN
		SPPL2A		PEX1		IFT88
		USP14		EID2		NPL
		BZW1		MAP3K14		CRISP3
		WNT11		USP3		CEP128
		BCORL1		HECTD3		ZNF385A
		LITAF		MLXIP		NMRK1
		ATP6V0B		POLR3G		ASAH1
		RNF19B		BAMBI		NAT1
		PSMA2		GNPDA2		CCNT2-AS1
		FAM118B		FAM103A1		MAP3K14
		RNF11		UBE2L6		AMDHD2
		ZDHHC23		SYNE2		CYB5R4
		BCAP29		SLC25A19		DOC2A
		FAM102B		DHDDS		ZNF703
		TBC1D2B		C3orf52		SRP54
		RABGGTB		TMEM120B		PRADC1
		PIK3R3		ALS2		ANKRA2
		ZBTB21		EBF3		MTNR1A
		VDAC2		ZNF883		MMP17
		MED13		MAP3K1		TMEM175
		SLC12A4		PTPN13		RANBP6
		CHN2		ZDBF2		SLC22A17
		FRYL		TTC39C		CYP1A1
		SLC39A14		CLIP2		EXOC6B
		GJC1		C12orf45		ESCO2
		ITGB8		SIPA1		LRIG1
		PTAR1		AKAP2		USP38
		ICOSLG		TMEM2		SLC17A5
		DDX39A		ATAD5		RASGRP2
		SEC14L1		TRIM37		RAB33B
		AGPAT5		TMEM206		CKMT2-AS1
		LIG4		TTI2		CEP131
		MMS22L		BAK1		ZNF799
		MINOS1		MOB3C		SLC35E4
		RUNDC1		NAPB		RDM1
		MAPRE3		SSX2IP		PDXDC2P-NPIPB14P
		NUFIP2		PODXL		AMN1
		SLC25A17		LRRC8B		ABCB9
		MCM7		MAP2K1		GPC4
		SSX2IP		SVIP		C1orf61
		USP12		FLCN		VASN
		GRB7		UBE2O		PITX3
		ITCH		HIBCH		BEX1
		KRT16		NARF		MFSD6
		ATAD2B		GINM1		PRKACB
		TET3		PLPP1		CCDC125
		SNTB2		IGSF8		FAM167A
		CBFB		SNX2		ACAP3
		TFAP2C		KIAA1468		LOC728715
		BLZF1		IRS2		YPEL3
		TUBB2A		TMF1		MCTP2
		MFSD14A		CREB3L2		LINC02021
		ACOX1		BICD2		ZNF30
		AJUBA		CCNH		PLAGL1
		FBXW7		RB1CC1		SRGAP2D
		KLHL7		IFNAR2		PCNX2
		SDHD		TAP1		CHKB-AS1
		TULP4		ATG101		SERAC1
		NF2		RBM12		ADAM19
		SNRPE		ZNF614		SLC43A1
		PGM2		GLIPR2		COL1A1
		C18orf25		FAM118B		LOC642423
		IFFO2		NANP		CTC1
		PURB		LTN1		PLPP6
		DDIAS		SLC18B1		SESN3
		TBCEL		GPT2		KLHL20
		SEC24A		SNX1		ASAP3
		CDK1		FAM160A1		LMTK3
		OVOL1		RBBP9		AKTIP
		DTX2		ZFYVE26		THEM4
		INPP4B		NIPBL-AS1		TMEM150C
		WDCP		CYTH3		C19orf81
		FGF2		GGA2		MLLT11
		SH3D19		LMCD1		FAM118B
		AFAP1		VAT1		ANO10
		ZNF260		ZNF263		OPN3
		JDP2		CADM4		GALNT18
		TSC22D2		HBP1		ARRDC4
		ALKBH8		MLF1		PRKACA
		MIA2		ARHGEF19		RGS20
		SLC4A7		STOX2		TPST1
		ARMCX3		CCDC85C		CPNE3
		ZNF12		ACAD8		HERPUD1
		SAV1		GK		CPNE5
		PDE12		SLC16A3		COG6
		PHF13		NRBF2		LOC101593348
		SEH1L		MTMR6		PGM3
		FSTL1		ABHD4		SNAP23
		DDX58		SHB		TRIM9
		S100PBP		RAB11FIP1		C11orf74
		PUS10		PJA1		ANKRD46
		ARHGAP5		VEGFA		CCIN
		DEDD2		KIFAP3		GADD45A
		RBAK		RABGAP1L		VMP1
		IRGQ		DHX29		SLC31A1
		EXTL1		CPTP		PLXNA3
		PFKFB3		PPP1R2		DUSP19
		MYADM		TPRG1L		PLSCR4
		DAPK3		PREPL		XYLT1
		GSTO1		DDHD1		DNHD1
		CHUK		TSHZ1		MOB3B
		MDM2		BLVRA		FICD
		SCML2		RAB2B		CRYBG3
		HSPA13		ZNF776		TMSB15B
		CCNC		OTUD6B		OLIG1
		CACUL1		CTDSPL2		THBS1
		C18orf54		MED21		ANO8
		GPAT3		NT5C3A		IPO13
		LRCH1		DNAL1		PIGA
		DDHD2		SLC25A10		INPP5B
		FEM1B		SLC45A3		LOC143666
		SLC25A32		PJA2		RTTN
		RNF114		PTPRG		MDM1
		OSR2		FADS3		DBP
		HSPA14		MAFF		SESN1
		PNP		RNF38		ZNF37BP
		SERINC5		CCDC77		TMEM187
		DNAJB4		MPST		TMEM249
		PCLAF		TMEM161B		G6PD
		KIF21B		CNST		ZNF28
		CCNE2		ADGRE5		FLVCR2
		FAM107B		SLC41A2		ZNF815P
		EPHA1		DYNLL2		CORO2A
		BTBD3		GLUL		UBXN2B
		ZBTB20		PPARGC1B		CASC4
		STRN3		EAPP		HLTF
		MTHFR		ANKRD39		RHOBTB2
		PAPD7		ZBTB9		DDAH2
		BRCA2		MAX		CCDC69
		ITGA4		SEMA7A		ERICH2
		MAP2K4		NFKBIZ		GINM1
		USPL1		RPUSD1		PLEKHG6
		SPC25		TMTC3		IMPA1
		LRIF1		FBXL12		NIPSNAP3B
		CHMP2B		FOXO3		KDM4A-AS1
		NAPEPLD		RC3H1		SLC12A2
		ZWILCH		ATXN1L		FGFR1
		MFSD11		CEP131		PTPRH
		CMTM3		CHML		PLEKHA8
		ARHGAP19		MAFK		CLIC5
		MAFG		ORMDL3		TAF12
		JMJD6		MAST3		PIK3R3
		ZNF189		LINC00674		IVD
		SERAC1		C7orf43		DOK3
		CENPH		TDRD7		39873
		PDP1		POLB		CDIPT
		CORO2A		KDM3A		KIDINS220
		CCDC15		ZNF696		TTC5
		SMIM13		ACACB		KIF6
		CCDC93		DUSP4		CDNF
		TNRC6A		GOLGA2P7		ACOT7
		BMP2K		TRAM2		IGFLR1
		AGO2		APH1B		LOC100506124
		WLS		C12orf4		C20orf96
		FAM91A1		HSPBAP1		ACSL4
		ELL2		RBBP5		GJC2
		SEMA3C		TSPYL2		ATP6V1G2
		AGFG1		ARSJ		HRH1
		NAB2		FBXO21		LMLN
		COX19		CYTH1		ZEB1-AS1
		ST3GAL1		MOSPD2		TMEM158
		KLHL42		STX12		MSANTD4
		SLC30A7		FNIP2		HERC1
		LYN		PCMTD2		IKBIP
		ARHGEF18		NQO2		MKLN1-AS
		STEAP4		ADCYAP1R1		TMEM55A
		MFSD9		TJP2		ELOA-AS1
		SLC35A3		NEU1		LRWD1
		NDUFB6		GCH1		ARHGAP39
		FMN1		AMBRA1		ADPRM
		TRIM13		REEP1		ADD2
		ESCO1		PIM3		SFXN3
		FAM169A		SNAP29		GALNT6
		FANCB		GPATCH2		FRG1HP
		SPAG1		ATG4A		CRYGS
		FAM84B		TSEN54		ARL6IP1
		KRT9		TSFM		FMO4
		RNF168		ZNF28		ZNF711
		KLF7		OGFOD1		SLC9A3R1
		RSBN1		FAM107B		MISP
		TAF5		BBS4		NICN1
		NEDD4L		STXBP1		MXD3
		KIAA0753		TMEM231		WNT9A
		BAK1		AP4E1		DMD
		C16orf52		PRADC1		ZNF684
		AP1S3		MIA3		DUSP5
		RASSF3		ARL6IP5		TMEM74B
		ADPRHL2		MGEA5		CDC42EP3
		KBTBD2		ZNF195		FAM160A2
		SERPINB5		NFRKB		DNAJC24
		RC3H1		PCSK7		JMJD1C-AS1
		ATP1B1		UNC119		ATG2B
		SMG1		CDS1		RPRD1A
		FAM214B		CHUK		NUP50-AS1
		GFOD2		SLC39A3		GFM2
		DSTN		RITA1		PIWIL4
		SLC17A5		EPN3		PHKG2
		GXYLT1		OTUD6B-AS1		APLF
		ZNF736		PIK3CD		CRYBG2
		FAM204A		CENPF		ZNF852
		DTNA		SNRK		EVI5
		KIAA0040		KLHDC10		KLHL26
		E2F2		UNC13A		DOK4
		PTPN21		ATP6V1C2		CHAC1
		TRIM62		ZNF468		FBXL15
		NEK7		ERI1		SMPDL3B
		AZIN1		RMND1		PLEKHM3
		KIAA0232		GLCCI1		ESPN
		OTUD3		38961		C18orf8
		PKIG		SPTLC2		RHCE
		ATG4D		CXXC1		RTN4RL2
		TMEM41A		VLDLR		SMPD1
		DENND3		SOCS4		SAMMSON
		FAM111B		LZTS3		LOC101928403
		RLF		GNAZ		ATP11B
		GLS		COMMD2		C12orf65
		DNAJB1		FLYWCH1		LOC100289495
		KLHL29		FASTKD3		DNAJB1
		PTS		MFN1		PCDHB10
		ATP13A3		CAPN10		STOML1
		CYTOR		CDC42EP4		ARIH2OS
		FAM199X		REV3L		PEX11A
		KCTD7		HPCAL1		KIAA1468
		PHLPP2		DYNC1H1		PNP
		MGLL		MPZL2		SNX2
		FZD6		PIP4K2A		PRICKLE1
		EMP2		PQLC1		TCF7
		C1orf115		INTS5		PTGR1
		SOCS6		CCNE1		SLC1A3
		KRAS		TTC1		HESX1
		F2RL1		RFX7		TRAPPC6B
		FAM8A1		AKIRIN1		EGR1
		MUC13		CMYA5		APBA1
		EXO5		EPHA1		FGFR1OP2
		ZBTB43		PPP1R16B		SARAF
		TXNRD1		SMPD1		C12orf76
		GK5		DNAJC25		HS6ST1
		MVD		ATP6V1H		PRKCH
		GMFB		BLCAP		ZNF44
		C3orf52		LCMT1		CFAP20
		SLC3A2		DDIAS		LOC101928489
		SIAH2		TRAK2		BMP2K
		LMO7		EMC3		SCAPER
		LRP12		OSGIN2		PCP2
		C10orf88		DOCK4		RIC1
		BRWD1		MADD		FRAT1
		SPATA2L		MRI1		NKILA
		YOD1		TAB3		SLC39A8
		PHTF1		AHNAK		KHDRBS3
		MARVELD3		HEATR5A		RAD9A
		DICER1		MARVELD3		ZNF846
		CXADR		PDPK1		SMIM29
		RBMS2		RNF13		RTN3
		URB2		PIK3C2B		SEC11C
		DSCC1		HAUS6		CAST
		MGAT4A		NLGN2		MDP1
		MAFK		NFATC3		PDXP
		GLIS2		PIK3C3		TTC1
		C16orf72		FBXO45		ADD3
		TEAD1		ARHGAP39		PRRG2
		DNAJB9		SLC41A1		SLC25A40
		CDS1		MACF1		HDDC3
		ATP6V0A2		MMD		OCLN
		ZNF322		EXOSC9		EID2B
		RASSF8		DDR2		PGAP1
		ZNF510		CDC6		MEGF6
		PURA		TSPYL5		RPA3
		ARHGAP29		UNC13B		XK
		PPP1R3B		CACTIN		PTGER2
		SENP5		PDE12		SLC48A1
		STK40		MEF2C		WASF1
		MINDY2		WDR35		ACYP1
		SPOPL		DHX8		ZSCAN16
		SPRED2		KIF13B		HERC2P2
		KIAA0907		RASSF3		CDON
		ABHD5		FLAD1		ANGPTL6
		ZNF124		C12orf29		TMEM191A
		NCK2		DLEU1		GABRD
		CREB5		DZIP1		KCTD13
		C10orf35		CENPQ		JARID2
		FBLIM1		KIRREL2		TTC13
		TMEM41B		SYNGR2		RBM24
		MTHFD2		LRIG3		LOC105377590
		KLHL18		DCAF4		GDAP1
		ZNF786		ZNF133		CALM1
		ZNF470		ZCCHC17		PTPRD
		GPR37		STX6		SLC35G2
		TMEM45A		GAS2		NSUN6
		MT1X		RIMS3		TMEM41B
		PICALM		ACSS2		TTC39B
		ZNF41		PFKFB3		INPP5K
		EGLN3		PHC1		TRIM23
		SEC14L2		COMMD3		LINGO2
		KLHL25		KRBA1		TINCR
		CLK1		GLT8D1		ADA
		LINC02210		ECI2		PTPRG-AS1
		MFAP3		TRAK1		MOK
		SLC7A1		CAMK2G		GNAI1
		ITGB3		NAV1		SPATA33
		FAXC		GPRIN1		STX1A
		MALL		MOGS		ZKSCAN3
		PRRG4		CXorf40B		CDK7
		NKX2-2		EHD1		NDFIP2
		SOCS4		SLC27A1		ACO1
		RELT		STAT3		ZNF765
		FAM200A		FBXL18		LOC105372582
		TMTC3		SLC38A9		PSAT1
		FDFT1		FAM111B		FABP4
		C8orf46		GSTM3		CTGF
		CD46		METTL14		DZANK1
		SLC25A33		SBNO1		ZNF555
		VRK1		BBS7		RCN3
		TGFBR1		USP28		PDPK1
		SEMA7A		KIDINS220		TRIM45
		ZSCAN32		AFF4		CCDC186
		HIC2		TBC1D16		RECQL
		FZD8		TCF19		SLC13A3
		ZNF101		POLH		JUN
		TIMP3		TLE4		TIMP3
		MOSPD2		RPS6KA1		DNMT3B
		NPC1		RRAGC		OLFM1
		CCND1		REPS2		NTS
		KCTD20		PPP1R16A		ANKRD36B
		METTL7B		STIL		HIST2H4A
		DBNDD1		IFT52		HIST2H4B
		MED9		RBM38		MB21D2
		TMEM243		AKAP9		LRBA
		PHC2		CRBN		CREM
		MTAP		PRPSAP1		C3orf67
		SIX4		RTL8B		SPSB4
		IQCC		PNRC1		TP53TG1
		EVI5		CBL		TBC1D16
		IBA57		SH3BP2		USP49
		FGD4		CHD6		CDADC1
		TOGARAM1		GPAM		PLCXD1
		HAUS2		POLR3C		EFEMP1
		B4GALT6		FGFR1		DNAJC28
		TFCP2L1		RRAGA		ETFDH
		ZC3H12C		GPCPD1		USP43
		RASSF1		FOXRED1		ZSWIM6
		EDRF1		VEZT		EPB41
		LRIG2		OXNAD1		GAREM1
		CSRP1		PGM3		SEC22A
		TOB2		CTNNBIP1		TMEFF1
		ZNF627		MTBP		ITGB3BP
		E2F7		ARMT1		INTS8
		ZC3HAV1L		NOSIP		PLK3
		IL1RAP		FITM2		VASH1
		AMD1		CCPG1		VPS13C
		FBXO30		ZZEF1		DSCC1
		CDKN1A		SPECC1		ZNF235
		C1orf106		ATP1A3		ACADM
		RNF216P1		SH2B3		EDEM3
		EIF5A2		PPP2R1B		OCEL1
		TNFRSF12A		NFE2L3		NEU3
		EIF1B		RNF5P1		ATP6V1C1
		SHROOM2		ZNF200		METTL23
		RFC3		ARHGAP45		GNMT
		ASB1		FN3KRP		POLR3G
		PDIK1L		ORC6		WHRN
		ZSWIM3		FAM89B		TBC1D8B
		CLK4		NEK1		TBC1D32
		NIPAL1		ZNFX1		KREMEN1
		IFNGR2		C18orf8		HAGH
		CDON		PCYT2		SASH1
		PANK3		ABCC1		PPP1R2
		DHCR24		PLCD3		LRRIQ3
		BCL2L1		ICK		KDM4B
		FOXO3B		RNF31		INAFM1
		BRIP1		GRB2		ANKZF1
		TPBG		SH3RF1		MSH5-SAPCD1
		R3HCC1L		RETSAT		GSTCD
		TAF1A		KIAA1109		PIN1
		SLC20A2		SLC36A1		WDR44
		ARHGAP42		HLTF		C11orf54
		ANKRD46		BACH1		IDH3A
		SPRY4		IPPK		C4orf19
		PEX11A		LRP6		DLGAP5
		RTL10		MUT		CREB3
		CCNJ		SIMC1		C10orf107
		RAPGEF5		ARPC5L		ATG16L2
		ZNF397		TTYH2		ETV5
		RELL1		TNFRSF19		PPP3CA
		SH3RF3		MFAP3L		JAK2
		RNF145		ATP11B		CYP2U1
		ZSCAN20		C5orf22		SHQ1
		CHMP4C		IMP3		KLHL25
		NIPA1		KLHL8		SYNGR3
		TYW5		CIR1		LOC100507487
		RAD1		ISY1		ZNF613
		UAP1		SNAPC4		OCIAD2
		MAP2K3		KCNC3		CABLES2
		TNC		ATP2B1		CSPG5
		MAP3K21		ZFP41		PITPNC1
		PDRG1		DLGAP5		ZNF860
		PNPLA3		PCLO		IDH1-AS1
		H2AFZ		STAC2		BBS10
		GSKIP		ZNRD1		BORCS6
		POU2F1		SNRNP48		AP2A1
		DOPEY1		TMEM70		FZD3
		STK17A		TONSL		ERG28
		OSGIN2		GPN3		FOSB
		VDR		MGAT3		PNPLA2
		CASP3		ZDHHC8		CDKL3
		TRIB3		C9orf78		SLC25A20
		RAB32		GTPBP1		TMEM104
		FERMT2		PARD6B		SEMA4G
		PPARGC1A		CDC25C		MANBA
		SNX16		HERC2		BMP4
		NSDHL		ZNRF3		PITX2
		ZNF264		BRAP		PCDHB3
		TADA2B		TMEM241		ARMC1
		HOXC13		POLR3A		ST6GALNAC4
		FST		GOLGA7		MICAL2
		ZNF141		RAPGEF6		STK4
		RASL11B		VPS13B		ARMT1
		MB21D1		LPCAT3		ZMAT3
		ZNF696		DMTF1		SSR4P1
		PLEKHG1		METRN		SGK1
		POU3F2		DAB2IP		ZNF461
		ACAT2		APBB1		MIPEPP3
		PDP2		UBLCP1		LRRCC1
		BTG2		RETREG3		ERVK13-1
		GRPEL2		MTMR14		CAMLG
		FBXO45		GRB7		LZTFL1
		ITPRIPL2		BCL10		UBR1
		NUAK2		SNTA1		C6orf203
		MBP		RELL1		DPYSL5
		TIGAR		NR1D2		SESN2
		MED12L		ATP6V1C1		ZNF585A
		ZNF2		POLR3F		NCOA3
		ZNF641		CDC14A		CDH24
		IL17RD		LAMTOR2		ANKRD34A
		SH3TC2		MCL1		HLA-DRA
[truncated: 7,813 more rows]

## Sheet: Figure 5d
	-LOG10 FDR q-value
PI3K-AKT-TOR	6
MTORC1	8
IL2-STA5	7
TNFa via NfkB	11
Hypoxia	11
EMT	11
TGFb	11

## Sheet: Figure 5f
TGFβ target genes relative expression in HCC1569 cells
Target	Sample	Cq			Target	Sample	Ctrl	Expression	Expression SEM			Target	Sample	Normalized Expression	DMSO average	Expression Norm to DMSO	Average Expression norm to DMSO
Cyclophilin	DMSO	17.26			TGFβ1	DMSO	*	1	0.06328			TGFB1	100nM Quisinostat	0.01759		0.557705	0.564785
Cyclophilin	DMSO	17.41				100nM Quisinostat		0.564785	0.03809			TGFB1	100nM Quisinostat	0.01609		0.510146
Cyclophilin	DMSO	17.23			PLAU	DMSO	*	1	0.08391			TGFB1	100nM Quisinostat	0.01976		0.626506
Cyclophilin	100nM Quisinostat	18				100nM Quisinostat		0.621212	0.12576			TGFB1	DMSO	0.03087	0.03154	0.978757	1
Cyclophilin	100nM Quisinostat	18.1			Smad3	DMSO	*	1	0.04041			TGFB1	DMSO	0.02916		0.92454
Cyclophilin	100nM Quisinostat	18.16				100nM Quisinostat		0.469015	0.03238			TGFB1	DMSO	0.03459		1.0967
TGFβ1	DMSO	22.32			TPM1	DMSO	*	1	0.05126			TPM1	100nM Quisinostat	0.00743		0.538992	0.479749
TGFβ1	DMSO	22.4				100nM Quisinostat		0.479749	0.03274			TPM1	100nM Quisinostat	0.0063		0.457018
TGFβ1	DMSO	22.16			Col4A2	DMSO	*	1	0.07156			TPM1	100nM Quisinostat	0.00611		0.443235
TGFβ1	100nM Quisinostat	23.91				100nM Quisinostat		0.710151	0.03801			TPM1	DMSO	0.01406	0.013785	1.01995	1
TGFβ1	100nM Quisinostat	24.04			PDE4B	DMSO	*	1	0.09821			TPM1	DMSO	0.01351		0.980051
TGFβ1	100nM Quisinostat	23.74				100nM Quisinostat		0.157838	0.02437
TPM1	DMSO	23.46
TPM1	DMSO	23.51										Target	Sample	Normalized Expression	DMSO average	Expression Norm to DMSO	Average Expression norm to DMSO
TPM1	100nM Quisinostat	25.16										Col4A2	100nM JNJ-1	0.00581		0.776046	0.710151
TPM1	100nM Quisinostat	25.39										Col4A2	100nM JNJ-2	0.00495		0.661175
TPM1	100nM Quisinostat	25.44										Col4A2	100nM JNJ-3	0.00519		0.693232
												Col4A2	DMSO-1	0.00741	0.00748667	0.98976	1
												Col4A2	DMSO-2	0.00736		0.983081
Target	Sample	Cq										Col4A2	DMSO-3	0.00769		1.02716
Cyclophilin	DMSO	17.83										PLAU	100nM JNJ-1	9e-05		0.409091	0.621212
Cyclophilin	DMSO	18.15										PLAU	100nM JNJ-2	0.00019		0.863636
Cyclophilin	DMSO	18.1										PLAU	100nM JNJ-3	0.00013		0.590909
Cyclophilin	100nM Quisinostat	18.65										PLAU	DMSO-1	0.0002	0.00022	0.909091	1
Cyclophilin	100nM Quisinostat	18.69										PLAU	DMSO-2	0.00022		1
Cyclophilin	100nM Quisinostat	18.77										PLAU	DMSO-3	0.00024		1.09091
Col4A2	DMSO	25.11
Col4A2	DMSO	25.12
Col4A2	DMSO	25.05										Target	Sample	Normalized Expression	DMSO average	Expression Norm to DMSO	Average Expression norm to DMSO
Col4A2	100nM Quisinostat	26.13										Smad3	100nM JNJ-1	0.01057		0.448642	0.469015
Col4A2	100nM Quisinostat	26.36										Smad3	100nM JNJ-2	0.0107		0.45416
Col4A2	100nM Quisinostat	26.29										Smad3	100nM JNJ-3	0.01188		0.504244
PLAU	DMSO	30.3										Smad3	DMSO-1	0.02338	0.02356	0.99236	1
PLAU	DMSO	30.21										Smad3	DMSO-2	0.02375		1.00806
PLAU	DMSO	30.07										Smad3	DMSO-3	0.02355		0.999576
PLAU	100nM Quisinostat	32.09
PLAU	100nM Quisinostat	31.06
PLAU	100nM Quisinostat	31.66										Target	Sample	Normalized Expression	DMSO average	Expression Norm to DMSO	Average Expression norm to DMSO
												PDE4B	100nM JNJ-1	0.00045		0.145946	0.157838
												PDE4B	100nM JNJ-2	0.00058		0.188108
Target	Sample	Cq										PDE4B	100nM JNJ-3	0.00043		0.139459
Cyclophilin	DMSO	17.71										PDE4B	DMSO-1	0.00294	0.00308333	0.953514	1
Cyclophilin	DMSO	17.91										PDE4B	DMSO-2	0.00276		0.895135
Cyclophilin	DMSO	17.79										PDE4B	DMSO-3	0.00355		1.15135
Cyclophilin	100nM Quisinostat	18.32
Cyclophilin	100nM Quisinostat	18.6
Cyclophilin	100nM Quisinostat	18.52
Smad3	DMSO	23.22
Smad3	DMSO	23.2
Smad3	DMSO	23.21
Smad3	100nM Quisinostat	25.04
Smad3	100nM Quisinostat	25.02
Smad3	100nM Quisinostat	24.87
Target	Sample	Cq
Cyclophilin	DMSO	17.23
Cyclophilin	DMSO	17.53
Cyclophilin	DMSO	17.47
Cyclophilin	100nM Quisinostat	17.95
Cyclophilin	100nM Quisinostat	18.04
Cyclophilin	100nM Quisinostat	18.26
PDE4B	DMSO	25.82
PDE4B	DMSO	25.91
PDE4B	DMSO	25.55
PDE4B	100nM Quisinostat	29.21
PDE4B	100nM Quisinostat	28.84
PDE4B	100nM Quisinostat	29.26
For a few samples one of the replicates was a significant outlier and was excluded from the analysis

## Sheet: Figure 5g
TGFβ target genes relative expression in self renewing or whole tumor cells
Target	Sample	Cq					Target	Sample	Ctrl	Expression	Expression SEM		Target	Sample	Normalized Expression	DMSO average	Expression Norm to DMSO	Average Expression norm to DMSO
Cyclophilin	Whole tumor	21.57					COL4A2	Self renewing	*	1	0.11668		COL4A2	Self renewing	0.12227	0.108777	1.12405	1
Cyclophilin	Whole tumor	21.77						Whole tumor		0.588882	0.03813		COL4A2	Self renewing	0.10131		0.931358
Cyclophilin	Whole tumor	21.49					ID3	Self renewing	*	1	0.12249		COL4A2	Self renewing	0.10275		0.944596
Cyclophilin	Self renewing	22.47						Whole tumor		0.698136	0.05015		COL4A2	Whole tumor	0.06416		0.589832	0.588882
Cyclophilin	Self renewing	22.72					PDE4B	Self renewing	*	1	0.10275		COL4A2	Whole tumor	0.06098		0.560598
Cyclophilin	Self renewing	22.97						Whole tumor		0.678833	0.04005		COL4A2	Whole tumor	0.06703		0.616217
PDE4B	Whole tumor	27.16					PLAU	Self renewing	*	1	0.09642		ID3	Self renewing	0.18541	0.183885	1.00829	1
PDE4B	Whole tumor	27.12						Whole tumor		0.106177	0.01102		ID3	Self renewing	0.18236		0.991707
PDE4B	Whole tumor	27.15					Smad3	Self renewing	*	1	0.10222		ID3	Whole tumor	0.12542		0.682057	0.698136
PDE4B	Self renewing	27.74						Whole tumor		0.0557421	0.0026		ID3	Whole tumor	0.12075		0.65666
PDE4B	Self renewing	27.71					TPM1	Self renewing	*	1	0.11016		ID3	Whole tumor	0.13896		0.75569
PDE4B	Self renewing	27.62						Whole tumor		0.703238	0.0518		PDE4B	Self renewing	0.03073	0.0318733	0.964129	1
COL4A2	Whole tumor	25.57					TPM4	Self renewing	*	1	0.0623		PDE4B	Self renewing	0.03151		0.988601
COL4A2	Whole tumor	25.65						Whole tumor		0.0378275	0.004		PDE4B	Self renewing	0.03338		1.04727
COL4A2	Whole tumor	25.51											PDE4B	Whole tumor	0.02139		0.671094	0.678833
COL4A2	Self renewing	25.75											PDE4B	Whole tumor	0.02196		0.688977
COL4A2	Self renewing	26.02											PDE4B	Whole tumor	0.02156		0.676428
COL4A2	Self renewing	26											TPM1	Self renewing	1.35958	1.25204	1.08589	1
ID3	Whole tumor	24.61											TPM1	Self renewing	1.23921		0.98975
ID3	Whole tumor	24.66											TPM1	Self renewing	1.15734		0.924361
ID3	Whole tumor	24.46											TPM1	Whole tumor	0.89515		0.714951	0.703238
ID3	Self renewing	25.15											TPM1	Whole tumor	0.86582		0.691526
ID3	Self renewing	25.17
TPM1	Whole tumor	21.77
TPM1	Whole tumor	21.82											Target	Sample	Normalized Expression	DMSO average	Expression Norm to DMSO	Average Expression norm to DMSO
TPM1	Self renewing	22.27											PLAU	Self renewing	0.27826	0.27542	1.01031	1
TPM1	Self renewing	22.41											PLAU	Self renewing	0.22837		0.82917
TPM1	Self renewing	22.51											PLAU	Self renewing	0.31963		1.16052
													PLAU	Whole tumor	0.03023		0.10976	0.106177
Target	Sample	Cq											PLAU	Whole tumor	0.02822		0.102462
Cyclophilin	Whole tumor	21.2											PLAU	Whole tumor	0.02928		0.10631
Cyclophilin	Whole tumor	21.02											Smad3	Self renewing	0.54493	0.635307	0.857743	1
Cyclophilin	Whole tumor	20.68											Smad3	Self renewing	0.64254		1.01139
Cyclophilin	Self renewing	22.06											Smad3	Self renewing	0.71845		1.13087
Cyclophilin	Self renewing	22.25											Smad3	Whole tumor	0.03553		0.0559257	0.0557421
Cyclophilin	Self renewing	22.06											Smad3	Whole tumor	0.03495		0.0550128
Smad3	Self renewing	23.24											Smad3	Whole tumor	0.03576		0.0562878
Smad3	Self renewing	23.09											TPM4	Self renewing	1.38641	1.51318	0.916221	1
Smad3	Self renewing	22.92											TPM4	Self renewing	1.51174		0.999046
Smad3	Whole tumor	24.4											TPM4	Self renewing	1.6414		1.08473
Smad3	Whole tumor	24.43											TPM4	Whole tumor	0.05747		0.0379795	0.0378275
Smad3	Whole tumor	24.44											TPM4	Whole tumor	0.05795		0.0382967
PLAU	Self renewing	23.97											TPM4	Whole tumor	0.0563		0.0372063
PLAU	Self renewing	24.25
PLAU	Self renewing	23.77
PLAU	Whole tumor	26.01
PLAU	Whole tumor	26.11
PLAU	Whole tumor	26.06
TPM4	Self renewing	21.65
TPM4	Self renewing	21.53
TPM4	Self renewing	21.41
TPM4	Whole tumor	25.09
TPM4	Whole tumor	25.07
TPM4	Whole tumor	25.12

## Sheet: Figure 5h
In vitro self-renewal assay
Sample	Treatment	No. Spheres	% of populated wells	TOTAL wells	two-way contingency table analysis and two-tailed Fisher’s exact test
HCC1569	DMSO	42	43.75	96
	10uM TGFβi	2	2.08333	96	<0.0001
	30uM TGFβi	1	1.04167	96	<0.0001
LXFL 1674 (Lung PDX)	DMSO	32	33.3333	96
	10uM TGFβi	25	26.0417	96	0.4527
	30uM TGFβi	5	5.20833	96	<0.0001
MAXF MX1 (Mammary PDX)	DMSO	20	20.8333	96
	10uM TGFβi	14	14.5833	96	0.3591
	30uM TGFβi	1	1.04167	96	<0.0001
PAXF 1997 (Pancreatic PDX)	DMSO	26	27.0833	96
	10uM TGFβi	14	14.5833	96	0.1165
	30uM TGFβi	9	9.375	96	0.0095
