# Supplementary material for: Selective inhibition of cancer cell self-renewal through a Quisinostat-histone H1.0 axis
Source: Nat Commun. 2020 Apr 14;11:1792. doi: 10.1038/s41467-020-15615-z (PMC7156485; doi:10.1038/s41467-020-15615-z)
Supplement: Supplementary file 7 — Source Data File [file 41467_2020_15615_MOESM7_ESM.zip › Figure 6.xlsx]

## Sheet: Figure 6b
NCSLC (PC9) cell growth (% of confluence)
Elapsed (days)	DMSO (1)	DMSO (2)	DMSO (3)	DMSO (4)	DMSO (5)	EGFRi--> DMSO (1)	EGFRi--> DMSO (2)	EGFRi--> DMSO (3)	EGFRi--> DMSO (4)	EGFRi--> DMSO (5)	EGFRi (1)	EGFRi (2)	EGFRi (3)	EGFRi (4)	EGFRi (5)	EGFRi--> Quisinostat (1)	EGFRi--> Quisinostat (2)	EGFRi--> Quisinostat (3)	EGFRi--> Quisinostat (4)	EGFRi--> Quisinostat (5)	one-tailed Student’s t-test DMSO vs EGFRi-->Quisinostat	one-tailed Student’s t-test EGFRi vs EGFRi-->Quisinostat
0	62.9651	62.578	60.5101	60.3962	60.8928	60.5267	60.817	60.3869	59.2773	57.3081	59.023	70.0497	71.4987	73.0813	72.5652	58.1835	73.3698	77.7042	79.9641	79.7852
1	97.3874	98.3058	96.1546	95.3838	96.0858	82.145	81.3796	84.0575	81.1249	80.8776	83.6979	92.8165	94.4631	95.2708	94.6806	83.5024	95.2933	97.7221	97.736	97.8421
2	99.9718	99.9678	99.9559	99.9635	99.9138	83.4125	83.0011	85.1633	81.7949	82.1221	84.8409	93.4732	94.8488	95.4762	94.6997	85.1198	96.0075	97.3033	97.6442	97.8874
3	99.9623	99.9432	99.8954	99.7228	99.6365	46.7831	48.2123	49.9078	46.9252	47.7422	39.4266	47.6251	48.7623	50.0414	49.8946	39.5934	47.6891	47.1388	50.0687	47.0474
4	99.941	99.9711	99.9928	99.9975	99.9797	47.2411	49.4093	50.1129	47.9566	48.4572	41.7206	49.3683	49.98	51.3878	50.8737	42.2281	47.9495	48.6458	50.3743	48.5802
5	99.9319	99.9789	100	99.9998	99.9814	46.9933	48.2654	48.4979	46.7018	47.102	40.5523	47.7822	47.9109	49.2794	48.9403	41.2098	46.5539	47.0408	48.0183	46.8622
6	99.9949	99.9939	99.979	99.8424	99.8287	15.5094	18.4435	19.2563	16.8529	22.6863	15.4277	21.389	19.9856	23.3205	19.8446	15.9202	16.6995	17.3581	18.6085	18.1569
7	100	99.9935	99.999	99.9989	99.9988	18.0369	19.8701	20.4805	18.9012	24.1392	16.7359	22.9933	21.86	24.7077	21.9355	18.4386	19.159	20.1366	21.5478	19.891
8	99.974	99.9933	99.9889	99.9703	99.9885	19.896	21.7053	23.0205	20.1256	26.0686	17.7918	24.5262	24.2778	27.1235	23.5126	19.2789	21.7495	22.7648	24.2102	22.7364
9	99.8968	99.9377	99.9047	99.8692	99.9066	19.5257	21.4798	21.9121	19.4223	25.5532	17.5638	24.9036	23.6636	26.7808	23.5092	19.6702	21.8126	22.0593	23.4962	22.5317
10	99.3399	99.2533	99.3625	98.6946	99.1682	7.21077	9.29391	13.201	10.1693	12.5774	7.99841	11.775	9.83241	12.3517	10.7416	7.97222	8.18187	10.2213	10.5342	10.6266
11	99.8706	99.8674	99.6433	99.7807	99.9111	7.11221	9.35692	12.7174	10.2273	11.3635	7.34189	12.4322	9.83462	13.0656	9.90344	7.58101	8.62834	9.82792	10.2603	10.3112
12	99.954	99.8827	99.8741	99.9356	99.8947	7.20271	9.36674	13.1413	10.3792	11.8112	7.61597	13.3486	10.524	13.7107	10.9146	8.14771	9.06186	10.836	11.8345	10.9854
13	99.6978	99.4238	99.4109	99.6055	99.2532	4.18351	5.88145	8.52101	6.9723	8.99273	4.7837	9.25243	7.37472	9.7839	7.88731	5.57009	5.61332	6.78358	7.59649	7.33572
14	99.9809	99.9368	99.9677	99.9659	99.9282	5.15591	6.98327	9.43485	7.99811	9.22342	6.02934	10.4106	9.12327	10.8285	8.67379	6.81577	6.72827	7.94874	9.04604	8.55907
15	99.7263	99.6359	99.6229	99.6626	99.3864	5.50668	5.72397	9.63386	7.70495	8.10354	4.19289	7.4044	5.35868	7.94789	6.59573	5.05687	4.88493	5.54154	8.36867	6.41602
16	99.9859	99.9735	99.985	99.9732	99.9112	6.16774	6.06141	9.49476	8.05685	8.50774	4.67181	7.37648	5.44983	9.57511	6.51636	5.17837	4.69994	6.06344	8.7899	5.88303
17	99.3933	99.1545	99.3148	99.2733	99.1969	4.855	5.24574	7.63911	6.89575	6.83166	2.92384	6.36506	4.92685	7.4984	5.13326	3.74711	4.21065	4.27686	5.75351	4.76846
18	99.8986	99.8097	99.787	99.7743	99.8013	6.05382	5.25075	8.65605	7.86339	6.97721	3.59065	6.98332	4.96409	7.82707	5.38819	4.45119	3.94307	4.91232	6.3875	5.42022
19	99.9795	99.9743	99.9182	99.9385	99.9117	6.4657	5.59334	8.64395	8.08525	7.11742	3.63321	6.83144	5.46586	8.98713	5.55527	4.62744	4.64064	5.29807	7.04881	5.84696
20	99.8417	99.9112	99.8706	99.8407	99.7725	6.13981	5.72088	9.09056	9.34088	7.15002	3.42875	6.99388	5.42345	9.11685	5.69983	5.30343	4.75598	5.84056	7.94639	5.81954
21	98.5218	98.5132	97.9372	97.8763	97.8007	5.49822	5.37746	8.47822	7.72469	6.68732	3.35519	6.67896	4.79692	7.69569	5.45597	3.4962	2.6017	3.94155	4.43455	4.39124
22	99.832	99.7175	99.4369	99.4475	99.684	6.93241	5.91046	9.28701	9.31681	7.35071	3.62106	6.87947	5.29279	9.20331	5.55032	4.3989	3.39797	4.3841	6.75251	5.19126
23	99.9052	99.8052	99.7026	99.7353	99.769	7.41955	5.97531	9.60128	12.8289	7.5214	3.49638	7.14328	5.40805	10.1481	5.65711	4.70092	3.74376	5.00843	6.9633	5.15215
24	99.472	98.9945	98.837	98.328	98.809	6.31915	5.93748	10.1001	15.4037	6.70561	2.89803	5.32979	4.26962	9.65861	4.70589	2.92001	1.97666	2.57223	3.84372	2.99608
25	99.9253	99.8178	99.7588	99.432	99.8787	8.46716	6.50202	12.8235	21.0518	7.36208	2.25216	5.55103	4.48089	9.41281	4.91029	3.12929	1.58427	2.94601	4.37677	3.13187
26	99.9287	99.8643	99.7835	99.6856	99.8396	13.2577	8.73481	16.8708	33.6944	9.31497	2.04936	5.38431	4.51513	11.1652	5.25818	3.26043	2.02339	3.00538	4.64222	3.4578
27	99.8089	99.5995	99.4048	99.4562	99.5094	24.3931	15.136	26.4139	51.8311	15.7148	2.89013	6.20976	5.64992	13.8679	5.69443	3.88717	3.39183	4.1735	6.15136	4.46864
28	99.2846	99.6649	98.7275	97.7944	97.5804	34.9147	22.236	36.5289	66.154	18.6895	3.35263	6.14392	6.02191	14.333	4.96669	2.84734	2.1544	2.59101	3.69589	4.14975
29	99.7824	99.9381	99.774	99.2677	99.6256	51.8584	35.7584	52.641	82.4425	27.8831	3.08533	6.19368	6.94371	14.9221	5.73395	3.01826	2.4749	3.34311	4.35595	3.48984
30	99.9617	99.9779	99.8841	99.766	99.8865	70.9179	57.4768	76.5151	94.4778	42.7903	2.94296	5.91034	6.78619	15.8518	6.3442	3.2579	2.40054	3.21654	4.46727	4.46492
31	99.3709	99.3553	99.1195	99.0023	99.0359	83.3262	76.7008	90.9226	98.0709	59.2533	2.96299	6.12684	6.40873	17.9047	7.13954	3.05779	2.20648	2.71121	4.85219	3.32718
32	99.8151	99.8152	99.6401	99.5848	99.7339	94.1504	93.3983	97.4241	99.836	76.7917	3.3298	5.94183	7.73075	20.9606	7.66829	3.76341	2.71935	3.46481	6.1478	4.26287
33	99.9137	99.8934	99.7535	99.7349	99.8149	98.6152	99.0986	99.711	99.8571	91.8338	2.45579	4.96191	5.83363	21.4812	7.44657	2.93601	2.06787	3.09665	4.85335	3.45221
34	99.2945	99.59	99.0597	99.2531	99.0857	98.0293	98.9455	99.0148	99.3227	97.472	3.03491	5.84873	7.43428	24.4447	10.2528	3.54043	2.1463	1.91398	3.3928	2.47803
35	99.733	99.8493	99.6963	99.5535	99.5692	99.8603	99.9763	99.9874	99.9577	99.7259	3.12133	6.7666	7.37138	26.3664	12.841	3.61115	2.10766	2.2179	3.316	2.84026
36	99.814	99.915	99.9149	99.7866	99.7707	99.9891	99.9717	99.9695	99.9851	99.9245	3.09137	7.27817	9.17975	28.9982	13.9266	4.62033	2.83309	2.88076	4.38456	3.47108
37	99.8584	99.8085	99.8649	99.7526	99.6777	99.9873	99.9769	99.9811	99.9956	99.9737	2.96548	7.0262	8.98998	30.722	16.2758	4.13936	3.10044	3.08754	4.63578	2.63869
38	99.4697	99.5446	99.5274	98.8847	99.2264	99.5717	99.9048	99.9626	99.9112	99.9097	3.89149	8.33873	8.72043	32.3382	19.9083	4.93329	2.32777	2.57098	3.99488	3.04634
39	99.8296	99.9112	99.8448	99.5169	99.7786	99.9308	99.9168	99.9956	99.9151	99.8448	3.34304	8.83573	10.6425	37.5861	24.9315	5.27198	2.72146	2.89344	4.44283	2.3725
40	99.9254	99.9041	99.8332	99.6157	99.7058	99.9442	99.9262	99.9732	99.9714	99.9484	3.7487	9.35018	10.2247	40.3477	28.4126	4.87966	2.58069	2.97755	4.42488	2.72314	2.02922e-16	0.0312942
BRCA (BT474) cell growth (% of confluence)
Elapsed (days)	DMSO (1)	DMSO (2)	DMSO (3)	DMSO (4)	DMSO (5)	aHer2--> DMSO (1)	aHer2--> DMSO (2)	aHer2--> DMSO (3)	aHer2--> DMSO (4)	aHer2--> DMSO (5)	aHer2 (1)	aHer2 (2)	aHer2 (3)	aHer2 (4)	aHer2 (5)	aHer2--> Quisinostat (1)	aHer2--> Quisinostat (2)	aHer2--> Quisinostat (3)	aHer2--> Quisinostat (4)	aHer2--> Quisinostat (5)	one-tailed Student’s t-test DMSO vs αHer2--> Quisinostat	one-tailed Student’s t-test αHer2 vs αHer2--> Quisinostat
0	42.3545	40.332	41.7959	40.1841	41.4027	33.3242	34.4598	32.8249	32.9584	33.016	34.0166	33.2374	34.5127	36.8186	33.2046	35.5842	35.1339	33.1876	35.6639	37.3858
1	35.6481	34.4654	34.5949	35.2983	34.7351	23.1387	25.0776	22.8388	23.0689	22.7618	23.5377	23.6757	25.5326	27.6465	25.1874	25.6043	25.5773	23.9022	25.245	24.5925
2	36.6858	33.6403	33.4162	33.2555	34.3083	18.9475	19.9886	20.4251	18.8674	17.462	18.965	19.8077	19.1675	21.0442	19.8109	19.815	20.6908	18.4111	20.4413	22.889
3	37.3295	36.4695	33.9445	34.9559	37.245	17.3513	19.7717	18.3302	17.6126	17.4428	18.4599	17.2166	18.7535	20.2486	17.5863	20.1727	19.799	18.7399	18.5913	21.2209
4	45.1274	41.9655	44.0732	38.9598	43.2857	18.2938	21.4328	20.7245	19.809	18.8245	21.3601	20.8424	20.8179	22.5839	20.3139	22.9847	21.8486	21.2033	22.3363	23.315
5	66.7756	65.756	61.5586	63.4189	62.3162	27.0097	28.7644	26.0727	26.6656	26.7262	28.4766	27.8263	29.5909	30.3294	28.6393	32.6048	31.7089	30.093	30.885	31.3804
8	80.6348	78.4705	73.3199	75.0666	74.3727	31.3546	34.7685	33.7359	32.9932	31.5903	36.4367	33.9852	35.947	39.3104	35.0381	40.5838	37.0942	35.1353	37.0448	37.6488
11	85.9104	83.785	77.0998	78.6137	81.0027	31.3725	33.4816	32.8263	33.5104	32.9797	34.5211	32.9211	35.148	37.5633	34.7321	37.1305	35.3283	32.1041	34.5076	37.3809
12	85.7875	84.929	80.1134	82.7069	80.6513	37.5248	40.2984	39.4733	38.4734	38.13	41.2449	39.7644	40.8106	43.283	42.4963	43.304	43.7168	41.0525	42.3025	43.8903
14	88.948	88.1332	84.6238	83.6327	86.0908	32.683	36.506	34.771	35.6892	34.3137	37.6494	36.3714	37.0188	38.2413	35.444	39.6425	37.1276	37.5184	37.0836	39.7026
18	88.8353	88.1911	86.9453	86.4268	86.359	25.5428	27.3199	27.7992	27.4329	26.7858	38.4557	35.6472	36.7368	38.1084	36.1551	30.9031	30.2009	30.653	32.0272	32.6812
19	92.9693	90.7332	90.5287	89.0522	88.7238	30.3347	33.7214	33.611	32.2854	31.0867	44.4164	41.3573	43.0206	43.4671	41.3063	36.8733	35.4091	35.5099	37.5682	38.5093
21	93.457	90.5931	91.3665	91.3268	90.1273	32.8384	35.3189	35.9887	34.4984	33.3028	41.4616	39.5128	40.9656	41.3103	39.3463	30.4753	31.077	31.5735	32.9183	32.7663
26	94.7515	92.2174	94.7164	94.6151	93.7762	59.2247	64.2262	61.9217	68.1784	60.0689	46.5324	44.1201	45.4362	47.4512	45.6022	34.7537	36.1214	37.0809	38.9101	37.5342
27	90.3077	90.1169	90.0619	92.1349	90.9989	63.9774	69.1843	65.247	73.9283	64.5349	41.2946	38.9318	41.4733	41.3573	39.9667	26.581	27.5776	29.3797	31.4626	29.6922
28	90.1122	90.5469	89.6207	92.957	91.3673	71.0131	76.8033	71.8741	82.8679	71.2229	44.0906	42.3	44.1287	44.8367	43.6213	29.2075	31.1263	32.1351	33.3708	32.1886
32	88.5032	89.7182	90.0238	93.0968	90.187	86.4392	89.5983	87.5104	96.2825	88.5653	50.0392	44.6716	47.1884	49.9583	48.7076	22.6731	20.6697	23.1044	30.1236	27.5052
33	93.325	94.1934	94.2054	96.8462	94.8607	89.936	93.3688	90.3424	98.5937	90.6586	58.2867	54.5534	56.951	58.9117	57.3888	28.3247	27.7246	28.5681	36.8149	33.4014
35	90.1711	92.691	91.2709	94.3127	91.0648	92.5559	93.8398	92.7468	98.0809	92.3533	60.4402	52.4635	56.6654	57.3606	56.2898	21.8488	19.3736	21.3527	30.8183	27.6217	8.63421e-10	5.88739e-07

## Sheet: Figure 6c
NCSLC (PC9) cell growth (% of confluence) + H1.0 KD
Elapsed (days)	EGFRi--> DMSO (1)	EGFRi--> DMSO (2)	EGFRi--> DMSO (3)	EGFRi--> DMSO (4)	EGFRi--> DMSO (5)	EGFRi--> Quisinostat + H1.0 KD (1)	EGFRi--> Quisinostat + H1.0 KD (2)	EGFRi--> Quisinostat + H1.0 KD (3)	EGFRi--> Quisinostat + H1.0 KD (4)	EGFRi--> Quisinostat + H1.0 KD (5)	EGFRi--> Quisinostat (1)	EGFRi--> Quisinostat (2)	EGFRi--> Quisinostat (3)	EGFRi--> Quisinostat (4)	EGFRi--> Quisinostat (5)	one-tailed Student’s t-test
0	65.0248	62.8683	57.1306	58.6218	54.064	82.8667	87.1126	87.0053	85.3824	77.8696	60.8183	62.8218	60.264	60.2942	58.942
1	90.2663	84.7586	82.8504	85.2966	75.1849	92.0836	96.8678	95.7583	95.4205	90.8754	86.9153	88.9375	87.4892	87.0599	85.6672
2	61.1831	61.7762	62.4844	64.0617	56.9062	69.4672	65.6874	75.3314	74.5969	65.3188	60.183	64.2587	54.9288	56.9334	56.3577
3	65.4871	63.2521	62.7026	66.1964	59.4576	65.2552	60.6214	67.2525	67.9708	62.4466	62.7249	65.3472	58.7815	61.0445	58.0454
4	58.3119	58.506	59.4006	59.4586	53.5251	60.3874	57.495	63.7321	62.6184	57.76	54.572	59.0961	51.5992	54.3444	53.8653
5	43.0116	34.757	35.0695	41.934	34.6992	27.7665	35.7693	41.276	40.9001	37.7358	30.9081	29.9373	27.8788	29.5062	26.1113
6	40.666	33.173	33.8738	39.313	30.4179	25.5945	30.209	34.6578	34.5592	32.6558	27.3962	27.5698	25.3429	26.32	25.5082
7	36.1426	30.3008	31.2899	36.5222	30.1728	23.8442	29.0592	31.6062	34.227	31.1462	26.3477	26.2396	23.7654	24.8362	24.2496
8	21.415	20.6135	20.8027	22.1637	19.3155	15.4235	18.3701	20.0669	19.7507	19.9929	15.9887	16.9343	15.7717	17.3822	15.5155
9	18.1632	17.2966	18.7126	19.3905	16.4435	14.1306	17.372	18.683	16.7938	17.6391	12.3425	14.7097	12.7243	14.2381	12.0885
10	18.327	17.6113	18.0576	18.1073	16.745	13.9212	17.0743	17.8548	16.3499	17.2724	13.5175	14.1735	12.396	13.6143	12.7939
11	16.5471	15.839	15.9818	15.3765	11.1883	11.9576	15.1846	13.951	14.6369	13.1542	12.1807	11.4703	11.5026	12.5292	11.6179
12	20.6771	20.6345	20.0148	19.2063	14.2834	14.2176	17.6334	17.203	17.0978	17.3544	14.9217	14.0633	13.6698	15.1348	14.1442
13	18.307	17.7286	17.341	18.3346	12.3036	12.7657	15.8664	14.7994	15.3333	15.2183	12.5112	12.1757	11.7476	13.166	12.1842
14	16.6649	14.8251	14.686	17.3196	11.6155	11.8943	14.634	14.5654	14.1742	14.0053	11.7518	11.5585	10.482	11.7907	12.2592
15	12.754	10.4464	11.3569	12.1068	8.49259	8.71458	9.86949	10.494	12.142	10.904	7.90462	8.62809	8.19052	8.17476	9.02922
16	12.1592	10.308	10.6298	13.185	8.91345	8.61027	10.1772	10.0678	11.0675	10.2715	7.40451	8.73438	7.77069	7.63785	8.05171
17	11.8495	9.95326	10.5564	12.4313	8.89332	8.23965	9.86418	9.56145	10.5572	9.86593	7.59768	8.03596	7.99103	7.90818	9.23957
18	7.88262	8.08853	7.1819	9.66778	6.63269	8.54701	9.99492	9.44756	12.5168	10.7093	6.43822	5.891	5.91151	6.17337	7.23816
19	10.2891	10.2158	9.6165	14.28	8.3282	9.95207	12.4069	13.0696	15.9293	13.5415	8.67952	7.98369	7.73789	8.09059	9.09493
20	8.43599	7.37066	6.77479	12.0963	6.21551	6.2251	7.53043	8.04048	9.21823	8.20302	5.32031	5.01389	4.72892	5.27877	6.5828
21	9.39025	8.86643	7.60205	14.2383	5.9743	8.22342	9.24961	10.0351	10.3438	9.32475	5.93546	4.57129	4.91073	5.13268	5.00847
22	7.76522	7.44518	6.54533	12.8594	5.16641	5.7077	6.16107	6.65521	6.42455	6.31175	3.89743	3.0567	2.32853	3.34809	4.06728
23	9.07434	7.92322	7.88149	13.8053	5.68987	4.80274	6.65278	6.18858	6.44151	5.95447	3.89183	2.78527	2.26182	3.35988	4.18946
24	10.5641	8.96064	8.91867	15.6348	6.48632	5.18086	5.77305	6.57353	5.99648	5.90834	3.81048	3.61951	2.17563	3.37271	3.67884
25	11.4965	10.4601	9.06263	15.4388	6.94213	3.15884	3.80091	4.02187	4.37826	3.94121	2.30531	2.0626	2.17037	2.67247	2.95251
26	20.3795	17.4332	16.4531	33.2848	13.2377	6.52592	6.8917	7.09395	7.40738	6.91503	4.54362	4.07127	4.27876	4.02018	3.98607
27	21.7388	18.4273	17.2973	42.4707	15.4037	3.1953	3.73936	3.87645	4.56314	3.92634	2.29892	2.24671	1.81469	2.82525	2.80429
28	33.9333	28.0935	25.7464	63.5093	24.7557	5.17311	5.31085	6.18496	7.71179	7.04865	3.2721	2.91927	2.88653	3.54259	3.79421
29	40.8406	37.8254	30.3941	76.8886	31.5599	6.12378	5.34738	6.22361	10.4253	7.10982	1.96872	2.0652	2.37493	2.49642	1.65893
30	59.9646	54.7428	48.3079	93.1826	50.8376	10.9674	10.1356	11.1066	19.3905	13.0564	2.97277	2.70251	2.11686	3.16956	2.55573
31	76.5776	65.8424	64.6408	94.7307	69.044	19.6836	16.384	20.0835	31.8655	22.6145	3.05496	2.5288	2.46931	2.96487	2.69901
32	89.1442	82.4877	80.8314	97.1513	83.2213	39.7615	33.9697	41.7296	57.5426	45.3634	3.01299	2.71262	2.37815	3.0221	2.79055
33	99.5486	96.8098	97.1958	99.7875	98.1771	73.5526	70.9759	79.1665	85.0927	77.5913	5.13027	5.12965	5.22865	5.78036	5.13963
34	98.6475	96.166	97.6481	99.4443	96.8038	85.2312	85.3271	89.2176	90.1106	87.3808	3.61396	3.33831	3.86844	4.12763	3.48523
35	99.292	98.167	98.8361	99.299	98.1608	92.0416	93.8467	94.3354	94.7622	94.3267	3.58826	2.4299	3.06221	3.56225	2.85392	7.0876e-16

## Sheet: Fifure 6d
NSCLC xenograft tumor volume (mm3)
		Left side	Right side	Left side	Right side	Left side	Right side	Left side	Right side	Left side	Right side	Left side	Right side	Left side	Right side	Left side	Right side	Left side	Right side	Left side	Right side	Left side	Right side	Left side	Right side	Left side	Right side	Left side	Right side	Left side	Right side	Left side	Right side	Left side	Right side	Left side	Right side	one-tailed Student’s t-test
Mice	TREATMENT	Day 0		Day 5		Day 7		Day 9		Day 12		Day 14		Day 16		Day 20		Day 21		Day 22		Day 23		Day 26		Day 27		Day 28		Day 29		Day 30		Day 33		Day 34
Mouse 1	Vehicle	423.36	453.87	97.556	108	32	92.5965	21.4375	37.044	13.5	37.044	7.8125	7.8125	4	4	27.436	28.88	37.044	48.668	210.938	108	275.684	210.938	343.882	361.25	542.7	508.07	567	561.834	750	595	915.92	652.454	1864.48	1241.93	1965.99	1298
Mouse 2	Vehicle	275.684	291.2	119.164	83.1875	102.69	66.3255	51.9115	48.668	39.7535	42.592	34.4605	38.4	9.8415	17.496	35.2	40.344	48.668	83.1875	143.748	97.556	171.5	131.072	219.006	269.769	509.913	575	541.017	596.758	589.824	605.052	744.188	617.463	1397.09	1016.06	1487.2	1032.26
Mouse 3	Quisinostat	318.028	445.5	171.5	108	45.5625	62.5	21.4375	62.5	10.976	51.9115	0.5	21.4375	0.5	19.652	43.56	50.784	37.044	32	78.732	87.808	108	78.732	329.476	116.964	321.048	275.562	317.52	225	343.188	194.508	375.584	249.64	428.126	418.968	451.25	344.564	0.000934091
Mouse 4	Quisinostat	255.938	445.5	119.164	102.69	78.732	0	48.668	0	32	0	29.6595	0	17.9685	0	55.296	0	66.3255	0	108	0	109.33	0	143.748	163.154	157.216	368.475	171.5	250.312	252.761	277.725	259.2	264.654	384.75	423.2	327.228	446.218

## Sheet: Figure 6f
NSCLC EGFR L858R mice		CT1	CT2	CT3	two tailed Mann-Whitney test		Scatter							two tailed Mann-Whitney test
	Tumour							Tumour	Vehicle N = 38			Tumour	Quisinostati N = 41	p <0.0001
	Mean Quisinostat N = 41	0	-94.8848	-93.9231	p <0.0001		1	V_CSAT65.1a-T1	-43.387		1	CSAT27.2i-T1	-91.4862
1	CSAT27.2i-T1	0	-87.717	-91.4862			2	V_CSAT65.1a-T2	-2.88374		2	CSAT27.2i-T2	-100
2	CSAT27.2i-T2	0	-100	-100			3	V_CSAT27.2h-T1	15.6142		3	CSAT27.2i-T3	-83.8492
3	CSAT27.2i-T3	0	-83.0806	-83.8492			4	V_CSAT27.2h-T2	-24.627		4	CSAT27.2i-T4	-100
4	CSAT27.2i-T4	0	-100	-100			5	V_CSAT27.2h-T3	49.9677		5	CSAT27.2i-T5	-100
5	CSAT27.2i-T5	0	-100	-100			6	V_CSAT27.2h-T4	-18.6192		6	CSAT27.2i-T6	-100
6	CSAT27.2i-T6	0	-100	-100			7	V_CSAT27.2h-T5	-36.8567		7	CSAT27.2i-T7	-100
7	CSAT27.2i-T7	0	-100	-100			8	V_CSAT27.2h-T6	-0.131281		8	CSAT27.2i-T8	-100
8	CSAT27.2i-T8	0	-100	-100			9	V_CSAT27.2h-T7	-32.4327		9	CSAT27.2i-T9	-100
9	CSAT27.2i-T9	0	-100	-100			10	V_CSAT27.2h-T8	12.6436		10	CSAT27.2i-T10	-100
10	CSAT27.2i-T10	0	-100	-100			11	V_CSAT27.2h-T9	-8.78042		11	CSAT27.2i-T11	-100
11	CSAT27.2i-T11	0	-100	-100			12	V_CSAT27.2h-T10	38.3178		12	CSAT29.2c-T1	-100
12	CSAT29.2c-T1	0	-100	-100			13	V_CSAT27.2h-T11	56.0782		13	CSAT29.2c-T2	-100
13	CSAT29.2c-T2	0	-100	-100			14	V_CSAT27.2h-T12	16.9363		14	CSAT29.2c-T3	-100
14	CSAT29.2c-T3	0	-100	-100			15	V_CSAT27.2h-T13	80.1098		15	CSAT29.2c-T4	-100
15	CSAT29.2c-T4	0	-100	-100			16	V_CSAT27.2h-T14	3.62056		16	CSAT29.2c-T5	-65.4226
16	CSAT29.2c-T5	0	-79.4797	-65.4226			17	V_CSAT27.2h-T15	-7.03131		17	CSAT29.2c-T6	-100
17	CSAT29.2c-T6	0	-100	-100			18	V_CSAT27.2h-T16	160.976		18	CSAT29.2c-T7	-65.324
18	CSAT29.2c-T7	0	-89.9949	-65.324			19	V_CSAT27.2h-T17	45.3304		19	CSAT29.2c-T8	-79.1475
19	CSAT29.2c-T8	0	-78.3259	-79.1475			20	V_CSAT27.2h-T18	56.1087		20	CSAT29.2c-T10	-100
20	CSAT29.2c-T10	0	-100	-100			21	V_CSAT67.2a-T1	81.0182		21	CSAT29.2c-T11	-100
21	CSAT29.2c-T11	0	-100	-100			22	V_CSAT67.2a-T2	104.567		22	CSAT29.2c-T12	-100
22	CSAT29.2c-T12	0	-100	-100			23	V_CSAT67.2a-T3	-59.9884		23	CSAT29.2c-T13	-100
23	CSAT29.2c-T13	0	-100	-100			24	V_CSAT67.2a-T4	20.8992		24	CSAT29.2c-T14	-92.6758
24	CSAT29.2c-T14	0	-87.9049	-92.6758			25	V_CSAT67.2a-T5	225.321		25	CSAT29.2c-T15	-100
25	CSAT29.2c-T15	0	-100	-100			26	V_CSAT67.2a-T6	38.8812		26	CSAT29.2c-T16	-100
26	CSAT29.2c-T16	0	-100	-100			27	V_CSAT67.2a-T7	27.4994		27	CSAT29.2c-T17	-100
27	CSAT29.2c-T17	0	-100	-100			28	V_CSAT67.2a-T8	109.612		28	CSAT29.2c-T18	-100
28	CSAT29.2c-T18	0	-100	-100			29	V_CSAT67.2a-T9	236.456		29	CSAT67.1e-T1	-100
29	CSAT67.1e-T1	0	-100	-100			30	V_CSAT67.2a-T10	434.367		30	CSAT67.1e-T2	-60.7743
30	CSAT67.1e-T2	0	-81.144	-60.7743			31	V_CSAT68.1e-T1	13.5328		31	CSAT67.1e-T3	-100
31	CSAT67.1e-T3	0	-100	-100			32	V_CSAT68.1e-T2	-1.32677		32	CSAT67.1e-T4	-100
32	CSAT67.1e-T4	0	-100	-100			33	V_CSAT68.1e-T3	-27.7574		33	CSAT67.1e-T5	-100
33	CSAT67.1e-T5	0	-100	-100			34	V_CSAT68.1e-T4	35.6241		34	CSAT67.1e-T6	-100
34	CSAT67.1e-T6	0	-100	-100			35	V_CSAT68.1e-T5	18.8832		35	CSAT67.1e-T7	-100
35	CSAT67.1e-T7	0	-100	-100			36	V_CSAT68.1e-T6	44.7602		36	CSAT67.1e-T8	-100
36	CSAT67.1e-T8	0	-100	-100			37	V_CSAT68.1e-T7	-100		37	CSAT67.1e-T9	-100
37	CSAT67.1e-T9	0	-100	-100			38	V_CSAT68.1e-T8	-0.360254		38	CSAT67.1e-T10	-100
38	CSAT67.1e-T10	0	-100	-100							39	CSAT67.1e-T11	-74.5485
39	CSAT67.1e-T11	0	-79.2765	-74.5485							40	CSAT67.1e-T12	-57.968
40	CSAT67.1e-T12	0	-52.435	-57.968							41	CSAT67.1e-T13	-79.6491
41	CSAT67.1e-T13	0	-70.9173	-79.6491
	Mean Vehicle N = 38	0	-85.9635	41.1301
1	V_CSAT65.1a-T1	0	-76.8169	-43.387
2	V_CSAT65.1a-T2	0	-73.1667	-2.88374
3	V_CSAT27.2h-T1	0	-100	15.6142
4	V_CSAT27.2h-T2	0	-100	-24.627
5	V_CSAT27.2h-T3	0	-71.3736	49.9677
6	V_CSAT27.2h-T4	0	-100	-18.6192
7	V_CSAT27.2h-T5	0	-100	-36.8567
8	V_CSAT27.2h-T6	0	-83.514	-0.131281
9	V_CSAT27.2h-T7	0	-100	-32.4327
10	V_CSAT27.2h-T8	0	-100	12.6436
11	V_CSAT27.2h-T9	0	-100	-8.78042
12	V_CSAT27.2h-T10	0	-100	38.3178
13	V_CSAT27.2h-T11	0	-100	56.0782
14	V_CSAT27.2h-T12	0	-78.2355	16.9363
15	V_CSAT27.2h-T13	0	-78.1108	80.1098
16	V_CSAT27.2h-T14	0	-100	3.62056
17	V_CSAT27.2h-T15	0	-100	-7.03131
18	V_CSAT27.2h-T16	0	-90.8736	160.976
19	V_CSAT27.2h-T17	0	-100	45.3304
20	V_CSAT27.2h-T18	0	-100	56.1087
21	V_CSAT67.2a-T1	0	-47.4234	81.0182
22	V_CSAT67.2a-T2	0	-70.9589	104.567
23	V_CSAT67.2a-T3	0	-100	-59.9884
24	V_CSAT67.2a-T4	0	-77.3939	20.8992
25	V_CSAT67.2a-T5	0	-64.5021	225.321
26	V_CSAT67.2a-T6	0	-100	38.8812
27	V_CSAT67.2a-T7	0	-83.0483	27.4994
28	V_CSAT67.2a-T8	0	-100	109.612
29	V_CSAT67.2a-T9	0	-100	236.456
30	V_CSAT67.2a-T10	0	-31.3072	434.367
31	V_CSAT68.1e-T1	0	-70.7016	13.5328
32	V_CSAT68.1e-T2	0	-80.7015	-1.32677
33	V_CSAT68.1e-T3	0	-100	-27.7574
34	V_CSAT68.1e-T4	0	-30.2955	35.6241
35	V_CSAT68.1e-T5	0	-100	18.8832
36	V_CSAT68.1e-T6	0	-100	44.7602
37	V_CSAT68.1e-T7	0	-100	-100
38	V_CSAT68.1e-T8	0	-58.19	-0.360254

## Sheet: Figure 6g
	No. reappeared	% Reappeared	Total	two-way contingency table analysis and two-tailed Fisher’s exact test p-value
Vehicle	30	96.7742	31
Hdaci	0	0	21	<0.0001
