# Supplementary material for: Selective inhibition of cancer cell self-renewal through a Quisinostat-histone H1.0 axis
Source: Nat Commun. 2020 Apr 14;11:1792. doi: 10.1038/s41467-020-15615-z (PMC7156485; doi:10.1038/s41467-020-15615-z)
Supplement: Supplementary file 7 — Source Data File [file 41467_2020_15615_MOESM7_ESM.zip › Supplementary Figure 1.xlsx]

## Sheet: Suppl Figure 1b
HCC1569	Z score				TDF	Z score
Compound	Replicate 1	Replicate 2	Replicate 3		Compound	Replicate 1	Replicate 2	Replicate 3
DMSO	1.30069	1.4122	1.27642		DMSO	116.944	114.341	124.373
DMSO	1.34352	1.33295	1.28701		DMSO	115.21	116.428	118.157
DL-alpha-Methyl-p-tyrosine	1.18427	1.05663	1.00472		DL-alpha-Methyl-p-tyrosine	116.306	98.306	113.713
N-Acetyl-L-Cysteine	1.21009	1.18117	0.999163		N-Acetyl-L-Cysteine	108.715	109.821	101.976
6-Methoxy-1,2,3,4-tetrahydro-9H-pyrido[3,4b] indole	1.0806	1.10933	0.993413		6-Methoxy-1,2,3,4-tetrahydro-9H-pyrido[3,4b] indole	107.358	104.141	119.551
6-Aminohexanoic acid	1.19429	1.018	1.01489		6-Aminohexanoic acid	111.551	106.175	102.929
Acetamide	1.05656	1.10032	0.973664		Acetamide	110.283	102.628	115.057
Altretamine	1.11867	1.04402	1.08821		Altretamine	103.19	108.849	108.099
Amantadine hydrochloride	0.981424	0.99117	0.984226		Amantadine hydrochloride	103.05	103.355	103.626
Adenosine 3',5'-cyclic monophosphate	1.08914	1.03713	1.0499		Adenosine 3',5'-cyclic monophosphate	109.251	99.682	106.334
GABA	0.965033	1.00007	0.954348		GABA	108.918	103.285	107.698
(Â±)-AMT hydrochloride	1.10285	0.991765	1.00115		(Â±)-AMT hydrochloride	103.974	107.611	108.672
Gabaculine hydrochloride	1.05531	1.02833	1.04541		Gabaculine hydrochloride	104.302	101.677	102.171
5'-N-Methyl carboxamidoadenosine	0.989104	0.989706	0.925011		5'-N-Methyl carboxamidoadenosine	103.982	107.901	96.068
O-(Carboxymethyl)hydroxylamine hemihydrochloride	1.05018	1.06161	0.991301		O-(Carboxymethyl)hydroxylamine hemihydrochloride	105.367	98.816	94.646
1-Allyl-3,7-dimethyl-8-p-sulfophenylxanthine	1.07125	1.04787	1.01843		1-Allyl-3,7-dimethyl-8-p-sulfophenylxanthine	100.385	98.924	95.087
(Â±)-2-Amino-7-phosphonoheptanoic acid	1.05026	0.983931	0.962469		(Â±)-2-Amino-7-phosphonoheptanoic acid	96.662	96.454	105.122
Acetohexamide	1.09745	1.08964	1.03827		Acetohexamide	101.769	101.532	105.89
N-Acetylprocainamide hydrochloride	1.20258	1.00687	1.1645		N-Acetylprocainamide hydrochloride	98.64	104.528	110.387
cis-Azetidine-2,4-dicarboxylic acid	1.1135	1.08704	1.0279		cis-Azetidine-2,4-dicarboxylic acid	104.466	101.402	111.229
Actinonin	1.22956	1.11018	1.07963		Actinonin	106.764	107.626	112.376
2,3-Butanedione monoxime	1.1469	1.21314	0.934435		2,3-Butanedione monoxime	108.759	105.443	101.853
DMSO	1.19237	1.08206	0.997283		DMSO	100.856	94.418	105.767
DMSO	1.37456	1.2275	1.14968		DMSO	106.703	117.775	108.886
DMSO	1.13351	1.13202	1.03019		DMSO	113.161	109.339	108.076
DMSO	1.06584	1.13391	1.07716		DMSO	121.136	119.426	110.372
3-Bromo-7-nitroindazole	0.903272	0.919074	0.948497		3-Bromo-7-nitroindazole	100.963	110.58	103.324
Chelerythrine chloride	1.57285	1.5893	1.42275		Chelerythrine chloride	315.499	291.977	331.024
Bumetanide	1.01183	1.00019	0.935588		Bumetanide	108.731	98.926	104.229
Cyclosporin A	1.55841	1.39677	1.32578		Cyclosporin A	119.781	121.341	121.045
(Â±)-Baclofen	1.06868	0.950297	0.991193		(Â±)-Baclofen	89.585	94.047	97.984
Carbachol	0.968683	1.00604	0.967994		Carbachol	97.365	99.882	103.464
Brefeldin A from Penicillium brefeldianum	2.4565	2.13575	2.30403		Brefeldin A from Penicillium brefeldianum	133.401	133.949	145.913
Cephalexin hydrate	0.974432	0.964248	0.964917		Cephalexin hydrate	101.414	104.236	101.094
BP 897	0.928186	0.973671	0.981193		BP 897	107.585	105.672	103.163
1-(3-Chlorophenyl)piperazine dihydrochloride	1.00202	1.06409	0.943414		1-(3-Chlorophenyl)piperazine dihydrochloride	104.831	108.113	102.987
Bupropion hydrochloride	0.996528	0.945734	1.01182		Bupropion hydrochloride	101.335	102.382	95.786
Cyproheptadine hydrochloride	1.29639	1.20502	1.13048		Cyproheptadine hydrochloride	110.013	115.07	111.295
BU224 hydrochloride	1.03077	0.989369	1.00233		BU224 hydrochloride	94.764	99.439	93.985
CB34	1.00201	1.0457	0.937698		CB34	101.681	103.76	100.288
Ciprofibrate	0.981113	1.00805	0.980355		Ciprofibrate	105.767	97.498	94.37
Cantharidin	2.43232	1.81012	1.82348		Cantharidin	213.236	220.366	226.439
CGP-7930	1.14243	1.06022	1.09462		CGP-7930	104.205	94.308	94.443
Chlorpromazine hydrochloride	1.52462	1.4375	1.39253		Chlorpromazine hydrochloride	142.728	134.691	134.663
Chlorprothixene hydrochloride	1.34714	1.26735	1.21946		Chlorprothixene hydrochloride	115.646	111.346	116.736
Centrophenoxine hydrochloride	1.13099	1.07159	0.995117		Centrophenoxine hydrochloride	105.501	102.917	99.315
DMSO	1.08081	1.04977	0.940174		DMSO	114.338	100.56	95.061
DMSO	1.21019	1.24016	1.09627		DMSO	108.546	110.056	100.292
DMSO	1.00174	0.952784	0.978248		DMSO	107.621	102.595	109.79
DMSO	1.01092	1.00713	1.0669		DMSO	108.859	102.288	104.8
N-Phenylanthranilic acid	0.975277	0.999061	0.935604		N-Phenylanthranilic acid	99.139	99.883	99.888
L-2-aminoadipic acid	0.935853	0.94794	0.933767		L-2-aminoadipic acid	99.636	100.439	92.075
S-(4-Nitrobenzyl)-6-thioguanosine	0.868034	0.967315	0.93208		S-(4-Nitrobenzyl)-6-thioguanosine	90.919	104.96	94.416
ATPO	0.980113	0.951083	0.901603		ATPO	88.124	91.015	97.892
N-(4-Aminobutyl)-5-chloro-2-naphthalenesulfonamide hydrochloride	0.93574	0.985054	0.919668		N-(4-Aminobutyl)-5-chloro-2-naphthalenesulfonamide hydrochloride	100.357	99.453	98.214
N-Acetyldopamine monohydrate	0.913741	0.891078	0.93158		N-Acetyldopamine monohydrate	90.906	96.425	102.001
Aminophylline ethylenediamine	0.944822	0.910439	0.938173		Aminophylline ethylenediamine	98.457	97.585	99.713
L(-)-Norepinephrine bitartrate	0.934625	0.997514	0.945511		L(-)-Norepinephrine bitartrate	96.24	94.665	95.631
3'-Azido-3'-deoxythymidine	0.934505	0.906755	0.906451		3'-Azido-3'-deoxythymidine	95.58	99.974	97.734
(-)Amethopterin	1.13579	1.10491	1.05048		(-)Amethopterin	108.357	105.558	100.977
AC 915 oxalate	0.971875	1.03824	0.99025		AC 915 oxalate	91.916	94.67	91.998
Adenosine amine congener	0.982388	1.00023	1.00791		Adenosine amine congener	92.816	94.486	86.511
5-(N,N-Dimethyl)amiloride hydrochloride	1.03466	0.951455	1.04354		5-(N,N-Dimethyl)amiloride hydrochloride	93.32	97.56	96
trans-(Â±)-ACPD	0.984426	0.950927	0.919216		trans-(Â±)-ACPD	96.29	98.869	94.89
(Â±)-2-Amino-5-phosphonopentanoic acid	0.939739	0.937324	0.902437		(Â±)-2-Amino-5-phosphonopentanoic acid	89.993	93.782	94.953
SKF 97541 hydrochloride	1.07258	1.07324	0.971621		SKF 97541 hydrochloride	92.281	89.353	98.967
(2S,3R)-3-Amino-2-hydroxy-4-(4-nitrophenyl)butanoyl-L-leucine hydrochloride	0.964024	0.938932	0.914464		(2S,3R)-3-Amino-2-hydroxy-4-(4-nitrophenyl)butanoyl-L-leucine hydrochloride	89.022	101.145	95.151
trans-Azetidine-2,4-dicarboxylic acid	0.9007	0.920364	0.905011		trans-Azetidine-2,4-dicarboxylic acid	90.331	91.254	91.55
Methotrexate	0.821651	0.870387	0.90355		Methotrexate	91.803	92.538	99.541
6-Bromo-4-cyclohexene-1,2,3-triol Mixed Isomers	1.12133	1.12018	1.12178		6-Bromo-4-cyclohexene-1,2,3-triol Mixed Isomers	90.126	97.236	98.8
DMSO	1.0421	0.998047	1.08288		DMSO	90.885	95.283	98.22
DMSO	1.15563	1.11331	1.13533		DMSO	101.23	99.696	91.247
DMSO	0.985998	0.999736	0.937123		DMSO	104.609	103.981	105.076
DMSO	0.924015	0.962803	1.00719		DMSO	118.861	102.545	105.598
(+)-Bromocriptine methanesulfonate	1.10593	1.03744	1.07588		(+)-Bromocriptine methanesulfonate	98.13	93.511	96.163
1-(2-Chlorophenyl)-1-(4-chlorophenyl)-2,2-dichloroethane	0.898042	0.94949	0.928769		1-(2-Chlorophenyl)-1-(4-chlorophenyl)-2,2-dichloroethane	98.092	105.94	95.222
Betaine hydrochloride	0.812331	0.886738	0.826518		Betaine hydrochloride	98.284	89.158	88.705
D-Cycloserine	0.92113	0.983797	0.838448		D-Cycloserine	92.838	97.275	104.359
Bay 11-7082	1.05576	1.03795	1.02675		Bay 11-7082	94.046	92.305	91.732
Chlorzoxazone	0.906672	0.916776	0.936795		Chlorzoxazone	91.577	97.773	93.701
Budesonide	0.964009	0.965298	0.958053		Budesonide	81.788	83.498	77.352
Chlorothiazide	0.995809	0.940187	0.88614		Chlorothiazide	95.303	100.726	93.577
(E)-5-(2-Bromovinyl)-2'-deoxyuridine	0.876952	0.873682	0.924562		(E)-5-(2-Bromovinyl)-2'-deoxyuridine	97.135	111.909	91.925
Cys-4-(2-aminobenzoyl)-Met	1.01706	0.986256	0.951241		Cys-4-(2-aminobenzoyl)-Met	98.968	94.825	91.611
(-)-Bicuculline methbromide, 1(S), 9(R)	0.982758	0.964186	0.891199		(-)-Bicuculline methbromide, 1(S), 9(R)	99.692	93.931	90.461
5'-(N-Cyclopropyl)carboxamidoadenosine	0.970855	0.936465	0.921888		5'-(N-Cyclopropyl)carboxamidoadenosine	97.598	98.046	89.87
B-HT 933 dihydrochloride	0.930045	0.866272	0.872174		B-HT 933 dihydrochloride	99.158	96.711	86.034
Cefaclor	0.970228	0.857606	0.833738		Cefaclor	102.829	97.258	102.586
6-Chloromelatonin	0.903563	0.90013	0.896877		6-Chloromelatonin	103.747	92.227	94.67
Citalopram hydrobromide	1.02994	0.924792	0.883274		Citalopram hydrobromide	98.38	95.773	94.706
CGP-13501	0.971414	0.946654	1.0049		CGP-13501	92.385	91.784	89.087
Cefsulodin sodium salt hydrate	0.872153	0.952849	0.943364		Cefsulodin sodium salt hydrate	94.065	100.805	94.46
Choline bromide	1.00477	0.979655	0.929465		Choline bromide	94.126	96.675	100.519
Clemastine fumarate	1.26012	1.19572	1.19336		Clemastine fumarate	118.217	121.415	128.705
DMSO	1.02084	0.98392	0.916581		DMSO	94.894	98.555	89.327
DMSO	1.17768	1.06938	1.04885		DMSO	97.126	99.017	105.978
DMSO	0.944963	0.963477	1.00544		DMSO	100.84	112.457	111.302
DMSO	0.985371	0.964274	0.921482		DMSO	101.395	104.986	113.249
S(-)-p-Bromotetramisole oxalate	0.945725	0.989945	0.863231		S(-)-p-Bromotetramisole oxalate	99.369	98.483	103.961
N-Acetyltryptamine	0.952239	0.919205	0.940824		N-Acetyltryptamine	100.512	103.383	104.927
TMB-8 hydrochloride	0.817361	0.84817	0.841804		TMB-8 hydrochloride	99.616	103.142	98.183
Allopurinol	0.884316	0.918162	0.845462		Allopurinol	100.139	94.252	96.951
L-azetidine-2-carboxylic acid	0.87275	0.919716	0.954587		L-azetidine-2-carboxylic acid	92.985	92.028	91.508
Aminoguanidine hydrochloride	0.915869	0.942176	0.95542		Aminoguanidine hydrochloride	110.199	93.605	89.168
S-(p-Azidophenacyl)glutathione	0.852173	0.798342	0.799448		S-(p-Azidophenacyl)glutathione	95.298	105.645	93.718
5-(N,N-hexamethylene)amiloride	1.00482	0.990712	1.00337		5-(N,N-hexamethylene)amiloride	110.33	112.65	112.978
Acetyl-beta-methylcholine chloride	0.884304	0.907917	0.82326		Acetyl-beta-methylcholine chloride	102.736	93.321	96.03
Antozoline hydrochloride	0.933051	0.899417	0.926019		Antozoline hydrochloride	96.838	91.828	96.61
AA-861	1.02574	1.00522	0.997375		AA-861	94.009	102.964	105.131
Azathioprine	0.986016	0.924182	0.886148		Azathioprine	88.039	96.213	91.556
L-732,138	0.946356	0.90819	0.872692		L-732,138	92.954	98.49	92.386
cis-4-Aminocrotonic acid	0.881242	0.913405	0.847884		cis-4-Aminocrotonic acid	98.924	95.063	98.191
Amifostine	0.9335	0.889359	0.878227		Amifostine	91.522	87.915	86.311
AGN 192403 hydrochloride	0.907939	0.864914	0.909622		AGN 192403 hydrochloride	89.887	92.801	98.146
Atropine methyl bromide	0.966632	0.870525	0.93859		Atropine methyl bromide	91.021	89.114	97.999
1-benzoyl-5-methoxy-2-methylindole-3-acetic acid	0.969095	0.930659	0.876617		1-benzoyl-5-methoxy-2-methylindole-3-acetic acid	96.584	98.204	94.356
DMSO	0.944868	0.965905	0.91779		DMSO	85.861	85.413	92.218
DMSO	1.11129	1.07907	1.02778		DMSO	97.294	102.714	85.527
DMSO	0.940913	0.98896	0.933429		DMSO	99.725	101.586	92.554
DMSO	1.01243	1.02861	0.977036		DMSO	107.323	109.353	103.255
O6-benzylguanine	0.911174	0.963105	0.957791		O6-benzylguanine	96.776	100.745	102.33
(Â±)-Chlorpheniramine maleate	0.968953	0.945007	0.911783		(Â±)-Chlorpheniramine maleate	98.411	104.355	102.636
Betaine aldehyde chloride	0.774926	0.837746	0.830709		Betaine aldehyde chloride	94.436	91.467	97.407
8-(4-Chlorophenylthio)-cAMP sodium	0.816321	0.850952	0.895193		8-(4-Chlorophenylthio)-cAMP sodium	92.96	90.54	92.946
Bay 11-7085	1.21376	1.35204	1.35495		Bay 11-7085	98.082	102.876	96.252
L-Cysteinesulfinic Acid	0.899458	0.933522	0.923158		L-Cysteinesulfinic Acid	87.252	97.049	96.559
8-Bromo-cAMP sodium	0.903004	0.921677	0.880229		8-Bromo-cAMP sodium	97.916	93.184	95.318
(+)-Chlorpheniramine maleate	0.885041	0.914611	0.85985		(+)-Chlorpheniramine maleate	108.004	99.002	91.925
BRL 15572	0.858876	0.883308	0.913675		BRL 15572	94.619	89.716	96.332
Ceftriaxone sodium	0.939948	0.879575	0.954886		Ceftriaxone sodium	99.086	96.054	100.594
(Â±)-Bay K 8644	0.99118	0.974629	0.980389		(Â±)-Bay K 8644	99.725	91.968	87.889
Cefmetazole sodium	0.903266	0.8959	0.848312		Cefmetazole sodium	91.055	87.858	101.884
(Â±)-Butaclamol hydrochloride	0.910187	0.941872	0.900191		(Â±)-Butaclamol hydrochloride	89.48	88.489	81.19
DL-Cycloserine	0.952038	0.923445	0.879669		DL-Cycloserine	91.784	99.64	91.107
Carmustine	0.989307	0.896192	0.895208		Carmustine	98.734	93.526	95.254
Clonidine hydrochloride	0.899915	0.903451	0.882155		Clonidine hydrochloride	93.935	107.564	93.514
CP55940	0.938549	0.899112	0.930089		CP55940	96.792	91.197	91.519
Caffeic acid phenethyl ester	1.1329	1.08492	1.07247		Caffeic acid phenethyl ester	92.269	102.705	94.537
Ceramide	0.980207	0.990292	0.932892		Ceramide	104	100.746	101.866
beta-Chloro-L-alanine hydrochloride	0.995174	0.899254	0.919009		beta-Chloro-L-alanine hydrochloride	103.578	92.448	89.354
DMSO	0.985691	0.930646	0.957159		DMSO	96.395	97.276	96.182
DMSO	1.18118	1.20831	1.1092		DMSO	99.837	98.171	96.428
DMSO	0.95177	0.875002	0.921246		DMSO	103.142	97.295	96.837
DMSO	0.917093	0.993261	0.906988		DMSO	95.689	109.163	100.941
5-Aminovaleric acid hydrochloride	0.920457	0.915593	0.8625		5-Aminovaleric acid hydrochloride	95.551	95.873	96.676
Amiloride hydrochloride	0.968832	0.982843	0.937659		Amiloride hydrochloride	94.59	97.335	97.589
4-Aminopyridine	0.880205	0.846268	0.889295		4-Aminopyridine	86.758	98.72	95.129
Amitriptyline hydrochloride	0.940743	0.967376	0.918646		Amitriptyline hydrochloride	104.137	105.166	103.233
p-Aminoclonidine hydrochloride	0.901304	0.882693	0.866079		p-Aminoclonidine hydrochloride	98.207	96.863	88.742
BW 284c51	0.895258	0.843931	0.827484		BW 284c51	84.347	94.982	100.007
Aminopterin	0.798074	0.758946	0.729852		Aminopterin	91.536	86.342	87.666
4-Androstene-3,17-dione	0.899616	0.896327	0.923282		4-Androstene-3,17-dione	100.522	101.007	97.671
5-azacytidine	1.49825	1.33058	1.51444		5-azacytidine	98.529	106.343	100.67
Aniracetam	0.90445	0.946159	0.971104		Aniracetam	96.242	87.953	95.852
9-Amino-1,2,3,4-tetrahydroacridine hydrochloride	0.952337	0.905405	0.941716		9-Amino-1,2,3,4-tetrahydroacridine hydrochloride	89.734	94.558	95.942
Amoxapine	0.999032	1.05075	1.06766		Amoxapine	101.074	96.015	103.777
Acyclovir	0.853377	0.854769	0.896775		Acyclovir	90.017	91.785	89.573
1-Amino-1-cyclohexanecarboxylic acid hydrochloride	0.865871	0.826279	0.929828		1-Amino-1-cyclohexanecarboxylic acid hydrochloride	96.32	95.074	91.646
Acetylsalicylic acid	0.907661	0.872241	0.882628		Acetylsalicylic acid	87.848	91.733	89.43
N6-2-(4-Aminophenyl)ethyladenosine	0.932474	0.943981	0.939918		N6-2-(4-Aminophenyl)ethyladenosine	85.679	80.917	88.369
Acetazolamide	0.832658	0.781669	0.845178		Acetazolamide	86.722	86.203	92.125
AIDA	0.789937	0.89289	0.84467		AIDA	88.281	86.842	91.139
Amperozide hydrochloride	0.989784	0.98507	0.99794		Amperozide hydrochloride	96.234	98.888	96.912
p-Benzoquinone	0.912977	0.94494	0.932745		p-Benzoquinone	97.015	92.344	93.01
DMSO	0.896591	0.850281	0.872236		DMSO	89.107	91.435	98.351
DMSO	1.14046	1.01224	1.06329		DMSO	84.621	87.185	90.358
DMSO	0.881524	0.915433	0.896451		DMSO	90.005	92.907	100.011
DMSO	0.861576	0.906491	0.904645		DMSO	93.453	99.445	99.08
N-Bromoacetamide	0.887938	0.96552	0.903254		N-Bromoacetamide	92.024	96.563	102.156
Cortisone 21-acetate	0.885017	0.905097	0.891173		Cortisone 21-acetate	97.28	98.101	84.81
Benazoline oxalate	0.81136	0.816855	0.805259		Benazoline oxalate	94.871	89.674	91.884
Calmidazolium chloride	0.92281	0.954169	0.953166		Calmidazolium chloride	158.276	162.462	155.751
Betaxolol hydrochloride	0.866652	0.894178	0.915042		Betaxolol hydrochloride	97.19	93.017	95.234
9-cyclopentyladenine	0.894434	0.845703	0.788142		9-cyclopentyladenine	86.963	96.793	94.954
Benztropine mesylate	0.976948	0.991032	0.928063		Benztropine mesylate	93.222	100.026	97.448
Cefazolin sodium	0.84582	0.926842	0.89526		Cefazolin sodium	88.375	86.032	87.055
Chloroethylclonidine dihydrochloride	0.890207	0.86284	0.954171		Chloroethylclonidine dihydrochloride	101.301	100.55	94.026
4-Chloromercuribenzoic acid	0.925755	0.943239	0.901349		4-Chloromercuribenzoic acid	84.192	91.526	94.672
Bromoacetylcholine bromide	0.857224	0.841202	0.884663		Bromoacetylcholine bromide	87.649	84.779	89.168
Clozapine	1.01281	0.983673	0.993235		Clozapine	98.194	97.587	95.155
BRL 37344 sodium	0.9147	0.870022	0.886082		BRL 37344 sodium	93.364	89.234	84.681
McN-A-343	0.876588	0.876899	0.890024		McN-A-343	91.479	95.422	94.306
PK 11195	0.858876	0.839573	0.761557		PK 11195	87.982	93.5	90.681
Cefotaxime sodium	0.887789	0.869635	0.861835		Cefotaxime sodium	92.131	89.071	96.914
L-Cycloserine	0.81904	0.860487	0.810644		L-Cycloserine	90.609	91.767	85.648
Cephapirin sodium	0.843952	0.838924	0.855767		Cephapirin sodium	84.268	93.516	105.752
CB 1954	0.916654	0.870158	0.921534		CB 1954	88.989	99.669	89.281
Pyrocatechol	1.21709	1.14059	1.17281		Pyrocatechol	89.757	93.493	94.164
DMSO	0.920996	0.888886	0.89924		DMSO	89.208	88.083	89.086
DMSO	1.13324	1.05438	1.05006		DMSO	93.72	95.145	99.584
DMSO	0.857957	0.9432	0.921204		DMSO	122.637	96.083	93.758
DMSO	0.871848	0.95537	0.877425		DMSO	94.49	101.778	105.068
(Â±)-Nipecotic acid	0.919967	0.92123	0.998593		(Â±)-Nipecotic acid	92.129	98.276	96.887
(Â±)-Atenolol	0.881839	0.872585	0.898278		(Â±)-Atenolol	88.271	94.572	93.678
Atropine sulfate	0.847301	0.888633	0.918328		Atropine sulfate	88.672	93.595	91.574
Amiodarone hydrochloride	1.00368	1.01548	1.00734		Amiodarone hydrochloride	98.652	101.003	96.103
3-aminobenzamide	0.806192	0.876613	0.904181		3-aminobenzamide	95.348	89.298	90.39
Adenosine	0.949477	0.935945	0.925135		Adenosine	92.489	90.116	94.093
N-Acetyl-5-hydroxytryptamine	0.832809	0.917487	0.872083		N-Acetyl-5-hydroxytryptamine	93.082	91.964	100.971
(Â±)-p-Aminoglutethimide	0.890861	0.96054	0.858996		(Â±)-p-Aminoglutethimide	86.985	83.889	85.526
5-(N-Ethyl-N-isopropyl)amiloride	0.90401	0.909538	0.955166		5-(N-Ethyl-N-isopropyl)amiloride	98.75	96.955	96.76
1,3-Diethyl-8-phenylxanthine	0.85282	0.914974	0.870859		1,3-Diethyl-8-phenylxanthine	90.513	92.259	90.397
AL-8810	0.980137	0.952377	0.972797		AL-8810	92.074	91.67	86.042
Aminobenztropine	0.891226	0.9017	0.927695		Aminobenztropine	123.458	89.273	93.937
Amiprilose hydrochloride	0.919062	0.834617	0.915073		Amiprilose hydrochloride	90.739	82.216	82.193
Alaproclate hydrochloride	0.866673	0.885723	1.20942		Alaproclate hydrochloride	87.978	85.967	104.749
5-(N-Methyl-N-isobutyl)amiloride	1.06973	1.01484	0.923035		5-(N-Methyl-N-isobutyl)amiloride	106.274	112.577	103.798
Agroclavine	0.981358	1.03438	0.980434		Agroclavine	98.621	94.03	95.164
Arecoline hydrobromide	0.892149	0.866065	0.838021		Arecoline hydrobromide	98.694	91.802	93.182
A-77636 hydrochloride	1.28851	1.23945	1.28848		A-77636 hydrochloride	101.828	106.072	98.936
Aminoguanidine hemisulfate	0.893765	0.941725	0.97791		Aminoguanidine hemisulfate	90.189	91.538	91.888
8-Bromo-cGMP sodium	0.914127	0.934989	0.927526		8-Bromo-cGMP sodium	93.192	94.235	87.922
DMSO	0.969229	0.945944	0.942264		DMSO	90.094	85.872	93.286
DMSO	1.06137	1.0451	1.09543		DMSO	92.735	92.772	86
DMSO	0.897809	0.947163	0.938488		DMSO	96.883	108.911	112.504
DMSO	0.934593	0.939802	0.966242		DMSO	103.77	96.819	97.421
(Â±)-Brompheniramine maleate	0.881869	0.946383	0.953652		(Â±)-Brompheniramine maleate	96.149	99.79	97.757
Cephalosporin C zinc salt	0.951269	0.908256	0.863103		Cephalosporin C zinc salt	97.188	89.182	97.144
BWB70C	0.87413	0.891706	0.973977		BWB70C	108.016	102.012	101.179
Ciglitizone	0.884352	0.9045	0.905113		Ciglitizone	95.016	99.536	96.361
Benzamidine hydrochloride	0.873418	0.828141	0.853366		Benzamidine hydrochloride	98.246	93.787	87.709
Cephalothin sodium	0.902851	0.824749	0.891836		Cephalothin sodium	89.195	92.012	88.623
Ro 20-1724	0.825484	0.862376	0.863819		Ro 20-1724	85.123	86.068	80.981
Clemizole hydrochloride	0.936472	0.907376	0.863194		Clemizole hydrochloride	93.87	93.292	87.904
6-Fluoronorepinephrine hydrochloride	0.819291	0.831772	0.854298		6-Fluoronorepinephrine hydrochloride	90.333	89.202	85.701
(-)-Cotinine	0.797484	0.844187	0.873006		(-)-Cotinine	86.525	93.577	87.705
BMY 7378 dihydrochloride	0.857445	0.952321	0.899235		BMY 7378 dihydrochloride	90.122	123.898	88.057
(Â±)-p-Chlorophenylalanine	0.8763	0.887582	0.85223		(Â±)-p-Chlorophenylalanine	88.231	88.395	89.579
BRL 54443 maleate	0.818799	0.839905	0.822934		BRL 54443 maleate	93.849	93.514	93.201
N-(2-[4-(4-Chlorophenyl)piperazin-1-yl]ethyl)-3-methoxybenzamide	0.923281	0.860601	0.923153		N-(2-[4-(4-Chlorophenyl)piperazin-1-yl]ethyl)-3-methoxybenzamide	82.193	94.271	94.969
Caffeic Acid	0.844564	0.926327	0.811195		Caffeic Acid	87.03	32.385	88.451
Cilostamide	0.886088	0.848082	0.787269		Cilostamide	89.941	94.888	89.024
ML-9	0.9739	0.993315	0.953587		ML-9	89.881	92.969	93.817
Cephradine	0.938959	0.875064	0.884941		Cephradine	93.256	93.799	91.637
Carcinine dihydrochloride	0.879238	0.958939	0.885429		Carcinine dihydrochloride	94.424	95.461	84.176
Z-L-Phe chloromethyl ketone	1.16105	1.09885	1.15526		Z-L-Phe chloromethyl ketone	119.482	124.353	101.364
DMSO	0.944112	0.961367	0.87618		DMSO	94.209	91.796	89.241
DMSO	1.05737	1.07286	1.01522		DMSO	96.217	90.962	90.258
DMSO	0.930517	0.955928	1.0182		DMSO	93.704	100.602	98.177
DMSO	0.858723	0.97527	1.00397		DMSO	104.572	100.855	97.225
Azelaic acid	0.88548	0.956587	0.898487		Azelaic acid	90.062	99.483	98.024
5alpha-Androstane-3alpha,17beta-diol	0.888212	0.870441	0.928742		5alpha-Androstane-3alpha,17beta-diol	97.08	98.057	90.292
Atropine methyl nitrate	0.893376	0.938415	0.897375		Atropine methyl nitrate	94.696	99.273	91.41
4-(2-Aminoethyl)benzenesulfonyl fluoride hydrochloride	0.851909	0.91523	0.886245		4-(2-Aminoethyl)benzenesulfonyl fluoride hydrochloride	92.959	87.181	97.59
(Â±)-Norepinephrine (+)bitartrate	0.859364	0.837504	0.833884		(Â±)-Norepinephrine (+)bitartrate	79.919	85.381	85.886
L-Aspartic acid	0.93232	0.943901	0.843804		L-Aspartic acid	90.89	88.295	86.93
Aurintricarboxylic acid	0.833177	0.858078	0.878939		Aurintricarboxylic acid	89.22	95.642	86.998
(Â±)-HA-966	0.828812	0.82713	0.904918		(Â±)-HA-966	82.839	92.711	84.139
3-Aminopropionitrile fumarate	0.855599	0.871858	0.857623		3-Aminopropionitrile fumarate	84.615	97.474	87.495
8-(p-Sulfophenyl)theophylline	0.89007	0.850617	0.932148		8-(p-Sulfophenyl)theophylline	109.653	93.59	88.214
1-Aminobenzotriazole	0.776191	0.862373	0.859252		1-Aminobenzotriazole	92.568	84.168	92.812
Arecaidine propargyl ester hydrobromide	0.926318	0.841042	0.92154		Arecaidine propargyl ester hydrobromide	92.453	92.897	93.071
Alsterpaullone	0.903991	0.921674	0.965741		Alsterpaullone	88.221	92.841	85.247
Rp-cAMPS triethylamine	0.882803	0.837782	0.921011		Rp-cAMPS triethylamine	85.862	85.212	91.244
Acetylthiocholine chloride	0.83118	0.955482	0.925007		Acetylthiocholine chloride	86.136	96.618	89.074
gamma-Acetylinic GABA	0.832472	0.909186	0.84372		gamma-Acetylinic GABA	99.061	93.017	92.103
A-315456	0.901963	0.981083	0.924691		A-315456	85.181	94.367	96.348
ATPA	0.896952	0.957748	0.949714		ATPA	89.767	92.501	85.837
Agmatine sulfate	0.924431	0.942527	0.849392		Agmatine sulfate	88.506	86.45	90.31
H-89	0.924639	0.841566	0.841634		H-89	93.441	104.751	92.891
DMSO	0.99826	0.967393	0.914252		DMSO	89.1	95.393	92.473
DMSO	1.13366	1.08132	1.06909		DMSO	93.266	96.104	94.201
DMSO	0.918763	1.00026	0.932451		DMSO	98.374	100.756	101.713
DMSO	1.00889	0.955555	1.02399		DMSO	97.321	103.205	92.586
Benzamil hydrochloride	1.05139	1.11244	1.00511		Benzamil hydrochloride	90.814	92.036	97.435
CGP-74514A hydrochloride	1.01416	1.05372	1.01463		CGP-74514A hydrochloride	131.667	131.893	134.901
5-Bromo-2'-deoxyuridine	1.00249	1.07926	1.04911		5-Bromo-2'-deoxyuridine	95.912	95.475	90.798
Carbamazepine	0.877934	0.973557	0.93981		Carbamazepine	93.474	93.163	89.898
Betamethasone	0.911847	1.01199	0.994708		Betamethasone	73.561	74.979	80.735
Cimetidine	0.897391	0.874417	0.884907		Cimetidine	95.782	93.911	90.7
Bestatin hydrochloride	0.950064	1.0303	0.995626		Bestatin hydrochloride	99.251	96.083	87.092
2-Chloroadenosine	0.88024	0.890464	0.898485		2-Chloroadenosine	89.708	87.036	87.632
Bromoacetyl alprenolol menthane	1.16202	1.24514	1.25121		Bromoacetyl alprenolol menthane	141.745	159.16	154.595
CL 316,243	0.958729	0.93072	0.967816		CL 316,243	94.756	88.505	88.17
R(+)-6-Bromo-APB hydrobromide	0.992112	0.991151	1.04374		R(+)-6-Bromo-APB hydrobromide	89.161	90.204	89.523
Chloroquine diphosphate	0.860261	0.941245	1.01872		Chloroquine diphosphate	87.125	95.138	94.519
BW 723C86	0.928144	0.953182	0.835073		BW 723C86	87.229	88.761	87.778
Cystamine dihydrochloride	1.01916	1.0088	0.917068		Cystamine dihydrochloride	93.156	90.181	96.667
Cilostazol	0.984261	0.970377	0.895059		Cilostazol	86.568	90.877	90.048
Chelidamic acid	0.893725	0.973614	0.963433		Chelidamic acid	89.684	93.659	89.901
(+)-Catechin Hydrate	0.915777	0.957723	0.917012		(+)-Catechin Hydrate	90.417	83.685	91.279
DSP-4 hydrochloride	0.924233	0.958395	0.87167		DSP-4 hydrochloride	97.446	92.117	92.642
Corticosterone	0.920495	0.967461	0.955846		Corticosterone	81.311	92.803	82.998
CPCCOEt	0.972261	0.974891	0.946419		CPCCOEt	89.011	98.107	93.798
DMSO	1.02894	1.0445	0.914129		DMSO	102.775	84.334	93.952
DMSO	1.19776	1.20525	1.06492		DMSO	96.551	105.111	94.335
DMSO	0.92561	1.01033	1.00272		DMSO	98.529	104.43	103.957
DMSO	0.955408	0.995561	0.954427		DMSO	98.384	97.787	96.603
Tryptamine hydrochloride	0.900387	0.971878	1.00942		Tryptamine hydrochloride	94.975	102.781	95.364
L-allylglycine	0.923571	0.917088	0.952627		L-allylglycine	93.756	95.645	99.923
Arcaine sulfate	0.884731	0.936402	0.923301		Arcaine sulfate	86.052	91.364	88.875
Ancitabine hydrochloride	0.920834	0.919711	0.883144		Ancitabine hydrochloride	109.669	108.77	105.877
4-Amino-1,8-naphthalimide	1.49498	1.41278	1.61382		4-Amino-1,8-naphthalimide	94.949	103.581	111.962
Astaxanthin	0.889884	0.880686	0.888242		Astaxanthin	87.737	93.684	91.514
(Â±)-2-Amino-4-phosphonobutyric acid	0.908269	0.920822	0.910817		(Â±)-2-Amino-4-phosphonobutyric acid	96.703	97.881	94.192
Androsterone	1.07174	1.06666	1.08174		Androsterone	97.431	85.211	91.577
Apigenin	0.987456	0.983213	1.0427		Apigenin	85.478	90.624	84.266
1,3-Dipropyl-8-p-sulfophenylxanthine	0.948914	0.925807	0.912348		1,3-Dipropyl-8-p-sulfophenylxanthine	90.216	98.78	88.794
3-Amino-1-propanesulfonic acid sodium	0.919255	0.904795	0.968351		3-Amino-1-propanesulfonic acid sodium	92.998	93.812	93.089
R(+)-Atenolol	0.841363	0.954446	0.960392		R(+)-Atenolol	90.688	87.649	92.352
(Â±)-2-Amino-3-phosphonopropionic acid	0.914156	0.897785	0.917445		(Â±)-2-Amino-3-phosphonopropionic acid	80.43	87.804	82.473
Sp-cAMPS triethylamine	0.929455	0.925775	0.973777		Sp-cAMPS triethylamine	87.708	89.088	88.942
4-Androsten-4-ol-3,17-dione	0.887576	0.915149	0.897444		4-Androsten-4-ol-3,17-dione	93.552	89.071	93.259
AB-MECA	0.906294	1.00414	0.88717		AB-MECA	93.608	97.543	89.277
ABT-418	0.881414	0.930075	0.86576		ABT-418	90.024	88.116	92.724
ARL 67156 trisodium salt	0.970604	0.96498	0.955379		ARL 67156 trisodium salt	91.445	92.386	93.183
4-Aminobenzamidine dihydrochloride	0.850314	0.957137	0.941246		4-Aminobenzamidine dihydrochloride	86.845	91.937	94.378
Bromoenol lactone	0.990177	1.21594	1.11867		Bromoenol lactone	121.409	94.272	92.156
DMSO	0.896678	0.954148	0.890288		DMSO	89.46	92.135	99.029
DMSO	1.10943	1.00843	1.09319		DMSO	89.125	97.3	113.811
DMSO	1.029	1.09068	0.959521		DMSO	91.782	101.88	108.929
DMSO	0.968441	1.03004	1.01689		DMSO	118.112	106.588	107.349
L-Buthionine-sulfoximine	0.847806	0.955842	0.963123		L-Buthionine-sulfoximine	95.967	97.115	97.371
Cyproterone acetate	0.976555	1.00606	0.984671		Cyproterone acetate	90.711	91.92	100.839
Bepridil hydrochloride	0.887197	0.8776	0.912504		Bepridil hydrochloride	91.353	93.259	92.664
Captopril	0.853569	0.894531	0.930117		Captopril	102.063	98.846	92.62
Buspirone hydrochloride	0.973853	0.970025	0.949567		Buspirone hydrochloride	96.286	94.074	92.99
Cyclobenzaprine hydrochloride	1.10202	1.02013	1.14454		Cyclobenzaprine hydrochloride	100.112	111.366	108.586
Bretylium tosylate	1.02771	1.02712	1.04157		Bretylium tosylate	98.562	104.868	106.781
Bethanechol chloride	0.992609	0.993551	0.964368		Bethanechol chloride	92.441	96.839	89.861
Benoxathian hydrochloride	0.884849	0.919952	1.11985		Benoxathian hydrochloride	94.034	91.54	81.131
7-Chloro-4-hydroxy-2-phenyl-1,8-naphthyridine	1.15606	1.21653	0.989528		7-Chloro-4-hydroxy-2-phenyl-1,8-naphthyridine	133.411	144.833	140.341
BTCP hydrochloride	0.986779	0.940782	0.966247		BTCP hydrochloride	86.495	87.997	92.841
Clofibrate	0.911029	0.879995	0.999057		Clofibrate	93.069	94.976	95.261
Chlorambucil	0.944398	0.969344	0.951803		Chlorambucil	86.755	94.583	94.565
Clomipramine hydrochloride	1.15931	1.22019	1.22541		Clomipramine hydrochloride	107.002	104.063	107.354
Caffeine	0.877721	0.873719	0.922917		Caffeine	94.389	86.595	96.235
N6-Cyclopentyladenosine	1.02377	0.965238	0.977336		N6-Cyclopentyladenosine	93.276	95.693	88.742
Chlorpropamide	0.911603	0.904458	1.02476		Chlorpropamide	85.398	92.964	103.655
Cinoxacin	0.975077	1.02052	0.960521		Cinoxacin	95.523	89.493	97.187
Carboplatin	0.927643	1.00681	0.946115		Carboplatin	98.957	96.178	96.067
Colchicine	1.35892	1.40396	1.41465		Colchicine	157.442	188.836	179.49
DMSO	0.968807	1.02684	1.01485		DMSO	95.134	95.238	90.922
DMSO	1.09713	1.10953	1.10245		DMSO	94.03	91.821	85.734
5-Fluoroindole-2-carboxylic acid	0.983786	1.00975	0.986389		5-Fluoroindole-2-carboxylic acid	101.844	98.433	102.059
H-9 dihydrochloride	1.00033	1.00353	1.01795		H-9 dihydrochloride	106.897	100.235	106.987
1-Aminocyclopropanecarboxylic acid hydrochloride	0.956668	1.00029	1.00329		1-Aminocyclopropanecarboxylic acid hydrochloride	93.142	102.965	96.403
Alprenolol hydrochloride	1.05509	0.988509	1.04371		Alprenolol hydrochloride	102.319	96.282	108.281
N-(4-acetamidophenyl)indomethacinamide	1.47262	1.48829	1.545		N-(4-acetamidophenyl)indomethacinamide	125.786	153.916	134.091
N-(4-Amino-2-chlorophenyl)phthalimide	1.00325	1.03402	0.972254		N-(4-Amino-2-chlorophenyl)phthalimide	102.903	93.983	94.149
N-arachidonylglycine	0.994201	0.996344	1.052		N-arachidonylglycine	98.02	98.439	93.078
Amsacrine hydrochloride	1.05997	1.13334	1.12823		Amsacrine hydrochloride	141.038	153.147	152.201
2-Methylthioadenosine triphosphate tetrasodium	0.957214	1.00359	0.944522		2-Methylthioadenosine triphosphate tetrasodium	95.94	88.61	92.864
Apomorphine hydrochloride hemihydrate	0.995968	0.973992	1.02165		Apomorphine hydrochloride hemihydrate	104.46	89.055	94.634
S(-)-Atenolol	0.884423	0.964369	0.996622		S(-)-Atenolol	97.823	91.962	89.467
L-Arginine	0.955915	0.985535	0.998479		L-Arginine	87.756	96.011	93.534
D(-)-2-Amino-7-phosphonoheptanoic acid	0.992275	1.01735	0.935741		D(-)-2-Amino-7-phosphonoheptanoic acid	97.827	95.569	97.55
2-(2-Aminoethyl)isothiourea dihydrobromide	0.996902	0.973387	1.07453		2-(2-Aminoethyl)isothiourea dihydrobromide	96.673	94.99	100.444
Alloxazine	0.920086	0.921055	0.980638		Alloxazine	100.531	105.274	97.769
2-Hydroxysaclofen	0.879964	0.933531	0.970148		2-Hydroxysaclofen	92.701	97.417	99.29
Beclomethasone	1.02532	1.1567	1.08834		Beclomethasone	83.522	87.894	85.445
3-Aminopropylphosphonic acid	0.982414	1.00971	1.06429		3-Aminopropylphosphonic acid	94.086	95.153	108.271
Benzamide	0.952158	1.06566	1.11641		Benzamide	97.722	98.993	101.468
DL-Buthionine-[S,R]-sulfoximine	0.999094	1.00581	0.994673		DL-Buthionine-[S,R]-sulfoximine	97.616	106.599	97.467
DL-p-Chlorophenylalanine methyl ester hydrochloride	1.03782	1.0292	1.12129		DL-p-Chlorophenylalanine methyl ester hydrochloride	96.225	106.372	108.097
(+)-Brompheniramine maleate	0.942161	1.02453	1.10192		(+)-Brompheniramine maleate	102.128	118.906	112.647
CNS-1102	0.933395	0.958885	1.02251		CNS-1102	117.009	103.042	114.862
Benserazide hydrochloride	0.950464	0.962677	1.00383		Benserazide hydrochloride	98.053	93.488	101.822
Carbetapentane citrate	0.974325	0.936288	1.01277		Carbetapentane citrate	107.518	103.884	107.265
(+)-Bicuculline	0.915881	0.942461	0.984207		(+)-Bicuculline	102.345	101.302	103.892
Cinnarizine	1.03073	1.01468	0.975534		Cinnarizine	105.444	106.368	106.203
Phenoxybenzamine hydrochloride	0.992968	1.0724	1.12644		Phenoxybenzamine hydrochloride	110.317	103.523	105
Clotrimazole	1.08502	1.16323	1.04637		Clotrimazole	103.574	104.266	96.74
N6-Benzyl-5'-N-ethylcarboxamidoadenosine	1.1124	1.2578	1.14441		N6-Benzyl-5'-N-ethylcarboxamidoadenosine	103.185	104.542	102.052
Cytosine-1-beta-D-arabinofuranoside hydrochloride	0.979496	1.00106	1.00376		Cytosine-1-beta-D-arabinofuranoside hydrochloride	114.223	123.554	121.039
Citicoline sodium	0.999908	1.15552	1.05451		Citicoline sodium	111.273	133.429	126.202
Calcimycin	1.28052	1.34223	1.24495		Calcimycin	179.488	178.999	187.578
Cyclophosphamide monohydrate	0.970146	1.03226	1.0407		Cyclophosphamide monohydrate	105.721	123.369	116.137
Cantharidic Acid	1.8688	1.79728	1.68794		Cantharidic Acid	222.307	255.506	238.593
1-(4-Chlorobenzyl)-5-methoxy-2-methylindole-3-acetic acid	1.02664	1.04139	1.00742		1-(4-Chlorobenzyl)-5-methoxy-2-methylindole-3-acetic acid	96.621	106.612	95.605
Carisoprodol	0.863285	1.05906	1.05943		Carisoprodol	95.446	103.236	99.488
Cortisone	0.92258	0.969909	1.03753		Cortisone	99.927	108.361	106.222
L-Canavanine sulfate	1.01069	1.07283	1.09653		L-Canavanine sulfate	109.313	103.561	107.196
DMSO	1.22625	1.28291	1.26884		DMSO	112.725	116.513	112.833
DMSO	1.16671	1.1281	1.17815		DMSO	108.196	108.24	118.765
Cyclothiazide	1.00154	0.983901	0.995277		Cyclothiazide	108.511	110.834	112.724
Diacylglycerol kinase inhibitor I	1.10815	1.24672	1.18494		Diacylglycerol kinase inhibitor I	97.911	94.706	95.784
(Â±)-CPP	0.97174	1.00848	1.03917		(Â±)-CPP	104.668	104.047	100.697
Disopyramide	0.984878	1.1612	0.943439		Disopyramide	107.771	102.966	101.444
CGS-21680 hydrochloride	0.982717	1.06628	1.02185		CGS-21680 hydrochloride	102.956	108.518	98.214
Dephostatin	0.95181	1.12278	0.990447		Dephostatin	107.341	114.39	99.475
CGS-15943	1.13242	1.2305	1.17568		CGS-15943	101.446	95.78	94.182
Diazoxide	0.911237	1.01388	1.00828		Diazoxide	93.266	96.362	97.098
Chloro-IB-MECA	1.03497	1.08583	1.05409		Chloro-IB-MECA	92.618	98.405	93.099
Doxycycline hydrochloride	1.04398	1.07338	1.0467		Doxycycline hydrochloride	96.688	103.921	94.777
Debrisoquin sulfate	1.00044	1.05566	1.01034		Debrisoquin sulfate	100.562	100.853	99.636
R(-)-N-Allylnorapomorphine hydrobromide	1.09944	1.10413	1.24787		R(-)-N-Allylnorapomorphine hydrobromide	103.311	105.528	102.445
Diltiazem hydrochloride	0.966041	0.98333	0.999231		Diltiazem hydrochloride	92.832	95.599	92.701
4-DAMP methiodide	0.993766	1.08213	1.00919		4-DAMP methiodide	94.087	98.35	99.927
(S)-3,5-Dihydroxyphenylglycine	0.940645	0.973558	0.981867		(S)-3,5-Dihydroxyphenylglycine	94.665	101.365	96.224
N,N-Dipropyl-5-carboxamidotryptamine maleate	0.988694	1.14563	0.975624		N,N-Dipropyl-5-carboxamidotryptamine maleate	96.777	105.702	96.413
Phenytoin sodium	1.01179	1.09441	1.03194		Phenytoin sodium	99.926	89.219	99.646
Dihydroergocristine methanesulfonate	1.21698	1.3251	1.25876		Dihydroergocristine methanesulfonate	105.149	106.164	105.459
Daphnetin	0.985466	0.952065	0.895428		Daphnetin	83.093	100.412	100.308
Enoximone	1.03021	1.16654	1.04724		Enoximone	93.386	102.657	96.157
DMSO	0.963868	0.996266	0.969547		DMSO	97.137	99.894	93.017
DMSO	0.812637	1.01903	1.09769		DMSO	104.662	96.617	99.336
DMSO	1.13837	1.14984	1.07842		DMSO	111.199	116.033	111.177
DMSO	1.05646	1.06878	1.08739		DMSO	105.623	108.88	116.499
5,8,11-Eicosatriynoic acid	0.98678	0.940113	0.941164		5,8,11-Eicosatriynoic acid	113.299	115.133	122.581
Isoguvacine hydrochloride	1.0183	0.982404	0.950086		Isoguvacine hydrochloride	109.852	103.163	105.423
rac-2-Ethoxy-3-octadecanamido-1-propylphosphocholine	1.52735	1.62962	1.41846		rac-2-Ethoxy-3-octadecanamido-1-propylphosphocholine	186.618	182.916	171.753
GYKI 52895	0.982241	1.2393	0.95285		GYKI 52895	97.235	107.029	102.316
(-)-Physostigmine	0.97804	0.842226	0.943015		(-)-Physostigmine	96.07	99.85	96.523
MHPG piperazine	0.864477	0.935645	0.996843		MHPG piperazine	106.469	105.372	95.931
S-(-)-Eticlopride hydrochloride	0.978142	0.969019	1.04093		S-(-)-Eticlopride hydrochloride	103.08	103.519	101.461
DL-threo-beta-hydroxyaspartic acid	0.948584	0.979014	0.959475		DL-threo-beta-hydroxyaspartic acid	95.508	96.517	101.42
R-(-)-Fluoxetine hydrochloride	1.17224	1.09277	1.19803		R-(-)-Fluoxetine hydrochloride	109.812	107.501	112.444
17alpha-hydroxyprogesterone	0.927817	0.998287	0.999035		17alpha-hydroxyprogesterone	97.476	101.527	98.783
Fenofibrate	1.00367	1.03778	0.965099		Fenofibrate	100.429	101.448	90.779
L-Histidine hydrochloride	0.957767	0.902583	1.05037		L-Histidine hydrochloride	97.864	98.8	99.917
Forskolin	1.05817	0.97268	1.03397		Forskolin	90.045	88.525	86.78
L-Hyoscyamine	0.962441	0.938969	0.992615		L-Hyoscyamine	101.38	94.735	93.906
Fexofenadine hydrochloride	0.890752	0.905161	0.964544		Fexofenadine hydrochloride	95.018	86.63	91.055
4-Hydroxybenzhydrazide	0.983622	0.91234	0.951023		4-Hydroxybenzhydrazide	97.306	96.521	102.67
MK-453 hydrochloride	0.915068	0.912574	0.986701		MK-453 hydrochloride	96.223	101.237	100.187
R-(+)-7-Hydroxy-DPAT hydrobromide	0.99251	1.01355	1.00526		R-(+)-7-Hydroxy-DPAT hydrobromide	103.045	102.676	96.967
Guanidinoethyl disulfide dihydrobromide	0.987584	0.983272	1.00041		Guanidinoethyl disulfide dihydrobromide	87.64	96.245	98.614
Iodoacetamide	1.52156	1.71267	1.69795		Iodoacetamide	133.88	133.525	152.539
DMSO	0.947679	0.924479	0.983125		DMSO	91.774	99.279	97.177
DMSO	0.934487	1.02166	0.965368		DMSO	95.436	104.613	102.68
DMSO	1.08805	1.12163	1.01008		DMSO	106.703	107.523	99.575
DMSO	1.05316	1.04852	1.00919		DMSO	103.608	106.077	111.734
N6-Cyclohexyladenosine	0.928338	0.883405	0.942818		N6-Cyclohexyladenosine	97.668	103.832	88.285
Disopyramide phosphate	0.9109	0.940956	0.980927		Disopyramide phosphate	95.82	99.512	97.395
CGS-12066A maleate	1.07245	1.13379	1.16226		CGS-12066A maleate	102.027	102.554	103.886
Daidzein	0.855613	1.00159	0.91277		Daidzein	88.679	89.39	91.042
2-Chloro-N6-cyclopentyladenosine	0.80874	0.789645	0.811913		2-Chloro-N6-cyclopentyladenosine	90.574	89.083	80.318
3',4'-Dichlorobenzamil	1.20906	1.25508	1.36617		3',4'-Dichlorobenzamil	124.862	124.869	130.53
2-Chloro-2-deoxy-D-glucose	0.84951	0.940841	0.920051		2-Chloro-2-deoxy-D-glucose	100.61	100.382	93.648
3,4-Dihydroxyphenylacetic acid	0.868493	1.00019	0.965611		3,4-Dihydroxyphenylacetic acid	92.303	95.655	99.744
WB-4101 hydrochloride	0.841367	0.967123	0.932693		WB-4101 hydrochloride	95.46	93.534	92.524
6,7-ADTN hydrobromide	0.865462	0.996532	0.923911		6,7-ADTN hydrobromide	92.907	93.007	91.136
2',3'-didehydro-3'-deoxythymidine	0.911426	0.887791	0.959215		2',3'-didehydro-3'-deoxythymidine	93.305	90.577	94.234
Amfonelic acid	0.954348	0.934593	0.980565		Amfonelic acid	92.035	93.534	84.634
Dextromethorphan hydrobromide monohydrate	0.894857	0.920192	0.916615		Dextromethorphan hydrobromide monohydrate	95.748	86.482	90.973
1,3-Dipropyl-7-methylxanthine	0.869221	0.94818	0.953988		1,3-Dipropyl-7-methylxanthine	89.147	99.015	92.883
Dequalinium dichloride	1.22802	1.13536	1.26221		Dequalinium dichloride	102.984	101.756	96.68
6,7-Dichloroquinoxaline-2,3-dione	0.891253	0.979897	0.963299		6,7-Dichloroquinoxaline-2,3-dione	96.351	98.27	93.29
Doxepin hydrochloride	0.974713	0.856536	0.990938		Doxepin hydrochloride	92.904	100.273	90.136
2,6-Diamino-4-pyrimidinone	0.859473	1.00939	0.970771		2,6-Diamino-4-pyrimidinone	97.234	93.413	92.655
DM 235	0.871978	0.893213	0.988623		DM 235	89.661	95.542	93.981
Etoposide	0.919575	0.970801	1.00174		Etoposide	128.92	133.753	138.807
DMSO	0.928748	0.995072	0.933132		DMSO	94.596	97.485	88.424
DMSO	1.02203	1.03314	0.961306		DMSO	91.09	99.666	106.833
DMSO	1.08686	1.05995	0.996668		DMSO	109.959	105.626	108.6
DMSO	1.10033	1.09866	1.0918		DMSO	98.353	105.419	105.493
S-Ethylisothiourea hydrobromide	0.879882	0.857045	0.952885		S-Ethylisothiourea hydrobromide	95.73	96.839	100.001
Guvacine hydrochloride	0.870212	0.910634	0.952505		Guvacine hydrochloride	102.7	95.423	102.362
N-Ethylmaleimide	0.818446	0.853226	0.862026		N-Ethylmaleimide	97.606	93.295	94.158
GR-89696 fumarate	0.877326	0.963046	0.957251		GR-89696 fumarate	98.777	97.525	90.773
E-64d	0.867573	0.867581	0.853638		E-64d	95.585	104.254	101.766
Hypotaurine	0.885992	0.780984	0.943213		Hypotaurine	96.613	96.378	91.092
(S)-ENBA	0.902073	0.919436	0.926287		(S)-ENBA	96.72	93.52	100.469
1,3,5-tris(4-hydroxyphenyl)-4-propyl-1H-pyrazole	0.991277	0.90459	1.00401		1,3,5-tris(4-hydroxyphenyl)-4-propyl-1H-pyrazole	92.334	98.498	81.725
Fenspiride hydrochloride	0.910384	0.899224	0.937201		Fenspiride hydrochloride	90.339	92.978	95.827
(Â±)-8-Hydroxy-DPAT hydrobromide	0.869414	0.884357	0.862708		(Â±)-8-Hydroxy-DPAT hydrobromide	94.405	101.453	97.819
Famotidine	0.831048	0.898344	0.896697		Famotidine	94.2	89.292	97.81
Hydroquinone	1.11618	1.04795	1.10242		Hydroquinone	93.417	89.859	105.29
Formoterol	0.883835	1.05986	1.07373		Formoterol	92.086	92.692	97.832
Hemicholinium-3	0.87826	0.847411	0.969988		Hemicholinium-3	98.158	88.133	91.773
Glibenclamide	0.783165	0.902817	0.937213		Glibenclamide	93.735	95.901	92.571
(Â±)-3-Hydroxyphenylglycine	1.00315	0.964692	1.1047		(Â±)-3-Hydroxyphenylglycine	107.357	102.208	101.199
GW1929	0.835882	0.918367	0.882258		GW1929	92.451	90.802	96.247
HA-100	0.783748	0.873073	0.878678		HA-100	87.046	88.867	91.688
DMSO	0.91405	1.00014	0.97752		DMSO	95.811	88.424	99.192
DMSO	1.03909	0.997555	1.03446		DMSO	122.922	110.718	99.608
DMSO	1.07828	1.08971	0.994163		DMSO	106.511	114.197	111.449
DMSO	1.00272	1.01357	1.02862		DMSO	102.62	106.713	111.088
(S)-(+)-Camptothecin	1.15827	1.08579	1.14312		(S)-(+)-Camptothecin	124.069	128.482	125.279
Demeclocycline hydrochloride	1.03762	1.04638	1.0045		Demeclocycline hydrochloride	93.324	107.201	99.489
2-Cyclooctyl-2-hydroxyethylamine hydrochloride	0.835225	0.927736	0.947991		2-Cyclooctyl-2-hydroxyethylamine hydrochloride	96.937	96.059	98.039
Dubinidine	1.07343	1.46334	1.15019		Dubinidine	95.988	98.64	94.394
1-(m-Chlorophenyl)-biguanide hydrochloride	0.881262	1.01171	0.971469		1-(m-Chlorophenyl)-biguanide hydrochloride	93.256	91.474	99.85
3-deazaadenosine	0.888108	0.863789	0.972328		3-deazaadenosine	95.265	93.46	90.566
4'-Chloro-3-alpha-(diphenylmethoxy)tropane hydrochloride	0.868222	0.890758	0.805842		4'-Chloro-3-alpha-(diphenylmethoxy)tropane hydrochloride	93.493	93.716	95.758
Dantrolene sodium	1.0168	1.02895	0.996629		Dantrolene sodium	99.96	103.793	94.429
DNQX	0.914177	0.950224	0.891352		DNQX	91.131	91.652	92.357
R(-)-Apocodeine hydrochloride	0.854434	0.875352	0.941932		R(-)-Apocodeine hydrochloride	101.98	96.504	97.393
Droperidol	0.891645	0.901188	0.8903		Droperidol	90.88	91.16	89.411
(+)-Bulbocapnine hydrochloride	0.950855	0.935684	0.917016		(+)-Bulbocapnine hydrochloride	94.937	94.859	95.419
2,5-Dihydroxycinnamic acid methyl ester	0.958682	0.877171	0.936413		2,5-Dihydroxycinnamic acid methyl ester	91.477	91.882	82.013
Domperidone	0.892116	0.983491	0.980722		Domperidone	93.059	91.714	92.899
Doxylamine succinate	0.866112	0.937531	0.876526		Doxylamine succinate	90.231	99.911	97.354
3,7-Dimethyl-I-propargylxanthine	0.938693	0.894458	0.933615		3,7-Dimethyl-I-propargylxanthine	95.138	89.001	91.446
DuP 697	0.955518	1.00983	0.945733		DuP 697	95.699	96.573	97.02
DL-alpha-Difluoromethylornithine hydrochloride	0.918366	0.926818	0.941408		DL-alpha-Difluoromethylornithine hydrochloride	94.075	94.38	93.938
5,5-Dimethyl-1-pyrroline-N-oxide	0.99501	0.999706	0.977037		5,5-Dimethyl-1-pyrroline-N-oxide	93.982	90.21	98.847
ET-18-OCH3	1.66359	1.62378	1.48489		ET-18-OCH3	224.419	181.107	240.342
DMSO	0.890008	0.952587	0.951431		DMSO	90.718	85.578	95.847
DMSO	0.99048	0.977009	1.07945		DMSO	100.109	94.198	92.765
DMSO	1.00767	1.04898	1.04411		DMSO	107.239	103.863	103.874
DMSO	1.12867	1.06346	1.04223		DMSO	98.29	102.766	102.351
(Â±)-AMPA hydrobromide	0.879061	0.861441	0.980725		(Â±)-AMPA hydrobromide	96.139	93.025	101.201
Gabapentin	0.778538	0.857339	0.988999		Gabapentin	84.511	90.473	99.543
beta-Estradiol	0.840131	0.95327	1.02062		beta-Estradiol	97.555	104.071	100.787
Haloperidol	1.02401	1.17308	1.19668		Haloperidol	111.423	109.846	111.232
erythro-9-(2-Hydroxy-3-nonyl)adenine hydrochloride	0.972716	0.885187	0.886143		erythro-9-(2-Hydroxy-3-nonyl)adenine hydrochloride	89.925	98.134	89.151
Hydroxytacrine maleate	0.834407	0.885468	0.830184		Hydroxytacrine maleate	96.58	93.337	97.094
1-(4-Fluorobenzyl)-5-methoxy-2-methylindole-3-acetic acid	0.831729	0.855156	0.957275		1-(4-Fluorobenzyl)-5-methoxy-2-methylindole-3-acetic acid	93.734	95.15	96.231
1-(4-Hydroxybenzyl)imidazole-2-thiol	0.86106	0.961206	0.965112		1-(4-Hydroxybenzyl)imidazole-2-thiol	85.829	100.223	95.525
Flumazenil	0.833515	0.876046	0.937437		Flumazenil	89.409	97.295	99.841
Dopamine hydrochloride	0.869739	0.897208	0.940048		Dopamine hydrochloride	93.284	95.722	89.364
FSCPX	0.764948	0.776639	0.772401		FSCPX	80.896	92.439	89.958
Hypericin	0.92356	0.915583	0.895443		Hypericin	91.096	91.482	98.113
Felodipine	0.910463	0.888867	1.01408		Felodipine	84.446	95.976	87.599
HA-1004 hydrochloride	0.903489	0.838384	0.884293		HA-1004 hydrochloride	86.458	86.951	88.436
GW2974	1.18058	1.15142	1.25212		GW2974	112.403	108.597	120.895
IEM-1460	0.848003	0.848791	0.920383		IEM-1460	88.735	97.894	100.168
GW5074	0.838269	0.836083	0.879909		GW5074	92.129	85.477	82.357
Ipratropium bromide	0.864713	0.844877	0.931205		Ipratropium bromide	94.771	91.803	98.362
DMSO	0.980425	0.972415	0.980172		DMSO	86.027	93.107	92.995
DMSO	1.10692	1.07632	1.1517		DMSO	97.839	101.754	99.208
DMSO	0.991286	0.962118	0.946483		DMSO	105.251	106.303	94.43
DMSO	1.00718	0.965039	0.927055		DMSO	101.256	100.586	97.182
10-(alpha-Diethylaminopropionyl)-phenothiazine hydrochloride	0.857144	0.918174	0.858651		10-(alpha-Diethylaminopropionyl)-phenothiazine hydrochloride	98.289	99.247	92.13
Diethylenetriaminepentaacetic acid	0.868599	0.945991	0.959567		Diethylenetriaminepentaacetic acid	92.918	94.858	103.028
5-Carboxamidotryptamine maleate	0.875666	0.839402	0.975644		5-Carboxamidotryptamine maleate	97.444	91.143	89.918
Dicyclomine hydrochloride	0.930688	1.42766	0.897221		Dicyclomine hydrochloride	94.531	101.039	99.587
2-Chloroadenosine triphosphate tetrasodium	0.838857	0.746439	0.896159		2-Chloroadenosine triphosphate tetrasodium	85.909	91.791	89.318
1,4-Dideoxy-1,4-imino-D-mannitol hydrochloride	0.887591	0.99787	0.909297		1,4-Dideoxy-1,4-imino-D-mannitol hydrochloride	86.873	89.434	87.692
Cirazoline hydrochloride	0.9546	0.877242	0.846048		Cirazoline hydrochloride	90.493	88.886	92.433
DCEBIO	0.956976	0.988552	0.910082		DCEBIO	99.312	100.171	93.339
Dihydroouabain	0.930611	0.822049	0.819707		Dihydroouabain	99.845	107.133	103.863
R(-)-Propylnorapomorphine hydrochloride	1.05476	1.04451	1.11964		R(-)-Propylnorapomorphine hydrochloride	90.399	92.716	95.156
L-3,4-Dihydroxyphenylalanine methyl ester hydrochloride	0.866357	0.967566	1.00351		L-3,4-Dihydroxyphenylalanine methyl ester hydrochloride	95.389	92.761	94.57
(Â±)-SKF-38393 hydrochloride	0.951667	0.934772	0.924364		(Â±)-SKF-38393 hydrochloride	95.269	91.968	87.889
Dihydroergotamine methanesulfonate	0.954883	0.949627	0.973333		Dihydroergotamine methanesulfonate	89.904	91.822	85.329
Propofol	0.866166	0.832084	0.935907		Propofol	90.089	92.475	86.47
Desipramine hydrochloride	0.926127	0.926215	0.981032		Desipramine hydrochloride	93.953	98.492	100.606
5,7-Dichlorokynurenic acid	0.958786	0.970475	0.948886		5,7-Dichlorokynurenic acid	95.021	91.453	95.933
(-)-alpha-Methylnorepinephrine	0.887549	0.950884	0.931012		(-)-alpha-Methylnorepinephrine	89.921	85.149	85.744
4',4''-Difluor-3alpha-(diphenylmethoxy)tropane hydrochloride	0.916634	0.839011	0.935529		4',4''-Difluor-3alpha-(diphenylmethoxy)tropane hydrochloride	86.154	92.576	86.425
2',3'-dideoxycytidine	0.90239	0.875386	0.877333		2',3'-dideoxycytidine	91.154	88.461	88.991
Etazolate hydrochloride	1.03305	0.994789	0.973775		Etazolate hydrochloride	86.677	88.396	83.777
DMSO	0.94127	0.944737	0.979667		DMSO	92.537	90.643	88.486
DMSO	1.1713	0.910806	1.03699		DMSO	87.359	94.36	86.002
DMSO	0.926969	0.968937	0.956417		DMSO	103.839	103.502	98.994
DMSO	0.996936	0.980617	1.01824		DMSO	93.175	100.249	103.101
Edrophonium chloride	0.956927	0.889132	0.99136		Edrophonium chloride	96.275	95.907	91.627
Muscimol hydrobromide	0.904483	0.961426	0.909569		Muscimol hydrobromide	89.302	89.02	91.641
Ethylene glycol-bis(2-aminoethylether)-N,N,N',N'-tetraacetic acid	0.888872	0.841501	0.925797		Ethylene glycol-bis(2-aminoethylether)-N,N,N',N'-tetraacetic acid	90.433	90.11	88.889
DL-Homatropine hydrobromide	0.852232	0.861676	0.858101		DL-Homatropine hydrobromide	91.363	95.058	90.735
Estrone	0.882103	0.945363	0.920234		Estrone	98.995	96.434	91.727
Hydralazine hydrochloride	0.98228	0.920184	0.873272		Hydralazine hydrochloride	92.991	93.307	91.705
Ergocristine	0.902763	0.904879	0.87813		Ergocristine	91.512	94.848	92.615
Hydrocortisone	0.997092	0.999021	0.964099		Hydrocortisone	80.779	84.375	83.641
Furegrelate sodium	0.94648	0.910832	0.93651		Furegrelate sodium	88.37	98.088	84.941
Histamine dihydrochloride	0.866312	0.929654	0.856202		Histamine dihydrochloride	86.504	95.699	91.876
Foliosidine	0.937173	0.9374	0.838162		Foliosidine	84.294	93.286	98.736
Hydroxyurea	0.861267	0.918379	0.925424		Hydroxyurea	89.576	104.033	93.755
Farnesylthiosalicylic acid	0.960714	0.944544	0.903877		Farnesylthiosalicylic acid	88.14	93.858	90.518
3-Hydroxybenzylhydrazine dihydrochloride	1.03677	1.01432	1.15687		3-Hydroxybenzylhydrazine dihydrochloride	123.263	116.298	111.406
Fluspirilene	1.17109	1.3429	1.29896		Fluspirilene	112.624	113.223	111.692
H-7 dihydrochloride	0.9501	0.95033	1.04466		H-7 dihydrochloride	106.956	105.969	107.031
Guanfacine hydrochloride	0.914828	0.902986	0.91558		Guanfacine hydrochloride	86.657	84.454	91.984
Ibudilast	0.852959	0.872894	0.906211		Ibudilast	94.315	90.296	90.294
Genistein	0.896699	0.950488	0.973086		Genistein	86.874	86.319	81.62
Idarubicin	7.67884	8.0912	5.96573		Idarubicin	138.916	143.929	132.952
DMSO	0.930713	1.0567	1.0032		DMSO	90.345	86.706	88.025
DMSO	0.962667	0.991688	0.996802		DMSO	92.127	93.437	95.497
DMSO	0.914047	0.973577	0.934838		DMSO	108.897	110.025	97.277
DMSO	0.962881	0.940501	0.939389		DMSO	100.756	104.076	94.967
(+)-cis-Dioxolane iodide	0.995541	0.910616	1.04144		(+)-cis-Dioxolane iodide	95.815	97.327	90.866
Diclofenac sodium	0.93194	0.882099	0.898609		Diclofenac sodium	89.165	99.685	98.937
7-Chlorokynurenic acid	0.909766	0.863182	0.931399		7-Chlorokynurenic acid	91.828	95.488	86.727
3,4-Dichloroisocoumarin	0.838848	0.880971	1.03059		3,4-Dichloroisocoumarin	91.742	86.419	94.145
(+)-Cyclazocine	0.868463	0.902825	0.752994		(+)-Cyclazocine	98.086	96.66	91.591
Danazol	0.96678	0.979539	0.941505		Danazol	91.895	87.398	92.61
CGP 20712A methanesulfonate	0.915308	0.967756	0.964279		CGP 20712A methanesulfonate	95.909	94.238	94.025
1-Deoxynojirimycin hydrochloride	0.920838	0.915821	0.918096		1-Deoxynojirimycin hydrochloride	85.058	89.621	84.771
Dobutamine hydrochloride	0.910383	0.797979	0.979233		Dobutamine hydrochloride	85.15	85.214	85.798
R(-)-2,10,11-Trihydroxyaporphine hybrobromide	0.975607	0.887444	0.942578		R(-)-2,10,11-Trihydroxyaporphine hybrobromide	85.63	84.218	80.674
1,4-Dideoxy-1,4-imino-D-arabinitol	0.853216	0.940424	0.904238		1,4-Dideoxy-1,4-imino-D-arabinitol	86.135	88.413	89.907
GBR-12909 dihydrochloride	1.26304	1.20683	1.23547		GBR-12909 dihydrochloride	101.531	93.579	96.552
Diphenyleneiodonium chloride	1.24582	1.15852	1.31887		Diphenyleneiodonium chloride	117.09	126.544	122.815
Dextrorphan D-tartrate	0.880644	0.919816	0.891836		Dextrorphan D-tartrate	89.782	92.932	93.212
4-Diphenylacetoxy-N-(2-chloroethyl)piperidine hydrochloride	0.918846	0.875788	0.866696		4-Diphenylacetoxy-N-(2-chloroethyl)piperidine hydrochloride	88.808	96.532	89.296
Dilazep hydrochloride	0.971084	1.06924	1.09614		Dilazep hydrochloride	95.438	108.859	107.532
Diacylglycerol Kinase Inhibitor II	0.870277	0.869183	1.0127		Diacylglycerol Kinase Inhibitor II	89.402	90.662	93.454
ET-3,4-dephostatin	1.51181	1.43354	1.55814		ET-3,4-dephostatin	94.48	97.329	91.876
DMSO	0.92183	0.96504	1.00518		DMSO	99.608	89.998	91.045
DMSO	0.963064	0.912119	0.99456		DMSO	97.712	100.145	87.518
DMSO	0.989519	0.916193	0.865499		DMSO	102.024	100.304	102.472
DMSO	0.977735	0.930464	0.96123		DMSO	103.458	100.553	102.587
Efaroxan hydrochloride	0.876221	0.94014	0.997123		Efaroxan hydrochloride	92.879	88.872	93.962
Guanabenz acetate	0.977953	0.943659	1.00548		Guanabenz acetate	102.696	105.927	118.214
(Â±)-Epinephrine hydrochloride	0.810344	0.884678	0.86789		(Â±)-Epinephrine hydrochloride	89.838	93.351	87.594
(Â±)-Vanillylmandelic acid	0.866166	0.912432	0.973427		(Â±)-Vanillylmandelic acid	89.137	89.277	89.798
Methyl beta-carboline-3-carboxylate	0.93552	0.998205	0.952565		Methyl beta-carboline-3-carboxylate	86.639	89.912	92.891
4-Imidazolemethanol hydrochloride	0.941064	0.868094	0.983832		4-Imidazolemethanol hydrochloride	93.135	92.171	99.881
Felbamate	0.907732	0.957001	0.880088		Felbamate	93.537	91.986	92.886
Lithium Chloride	0.879535	0.977056	0.872434		Lithium Chloride	91.975	88.434	100.296
Fiduxosin hydrochloride	1.05111	1.22301	1.15758		Fiduxosin hydrochloride	103.04	97.796	102.195
Harmane	0.911267	1.00685	0.971521		Harmane	93.932	91.416	96.52
Fusaric acid	0.835252	0.957657	0.885528		Fusaric acid	90.515	89.982	85.081
(+)-Hydrastine	0.848968	0.892356	0.914491		(+)-Hydrastine	92.405	99.369	96.208
Flunarizine dihydrochloride	0.991075	0.920119	0.973226		Flunarizine dihydrochloride	90.242	87.679	88.891
Serotonin hydrochloride	0.785781	1.05499	0.922404		Serotonin hydrochloride	89.884	87.147	90.011
cis-(Z)-Flupenthixol dihydrochloride	1.31739	1.20937	1.25256		cis-(Z)-Flupenthixol dihydrochloride	97.127	106.039	102.195
Hexahydro-sila-difenidol hydrochloride, p-fluoro analog	0.976812	1.07562	1.05275		Hexahydro-sila-difenidol hydrochloride, p-fluoro analog	98.675	101.57	108.072
L-Glutamic acid hydrochloride	0.884588	0.914866	0.943072		L-Glutamic acid hydrochloride	98.119	89.863	84.607
Imidazole-4-acetic acid hydrochloride	0.937939	0.873719	0.933053		Imidazole-4-acetic acid hydrochloride	91.266	92.796	97.37
GW7647	0.877004	0.846483	0.876484		GW7647	84.687	99.204	95.482
2-Iodomelatonin	0.882517	0.950508	0.931708		2-Iodomelatonin	89.744	91.765	95.877
DMSO	0.976181	0.987173	0.967543		DMSO	91.605	91.389	87.466
DMSO	1.05193	1.00172	1.08469		DMSO	96.011	82.247	95.315
DMSO	1.06797	1.02883	0.984063		DMSO	109.097	104.842	104.52
DMSO	0.980012	1.00423	1.00556		DMSO	101.442	101.916	94.701
OXA-22 iodide	0.930545	1.01114	0.952353		OXA-22 iodide	91.787	97.541	96.984
DL-erythro-Dihydrosphingosine	1.13926	0.941417	0.968799		DL-erythro-Dihydrosphingosine	106.222	109.5	107.696
(Â±)-CGP-12177A hydrochloride	0.979272	0.99019	0.933719		(Â±)-CGP-12177A hydrochloride	90.506	94.091	93.342
DBO-83	0.956523	1.01105	0.906136		DBO-83	91.783	90.645	85.517
Capsazepine	0.861621	0.888697	0.833168		Capsazepine	91.58	91.941	88.116
N,N-Dihexyl-2-(4-fluorophenyl)indole-3-acetamide	0.987689	0.942649	0.941518		N,N-Dihexyl-2-(4-fluorophenyl)indole-3-acetamide	93.082	90.806	93.311
(2S,1'S,2'S)-2-(carboxycyclopropyl)glycine	0.823966	0.862259	0.833821		(2S,1'S,2'S)-2-(carboxycyclopropyl)glycine	78.161	87.835	84.939
L-3,4-Dihydroxyphenylalanine	0.900395	0.958982	0.886629		L-3,4-Dihydroxyphenylalanine	89.5	91.962	84.089
Dihydrokainic acid	0.863613	0.916709	0.886828		Dihydrokainic acid	88.986	90.45	81.221
R(-)-2,10,11-Trihydroxy-N-propylnoraporphine hydrobromide	0.952728	1.00275	1.05304		R(-)-2,10,11-Trihydroxy-N-propylnoraporphine hydrobromide	88.997	85.186	90.981
2,4-Dinitrophenyl 2-fluoro-2-deoxy-beta-D-glucopyranoside	0.894886	0.932295	0.958057		2,4-Dinitrophenyl 2-fluoro-2-deoxy-beta-D-glucopyranoside	84.308	86.292	90.605
R(+)-SCH-23390 hydrochloride	0.946158	0.870659	0.975635		R(+)-SCH-23390 hydrochloride	87.196	89.617	88.372
Diphenhydramine hydrochloride	0.96103	0.975271	0.970343		Diphenhydramine hydrochloride	89.338	88.457	88.545
R(+)-Butylindazone	0.913886	0.82908	0.912795		R(+)-Butylindazone	83.061	86.544	88.621
5,5-Diphenylhydantoin	1.00396	0.97363	1.01307		5,5-Diphenylhydantoin	99.679	88.268	88.993
1,10-Diaminodecane	0.884732	0.997407	0.871584		1,10-Diaminodecane	89.193	86.626	93.413
Vanillic acid diethylamide	0.917487	1.02044	0.995643		Vanillic acid diethylamide	94.102	89.403	100.395
Dihydrexidine hydrochloride	1.03056	0.995099	1.06431		Dihydrexidine hydrochloride	82.514	83.766	77.42
Emetine dihydrochloride hydrate	0.98983	0.98638	1.11899		Emetine dihydrochloride hydrate	117.618	113.532	113.813
DMSO	1.00395	0.999863	1.11045		DMSO	89.984	95.937	92.107
DMSO	1.0435	1.06454	1.03097		DMSO	100.841	98.053	115.778
DMSO	1.01286	1.07551	1.02127		DMSO	98.242	100.818	102.289
Ellipticine	1.59886	1.65044	1.70214		Ellipticine	114.671	108.842	122.574
gamma-D-Glutamylaminomethylsulfonic acid	0.868273	0.995978	0.935589		gamma-D-Glutamylaminomethylsulfonic acid	95.677	102.344	95.919
Ethosuximide	0.865486	0.879806	0.90452		Ethosuximide	90.456	94.508	93.961
6-Hydroxymelatonin	0.939524	0.8836	0.976379		6-Hydroxymelatonin	90.607	96.259	91.198
N-Methyl-beta-carboline-3-carboxamide	0.811763	0.851679	0.922987		N-Methyl-beta-carboline-3-carboxamide	86.979	87.736	90.267
Hexamethonium dichloride	0.87662	0.834541	0.89387		Hexamethonium dichloride	97.962	95.408	90.933
Fusidic acid sodium	0.835063	1.04453	0.835261		Fusidic acid sodium	89.283	85.656	91.871
Hydrochlorothiazide	0.988729	0.898343	0.899252		Hydrochlorothiazide	90.658	93.591	90.72
Furosemide	0.828928	0.906546	0.910761		Furosemide	89.878	94.54	89.01
NG-Hydroxy-L-arginine acetate	0.84323	0.891675	1.00477		NG-Hydroxy-L-arginine acetate	90.411	95.441	91.261
5-Fluorouracil	0.883026	0.830447	0.855603		5-Fluorouracil	104.17	87.283	91.486
(Â±)-7-Hydroxy-DPAT hydrobromide	0.944614	0.986149	0.953601		(Â±)-7-Hydroxy-DPAT hydrobromide	88.638	88.535	86.161
5-fluoro-5'-deoxyuridine	0.867204	1.00939	0.910862		5-fluoro-5'-deoxyuridine	93.143	110.285	86.32
(2R,5R)-Bis(hydroxymethyl)-(3R,4R)-dihydroxypyrrolidine	0.831218	0.846755	0.931693		(2R,5R)-Bis(hydroxymethyl)-(3R,4R)-dihydroxypyrrolidine	91.119	88.78	92.445
Furafylline	0.967498	0.996278	0.992659		Furafylline	87.805	92.229	91.216
Histamine, R(-)-alpha-methyl-, dihydrochloride	0.919193	0.930771	0.994631		Histamine, R(-)-alpha-methyl-, dihydrochloride	96.535	95.29	93.112
Ganciclovir	0.867556	0.952398	0.921676		Ganciclovir	93.034	95.889	90.045
Indirubin-3'-oxime	1.04446	1.1005	1.10389		Indirubin-3'-oxime	104.277	102.184	102.623
alpha-Guanidinoglutaric acid	0.80717	0.862463	0.971753		alpha-Guanidinoglutaric acid	92.402	93.447	86.25
KN-62	1.20192	1.19951	1.3845		KN-62	119.924	115.522	112.181
DMSO	1.04447	0.950325	1.09611		DMSO	95.009	87.193	89.856
DMSO	1.1202	1.09749	1.15861		DMSO	97.451	107.765	109.342
DMSO	0.975376	1.04575	0.938639		DMSO	107.626	98.397	109.858
DMSO	1.02109	0.985832	0.920929		DMSO	102.975	104.719	100.32
8-Cyclopentyl-1,3-dipropylxanthine	0.905306	0.936794	0.983574		8-Cyclopentyl-1,3-dipropylxanthine	99.256	96.178	101.669
R-(-)-Desmethyldeprenyl hydrochloride	0.901096	0.907087	0.930041		R-(-)-Desmethyldeprenyl hydrochloride	94.712	97.407	97.049
S-(-)-Carbidopa	0.883308	0.899649	0.949115		S-(-)-Carbidopa	98.251	87.991	91.541
7,7-Dimethyl-(5Z,8Z)-eicosadienoic acid	0.913386	1.09419	0.922475		7,7-Dimethyl-(5Z,8Z)-eicosadienoic acid	91.388	99.002	91.682
Chlormezanone	0.953046	1.02157	0.883374		Chlormezanone	83.687	95.13	85.775
(R,R)-cis-Diethyl tetrahydro-2,8-chrysenediol	1.03715	1.06706	1.07411		(R,R)-cis-Diethyl tetrahydro-2,8-chrysenediol	87.519	87.705	87.995
CNQX disodium	1.02157	0.930306	1.00696		CNQX disodium	90.271	95.466	93.938
Dipyridamole	0.999252	0.988104	0.926246		Dipyridamole	88.371	89.22	86.028
Decamethonium dibromide	0.906927	0.848924	0.887518		Decamethonium dibromide	94.837	88.266	91.513
Dipropyldopamine hydrobromide	0.908721	1.00501	1.0022		Dipropyldopamine hydrobromide	88.172	92.741	90.65
D-ribofuranosylbenzimidazole	0.907307	0.975954	0.943742		D-ribofuranosylbenzimidazole	96.578	88.114	91.119
(Â±)-DOI hydrochloride	0.871553	0.889286	0.991934		(Â±)-DOI hydrochloride	90.002	94.489	91.164
2,3-Butanedione	0.923384	0.863345	0.972839		2,3-Butanedione	84.552	89.853	85.61
DPMA	0.932615	1.04291	1.00377		DPMA	94.291	88.763	95.512
N^G,N^G-Dimethylarginine hydrochloride	0.876477	1.01051	0.944559		N^G,N^G-Dimethylarginine hydrochloride	91.387	86.862	95.127
Dihydro-beta-erythroidine hydrobromide	0.913943	0.937786	0.984883		Dihydro-beta-erythroidine hydrobromide	91.398	94.247	88.598
1,7-Dimethylxanthine	0.802314	0.856526	1.00079		1,7-Dimethylxanthine	89.937	87.83	86.358
Epibestatin hydrochloride	1.00373	1.03502	0.979381		Epibestatin hydrochloride	93.279	91.556	88.43
N-Methyldopamine hydrochloride	0.899333	0.940292	0.987525		N-Methyldopamine hydrochloride	134.309	94.421	95.073
5'-N-Ethylcarboxamidoadenosine	0.928918	0.978711	0.939336		5'-N-Ethylcarboxamidoadenosine	94.528	95.903	94.793
DMSO	0.96402	0.99949	0.929851		DMSO	92.038	85.748	85.613
DMSO	0.959053	0.894743	0.940774		DMSO	93.751	85.285	98.103
DMSO	0.997281	1.01927	0.919825		DMSO	114.152	116.145	101.407
DMSO	1.04174	1.02196	1.0339		DMSO	111.965	102.535	103.816
Ebselen	1.36381	1.27695	0.987827		Ebselen	105.814	102.413	110.608
Glipizide	1.03425	1.03655	0.981638		Glipizide	106.968	100.624	95.839
Endothall	1.36122	1.28825	1.08986		Endothall	108.172	111.532	106.616
Hexamethonium bromide	1.01736	1.03211	0.942084		Hexamethonium bromide	98.296	98.906	95.428
Methyl 6,7-dimethoxy-4-ethyl-beta-carboline-3-carboxylate	1.29895	1.57248	1.00579		Methyl 6,7-dimethoxy-4-ethyl-beta-carboline-3-carboxylate	86.316	91.451	87.939
Hydrocortisone 21-hemisuccinate sodium	1.31531	1.24662	1.03582		Hydrocortisone 21-hemisuccinate sodium	82.399	80.327	86.481
Fenoterol hydrobromide	1.12355	1.28729	0.976649		Fenoterol hydrobromide	89.274	88.154	84.486
(+)-Himbacine	1.09032	1.29447	0.982594		(+)-Himbacine	94.324	89.162	90.823
p-Fluoro-L-phenylalanine	1.0645	1.29969	0.927821		p-Fluoro-L-phenylalanine	93.21	97.549	89.88
Retinoic acid p-hydroxyanilide	1.85131	2.18892	1.66246		Retinoic acid p-hydroxyanilide	102.244	100.064	95.935
Flecainide acetate	1.13148	1.25465	0.956779		Flecainide acetate	86.253	87.407	96.379
MHPG sulfate potassium	1.21067	1.28595	0.989739		MHPG sulfate potassium	89.739	93.501	87.602
Flupirtine maleate	1.05064	1.12536	0.99595		Flupirtine maleate	88.936	88.056	91.724
5-Hydroxy-L-tryptophan	1.1729	1.15743	0.991154		5-Hydroxy-L-tryptophan	88.86	97.83	92.776
FPL 64176	1.36818	1.28652	1.01053		FPL 64176	92.08	97.082	91.621
5-hydroxydecanoic acid sodium	1.14338	1.22977	0.98304		5-hydroxydecanoic acid sodium	94.046	99.289	100.632
L-Glutamine	1.05178	1.19029	0.99395		L-Glutamine	91.227	90.691	93.451
N9-Isopropylolomoucine	3.13966	4.5625	2.02848		N9-Isopropylolomoucine	94.774	92.498	95.541
Gallamine triethiodide	1.23423	1.27112	1.05464		Gallamine triethiodide	104.385	91.506	98.553
IMID-4F hydrochloride	1.34352	1.38112	1.22062		IMID-4F hydrochloride	104.135	101.381	100.919
DMSO	1.0068	0.909307	0.994728		DMSO	97.808	97.296	96.656
DMSO	1.04617	1.02537	1.09529		DMSO	102.107	98.589	93.309
8-Cyclopentyl-1,3-dimethylxanthine	1.08327	1.0181	1.00137		8-Cyclopentyl-1,3-dimethylxanthine	94.177	107.709	98.403
2,2'-Bipyridyl	1.04066	1.02328	0.985183		2,2'-Bipyridyl	95.512	107.452	103.59
(Â±)-Chloro-APB hydrobromide	1.25051	1.02948	1.06688		(Â±)-Chloro-APB hydrobromide	90.828	96.012	101.699
(Â±) trans-U-50488 methanesulfonate	1.07046	1.13646	0.97255		(Â±) trans-U-50488 methanesulfonate	106.826	107.922	107.272
8-(3-Chlorostyryl)caffeine	1.07286	0.957062	0.990934		8-(3-Chlorostyryl)caffeine	100.006	100.896	95.68
Daunorubicin hydrochloride	1.20138	1.34518	1.13619		Daunorubicin hydrochloride	97.205	87.801	85.939
CX 546	1.06961	1.11841	1.00345		CX 546	92.922	96.807	96.51
Doxazosin mesylate	1.1048	1.16882	1.08318		Doxazosin mesylate	98.051	94.378	95.297
P1,P4-Di(adenosine-5')tetraphosphate triammonium	1.21835	1.03116	1.03039		P1,P4-Di(adenosine-5')tetraphosphate triammonium	91.354	90.469	99.269
(+)-Butaclamol hydrochloride	2.50595	2.56396	2.12265		(+)-Butaclamol hydrochloride	127.589	124.434	126.097
Dequalinium analog, C-14 linker	1.04367	1.00142	0.921397		Dequalinium analog, C-14 linker	88.016	95.465	95.606
(Â±)-2,3-Dichloro-alpha-methylbenzylamine hydrochloride	0.987392	1.03311	1.00677		(Â±)-2,3-Dichloro-alpha-methylbenzylamine hydrochloride	104.372	101.327	100.626
N,N,N',N'-Tetramethylazodicarboxamide	0.991624	1.0313	0.951698		N,N,N',N'-Tetramethylazodicarboxamide	93.201	88.162	91.306
3,5-Dinitrocatechol	0.995788	0.978802	0.969608		3,5-Dinitrocatechol	99.688	93.556	101.267
Clodronic acid	0.964368	1.07713	0.913361		Clodronic acid	92.353	95.476	93.25
2,3-Dimethoxy-1,4-naphthoquinone	1.29828	1.28363	1.11394		2,3-Dimethoxy-1,4-naphthoquinone	112.673	114.173	118.18
Etodolac	1.06939	1.04599	1.0187		Etodolac	96.916	96.787	96.061
1,1-Dimethyl-4-phenyl-piperazinium iodide	1.08776	1.16158	1.07693		1,1-Dimethyl-4-phenyl-piperazinium iodide	95.646	99.526	94.985
E-64	1.0081	1.16392	1.0378		E-64	96.183	98.577	98.67
rac-2-Ethoxy-3-hexadecanamido-1-propylphosphocholine	1.09876	1.04382	1.00771		rac-2-Ethoxy-3-hexadecanamido-1-propylphosphocholine	101.956	97.313	89.399
GYKI 52466 hydrochloride	1.55577	0.902373	1.04216		GYKI 52466 hydrochloride	103.72	105.929	108.909
Emodin	1.05197	0.930412	0.892612		Emodin	98.961	103.775	109.347
4-Hydroxy-3-methoxyphenylacetic acid	0.775188	0.969978	0.982931		4-Hydroxy-3-methoxyphenylacetic acid	101.435	100.736	101.589
(-)-Eseroline fumarate	0.853197	1.03767	1.03089		(-)-Eseroline fumarate	107.457	106.206	100.777
6-Hydroxy-DL-DOPA	0.883106	1.03187	0.93829		6-Hydroxy-DL-DOPA	105.796	96.759	96.815
S-(+)-Fluoxetine hydrochloride	1.00123	1.10819	1.35231		S-(+)-Fluoxetine hydrochloride	113.436	107.056	100.856
Hispidin	1.07827	1.15636	1.05683		Hispidin	96.837	93.85	105.877
Fluphenazine dihydrochloride	1.33314	1.27388	1.35168		Fluphenazine dihydrochloride	118.206	117.45	110.868
HE-NECA	1.10368	1.07149	1.10282		HE-NECA	99.438	90.822	94.967
Fenoldopam bromide	1.0289	0.991905	0.909051		Fenoldopam bromide	86.26	83.899	93.504
5-Hydroxyindolacetic acid	0.990583	0.955299	0.978578		5-Hydroxyindolacetic acid	104.286	99.705	90.334
Flutamide	1.25402	1.14986	1.02506		Flutamide	99.853	101.368	95.656
Hydroxylamine hydrochloride	0.896882	0.829981	0.90832		Hydroxylamine hydrochloride	95.086	104.837	97.556
Fluoxetine hydrochloride	1.10628	1.22421	1.26808		Fluoxetine hydrochloride	110.243	103.807	108.064
R-(+)-8-Hydroxy-DPAT hydrobromide	1.1211	0.892007	0.965069		R-(+)-8-Hydroxy-DPAT hydrobromide	105.682	105.081	101.343
Guanidinyl-naltrindole di-trifluoroacetate	1.22751	0.982225	1.15386		Guanidinyl-naltrindole di-trifluoroacetate	104.086	102.898	105.138
Imazodan	1.18595	1.1784	0.990147		Imazodan	98.563	103.315	103.219
GBR-12935 dihydrochloride	1.02423	0.909893	1.12487		GBR-12935 dihydrochloride	102.338	102.571	93.394
R(-)-Isoproterenol (+)-bitartrate	1.19864	1.2304	1.05581		R(-)-Isoproterenol (+)-bitartrate	93.363	115.609	98.776
DMSO	1.01065	1.2637	1.12845		DMSO	111.016	109.341	101.73
DMSO	1.04981	1.19414	1.19015		DMSO	100.945	111.316	95.886
ML-7	0.978412	0.840526	0.897866		ML-7	103.638	99.236	97.449
LY-53,857 maleate	0.914387	0.862648	0.905112		LY-53,857 maleate	110.589	96.341	95.399
3-Isobutyl-1-methylxanthine	0.947689	0.835477	0.882383		3-Isobutyl-1-methylxanthine	93.358	90.321	86.282
L-750,667 trihydrochloride	1.09685	1.08178	0.999742		L-750,667 trihydrochloride	109.262	102.667	98.34
Iproniazid phosphate	0.98357	0.850039	0.846509		Iproniazid phosphate	96.441	93.621	83.635
4-Methylpyrazole hydrochloride	0.954386	0.974224	0.866697		4-Methylpyrazole hydrochloride	98.402	101.745	96.051
m-Iodobenzylguanidine hemisulfate	0.984444	1.00883	0.944925		m-Iodobenzylguanidine hemisulfate	102.259	96.181	97.717
Imetit dihydrobromide	0.907241	0.721664	0.8052		Imetit dihydrobromide	94.649	99.693	90.406
Molsidomine	0.975966	0.874995	0.911025		Molsidomine	103.787	105.851	92.698
JL-18	0.973549	1.00479	0.989663		JL-18	89.025	89.718	95.581
Metergoline	1.21256	1.19737	1.15335		Metergoline	117.909	121.252	100.199
Kenpaullone	0.852602	0.711653	0.876972		Kenpaullone	89.504	92.295	82.826
LY-367,265	0.992344	1.01607	1.07259		LY-367,265	97.866	95.254	90.89
(Â±)-Metoprolol (+)-tartrate	1.07549	1.07612	1.03948		(Â±)-Metoprolol (+)-tartrate	101.12	95.475	92.437
Leflunomide	0.979416	1.01841	1.00119		Leflunomide	101.381	96.474	86.443
MRS 1754	1.0204	1.03775	0.990781		MRS 1754	97.116	96.486	92.299
LFM-A13	1.00623	0.985963	0.929027		LFM-A13	97.346	98.813	90.588
MDL 28170	1.02284	1.02374	0.963762		MDL 28170	103.27	102.85	98.019
DMSO	1.07382	0.997923	0.937739		DMSO	92.771	92.028	95.413
DMSO	1.13673	1.08353	1.01429		DMSO	88.024	102.139	86.84
DMSO	0.915782	1.08824	1.04762		DMSO	114.754	110.138	102.159
DMSO	0.996782	1.14291	1.06726		DMSO	104.423	104.419	102.951
Mifepristone	0.8888	0.89244	0.983966		Mifepristone	94.309	96.842	91.139
Nitrendipine	1.26411	1.31702	1.27675		Nitrendipine	108.533	119.227	103.855
Minocycline hydrochloride	1.06219	0.796532	1.00129		Minocycline hydrochloride	100.886	99.508	93.172
Naloxone benzoylhydrazone	0.958822	0.92533	0.933416		Naloxone benzoylhydrazone	101.867	101.236	91.918
(-)-MK-801 hydrogen maleate	0.954509	0.837229	0.893733		(-)-MK-801 hydrogen maleate	93.802	92.285	93.047
Olomoucine	0.932661	1.01335	0.941184		Olomoucine	98.443	103.936	92.325
Methiothepin mesylate	1.29751	1.2799	1.21373		Methiothepin mesylate	110.918	115.326	108.744
Orphenadrine hydrochloride	0.969815	1.00856	0.956561		Orphenadrine hydrochloride	100.555	96.486	96.067
MDL 105,519	0.849522	0.846968	0.898199		MDL 105,519	105.305	95.162	88.585
(Â±)-Octoclothepin maleate	1.21758	1.16032	1.17963		(Â±)-Octoclothepin maleate	105.411	109.401	100.442
nor-Binaltorphimine dihydrochloride	0.965785	0.896833	0.887914		nor-Binaltorphimine dihydrochloride	100.96	94.757	83.414
O-Phospho-L-serine	0.963384	0.999075	0.966515		O-Phospho-L-serine	94.75	100.294	93.337
NCS-356	0.908804	0.96801	0.929089		NCS-356	95.528	96.68	86.104
Pancuronium bromide	1.02152	0.995414	0.976149		Pancuronium bromide	98.628	104.244	94.103
(-)-Nicotine hydrogen tartrate salt	1.01672	0.991951	0.984852		(-)-Nicotine hydrogen tartrate salt	99.957	89.822	88.893
Pentolinium di[L(+)-tartrate]	1.06293	1.00671	0.917593		Pentolinium di[L(+)-tartrate]	101.464	92.469	87.338
Nicardipine hydrochloride	1.02397	0.982458	1.00437		Nicardipine hydrochloride	99.079	99.006	92.58
Valproic acid sodium	0.996979	1.01669	0.999031		Valproic acid sodium	94.927	95.051	91.293
NF 023	0.980684	0.796044	0.959922		NF 023	93.317	96.499	88.579
Pyrilamine maleate	0.999667	1.02432	1.00488		Pyrilamine maleate	99.889	99.49	95.152
DMSO	0.961326	0.992445	0.986544		DMSO	84.897	99.972	90.436
DMSO	0.99443	0.952185	0.858187		DMSO	111.754	110.31	92.956
DMSO	0.902797	1.0285	1.02471		DMSO	99.836	99.316	99.044
DMSO	0.967856	1.04838	1.01645		DMSO	101.162	109.316	99.659
(Â±)-Ibotenic acid	0.982221	0.875859	0.926328		(Â±)-Ibotenic acid	90.962	94.167	91.801
Lorglumide sodium	0.926115	0.887803	0.898031		Lorglumide sodium	86.761	105.412	100.022
Idazoxan hydrochloride	0.917583	0.990482	1.00971		Idazoxan hydrochloride	111.02	99.471	93.15
Linopirdine	0.947405	0.910131	0.966507		Linopirdine	93.769	95.336	84.41
S(+)-Isoproterenol (+)-bitartrate	0.93374	0.955918	0.876213		S(+)-Isoproterenol (+)-bitartrate	94.839	91.64	90.527
Nocodazole	1.35875	1.43277	1.28603		Nocodazole	155.682	168.318	155.855
S(+)-Ibuprofen	0.836189	0.97709	0.904813		S(+)-Ibuprofen	99.887	95.877	84.759
Metaproterenol hemisulfate	0.999455	0.920904	0.93363		Metaproterenol hemisulfate	106.412	91.977	88.099
1,5-Isoquinolinediol	0.933386	0.887407	0.915804		1,5-Isoquinolinediol	95.145	87.776	73.119
3-Methyl-6-(3-[trifluoromethyl]phenyl)-1,2,4-triazolo[4,3-b]pyridazine	0.974634	1.00503	0.926681		3-Methyl-6-(3-[trifluoromethyl]phenyl)-1,2,4-triazolo[4,3-b]pyridazine	93.751	91.159	83.64
Kainic acid	0.908489	0.776234	0.90273		Kainic acid	92.447	92.767	90.442
N-methyl-R-salsolinol hydrobromide	0.969163	0.987058	0.956787		N-methyl-R-salsolinol hydrobromide	98.935	97.561	92.487
Karakoline	0.892096	1.03269	1.00667		Karakoline	106.627	97.033	91.267
Milrinone	0.936892	0.959608	0.95072		Milrinone	98.022	89.128	87.098
LY-310,762 hydrochloride	0.944917	0.962949	0.956663		LY-310,762 hydrochloride	94.069	95.841	83.896
6-Methyl-2-(phenylethynyl)pyridine hydrochloride	0.967418	1.11192	0.959232		6-Methyl-2-(phenylethynyl)pyridine hydrochloride	91.342	92.423	82.349
LY-171,883	1.08132	1.04436	1.05285		LY-171,883	97.368	103.454	93.376
2-methoxyestradiol	1.54397	1.61614	1.55653		2-methoxyestradiol	172.86	156.063	139.088
Luteolin	1.29135	1.36709	1.52716		Luteolin	172.046	154.821	139.149
Myricetin	1.00628	1.03672	1.03738		Myricetin	97.957	89.447	87.352
DMSO	1.02984	0.983793	0.88232		DMSO	103.301	95.583	87.383
DMSO	1.05503	0.8669	0.932683		DMSO	100.357	93.645	87.029
DMSO	0.875343	0.988535	1.06971		DMSO	96.11	109.545	440.238
DMSO	0.785836	1.10194	1.08977		DMSO	101.705	98.917	98.878
L-alpha-Methyl-p-tyrosine	0.928167	0.648387	0.90563		L-alpha-Methyl-p-tyrosine	92.44	94.785	90.483
Nimodipine	1.04804	0.978945	1.03944		Nimodipine	87.977	93.684	91.355
Maprotiline hydrochloride	0.991164	0.977769	1.00285		Maprotiline hydrochloride	107.33	105.434	96.391
NS-1619	0.998351	0.927886	0.984211		NS-1619	96.685	96.448	93.496
2-Methyl-5-hydroxytryptamine maleate	0.852026	0.797702	0.897023		2-Methyl-5-hydroxytryptamine maleate	98.17	87.459	102.52
Oleic Acid	0.824425	0.921859	0.878249		Oleic Acid	91.633	103.524	85.348
2-Methylthioadenosine diphosphate trisodium	0.959751	0.846002	0.897304		2-Methylthioadenosine diphosphate trisodium	102.285	99.063	86.428
Oligomycin A	0.999485	0.974932	0.89834		Oligomycin A	92.751	103.742	84.317
Metrifudil	0.846379	0.914489	0.994353		Metrifudil	95.528	93.577	89.317
Progesterone	0.931999	0.960898	0.874567		Progesterone	104.591	94.308	95.67
Neostigmine bromide	0.893761	0.89996	0.89376		Neostigmine bromide	89.414	90.14	88.556
(Â±)-Propranolol hydrochloride	0.916806	0.941581	0.95138		(Â±)-Propranolol hydrochloride	100.341	98.629	94.053
S-Nitrosoglutathione	0.901907	0.708765	1.00045		S-Nitrosoglutathione	114.098	88.588	81.028
3-alpha,21-Dihydroxy-5-alpha-pregnan-20-one	0.907682	0.869844	0.858522		3-alpha,21-Dihydroxy-5-alpha-pregnan-20-one	99.012	97.456	98.35
NG-Nitro-L-arginine	0.909659	0.900022	0.895018		NG-Nitro-L-arginine	103.382	89.457	87.989
1-Phenyl-3-(2-thiazolyl)-2-thiourea	1.00235	1.01853	1.02955		1-Phenyl-3-(2-thiazolyl)-2-thiourea	99.348	100.247	92.741
Nifedipine	0.92832	0.975951	0.993802		Nifedipine	92.259	93.452	78.096
Promethazine hydrochloride	1.05553	1.059	1.1359		Promethazine hydrochloride	113.63	108.681	102.645
Nimustine hydrochloride	0.975292	0.923916	0.943724		Nimustine hydrochloride	108.354	103.67	93.575
Piroxicam	0.915525	0.956361	0.969002		Piroxicam	95.624	93.676	85.327
DMSO	1.04353	1.00208	1.00938		DMSO	89.648	101.109	90.228
DMSO	1.00938	0.917618	0.952802		DMSO	109.639	96.508	89.357
DMSO	0.543934	1.0159	1.01829		DMSO	100.34	100.195	96.612
DMSO	0.844927	1.03149	0.982738		DMSO	98.853	116.069	96.955
Ifenprodil tartrate	1.02342	0.96675	0.911741		Ifenprodil tartrate	97.18	109.279	99.984
LY-278,584 maleate	0.929921	0.885557	0.943259		LY-278,584 maleate	98.994	107.113	93.775
1-(5-Isoquinolinylsulfonyl)-3-methylpiperazine dihydrochloride	0.810593	0.843877	0.80683		1-(5-Isoquinolinylsulfonyl)-3-methylpiperazine dihydrochloride	86.044	87.628	81.123
L-741,626	1.02905	1.06481	1.03255		L-741,626	105.545	111.809	105.193
L-N6-(1-Iminoethyl)lysine hydrochloride	0.909897	0.938071	0.91567		L-N6-(1-Iminoethyl)lysine hydrochloride	84.64	97.189	82.686
N-omega-Methyl-5-hydroxytryptamine oxalate salt	0.931431	0.960834	0.970124		N-omega-Methyl-5-hydroxytryptamine oxalate salt	100.723	90.842	86.41
p-Iodoclonidine hydrochloride	0.851775	0.688869	0.877416		p-Iodoclonidine hydrochloride	94.776	99.272	87.264
Mianserin hydrochloride	0.988861	0.730621	0.983991		Mianserin hydrochloride	93.906	104.754	95.101
S(-)-IBZM	0.925774	0.880567	0.856197		S(-)-IBZM	96.598	96.653	91.172
Mizoribine	0.998848	0.855913	0.892838		Mizoribine	90.295	105.069	90.852
Ketoconazole	1.43244	1.12095	1.34747		Ketoconazole	105.461	115.454	98.487
Clorgyline hydrochloride	0.929123	0.795098	0.990104		Clorgyline hydrochloride	96.808	98.516	88.825
L-701,324	0.955679	0.752422	0.882495		L-701,324	92.376	91.516	83.694
(Â±)-alpha-Methyl-4-carboxyphenylglycine	0.928728	0.977605	0.976166		(Â±)-alpha-Methyl-4-carboxyphenylglycine	95.542	92.422	85.01
L-368,899	0.990398	1.01875	0.973666		L-368,899	101.077	93.923	88.214
Mibefradil dihydrochloride	1.18212	1.23961	1.26515		Mibefradil dihydrochloride	112.883	110.718	103.539
Lidocaine hydrochloride	0.920774	0.991947	0.944119		Lidocaine hydrochloride	86.865	96.446	88.591
Cysteamine hydrochloride	0.986225	1.00736	1.02167		Cysteamine hydrochloride	89.749	93.237	90.833
L-655,240	0.995285	1.01104	0.995601		L-655,240	113.089	105.065	102.55
NG-Monomethyl-L-arginine acetate	0.966764	1.00992	1.00518		NG-Monomethyl-L-arginine acetate	95.511	96.888	92.388
DMSO	1.05238	0.94063	1.01377		DMSO	96.51	96.312	128.895
DMSO	1.0751	0.976066	0.972864		DMSO	103.861	102.34	88.194
DMSO	0.902091	0.988013	1.09682		DMSO	97.597	105.369	94.963
DMSO	0.909182	1.03778	1.10006		DMSO	91.184	100.277	98.696
Monastrol	1.04952	0.970699	0.95192		Monastrol	98.589	100.301	104.209
Nisoxetine hydrochloride	1.01415	0.995688	1.01535		Nisoxetine hydrochloride	99.27	108.295	96.223
H-8 dihydrochloride	0.775223	0.772391	0.816549		H-8 dihydrochloride	89.352	99.639	91.355
Naloxonazine dihydrochloride	1.12865	1.2393	1.20724		Naloxonazine dihydrochloride	138.357	126.209	119.353
alpha-Methyl-5-hydroxytryptamine maleate	0.878773	0.890739	0.869394		alpha-Methyl-5-hydroxytryptamine maleate	90.23	93.246	88.072
Oxymetazoline hydrochloride	0.949219	0.929216	0.950202		Oxymetazoline hydrochloride	93.801	95.845	88.633
Mesulergine hydrochloride	0.973237	0.755078	0.941518		Mesulergine hydrochloride	101.943	88.641	93.021
Ofloxacin	0.875515	0.898483	0.880928		Ofloxacin	96.435	103.063	87.401
p-MPPF dihydrochloride	0.854936	0.871882	0.964633		p-MPPF dihydrochloride	89.561	89.313	90.375
Palmitoylethanolamide	0.884265	0.906364	0.911765		Palmitoylethanolamide	104.103	92.282	86.126
CR 2249	0.916837	0.746772	0.922983		CR 2249	91.124	85.15	83.872
SKF-525A hydrochloride	1.02144	1.00427	1.08581		SKF-525A hydrochloride	86.21	97.71	88.429
NCS-382	0.880262	0.753216	0.85358		NCS-382	96.858	96.438	88.071
Pirfenidone	0.924864	0.996833	0.870179		Pirfenidone	93.633	88.488	89.925
Naphazoline hydrochloride	0.872315	0.902037	0.919292		Naphazoline hydrochloride	92.276	89.89	90.769
PJ-34	0.905831	0.913059	0.915025		PJ-34	102.731	97.235	84.491
Naloxone hydrochloride	0.906441	0.88913	0.936685		Naloxone hydrochloride	101.029	96.979	91.085
Praziquantel	0.861194	0.965416	0.937886		Praziquantel	98.643	95.653	94.298
Norcantharidin	1.04158	1.00971	1.02916		Norcantharidin	115.906	104.429	97.913
3-n-Propylxanthine	1.01323	0.997578	1.00538		3-n-Propylxanthine	99.326	92.117	89.885
DMSO	1.12128	0.918947	0.989385		DMSO	97.444	91.93	88.1
DMSO	1.25115	1.12311	1.14606		DMSO	104.813	99.386	97.563
DMSO	0.69596	0.93295	0.975148		DMSO	116.229	99.388	97.194
DMSO	0.931351	0.909123	0.953134		DMSO	96.128	100.014	90.875
Isotharine mesylate	0.914961	0.904729	0.943845		Isotharine mesylate	92.661	88.376	97.043
R(+)-Lisuride hydrogen maleate	0.926879	0.949243	0.892694		R(+)-Lisuride hydrogen maleate	92.323	89.533	91.009
(-)-Isoproterenol hydrochloride	0.937896	0.96209	0.888159		(-)-Isoproterenol hydrochloride	86.274	91.626	89.056
L-733,060 hydrochloride	1.09624	1.19183	1.18032		L-733,060 hydrochloride	114.605	107.628	103.54
3-Iodo-L-tyrosine	0.897534	0.715899	0.888579		3-Iodo-L-tyrosine	87.653	88.572	81.852
Moxonidine hydrochloride	0.962524	0.862538	0.902744		Moxonidine hydrochloride	91.921	95.247	84.138
R(+)-IAA-94	0.852059	0.832323	0.84522		R(+)-IAA-94	92.027	91.758	86.206
Mevastatin	0.919157	0.896383	0.855141		Mevastatin	135.617	129.156	119.697
IB-MECA	0.907073	0.821467	0.802092		IB-MECA	87.316	92.226	84.806
S-Methylisothiourea hemisulfate	0.967349	0.955491	0.990749		S-Methylisothiourea hemisulfate	93.35	95.721	86.024
Ketorolac tris salt	0.885484	0.949527	0.940787		Ketorolac tris salt	97.063	94.305	90.298
MRS 2179	0.952934	0.90798	0.924257		MRS 2179	94.889	102.978	88.879
loxoprofen	0.918488	0.925527	0.973308		loxoprofen	88.471	88.789	79.609
1-Methylhistamine dihydrochloride	0.924235	0.961399	0.953119		1-Methylhistamine dihydrochloride	86.266	86.334	85.495
Lomefloxacin hydrochloride	0.928529	0.910753	0.929688		Lomefloxacin hydrochloride	94.677	92.064	85.565
N6-Methyladenosine	1.06835	1.12514	1.10325		N6-Methyladenosine	101.075	93.79	85.82
Lidocaine N-ethyl bromide quaternary salt	0.943465	0.968764	0.905011		Lidocaine N-ethyl bromide quaternary salt	88.265	90.565	86.308
alpha,beta-Methylene adenosine 5'-triphosphate dilithium	0.917477	0.964361	0.968335		alpha,beta-Methylene adenosine 5'-triphosphate dilithium	87.8	94.923	85.864
Loratadine	0.944356	0.958161	0.943742		Loratadine	99.088	99.611	90.702
MK-912	1.10095	0.956782	1.12076		MK-912	104.073	94.836	90.946
DMSO	1.10389	0.951086	1.0087		DMSO	92.625	92.666	83.708
DMSO	1.05435	0.93822	0.972163		DMSO	99.012	97.655	87.716
DMSO	0.663089	0.861821	0.912822		DMSO	86.482	89.505	93.843
DMSO	0.884131	0.995887	0.999183		DMSO	96.691	96.34	88.533
1-Methylimidazole	0.988997	0.90064	1.00612		1-Methylimidazole	97.481	97.01	96.936
Nylidrin hydrochloride	0.929944	0.964506	0.979154		Nylidrin hydrochloride	92.244	100.426	88.675
Proglumide	0.862774	0.8805	0.912188		Proglumide	89.595	86.896	88.231
NBQX disodium	0.882887	0.963249	0.917772		NBQX disodium	95.001	93.606	91.199
Metolazone	0.910714	0.708897	0.924593		Metolazone	89.525	93.263	89.424
Sodium Oxamate	0.955777	0.934764	0.796616		Sodium Oxamate	98.507	93.847	89.337
MDL 26,630 trihydrochloride	0.850983	0.852605	0.912861		MDL 26,630 trihydrochloride	93.538	97.442	80.274
Oxotremorine sesquifumarate salt	0.82318	0.896557	0.888309		Oxotremorine sesquifumarate salt	93.384	94.047	83.847
(-)-3-Methoxynaltrexone hydrochloride	0.866919	0.857136	0.920003		(-)-3-Methoxynaltrexone hydrochloride	89.249	88.311	85
Piceatannol	1.06918	1.20943	1.10994		Piceatannol	90.851	93.109	89.465
S-(4-Nitrobenzyl)-6-thioinosine	0.805978	0.794774	0.830338		S-(4-Nitrobenzyl)-6-thioinosine	128.123	92.031	87.465
Picrotoxin	0.894542	0.9225	0.981535		Picrotoxin	91.037	98.427	91.913
Nalidixic acid sodium	0.986813	0.906159	0.924258		Nalidixic acid sodium	82.592	91.168	85.584
1,3-Dimethyl-8-phenylxanthine	0.88696	0.955269	0.919495		1,3-Dimethyl-8-phenylxanthine	87.901	89.125	80.121
3-Nitropropionic acid	0.84869	0.870908	0.793948		3-Nitropropionic acid	98.886	89.469	84.344
Cisplatin	0.918701	0.948355	0.874342		Cisplatin	90.929	95.123	84.894
7-Nitroindazole	0.859527	0.944679	0.925991		7-Nitroindazole	99.065	85.008	90.067
Propafenone hydrochloride	1.02486	0.988467	1.02956		Propafenone hydrochloride	99.798	99.078	94.902
Noscapine hydrchloride	0.906455	0.98937	0.964621		Noscapine hydrchloride	96.941	98.047	88.929
Phenylephrine hydrochloride	0.943109	0.960063	0.914598		Phenylephrine hydrochloride	99.441	97.366	89.482
DMSO	1.06269	0.997807	0.973698		DMSO	95.203	94.41	80.947
DMSO	1.01319	1.05981	1.06167		DMSO	97.317	94.81	95.512
DMSO	0.898565	0.914429	0.840039		DMSO	100.295	98.128	94.771
DMSO	0.840609	0.908978	0.900729		DMSO	93.982	104.552	94.21
Isoliquiritigenin	1.00446	1.004	0.945517		Isoliquiritigenin	89.107	89.565	86.832
L-703,606 oxalate	1.31182	1.24801	1.28404		L-703,606 oxalate	112.814	116.779	113.475
1-(5-Isoquinolinylsulfonyl)-2-methylpiperazine dihydrochloride	0.803334	0.829861	0.865177		1-(5-Isoquinolinylsulfonyl)-2-methylpiperazine dihydrochloride	88.31	89.035	83.82
Metoclopramide hydrochloride	0.874468	0.921249	0.85402		Metoclopramide hydrochloride	94.203	94.399	85.425
L-N5-(1-Iminoethyl)ornithine hydrochloride	0.891109	0.942955	0.933038		L-N5-(1-Iminoethyl)ornithine hydrochloride	94.156	92.693	87.547
MRS 1845	1.02749	0.984591	1.05086		MRS 1845	92.453	89.054	86.202
Indatraline hydrochloride	1.32648	1.27643	1.36442		Indatraline hydrochloride	121.6	109.441	104.15
8-Methoxymethyl-3-isobutyl-1-methylxanthine	0.939932	0.932328	0.906284		8-Methoxymethyl-3-isobutyl-1-methylxanthine	92.242	93.557	79.113
Indomethacin morpholinylamide	0.794328	0.855024	0.879478		Indomethacin morpholinylamide	91.407	90.429	81.871
MG 624	1.0929	1.1136	1.10698		MG 624	105.645	103.392	93.417
Ketoprofen	0.986385	0.947239	0.948158		Ketoprofen	99.145	85.301	84.737
Meloxicam sodium	0.97102	0.958787	1.00236		Meloxicam sodium	91.011	95.089	77.406
Labetalol hydrochloride	0.984994	1.03551	0.993125		Labetalol hydrochloride	96.228	80.665	83.16
Moxisylyte hydrochloride	0.943879	0.991219	0.906955		Moxisylyte hydrochloride	91.307	91.934	85.032
Lamotrigine	0.96579	1.00172	0.930921		Lamotrigine	88.519	85.205	80.634
(S)-MAP4 hydrochloride	0.962339	0.977763	0.917592		(S)-MAP4 hydrochloride	87.791	87.141	80.826
L-Leucinethiol, oxidized dihydrochloride	1.02031	0.968641	0.905802		L-Leucinethiol, oxidized dihydrochloride	96.638	102.445	84.617
Methoxamine hydrochloride	0.956227	0.942949	0.874624		Methoxamine hydrochloride	96.417	95.093	81.589
(-)-Tetramisole hydrochloride	0.961865	1.01858	0.987298		(-)-Tetramisole hydrochloride	101.049	92.256	91.176
(Â±)-3-(3,4-dihydroxyphenyl)-2-methyl-DL-alanine	0.98182	1.00473	0.930106		(Â±)-3-(3,4-dihydroxyphenyl)-2-methyl-DL-alanine	90.78	98.77	85.549
DMSO	1.07411	0.966176	0.979149		DMSO	97.279	86.984	83.604
DMSO	1.0373	0.953503	0.897551		DMSO	94.615	91.323	88.773
DMSO	0.861742	0.905722	0.989745		DMSO	97.65	103.469	95.7
DMSO	0.788314	1.0036	1.00412		DMSO	103.205	100.688	97.598
Mecamylamine hydrochloride	0.904429	0.985678	0.934845		Mecamylamine hydrochloride	97.107	88.32	93.706
N6-Cyclopentyl-9-methyladenine	1.59779	1.58613	1.57175		N6-Cyclopentyl-9-methyladenine	95.742	105.307	96.913
NS 2028	0.958782	0.968213	0.959531		NS 2028	102.774	92.536	93.64
Metaphit methanesulfonate	0.947838	0.853054	0.944688		Metaphit methanesulfonate	86.267	28.81	83.013
Oxybutynin Chloride	0.974334	0.981742	0.967251		Oxybutynin Chloride	94.374	98.345	91.701
MDL 12,330A hydrochloride	0.881394	0.864415	0.921794		MDL 12,330A hydrochloride	93.476	85.596	83.482
Oxatomide	0.994567	0.988559	0.972801		Oxatomide	95.772	89.494	86.553
Niflumic acid	0.884953	0.88909	0.948088		Niflumic acid	89.731	88.947	89.921
Naltrexone hydrochloride	0.907964	0.962754	0.959762		Naltrexone hydrochloride	92.354	90.657	83.934
4-Phenyl-3-furoxancarbonitrile	1.2101	1.24246	1.21718		4-Phenyl-3-furoxancarbonitrile	93.064	94.81	87.646
Nalbuphine hydrochloride	0.882227	0.904183	0.861876		Nalbuphine hydrochloride	93.99	92.487	81.469
PRE-084	0.884626	0.991978	0.940344		PRE-084	96.739	90.417	84.121
NG-Nitro-L-arginine methyl ester hydrochloride	0.898349	0.970848	0.9249		NG-Nitro-L-arginine methyl ester hydrochloride	96.529	89.8	83.901
Podophyllotoxin	1.30784	1.41395	1.16879		Podophyllotoxin	148.359	135.494	131.432
NS 521 oxalate	0.979541	1.10229	0.982506		NS 521 oxalate	86.598	95.759	83.16
5alpha-Pregnan-3alpha-ol-11,20-dione	0.92908	0.987214	0.987238		5alpha-Pregnan-3alpha-ol-11,20-dione	94.005	91.295	94.114
(+)-Nicotine (+)-di-p-toluoyl tartrate	0.994725	1.01096	0.985425		(+)-Nicotine (+)-di-p-toluoyl tartrate	87.947	96.93	81.584
Perphenazine	1.35092	1.4785	1.39984		Perphenazine	116.257	122.403	111.445
DMSO	1.01663	1.02591	1.05458		DMSO	96.9	96.181	83.595
DMSO	1.03759	1.0624	1.02934		DMSO	103.735	100.481	90.776
DMSO	0.882394	1.03253	0.979399		DMSO	104.809	96.407	87.267
DMSO	0.857976	0.94143	0.946403		DMSO	100.156	96.616	89.507
(Â±)-Ibuprofen	0.897942	0.984954	0.976498		(Â±)-Ibuprofen	97.953	95.279	91.586
Levallorphan tartrate	0.996808	1.02305	1.00379		Levallorphan tartrate	89.949	93.317	85.452
Indomethacin	0.944656	1.00981	0.982675		Indomethacin	86.77	88.522	83.413
R(-)-Me5	0.900608	0.968093	0.942788		R(-)-Me5	96.416	91.174	86.757
Ivermectin	1.04388	0.967921	0.990343		Ivermectin	96.982	97.699	94.771
N-Methyl-1-deoxynojirimycin	1.84763	2.05323	1.73521		N-Methyl-1-deoxynojirimycin	114.893	108.825	106.573
Iofetamine hydrochloride	0.917183	0.921021	0.885926		Iofetamine hydrochloride	95.951	91.41	85.216
MK-886	0.845336	0.915776	0.911573		MK-886	91.71	93.762	80.293
3-(1H-Imidazol-4-yl)propyl di(p-fluorophenyl)methyl ether hydrochloride	0.970962	0.997651	1.00795		3-(1H-Imidazol-4-yl)propyl di(p-fluorophenyl)methyl ether hydrochloride	88.165	95.025	80.595
N-Methyl-D-aspartic acid	0.940791	1.03328	0.987936		N-Methyl-D-aspartic acid	84.669	90.021	84.831
K 185	0.989503	1.09145	1.00176		K 185	89.169	84.568	80.221
Morin	0.946371	0.985038	0.986589		Morin	90.342	89.236	80.577
L-162,313	0.962469	1.04455	1.00077		L-162,313	84.699	87.147	80.315
S-Methyl-L-thiocitrulline acetate	0.975187	0.986248	0.974073		S-Methyl-L-thiocitrulline acetate	94.01	91.811	85.514
alpha-Lobeline hydrochloride	0.990429	1.11392	1.03165		alpha-Lobeline hydrochloride	93.546	93.732	85.353
(Â±)-Methoxyverapamil hydrochloride	0.923485	1.01655	0.903484		(Â±)-Methoxyverapamil hydrochloride	88.933	97.77	83.374
LE 300	0.977505	1.05894	1.0046		LE 300	92.317	95.163	85.583
Mitoxantrone	0.962458	0.92611	0.806347		Mitoxantrone	1965.07	2351.61	2242.93
L-655,708	1.02138	1.05494	0.92417		L-655,708	86.724	89.399	87.81
MRS 2159	1.02687	1.05987	1.03477		MRS 2159	94.256	93.372	89.249
DMSO	1.00322	1.09051	1.00351		DMSO	98.331	93.066	89.819
DMSO	1.03906	1.06082	1.04619		DMSO	103.756	96.547	92.814
DMSO	0.963284	1.01481	1.06091		DMSO	108.832	101.437	97.2
DMSO	0.891422	1.04952	1.00082		DMSO	106.715	101.889	104.319
Methapyrilene hydrochloride	0.949764	0.885991	0.926688		Methapyrilene hydrochloride	92.851	99.496	88.453
Naltriben methanesulfonate	0.978302	1.09437	1.05457		Naltriben methanesulfonate	92.301	105.365	88.761
(Â±)-Muscarine chloride	0.920047	0.94164	0.911406		(Â±)-Muscarine chloride	90.173	100.078	96.015
(Â±)-Octopamine hydrochloride	0.921063	0.930537	0.983169		(Â±)-Octopamine hydrochloride	94.188	93.45	92.523
L-alpha-Methyl DOPA	0.867776	0.847748	0.885653		L-alpha-Methyl DOPA	90.624	91.151	92
Oxiracetam	0.954256	1.02647	0.954331		Oxiracetam	95.389	86.876	89.353
3-Morpholinosydnonimine hydrochloride	0.913072	0.856127	0.888275		3-Morpholinosydnonimine hydrochloride	93.959	95.426	85.422
Oxaliplatin	1.42497	1.43628	1.26558		Oxaliplatin	99.657	105.945	97.859
Nimesulide	0.891387	0.872254	0.929813		Nimesulide	95.287	87.802	84.361
cis-(Â±)-8-OH-PBZI hydrobromide	0.978981	0.994643	1.03557		cis-(Â±)-8-OH-PBZI hydrobromide	89.427	97.293	83.275
S-Nitroso-N-acetylpenicillamine	0.937913	0.966782	0.974748		S-Nitroso-N-acetylpenicillamine	98.283	90.418	85.768
Pentoxifylline	0.997956	0.990174	0.97199		Pentoxifylline	93.822	97.121	86.179
5-Nitro-2-(3-phenylpropylamino)benzoic acid	0.997415	0.878471	0.88067		5-Nitro-2-(3-phenylpropylamino)benzoic acid	94.535	90.865	86.089
PPNDS tetrasodium	1.0013	1.1322	0.98976		PPNDS tetrasodium	93.995	90.906	88.676
(Â±)-Normetanephrine hydrochloride	0.947478	0.938278	0.957364		(Â±)-Normetanephrine hydrochloride	93.189	92.346	84.913
Purvalanol A	1.02113	1.19408	1.00644		Purvalanol A	117.192	94.99	88.326
2-(alpha-Naphthoyl)ethyltrimethylammonium iodide	0.880743	0.916053	0.928597		2-(alpha-Naphthoyl)ethyltrimethylammonium iodide	103.998	98.634	100.613
Pempidine tartrate	0.993525	1.02593	0.926608		Pempidine tartrate	101.749	99.313	91.099
Naltrindole hydrochloride	1.14084	1.05451	1.14214		Naltrindole hydrochloride	96.232	98.865	90.571
Pentylenetetrazole	0.981411	1.09961	0.978065		Pentylenetetrazole	100.496	98.874	90.532
DMSO	1.06349	1.05682	1.06035		DMSO	97.135	98.031	90.329
DMSO	1.12868	1.06584	1.07684		DMSO	105.731	101.193	96.934
DMSO	0.899848	1.02412	0.917557		DMSO	95.455	98.129	98.651
DMSO	0.944554	0.96326	1.04538		DMSO	104.83	100.275	99.484
IIK7	1.08649	1.07525	1.07488		IIK7	96.971	103.444	91.293
S-(-)-Lisuride	0.935659	0.931224	0.990323		S-(-)-Lisuride	95.374	93.419	104.731
Imipramine hydrochloride	1.09669	0.968702	1.04678		Imipramine hydrochloride	98.616	97.076	87.647
Dihydrocapsaicin	0.990066	0.945532	0.969757		Dihydrocapsaicin	96.75	90.955	84.361
Imiloxan hydrochloride	1.00367	1.00416	0.962875		Imiloxan hydrochloride	89.301	87.914	82.072
MRS 1523	0.931729	0.963228	0.992622		MRS 1523	93.541	96.833	85.389
ICI 204,448 hydrochloride	0.965616	0.927882	0.926873		ICI 204,448 hydrochloride	93.739	89.24	87.896
Mexiletene hydrochloride	0.934988	0.985171	0.942715		Mexiletene hydrochloride	87.647	99.58	82.561
Isonipecotic acid	0.983091	0.905129	0.911587		Isonipecotic acid	92.08	91.416	82.583
alpha-Methyl-DL-tyrosine methyl ester hydrochloride	0.991199	0.942903	0.934731		alpha-Methyl-DL-tyrosine methyl ester hydrochloride	97.434	92.829	85.015
Ketotifen fumarate	0.986621	0.986137	0.997649		Ketotifen fumarate	90.236	94.441	91.168
Minoxidil	1.01378	1.0027	0.969015		Minoxidil	91.521	92.281	88.975
Lidocaine N-methyl hydrochloride	0.955168	0.973294	0.990482		Lidocaine N-methyl hydrochloride	93.998	87.004	83.685
Melatonin	0.988809	0.987542	0.996234		Melatonin	88.208	86.373	86.741
Loperamide hydrochloride	1.21644	1.28471	1.20448		Loperamide hydrochloride	107.233	102.221	101.948
Metrazoline oxalate	1.23519	1.29807	1.10432		Metrazoline oxalate	104.445	102.261	90.028
Lansoprazole	1.03738	0.9962	1.05915		Lansoprazole	90.019	90.195	85.072
O-Methylserotonin hydrochloride	1.05557	1.08248	0.974489		O-Methylserotonin hydrochloride	88.922	96.109	88.669
LY-294,002 hydrochloride	1.25154	1.41505	1.3148		LY-294,002 hydrochloride	82.381	85.644	81.154
rac-2-Methoxy-3-hexadecanamido-1-propylphosphocholine	1.37952	1.41998	1.47928		rac-2-Methoxy-3-hexadecanamido-1-propylphosphocholine	192.213	185.096	161.938
DMSO	1.0442	1.01372	0.923304		DMSO	94.526	96.769	85.029
DMSO	1.09749	0.951764	0.983114		DMSO	90.688	96.654	97.815
DMSO	0.88226	0.974836	0.925574		DMSO	104.817	102.678	97.662
DMSO	0.892006	1.01973	0.973203		DMSO	106.235	105.399	97.718
Memantine hydrochloride	0.983251	0.971372	1.04421		Memantine hydrochloride	102.953	100.674	99.205
Naftopidil dihydrochloride	1.01249	1.03226	1.00596		Naftopidil dihydrochloride	100.586	106.817	96.667
Methoctramine tetrahydrochloride	0.979818	0.930899	1.06864		Methoctramine tetrahydrochloride	102.898	108.002	93.752
N-Oleoylethanolamine	1.1548	1.17402	1.1153		N-Oleoylethanolamine	93.722	99.816	97.959
Methysergide maleate	1.01229	1.01065	1.01975		Methysergide maleate	92.819	88.775	87.403
Ouabain	1.25503	1.27181	1.26118		Ouabain	126.63	125.003	113.886
3-Methoxy-morphanin hydrochloride	0.994896	0.986903	0.99869		3-Methoxy-morphanin hydrochloride	97.178	97.959	89.716
Oxaprozin	0.941312	1.00645	0.976912		Oxaprozin	96.759	106.009	89.284
Nialamide	0.90349	0.985961	0.927784		Nialamide	96.024	91.749	89.797
Parthenolide	1.64632	1.56618	1.63514		Parthenolide	112.884	117.203	105.591
Niclosamide	1.23256	1.17104	1.20004		Niclosamide	106.34	103.772	97.124
Pimozide	1.69357	1.61779	1.68369		Pimozide	122.528	110.402	109.048
NF449 octasodium salt	1.09277	1.0842	1.05753		NF449 octasodium salt	95.338	89.501	85.559
PD 404,182	1.08924	1.21839	1.11784		PD 404,182	99.486	91.783	90.723
Nortriptyline hydrochloride	1.15865	1.16728	1.23023		Nortriptyline hydrochloride	108.79	112.753	104.533
Palmitoyl-DL-Carnitine chloride	1.17492	1.10258	1.04392		Palmitoyl-DL-Carnitine chloride	111.032	104.197	98.653
6-Nitroso-1,2-benzopyrone	1.01091	1.00025	1.00605		6-Nitroso-1,2-benzopyrone	92.459	92.009	88.003
Piracetam	1.03051	1.07445	1.03402		Piracetam	100.169	91.823	88.77
N-(p-Isothiocyanatophenethyl)spiperone hydrochloride	1.42652	1.5235	1.48889		N-(p-Isothiocyanatophenethyl)spiperone hydrochloride	127.959	130.014	115.258
(+)-Pilocarpine hydrochloride	1.01579	1.01447	0.996026		(+)-Pilocarpine hydrochloride	105.377	101.916	93.98
DMSO	1.09513	0.994778	1.0352		DMSO	87.535	90.531	84.969
DMSO	1.16039	1.03094	0.979207		DMSO	96.59	105.651	91.544
(Â±)-Isoproterenol hydrochloride	0.964739	0.990248	1.01905		(Â±)-Isoproterenol hydrochloride	97.264	98.958	91.141
L-745,870 hydrochloride	1.03117	0.972944	1.02079		L-745,870 hydrochloride	114.852	117.269	101.353
Isoxanthopterin	0.949377	0.887171	0.996705		Isoxanthopterin	87.719	103.09	91.751
(-)-Naproxen sodium	1.07474	0.988793	1.02011		(-)-Naproxen sodium	106.363	95.991	94.317
CR 2945	0.950462	0.998363	1.07288		CR 2945	106.021	101.105	90.074
Melphalan	0.984551	0.952927	0.942662		Melphalan	110.313	100.603	101.513
ICI 118,551 hydrochloride	0.983879	0.973161	1.02241		ICI 118,551 hydrochloride	96.817	105.198	92.339
Methylergonovine maleate	1.00979	0.948367	1.05622		Methylergonovine maleate	97.774	97.465	92.026
JWH-015	1.02659	1.00188	0.96332		JWH-015	99.277	96.001	94.651
MJ33	0.930949	0.91741	0.92327		MJ33	99.353	99.873	87.004
Kynurenic acid	0.945089	0.9078	0.954397		Kynurenic acid	92.274	91.157	82.529
beta-Lapachone	1.19843	1.19345	1.03942		beta-Lapachone	113.159	119.159	106.719
L-Methionine sulfoximine	0.98434	1.00348	0.951362		L-Methionine sulfoximine	93.521	91.051	92.106
Lonidamine	0.936561	0.923479	0.922735		Lonidamine	98.293	90.832	93.923
GW9662	0.93176	0.978972	0.993042		GW9662	100.491	99.992	96.066
L-687,384 hydrochloride	0.999896	1.04809	1.02917		L-687,384 hydrochloride	103.101	93.587	86.86
Se-(methyl)selenocysteine hydrochloride	0.940285	0.997713	0.9813		Se-(methyl)selenocysteine hydrochloride	98.893	100.731	88.836
Loxapine succinate	1.12976	1.07623	1.09714		Loxapine succinate	97.799	95.687	90.122
Me-3,4-dephostatin	1.02852	0.995789	0.970621		Me-3,4-dephostatin	111.142	108.043	98.908
NPC-15437 dihydrochloride	0.97513	1.00342	1.02742		NPC-15437 dihydrochloride	106.082	103.381	97.527
(+)-MK-801 hydrogen maleate	0.893183	0.88415	0.97332		(+)-MK-801 hydrogen maleate	98.478	102.737	91.141
Oxolinic acid	1.00187	1.01236	1.01612		Oxolinic acid	103.993	103.525	94.173
Methylcarbamylcholine chloride	1.00142	0.956872	0.958502		Methylcarbamylcholine chloride	104.074	99.056	86.908
ODQ	1.07561	0.999668	1.05771		ODQ	112.829	103.249	97.618
p-MPPI hydrochloride	0.995054	0.900906	0.933685		p-MPPI hydrochloride	98.225	96.435	89.722
Oxotremorine methiodide	1.00247	0.977593	0.987764		Oxotremorine methiodide	101.035	99.877	89.572
Nomifensine maleate	1.01034	0.926051	1.07588		Nomifensine maleate	105.435	88.879	83.26
Pindolol	1.09179	1.07049	0.997206		Pindolol	107.94	105.8	98.61
NAN-190 hydrobromide	1.02041	0.89754	1.00499		NAN-190 hydrobromide	90.746	89.671	92.301
L-Glutamic acid, N-phthaloyl-	1.05431	1.08039	1.03247		L-Glutamic acid, N-phthaloyl-	91.291	96.329	88.371
Nordihydroguaiaretic acid from Larrea divaricata (creosote bush)	1.23306	1.21631	1.22038		Nordihydroguaiaretic acid from Larrea divaricata (creosote bush)	103.879	95.011	81.37
Papaverine hydrochloride	1.37595	1.35213	1.38871		Papaverine hydrochloride	103.409	113.538	88.39
NADPH tetrasodium	1.02208	0.990936	0.989287		NADPH tetrasodium	96.768	97.863	83.713
R(-)-N6-(2-Phenylisopropyl)adenosine	0.973285	1.01711	1.02981		R(-)-N6-(2-Phenylisopropyl)adenosine	93.476	91.918	94.527
Nilutamide	1.00072	0.988317	1.13476		Nilutamide	98.752	100.002	97.433
Phosphomycin disodium	1.04394	1.00233	1.00663		Phosphomycin disodium	103.963	100.828	96.75
NO-711 hydrochloride	0.979432	0.939928	0.98352		NO-711 hydrochloride	103.489	94.033	85.793
Pilocarpine nitrate	1.12613	1.02876	1.0696		Pilocarpine nitrate	100.759	98.54	98.094
DMSO	1.15043	1.31317	1.16283		DMSO	105.239	106.605	100.622
DMSO	1.20936	1.18107	1.04788		DMSO	100.529	103.751	115.327
Promazine hydrochloride	1.09702	1.12623	1.08419		Promazine hydrochloride	117.249	114.411	123.966
Ritodrine hydrochloride	0.915286	1.00299	0.870405		Ritodrine hydrochloride	95.996	100.671	109.065
Pirenzepine dihydrochloride	0.959064	0.991525	0.702385		Pirenzepine dihydrochloride	97.147	94.421	99.706
REV 5901	1.111	1.04102	1.0965		REV 5901	103.848	105.146	101.499
1,3-PBIT dihydrobromide	0.996155	0.983874	0.928008		1,3-PBIT dihydrobromide	97.748	91.855	97.157
Ro 8-4304	1.0576	1.00462	1.0567		Ro 8-4304	95.469	96.14	101.673
(Â±)-cis-Piperidine-2,3-dicarboxylic acid	0.966639	0.908298	1.00715		(Â±)-cis-Piperidine-2,3-dicarboxylic acid	98.402	91.392	96.177
Ro 41-0960	0.992641	0.947271	0.991716		Ro 41-0960	95.467	91.214	102.706
Piribedil maleate	0.796849	0.951506	0.68048		Piribedil maleate	93.619	91.621	98.164
Ro 04-6790 dihydrochoride	0.770993	1.00824	0.844463		Ro 04-6790 dihydrochoride	95.296	98.458	104.425
Procaine hydrochloride	0.892187	1.01738	0.978401		Procaine hydrochloride	90.376	91.081	98.685
Cortexolone maleate	1.29141	1.31225	1.39292		Cortexolone maleate	117.062	109.383	116.628
Phaclofen	0.799144	1.00037	0.798392		Phaclofen	97.965	89.518	95.583
Spermidine trihydrochloride	0.816713	1.03577	0.819508		Spermidine trihydrochloride	103.699	97.199	101.883
Pregnenolone sulfate sodium	1.00254	0.942836	0.977663		Pregnenolone sulfate sodium	98.435	95.504	95.4
SB 204070 hydrochloride	1.00486	1.05237	1.04264		SB 204070 hydrochloride	100.661	97.441	89.441
PD 168,077 maleate	1.01704	0.993127	0.733504		PD 168,077 maleate	97.019	95.59	106.1
Sphingosine	0.981648	1.05781	0.949432		Sphingosine	97.595	95.661	94.767
Quinacrine dihydrochloride	1.33125	1.44298	1.20129		Quinacrine dihydrochloride	132.483	151.47	129.506
(Â±)-Sulpiride	0.805708	1.0167	0.993306		(Â±)-Sulpiride	98.586	108.765	87.167
DMSO	1.01136	0.909011	1.02574		DMSO	94.56	98.248	92.822
DMSO	1.04698	1.01867	0.988444		DMSO	94.241	103.947	83.102
DMSO	1.05587	1.04362	1.05099		DMSO	106.407	102.181	111.49
DMSO	1.03821	1.02539	1.02084		DMSO	105.484	113.491	111.171
SU 4312	0.96597	1.12724	1.01603		SU 4312	107.605	107.073	110.507
Taxol	1.36631	1.3909	1.35783		Taxol	164.593	186.728	187.924
1-(2-Methoxyphenyl)piperazine hydrochloride	1.00119	0.987858	0.756027		1-(2-Methoxyphenyl)piperazine hydrochloride	93.443	96.126	108.028
Tomoxetine	1.01605	1.12524	0.976735		Tomoxetine	102.411	93.168	104.967
Sepiapterin	0.991411	1.01133	0.929555		Sepiapterin	97.122	95.987	97.562
Tamoxifen citrate	1.42556	1.46682	1.46494		Tamoxifen citrate	114.675	106.199	114.366
Tiapride hydrochloride	0.992795	1.01616	0.963682		Tiapride hydrochloride	94.323	96.452	102.385
Telenzepine dihydrochloride	1.02111	1.03803	1.05481		Telenzepine dihydrochloride	105.194	99.488	99.522
Trihexyphenidyl hydrochloride	0.734086	0.973897	0.753746		Trihexyphenidyl hydrochloride	89.351	98.217	93.7
Uridine 5'-diphosphate sodium	0.98743	0.988805	0.945289		Uridine 5'-diphosphate sodium	95.366	95.591	93.269
Terbutaline hemisulfate	0.967218	0.970265	1.05664		Terbutaline hemisulfate	101.572	92.569	91.441
U-69593	1.04414	1.06113	1.00778		U-69593	100.826	99.571	101.561
Tyrphostin AG 1478	1.19312	1.22162	0.97773		Tyrphostin AG 1478	97.174	95.989	94.034
U-99194A maleate	0.824324	1.01538	1.03404		U-99194A maleate	97.481	93.969	101.61
Tyrphostin AG 528	1.06409	1.03482	1.13975		Tyrphostin AG 528	91.95	92.911	89.678
Vincristine sulfate	1.6392	1.5165	1.53021		Vincristine sulfate	151.951	151.275	189.557
(Â±)-alpha-Lipoic Acid	0.954598	0.99247	0.986065		(Â±)-alpha-Lipoic Acid	100.017	95.903	92.676
WIN 62,577	1.00166	0.97986	0.899736		WIN 62,577	97.431	96.455	97.989
Triprolidine hydrochloride	0.899574	1.03282	0.833992		Triprolidine hydrochloride	97.246	100.661	94.386
Yohimbine hydrochloride	1.06563	1.07921	0.779914		Yohimbine hydrochloride	103.47	93.613	93.492
DMSO	0.93348	1.01008	0.94943		DMSO	98.113	93.041	102.936
DMSO	1.00884	0.905116	1.05465		DMSO	103.149	105.696	106.236
DMSO	1.01274	1.118	0.980182		DMSO	98.892	106.153	107.719
DMSO	1.05477	1.07593	1.01178		DMSO	102.196	106.195	105.712
Phenelzine sulfate	0.743284	0.986458	0.723388		Phenelzine sulfate	93.611	95.093	102.684
Raloxifene hydrochloride	1.20972	1.34998	0.971408		Raloxifene hydrochloride	108.087	108.275	118.943
Putrescine dihydrochloride	0.981722	1.01206	0.910366		Putrescine dihydrochloride	97.845	93.879	91.461
Rottlerin	0.998232	0.99049	0.990705		Rottlerin	109.189	101.133	101.358
Protoporphyrin IX disodium	1.01048	1.0041	0.93345		Protoporphyrin IX disodium	90.935	99.878	101.324
RX 821002 hydrochloride	1.01693	1.01269	1.01847		RX 821002 hydrochloride	89.136	90.821	84.633
Protriptyline hydrochloride	1.1887	1.17185	1.14555		Protriptyline hydrochloride	110.131	106.355	108.438
Reactive Blue 2	0.990471	1.08484	1.01477		Reactive Blue 2	98.257	97.82	102.43
Paromomycin sulfate	1.00689	0.987529	1.02311		Paromomycin sulfate	94.219	93.472	91.944
(Â±)-Sotalol hydrochloride	1.01171	0.990507	0.988135		(Â±)-Sotalol hydrochloride	95.661	88.319	92.384
2-Phenylaminoadenosine	1.04013	1.02424	0.951893		2-Phenylaminoadenosine	84.964	96.42	89.809
SKF 86466	0.86447	0.959127	0.866705		SKF 86466	95.966	95.132	101.895
(Â±)-Pindobind	1.02819	1.08976	0.879792		(Â±)-Pindobind	92.094	97.272	92.956
SNC80	0.878005	1.02319	0.87196		SNC80	96.315	95.468	96.991
PPADS	0.995866	0.9733	0.815563		PPADS	89.835	89.62	97.085
SKF 89145 hydrobromide	1.50532	1.44789	1.43191		SKF 89145 hydrobromide	89.696	88.902	97.501
PMPA tetrasodium	2.21904	2.13179	1.9397		PMPA tetrasodium	97.813	100.61	101.012
SB 269970 hydrochloride	1.07159	1.12542	1.05294		SB 269970 hydrochloride	91.04	91.859	101.016
Quazinone	0.99706	0.962928	0.793551		Quazinone	90.784	94.661	94.873
SB 242084 dihydrochloride	1.02158	1.01506	0.811198		SB 242084 dihydrochloride	99.158	99.009	96.651
DMSO	0.877778	0.970071	0.964691		DMSO	91.005	91.18	86.574
DMSO	1.00155	0.889732	0.95233		DMSO	105.011	97.268	108.869
DMSO	1.02625	1.06817	1.04843		DMSO	104.096	93.401	98.067
DMSO	1.08158	1.05882	1.0982		DMSO	104.745	105.978	98.74
SR 59230A oxalate	0.84973	1.05426	0.840134		SR 59230A oxalate	98.814	99.506	105.596
Tetracaine hydrochloride	0.958071	1.10337	0.761076		Tetracaine hydrochloride	95.819	101.533	106.68
PAPP	1.05653	1.07021	1.10398		PAPP	96.005	99.167	100.097
T-0156	0.952306	0.980558	0.917341		T-0156	94.065	87.802	99.381
R(-)-SCH-12679 maleate	0.814721	0.940535	0.924874		R(-)-SCH-12679 maleate	94.107	92.596	99.171
Terfenadine	1.14947	1.0916	1.02578		Terfenadine	100.508	94.976	104.035
Taurine	0.959609	0.995566	0.987491		Taurine	96.174	90.074	103.129
Thioperamide maleate	0.947234	1.01178	0.929051		Thioperamide maleate	97.531	100.893	99.57
Theophylline	1.04141	0.983061	1.02923		Theophylline	96.745	91.551	99.315
U-74389G maleate	0.960062	0.979749	1.09275		U-74389G maleate	92.503	95.101	96.706
4-Hydroxyphenethylamine hydrochloride	0.874172	1.06482	1.0047		4-Hydroxyphenethylamine hydrochloride	92.807	97.003	96.472
UK 14,304	0.909827	0.967852	0.982686		UK 14,304	88.687	89.971	95.601
Tetrahydrozoline hydrochloride	0.84954	0.983198	0.999554		Tetrahydrozoline hydrochloride	89.585	86.673	106.334
U0126	0.98088	0.994357	0.971836		U0126	88.649	87.674	91.634
Terazosin hydrochloride	1.01962	1.02055	0.821597		Terazosin hydrochloride	93.301	92.401	91.483
N-Vanillylnonanamide	1.60496	1.46274	1.60834		N-Vanillylnonanamide	106.995	97.092	107.663
DL-Thiorphan	0.960589	0.959889	0.969625		DL-Thiorphan	93.177	92.791	95.764
S(-)-Willardiine	0.972731	0.994732	0.975536		S(-)-Willardiine	97.428	98.956	89.733
Tyrphostin AG 112	0.807628	1.01358	0.809727		Tyrphostin AG 112	102.865	95.448	92.642
YS-035 hydrochloride	1.055	0.950048	0.982937		YS-035 hydrochloride	98.024	94.431	96.349
DMSO	0.957097	0.862953	1.00062		DMSO	90.049	90.875	86.273
DMSO	1.02957	0.957461	0.999377		DMSO	104.76	98.251	101.007
DMSO	1.00601	1.0389	0.963242		DMSO	99.178	97.714	104.847
DMSO	1.05228	1.02687	0.955595		DMSO	100.554	105.007	110.427
S(+)-alpha-Fluoromethylhistidine hydrochloride	0.754075	0.996174	0.899996		S(+)-alpha-Fluoromethylhistidine hydrochloride	101.602	102.999	104.794
Retinoic acid	1.1457	1.21317	1.20496		Retinoic acid	96.392	94.774	95.51
Phentolamine mesylate	0.990134	0.996055	1.01875		Phentolamine mesylate	97.765	92.389	97.456
Ranolazine dihydrochloride	0.991089	0.998912	1.00797		Ranolazine dihydrochloride	99.617	97.624	95.747
1,4-PBIT dihydrobromide	1.04744	0.978424	1.05915		1,4-PBIT dihydrobromide	91.767	91.823	89.883
Ribavirin	1.10347	1.10737	1.19062		Ribavirin	92.17	92.115	101.765
Pergolide methanesulfonate	0.944133	1.03833	0.761683		Pergolide methanesulfonate	92.452	101.148	97.868
Riluzole	0.945747	0.950842	0.796513		Riluzole	94.392	96.57	92.513
1,10-Phenanthroline monohydrate	0.938534	0.953465	0.901407		1,10-Phenanthroline monohydrate	108.195	105.198	115.749
SB-366791	1.03264	1.03634	1.08833		SB-366791	88.953	94.827	94.034
R(+)-3PPP hydrochloride	1.03857	1.02617	0.743725		R(+)-3PPP hydrochloride	87.956	86.596	123.501
SR 57227A	0.855829	1.06162	0.856179		SR 57227A	97.035	92.191	92.149
1-Phenylbiguanide	0.841008	0.967339	0.723853		1-Phenylbiguanide	88.433	89.024	90.933
SKF 83959 hydrobromide	0.903775	1.05592	0.910624		SKF 83959 hydrobromide	88.164	92.667	91.903
S(+)-PD 128,907 hydrochloride	0.999976	0.981245	1.02633		S(+)-PD 128,907 hydrochloride	94.919	88.794	93.034
Spironolactone	1.07828	1.08685	1.10169		Spironolactone	87.84	96.584	83.354
Quinolinic acid	0.998963	1.01327	0.986442		Quinolinic acid	96.459	86.545	90.437
Spiperone hydrochloride	1.00638	0.992629	0.995828		Spiperone hydrochloride	114.819	115.867	123.959
(-)-Quinpirole hydrochloride	1.00471	1.00029	1.00087		(-)-Quinpirole hydrochloride	83.136	87.273	89.282
Sulindac	0.985537	0.98311	0.914966		Sulindac	96.812	94.041	94.524
DMSO	0.981495	0.875827	1.09736		DMSO	95.143	88.594	96.105
DMSO	0.94634	0.91237	1.05701		DMSO	100.12	194.414	96.103
DMSO	0.967469	1.11829	1.04775		DMSO	102.248	98.682	97.098
DMSO	1.11036	1.06145	1.09485		DMSO	101.781	106.207	108.633
SAHA	1.00285	1.04157	0.9216		SAHA	134.331	120.862	111.238
Tyrphostin 47	1.13861	1.07548	1.03157		Tyrphostin 47	98.755	94.103	102.578
Spiroxatrine	0.986356	0.911035	0.973731		Spiroxatrine	92.441	101.197	101.973
3-Tropanyl-3,5-dichlorobenzoate	1.0786	1.04457	1.08026		3-Tropanyl-3,5-dichlorobenzoate	100.007	102.467	101.591
(Â±)-SKF 38393, N-allyl-, hydrobromide	1.01048	1.00762	1.05062		(Â±)-SKF 38393, N-allyl-, hydrobromide	90.703	90.388	93.565
Tropicamide	1.04877	1.03497	1.00469		Tropicamide	97.724	97.997	89.174
Thiothixene hydrochloride	1.01327	0.967524	0.855895		Thiothixene hydrochloride	96.704	98.25	102.879
(Â±)-Thalidomide	0.963866	0.992677	1.01506		(Â±)-Thalidomide	101.448	94.834	99.234
(E)-4-amino-2-butenoic acid	0.948975	0.996162	1.10202		(E)-4-amino-2-butenoic acid	93.698	89.661	92.971
U-83836 dihydrochloride	0.9843	1.01751	0.965354		U-83836 dihydrochloride	98.045	93.812	91.788
Triflupromazine hydrochloride	1.1291	1.26586	1.08778		Triflupromazine hydrochloride	106.978	109.564	110.517
U-62066	0.78025	1.04993	0.84389		U-62066	98.501	96.512	102.06
Tyrphostin AG 494	0.941105	1.14552	1.08277		Tyrphostin AG 494	90.278	87.806	86.956
Vinblastine sulfate salt	1.29862	1.65964	1.31741		Vinblastine sulfate salt	151.764	147.076	152.531
Tyrphostin AG 537	1.01069	0.996154	0.976463		Tyrphostin AG 537	93.718	94.455	93.208
(Â±)-Vesamicol hydrochloride	1.0167	1.09828	1.0595		(Â±)-Vesamicol hydrochloride	99.635	91.868	93.909
Tulobuterol hydrochloride	0.982121	0.940366	0.964456		Tulobuterol hydrochloride	88.853	87.686	94.222
WAY-100635 maleate	1.00027	1.03553	0.92192		WAY-100635 maleate	98.612	109.967	100.348
Tyrphostin 1	0.999563	1.0304	1.02825		Tyrphostin 1	93.751	92.864	99.07
YC-1	1.06464	1.00242	1.07148		YC-1	99.057	98.689	94.28
DMSO	0.975162	0.954818	1.02882		DMSO	95.074	95.967	89.151
DMSO	1.22349	0.973272	1.10119		DMSO	101.012	99.711	99.072
DMSO	0.928472	1.0309	0.937884		DMSO	110.128	105.113	100.816
DMSO	0.985032	0.932456	0.97601		DMSO	98.632	102.37	104.012
Phosphonoacetic acid	0.968605	0.957001	0.975835		Phosphonoacetic acid	89.622	96.724	95.62
Ruthenium red	1.05928	1.02021	0.992818		Ruthenium red	96.414	96.149	92.862
Propionylpromazine hydrochloride	1.1899	1.08798	1.17244		Propionylpromazine hydrochloride	104.362	100.791	104.206
Rolipram	1.00652	0.977606	0.979649		Rolipram	90.036	78.375	86.519
Phenylbutazone	0.819927	0.987298	0.834465		Phenylbutazone	95.921	87.046	88.799
Ranitidine hydrochloride	0.851276	1.02479	0.812712		Ranitidine hydrochloride	90.308	91.384	91.39
6(5H)-Phenanthridinone	1.05657	1.02607	1.03988		6(5H)-Phenanthridinone	92.893	96.523	93.55
Risperidone	1.11268	1.11875	1.0915		Risperidone	92.544	90.833	90.708
Procainamide hydrochloride	0.99053	0.847978	0.993998		Procainamide hydrochloride	88.229	88.39	88.791
Sodium nitroprusside dihydrate	1.00708	1.06161	1.06647		Sodium nitroprusside dihydrate	96.504	94.111	96.734
S(-)-3PPP hydrochloride	1.04992	1.04093	1.04195		S(-)-3PPP hydrochloride	94.582	89.849	95.206
(-)-Scopolamine hydrobromide	1.03054	1.06951	1.01631		(-)-Scopolamine hydrobromide	97.054	102.247	97.314
Prazobind	0.931675	0.960234	0.883135		Prazobind	97.862	88.889	95.042
Spermine tetrahydrochloride	0.855652	1.00699	0.866901		Spermine tetrahydrochloride	87.175	92.059	95.172
Phenamil methanesulfonate	0.961209	0.920914	0.992912		Phenamil methanesulfonate	87.974	88.688	89.169
SCH-202676 hydrobromide	1.10636	1.07006	1.10614		SCH-202676 hydrobromide	90.691	89.577	91.425
Quercetin dihydrate	1.38749	1.34377	1.33234		Quercetin dihydrate	89.578	92.595	89.994
SR 2640	1.05579	0.986045	1.12424		SR 2640	97.3	89.873	91.208
Quipazine, N-methyl-, dimaleate	0.876961	0.998474	0.897717		Quipazine, N-methyl-, dimaleate	92.813	86.787	94.625
Succinylcholine chloride	0.846582	1.05323	0.841916		Succinylcholine chloride	96.303	95.286	92.336
DMSO	0.950732	1.0299	1.01118		DMSO	82.227	93.126	91.08
DMSO	1.00082	0.772891	1.03789		DMSO	90.48	98.776	96.338
DMSO	0.883585	1.01044	0.972668		DMSO	99.507	99.275	100.465
DMSO	1.01332	1.00674	0.975792		DMSO	99.626	98.023	99.41
SKF 89976A hydrochloride	0.95667	1.00294	0.980921		SKF 89976A hydrochloride	99.354	92.509	97.876
Tyrphostin 51	1.00998	1.07153	1.02133		Tyrphostin 51	88.236	97.868	86.625
SR-95531	1.02613	0.985675	1.04065		SR-95531	92.494	95.922	96.446
Trifluoperazine dihydrochloride	1.40917	1.43206	1.40431		Trifluoperazine dihydrochloride	102.011	107.415	106.247
SDZ-205,557 hydrochloride	0.86806	0.989959	0.81089		SDZ-205,557 hydrochloride	84.092	93.314	85.167
THIP hydrochloride	0.861103	1.06724	0.802752		THIP hydrochloride	93.798	93.684	101.799
Tolbutamide	0.920885	1.00691	0.97846		Tolbutamide	90.746	90.393	91.469
R(+)-Terguride	0.931569	1.04664	0.994955		R(+)-Terguride	91.656	90.805	96.765
Tetradecylthioacetic acid	1.02029	0.955544	1.01997		Tetradecylthioacetic acid	93.645	83.907	85.523
U-73122	1.04995	1.00175	1.02997		U-73122	88.39	87.621	91.643
Trimipramine maleate	1.14832	1.06472	1.08574		Trimipramine maleate	101.797	95.857	107.344
S(-)-UH-301 hydrochloride	0.955597	0.982138	0.96333		S(-)-UH-301 hydrochloride	98.403	91.721	101.74
N-p-Tosyl-L-phenylalanine chloromethyl ketone	1.29229	1.13424	1.018		N-p-Tosyl-L-phenylalanine chloromethyl ketone	103.211	94.333	101.282
(Â±)-Verapamil hydrochloride	0.95533	0.947887	0.973343		(Â±)-Verapamil hydrochloride	98.974	96.866	101.052
Tyrphostin AG 555	1.09412	1.07222	1.03917		Tyrphostin AG 555	79.856	88.417	88.569
WHI-P131	0.966189	0.932838	0.979161		WHI-P131	92.029	86.565	88.75
Trazodone hydrochloride	1.00677	0.992688	1.06469		Trazodone hydrochloride	94.319	89.288	25.746
S-5-Iodowillardiine	1.17307	1.03598	1.11152		S-5-Iodowillardiine	91.925	89.487	90.99
Tyrphostin 23	0.913182	1.09005	1.01621		Tyrphostin 23	97.038	89.812	94.188
Zaprinast	1.04956	1.06767	0.989875		Zaprinast	94.925	95.284	94.741
DMSO	0.945035	0.976646	1.02206		DMSO	89.94	92.095	89.669
DMSO	0.888029	0.872326	1.00658		DMSO	96.777	92.745	92.453
DMSO	0.952671	0.967666	0.931138		DMSO	93.845	92.682	97.484
DMSO	0.917828	0.993256	0.932416		DMSO	96.412	100.475	89.82
(-)-Perillic acid	1.05435	0.995996	0.998798		(-)-Perillic acid	95.657	90.813	99.477
13-cis-retinoic acid	1.23672	1.21038	1.2322		13-cis-retinoic acid	90.376	83.916	88.278
Prazosin hydrochloride	1.15417	1.01449	1.06431		Prazosin hydrochloride	93.327	92.575	95.927
Ro 25-6981 hydrochloride	1.00042	0.96554	0.953533		Ro 25-6981 hydrochloride	90.666	84.669	86.183
Picotamide	0.840723	1.01053	0.795594		Picotamide	90.096	85.739	89.026
Ritanserin	1.01363	1.12904	1.049		Ritanserin	88.598	85.338	89.141
5alpha-Pregnan-3alpha-ol-20-one	1.02045	1.02026	1.00644		5alpha-Pregnan-3alpha-ol-20-one	89.456	105.116	90.233
S(+)-Raclopride L-tartrate	0.998506	1.01316	0.995402		S(+)-Raclopride L-tartrate	90.106	82.661	98.722
Prilocaine hydrochloride	0.980218	0.878273	0.962008		Prilocaine hydrochloride	86.701	86.921	85.343
(Â±)-Synephrine	1.0262	0.996707	1.0258		(Â±)-Synephrine	90.765	85.174	90.949
(Â±)-PPHT hydrochloride	1.05895	1.17262	1.0289		(Â±)-PPHT hydrochloride	85.204	89.177	92.641
SC-560	0.827484	1.03506	0.903476		SC-560	86.655	87.265	92.309
Pirenperone	1.02733	1.02199	1.09036		Pirenperone	97.512	96.292	93.902
SKF 75670 hydrobromide	1.05368	0.988828	1.06923		SKF 75670 hydrobromide	89.449	97.438	89.611
Phenylbenzene-omega-phosphono-alpha-amino acid	1.07905	1.05399	0.846314		Phenylbenzene-omega-phosphono-alpha-amino acid	89.318	84.678	89.561
D-Serine	1.07791	1.005	1.02484		D-Serine	87.028	87.673	86.849
Quinidine sulfate	1.13317	1.08119	1.11536		Quinidine sulfate	95.157	89.39	96.092
(-)-Sulpiride	0.985442	0.969734	0.987372		(-)-Sulpiride	90.714	91.207	88.298
Quipazine, 6-nitro-, maleate	1.08976	1.07316	0.857616		Quipazine, 6-nitro-, maleate	92.133	97.454	94.951
Salbutamol	0.994535	1.0147	1.07508		Salbutamol	91.046	95.941	95.619
DMSO	0.954362	0.880652	0.971001		DMSO	89.436	92.329	90.343
DMSO	0.954461	0.823333	0.979537		DMSO	101.909	91.502	89.765
DMSO	0.969691	1.05148	0.906398		DMSO	104.145	91.794	96.021
DMSO	0.943829	1.09877	0.985396		DMSO	105.757	99.936	100.264
SIB 1757	1.04231	1.03	1.04333		SIB 1757	94.717	93.1	105.032
T-1032	1.01887	1.01842	1.03514		T-1032	94.842	92.516	96.574
(Â±)-6-Chloro-PB hydrobromide	1.01645	1.12411	1.05062		(Â±)-6-Chloro-PB hydrobromide	82.999	89.307	85.286
D-609 potassium	1.01685	1.0206	1.00195		D-609 potassium	96.237	88.893	94.907
SB 206553 hydrochloride	1.00457	1.00179	1.02186		SB 206553 hydrochloride	83.114	87.652	89.322
Trifluperidol hydrochloride	1.06607	1.0483	0.987368		Trifluperidol hydrochloride	100.172	94.713	98.11
Tetraethylthiuram disulfide	1.02315	1.09806	0.984717		Tetraethylthiuram disulfide	113.122	119.444	127.117
Thiocitrulline	0.957403	1.07043	0.934594		Thiocitrulline	90.175	91.269	91.83
Trequinsin hydrochloride	1.00949	0.916297	1.03615		Trequinsin hydrochloride	84.736	85.977	79.424
U-73343	1.04142	1.07143	1.0622		U-73343	98.499	91.194	95.783
Tyrphostin AG 490	0.974829	1.1452	0.996728		Tyrphostin AG 490	88.973	75.676	88.418
R(+)-UH-301 hydrochloride	1.01439	1.03593	1.00867		R(+)-UH-301 hydrochloride	91.181	85.746	88.95
(6R)-5,6,7,8-Tetrahydro-L-biopterin hydrochloride	1.05524	0.969699	1.03106		(6R)-5,6,7,8-Tetrahydro-L-biopterin hydrochloride	78.104	93.695	88.912
VUF 5574	1.03894	0.987448	1.1511		VUF 5574	96.145	94.872	90.558
Tyrphostin AG 698	1.25079	1.13917	1.19439		Tyrphostin AG 698	86.363	88.25	87.515
Wortmannin from Penicillium funiculosum	1.74865	1.49355	1.52853		Wortmannin from Penicillium funiculosum	89.296	83.484	92.881
Tyrphostin AG 34	1.10415	1.1618	1.14253		Tyrphostin AG 34	90.227	97.969	96.05
Xylazine hydrochloride	1.19374	1.09086	1.10778		Xylazine hydrochloride	99.613	85.715	102.753
TFPI hydrochloride	1.33305	1.31644	1.22468		TFPI hydrochloride	104.04	96.365	99.33
Zonisamide sodium	0.986866	0.985949	0.793116		Zonisamide sodium	88.205	91.984	102.636
DMSO	0.992575	0.837949	1.03726		DMSO	88.079	89.224	93.031
DMSO	1.02568	0.755285	1.04994		DMSO	111.613	91.047	166.991
DMSO	0.999184	1.04923	0.964834		DMSO	97.597	88.747	93.215
DMSO	1.03105	1.04929	0.964997		DMSO	99.393	92.522	94.446
Pyrazinecarboxamide	1.09499	1.09708	1.11898		Pyrazinecarboxamide	94.008	93.667	98.124
Rutaecarpine	1.12006	1.04613	1.16706		Rutaecarpine	95.835	95.878	96.642
Phloretin	1.16619	1.10426	1.12594		Phloretin	88.353	90.092	92.209
Phosphoramidon disodium	1.07622	0.994584	1.01623		Phosphoramidon disodium	90.102	90.334	90.723
Tranylcypromine hydrochloride	1.01175	1.03761	1.00966		Tranylcypromine hydrochloride	90.479	87.722	90.317
Rauwolscine hydrochloride	1.12354	0.988069	1.02515		Rauwolscine hydrochloride	93.945	82.215	86.765
Propantheline bromide	0.968652	0.871694	0.996957		Propantheline bromide	94.855	86.507	97.695
RBI-257 maleate	1.02387	1.02165	0.991891		RBI-257 maleate	94.546	94.002	97.044
Propentofylline	1.00047	0.95881	1.05818		Propentofylline	93.03	84.311	90.07
Sulfaphenazole	1.05902	0.997247	1.10715		Sulfaphenazole	89.612	83.328	92.539
3-Phenylpropargylamine hydrochloride	1.02138	0.943174	1.05028		3-Phenylpropargylamine hydrochloride	80.068	82.732	79.42
Semicarbazide hydrochloride	1.08065	1.02862	1.10559		Semicarbazide hydrochloride	91.617	88.05	88.73
Pindobind-5HT1A	1.79888	1.78468	1.78121		Pindobind-5HT1A	124.552	134.411	146.938
SC 19220	1.08677	1.01375	1.02593		SC 19220	94.003	86.678	90.715
Phthalamoyl-L-glutamic acid trisodium	1.69612	1.56337	1.75873		Phthalamoyl-L-glutamic acid trisodium	91.075	88.985	86.72
Albuterol hemisulfate	1.07073	1.09029	1.02493		Albuterol hemisulfate	91.808	93.722	92.308
Quipazine dimaleate	1.07111	1.15415	1.12433		Quipazine dimaleate	89.684	89.747	92.08
SKF 96365	1.44135	1.4579	1.45016		SKF 96365	124.507	123.537	136.416
Quinelorane dihydrochloride	1.05916	1.009	1.09496		Quinelorane dihydrochloride	94.823	89.232	94.738
Salmeterol	1.3391	1.30141	1.32147		Salmeterol	100.897	109.586	111.552
DMSO	0.985539	0.791237	0.980265		DMSO	97.353	93.326	98.944
DMSO	1.09132	0.753049	1.06968		DMSO	102.144	97.862	99.617
DMSO	1.02606	1.04188	1.0352		DMSO	101.871	100.027	93.551
DMSO	1.05762	1.01545	1.05896		DMSO	96.117	95.989	97.691
SIB 1893	1.004	0.999042	1.10624		SIB 1893	95.806	96.453	102.717
I-OMe-Tyrphostin AG 538	1.0451	1.16174	1.05809		I-OMe-Tyrphostin AG 538	102.623	99.655	101.502
SKF 91488 dihydrochloride	0.936236	1.01744	1.05839		SKF 91488 dihydrochloride	93.561	91.871	96.637
Thioridazine hydrochloride	1.55042	1.59673	1.54772		Thioridazine hydrochloride	109.613	108.169	115.476
SB 224289 hydrochloride	1.49501	1.40221	1.72091		SB 224289 hydrochloride	113.437	113.049	119.888
3-Tropanyl-indole-3-carboxylate hydrochloride	1.15711	1.06568	1.11886		3-Tropanyl-indole-3-carboxylate hydrochloride	101.083	88.473	93.118
TCPOBOP	0.944398	0.991783	1.00172		TCPOBOP	96.879	94.951	97.052
Tyrphostin A9	0.844242	0.877278	0.953597		Tyrphostin A9	116.626	113.279	131.808
Tyrphostin AG 879	1.80047	2.0823	2.17711		Tyrphostin AG 879	95.802	96.565	106.298
4-Imidazoleacrylic acid	1.05784	1.0846	1.11059		4-Imidazoleacrylic acid	88.94	96.913	97.139
TTNPB	1.11911	1.19998	1.18105		TTNPB	88.117	85.646	83.817
(+)-trans-(1R,2R)-U-50488 hydrochloride	1.21488	1.16856	1.36065		(+)-trans-(1R,2R)-U-50488 hydrochloride	75.403	82.275	79.768
Tyrphostin AG 527	1.04868	1.06693	1.10642		Tyrphostin AG 527	86.753	87.45	95.504
Vinpocetine	0.998572	1.04466	1.10794		Vinpocetine	89.52	87.28	90.723
Tyrphostin AG 808	1.17771	1.22494	1.27352		Tyrphostin AG 808	83.086	86.031	93.815
1400W dihydrochloride	1.00929	1.09029	1.13783		1400W dihydrochloride	91.59	86.848	90.399
Triamcinolone	1.09611	1.1595	1.16123		Triamcinolone	81.513	77.143	82.36
Xamoterol hemifumarate	1.07324	1.02234	1.11289		Xamoterol hemifumarate	100.584	98.092	93.445
Na-p-Tosyl-L-lysine chloromethyl ketone hydrochloride	1.00901	1.00113	1.0401		Na-p-Tosyl-L-lysine chloromethyl ketone hydrochloride	95.428	98.864	95.098
Zardaverine	1.07338	1.09599	1.11556		Zardaverine	98.072	90.228	89.564
DMSO	1.01826	0.888408	0.934699		DMSO	101.522	94.902	95.652
DMSO	1.12846	0.747478	1.05577		DMSO	110.02	95.639	107.651
DMSO	0.984395	1.10556	0.979341		DMSO	106.462	98.31	92.67
DMSO	0.994528	1.03925	0.956753		DMSO	107.277	97.134	98.332
Primidone	1.0651	1.02428	1.01505		Primidone	104.46	94.606	97.73
Ropinirole hydrochloride	1.00915	1.03861	1.00968		Ropinirole hydrochloride	102.641	95.851	94.923
Pargyline hydrochloride	1.00105	1.01861	1.0104		Pargyline hydrochloride	91.452	82.124	93.374
Roscovitine	1.02953	1.03328	1.09004		Roscovitine	92.467	97.438	93.616
(S)-Propranolol hydrochloride	2.39807	2.28794	2.30345		(S)-Propranolol hydrochloride	90.678	87.49	87.198
Ro 16-6491 hydrochloride	1.10464	1.01727	1.06679		Ro 16-6491 hydrochloride	90.834	94.511	96.632
Piperidine-4-sulphonic acid	1.253	1.22243	1.17955		Piperidine-4-sulphonic acid	88.507	90.677	88.778
Rilmenidine hemifumarate	1.03095	1.06867	1.1053		Rilmenidine hemifumarate	89.311	85.085	90.344
(S)-(-)-propafenone hydrochloride	1.13125	1.10685	1.08855		(S)-(-)-propafenone hydrochloride	88.711	90.257	90.074
Seglitide	1.51814	1.50923	1.54334		Seglitide	100.129	101.716	101.896
N6-2-Phenylethyladenosine	1.00626	1.01386	0.967277		N6-2-Phenylethyladenosine	87.606	87.443	90.99
(-)-Scopolamine methyl nitrate	0.995035	1.06375	1.13432		(-)-Scopolamine methyl nitrate	85.154	93.457	92.856
S(-)-Pindolol	0.984162	1.0488	0.969941		S(-)-Pindolol	82.261	84.198	86.722
SKF 89626	1.09351	1.12323	1.15993		SKF 89626	95.248	94.142	81.821
PD 98,059	1.0449	1.1226	1.06144		PD 98,059	85.417	89.079	85.167
Sanguinarine chloride	1.78376	1.85824	1.70952		Sanguinarine chloride	193.815	198.824	209.033
Quinine sulfate	0.992279	1.0038	1.0311		Quinine sulfate	93.738	90.608	92.541
(-)-Scopolamine,n-Butyl-, bromide	1.07217	1.08973	1.11124		(-)-Scopolamine,n-Butyl-, bromide	98.256	92.374	95.718
(Â±)-Quinpirole dihydrochloride	0.998549	1.07156	1.05988		(Â±)-Quinpirole dihydrochloride	96.956	99.833	101.994
SU 5416	1.1507	1.17684	1.13064		SU 5416	93.975	95.279	91.873
DMSO	0.945491	0.689186	0.937393		DMSO	83.192	91.517	91.455
DMSO	0.961412	0.696731	0.925446		DMSO	102.239	98.88	96.508
DMSO	0.968694	1.1166	1.04459		DMSO	110.014	101.181	92.823
DMSO	1.02461	1.08695	1.08577		DMSO	107.334	102.937	98.804
1-(1-Naphthyl)piperazine hydrochloride	1.04283	1.05741	1.07205		1-(1-Naphthyl)piperazine hydrochloride	105.486	98.145	104.742
Tyrphostin AG 538	2.22381	1.90335	1.82335		Tyrphostin AG 538	98.923	95.351	102.254
Suramin hexasodium	1.02067	1.02925	0.961928		Suramin hexasodium	106.602	98.278	97.36
Thapsigargin	1.90482	2.20264	1.94578		Thapsigargin	127.005	129.585	138.744
L-Tryptophan	1.09622	1.06538	1.08062		L-Tryptophan	97.069	96.367	90.101
Tracazolate	1.11516	0.994473	1.06749		Tracazolate	100.999	92.59	90.7
Tetraisopropyl pyrophosphoramide	1.04857	1.05083	0.998918		Tetraisopropyl pyrophosphoramide	94.669	89.307	97.756
TPMPA	1.02437	1.11791	1.00092		TPMPA	98.964	89.518	91.506
Tetraethylammonium chloride	1.08011	1.08406	1.0372		Tetraethylammonium chloride	87.215	89.955	90.023
Urapidil hydrochloride	1.01186	1.02828	1.0288		Urapidil hydrochloride	94.086	92.419	89.916
Tyrphostin AG 1296	1.09337	1.1069	1.15832		Tyrphostin AG 1296	97.102	95.534	102.57
(-)-trans-(1S,2S)-U-50488 hydrochloride	1.02218	1.10246	1.02388		(-)-trans-(1S,2S)-U-50488 hydrochloride	90.92	94.228	94
Theobromine	0.966871	1.07082	1.00942		Theobromine	91.101	89.647	86.222
Vancomycin hydrochloride from Streptomyces orientalis	1.01328	1.10884	0.974848		Vancomycin hydrochloride from Streptomyces orientalis	90.176	90.771	86.687
Thio-NADP sodium	1.03683	1.06534	0.982238		Thio-NADP sodium	91.49	90.935	98.369
WB 64	1.11904	1.08421	1.06064		WB 64	96.969	96.91	99.865
S(-)-Timolol maleate	1.10488	1.10853	1.0323		S(-)-Timolol maleate	92.818	96.369	91.879
Xylometazoline hydrochloride	1.08997	1.1942	1.10022		Xylometazoline hydrochloride	98.075	95.051	103.401
Tyrphostin 25	1.13212	1.19624	1.13406		Tyrphostin 25	99.025	101.274	119.858
DMSO	0.987019	0.890759	0.992272		DMSO	98.832	92.257	97.118
DMSO	1.06368	0.803093	0.987803		DMSO	103.993	97.783	107.346
(Â±)-threo-1-Phenyl-2-decanoylamino-3-morpholino-1-propanol hydrochloride	1.17755	1.09356	1.0423		(Â±)-threo-1-Phenyl-2-decanoylamino-3-morpholino-1-propanol hydrochloride	101.798	104.417	109.77
Resveratrol	1.22541	1.17382	1.1794		Resveratrol	102.577	106.032	107.444
Phorbol 12-myristate 13-acetate	0.974801	1.04277	0.968571		Phorbol 12-myristate 13-acetate	118.9	158.431	134.239
Rotenone	1.74397	2.06735	1.86138		Rotenone	153	147.404	150.272
Ro 41-1049 hydrochloride	1.0355	1.05099	1.01192		Ro 41-1049 hydrochloride	97.14	91.672	100.485
Prochlorperazine dimaleate	1.56868	1.54276	1.62576		Prochlorperazine dimaleate	109.884	106.538	113.52
R(-)-Denopamine	1.05349	1.08709	1.0254		R(-)-Denopamine	91.353	93.297	93.597
Pyridostigmine bromide	1.07812	1.02043	1.09117		Pyridostigmine bromide	97.104	88.515	96.596
Sulindac sulfone	1.01827	1.03463	1.08138		Sulindac sulfone	93.857	100.851	99.683
N6-Phenyladenosine	1.05494	1.04445	0.998825		N6-Phenyladenosine	86.325	85.854	79.695
DL-Stearoylcarnitine chloride	1.14488	1.1218	1.13797		DL-Stearoylcarnitine chloride	145.188	134.319	135.168
Pinacidil	1.01489	1.0257	0.637794		Pinacidil	85.717	82.882	91.664
SKF 83565 hydrobromide	1.11677	1.20956	1.07675		SKF 83565 hydrobromide	91.677	87.648	106.1
(Â±)-PD 128,907 hydrochloride	0.949696	1.01266	0.964554		(Â±)-PD 128,907 hydrochloride	92.738	68.068	87.908
N-Succinyl-L-proline	1.03944	1.10792	1.00696		N-Succinyl-L-proline	101.398	128.09	96.316
(+)-Quisqualic acid	1.00467	1.03424	1.04216		(+)-Quisqualic acid	96.141	93.648	90.887
SB 205384	1.30541	1.33825	1.44325		SB 205384	102.206	99.216	95.787
Cortexolone	0.961859	1.06206	0.562279		Cortexolone	81.813	89.989	96.985
(-)-Scopolamine methyl bromide	1.00625	1.11375	0.957954		(-)-Scopolamine methyl bromide	95.576	95.432	89.76
Ketanserin tartrate	1.03933	1.05909	0.95167		Ketanserin tartrate	105.649	106.173	103.961
Trimethoprim	1.00343	1.09371	1.03521		Trimethoprim	113.674	108.978	100.032
SQ 22536	1.75965	2.07037	1.83045		SQ 22536	98.722	101.801	95.527
Tyrphostin AG 126	1.02623	1.10803	0.999991		Tyrphostin AG 126	103.272	102.129	101.457
Tranilast	1.05307	1.13945	0.978396		Tranilast	104.645	92.01	90.313
3-Tropanylindole-3-carboxylate methiodide	1.14947	1.13733	1.08352		3-Tropanylindole-3-carboxylate methiodide	101.761	94.382	95.268
Tetramisole hydrochloride	1.04943	1.07035	1.01872		Tetramisole hydrochloride	91.483	86.899	96.417
U-75302	1.23521	1.30894	1.15087		U-75302	96.478	94.178	90.02
Tolazamide	1.08553	1.03042	1.0265		Tolazamide	90.122	90.243	93.5
Urapidil, 5-Methyl-	0.988908	1.07658	1.08438		Urapidil, 5-Methyl-	96.643	96.454	92.732
Triamterene	1.02383	1.08242	0.980613		Triamterene	86.438	85.545	83.106
U-101958 maleate	1.12186	1.12038	1.08555		U-101958 maleate	98.734	89.493	99.397
(Â±)-Taxifolin	1.02754	1.06692	0.973779		(Â±)-Taxifolin	87.3	89.366	87.074
(Â±)-gamma-Vinyl GABA	1.07126	1.08789	1.04951		(Â±)-gamma-Vinyl GABA	97.076	93.19	100.826
Tyrphostin AG 835	1.14008	1.16179	1.07841		Tyrphostin AG 835	94.55	68.727	74.753
( R)-(+)-WIN 55,212-2 mesylate	2.09077	2.41711	1.96433		( R)-(+)-WIN 55,212-2 mesylate	145.055	130.281	130.475
N,N,N-trimethyl-1-(4-trans-stilbenoxy)-2-propylammonium iodide	1.14963	1.09667	0.9689		N,N,N-trimethyl-1-(4-trans-stilbenoxy)-2-propylammonium iodide	106.624	96.849	106.391
Xanthine amine congener	1.10204	1.0958	1.04817		Xanthine amine congener	97.5	100.041	97.771
1-[2-(Trifluoromethyl)phenyl]imidazole	1.0779	1.1065	0.947887		1-[2-(Trifluoromethyl)phenyl]imidazole	96.303	99.263	92.787
Zimelidine dihydrochloride	1.16294	1.22182	0.97812		Zimelidine dihydrochloride	106.661	107.261	101.336
DMSO	1.25967	1.17603	1.18127		DMSO	103.676	103.533	103.542
DMSO	1.15945	1.0382	1.22886		DMSO	114.498	105.082	115.559
Moroxydine.HCl	0.886205	0.860324	0.98482		Moroxydine.HCl	105.685	99.076	97.471
Mianserin.HCl	1.00682	0.915948	0.962059		Mianserin.HCl	110.048	101.093	99.175
Clindamycin.HCl	0.913301	0.790886	0.928945		Clindamycin.HCl	106.109	108.845	103.628
Aminophylline	1.01512	0.829082	0.963657		Aminophylline	98.698	94.473	99.287
Felbamate	0.95441	0.910052	0.99809		Felbamate	104.412	101.287	99.506
Furafylline	1.0029	1.06064	1.08582		Furafylline	97.524	95.071	99.858
Cyclosporin A	1.01157	1.04851	1.12693		Cyclosporin A	104.263	109.224	103.758
Nateglinide	0.997148	1.06534	1.02364		Nateglinide	90.78	96.485	101.712
Donepezil.HCl	1.04672	0.861169	1.04565		Donepezil.HCl	98.418	94.111	96.075
DL-Isoproterenol	1.02403	0.880078	1.01073		DL-Isoproterenol	93.787	93.724	96.128
Lincomycin	1.01343	0.891287	1.10778		Lincomycin	93.621	97.628	94.414
Acetylcholine	0.923445	1.05115	1.00196		Acetylcholine	101.485	100.822	96.751
Lomofungin	1.0103	0.916066	1.05821		Lomofungin	93.128	94.641	105.144
Atropine	1.06601	0.995086	1.158		Atropine	93.654	91.397	94.587
Mycophenolic Acid	1.12524	1.17761	1.24107		Mycophenolic Acid	100.181	99.145	101.614
Decamethonium	0.995136	1.10274	1.02438		Decamethonium	91.003	87.806	98.008
Novobiocin.Na	0.969865	1.02515	1.02966		Novobiocin.Na	95.727	95.763	98.978
Mecamylamine	1.05174	1.06771	1.15829		Mecamylamine	80.793	85.845	83.563
Rapamycin	0.993772	0.853377	1.03236		Rapamycin	89.781	79.206	88.533
Neostigmine	1.01186	0.945036	1.02639		Neostigmine	96.755	94.1	97.689
DMSO	1.02601	1.05569	1.04722		DMSO	97.955	99.757	99.986
DMSO	1.03286	1.07714	1.16814		DMSO	105.772	116.46	107.352
DMSO	1.10813	0.998141	1.06838		DMSO	114.675	106.967	111.289
DMSO	1.05672	0.945926	1.13977		DMSO	110.64	106.585	123.905
Tizanidine.HCl	0.833514	0.806302	0.904795		Tizanidine.HCl	108.668	104.62	100.14
Tranylcypromine	0.931777	0.976484	0.959779		Tranylcypromine	100.836	109.306	111.057
Meglumine	0.952527	0.867849	0.923895		Meglumine	94.264	102.718	99.617
Piroxicam	1.01291	0.97928	1.00822		Piroxicam	100.058	100.301	103.778
Propranolol S(-)	1.00721	0.993769	1.04575		Propranolol S(-)	99.822	104.138	102.528
Moxifloxacin.HCl	0.927086	0.979318	1.0216		Moxifloxacin.HCl	91.484	97.097	102.111
Carvedilol	0.96026	0.983845	0.990357		Carvedilol	97.932	104.056	111.004
Troleandomycin	0.990136	1.01047	1.05543		Troleandomycin	99.095	93.789	97.79
Cerivastatin	0.983416	0.929239	1.05163		Cerivastatin	166.466	163.419	178.818
Carbidopa.H2O	1.05473	0.993761	1.03679		Carbidopa.H2O	100.147	95.879	100.09
Aclarubicin	2.10009	2.08586	2.17535		Aclarubicin	129.386	130.599	129.692
Nimesulide	1.03916	1.11802	1.02857		Nimesulide	92.828	101.319	105.505
Flumazenil	0.963723	0.996811	1.01366		Flumazenil	95.533	100.555	99.233
Ketoprofen	1.06629	0.919186	1.18853		Ketoprofen	91.984	94.762	92.409
Fenretinide	1.78747	1.80929	1.87184		Fenretinide	97.768	97.634	103.152
Meloxicam	0.961234	1.04347	1.10078		Meloxicam	102.937	96.48	94.884
Gefitinib	1.06345	1.00864	1.11132		Gefitinib	92.856	95.979	95.286
Terbinafine	0.985749	1.06528	1.03565		Terbinafine	99.554	89.954	142.731
Ibudilast	1.03016	0.937166	1.01653		Ibudilast	101.584	96.17	94.533
Sodium Phenylbutyrate	0.977418	0.876298	0.994439		Sodium Phenylbutyrate	96.39	98.098	92.632
DMSO	1.05959	1.09189	1.04603		DMSO	97.35	98.621	101.457
DMSO	1.12094	1.02811	1.07596		DMSO	102.599	113.098	113.203
DMSO	1.11515	0.884189	1.00256		DMSO	100.19	103.115	108.85
DMSO	1.14387	1.00186	1.06105		DMSO	102.676	101.676	98.969
Spectinomycin.2HCl	1.00291	0.781646	1.00361		Spectinomycin.2HCl	95.167	93.076	94.714
Strychnineâ€¢HCl	0.987872	0.784705	1.01172		Strychnineâ€¢HCl	97.018	93.907	99.02
Bepridil.HCl	0.990754	0.97637	1.01695		Bepridil.HCl	98.958	93.458	91.196
(+)-Tubocuraraine chloride	0.991938	0.941698	1.00498		(+)-Tubocuraraine chloride	93.224	88.27	104.375
Amiodarone.HCl	1.07597	1.12918	1.10113		Amiodarone.HCl	91.902	94.118	100.319
(+)-Butaclamol.HCl	0.972858	1.00006	1.01142		(+)-Butaclamol.HCl	95.711	94.601	101.703
Nicardipine.HCl	1.07342	1.1459	1.05529		Nicardipine.HCl	93.216	99.129	107.598
(R)-(-)-Apomorphine.HCl	0.986114	1.16352	1.02616		(R)-(-)-Apomorphine.HCl	89.085	87.401	103.201
Pimozide	1.18757	1.13946	1.31469		Pimozide	103.222	105.592	102.946
Chlorpromazine.HCl	1.1291	1.08105	1.20684		Chlorpromazine.HCl	96.944	106.427	106.664
Loperamide.HCl	1.04745	0.9742	1.13274		Loperamide.HCl	98.114	97.958	96.113
Domperidone	1.12204	1.05026	1.0909		Domperidone	93.983	95.602	94.963
Fluspirilene	1.2131	1.1078	1.33543		Fluspirilene	99.066	92.395	102.308
Fluphenazine.2HCl	1.15705	1.14232	1.24851		Fluphenazine.2HCl	98.527	101.391	121.124
Tolbutamide	1.06789	0.943165	1.03656		Tolbutamide	94.942	93.077	97.812
Pergolide mesylate	1.07532	1.11503	1.1293		Pergolide mesylate	90.415	93.691	96.433
Pinacidil	0.991928	1.00179	1.00628		Pinacidil	86.125	93.264	100.918
S(-)-Raclopride	1.03997	0.961816	1.07957		S(-)-Raclopride	91.331	96.064	100.33
Glipizide	0.923264	1.02413	1.01608		Glipizide	92.246	92.726	91.524
Risperidone	1.03065	0.99772	1.02518		Risperidone	91.326	97.645	95.403
DMSO	1.09257	1.00774	1.03368		DMSO	90.503	96.888	94.712
DMSO	1.13815	1.10175	1.0943		DMSO	97.799	101.312	105.412
DMSO	0.997124	1.08349	1.10412		DMSO	115.76	105.664	97.49
DMSO	1.10539	1.01539	1.14239		DMSO	107.647	97.369	103.145
Imatinib	1.07467	0.604231	1.03169		Imatinib	103.713	110.224	106.964
Ergothioneine	0.998706	0.925773	1.01885		Ergothioneine	101.518	101.544	99.349
Idarubicin	4.10558	4.00521	3.89849		Idarubicin	130.864	150.997	132.878
Ambroxol	1.08705	0.98265	1.07696		Ambroxol	90.116	94.969	98.853
Montelukast	0.94852	0.92136	0.990646		Montelukast	101.706	95.08	94.823
Idebenone	1.06565	1.03373	1.11299		Idebenone	89.606	104.681	98.722
(R)-(-)-Deprenyl.HCl	1.01612	0.911027	1.01251		(R)-(-)-Deprenyl.HCl	96.031	98.143	105.985
Mevastatin	1.00051	1.05842	1.06689		Mevastatin	115.013	125.476	128.596
Vatalanib	1.02565	1.05279	1.07614		Vatalanib	87.918	97.577	98.527
Simvastatin	0.996517	1.05875	1.07017		Simvastatin	115.98	119.995	125.484
Fumagillin	1.01491	0.964385	1.07789		Fumagillin	89.237	99.659	99.549
Suramin	1.06056	1.07209	1.32269		Suramin	96.657	91.102	101.984
Exemestane	1.14047	1.0168	0.882388		Exemestane	103.302	96.342	98.419
Goserelin	0.982884	1.03365	1.09541		Goserelin	92.818	94.82	99.706
Prostaglandin E2	1.04054	0.979977	1.08938		Prostaglandin E2	95.769	87.383	98.665
Guaiacol	0.997651	1.06807	1.14231		Guaiacol	92.65	91.6	97.257
Metformin	1.00268	1.00958	1.05363		Metformin	95.899	96.307	99.503
Retinoic Acid	1.15119	1.26363	1.34634		Retinoic Acid	88.514	88.975	96.867
Anagrelide	0.987219	0.701871	1.03955		Anagrelide	92.704	93.291	100.127
Troglitazone	0.993054	1.02992	1.04938		Troglitazone	104.607	101.401	100.782
DMSO	1.08549	1.19704	1.2049		DMSO	92.325	94.491	90.426
DMSO	1.14824	1.0922	1.18761		DMSO	118.771	94.942	98.718
DMSO	0.998757	0.940169	0.976279		DMSO	107.953	105.464	103.091
DMSO	1.01909	0.891579	0.998931		DMSO	106.494	109.778	100.895
Phentolamine	0.9656	0.813473	1.02043		Phentolamine	99.708	102.543	98.805
(S)-(-)-Sulpiride	1.01341	0.871531	1.02128		(S)-(-)-Sulpiride	97.646	101.1	100.084
Quinineâ€¢HClâ€¢2H2O	0.910263	0.990683	1.11937		Quinineâ€¢HClâ€¢2H2O	95.522	88.234	103.488
Diphenhydramine.HCl	1.04823	1.0653	1.18449		Diphenhydramine.HCl	99.367	100.694	101.872
Flufenamic acid	1.0615	1.05748	0.97237		Flufenamic acid	91.85	87.543	97.716
Promethazine.HCl	1.15321	1.20808	1.25834		Promethazine.HCl	96.102	98.133	92.789
Propafenone	1.02913	0.910312	1.11398		Propafenone	92.556	91.856	98.291
Ranitidine.HCl	0.948702	1.03659	1.02653		Ranitidine.HCl	94.362	95.73	100.434
Phenytoin	1.08388	1.09798	1.15598		Phenytoin	95.764	96.858	93.671
Naltrindole.HCl	1.06581	1.03109	1.19548		Naltrindole.HCl	90.971	93.598	115.981
Procainamide.HCl	1.00632	0.925113	1.08438		Procainamide.HCl	87.572	91.556	99.341
Idazoxan.HCl	1.17635	1.021	1.25738		Idazoxan.HCl	92.952	103.266	97.322
Lidocaine.HCl.H2O	1.02536	0.967707	1.18993		Lidocaine.HCl.H2O	82.644	92.411	89.832
Spiperone.HCl	1.08898	1.24813	1.34231		Spiperone.HCl	106.089	120.445	122.382
Flecainide acetate	1.00002	0.97764	1.08371		Flecainide acetate	89.964	95.834	99.989
L-(+)-Epinephrine tartrate	1.04824	1.10191	1.0551		L-(+)-Epinephrine tartrate	89.59	94.455	93.518
Rosiglitazone maleate	0.985559	1.00805	1.09177		Rosiglitazone maleate	87.794	92.918	96.312
Xylazine	0.993617	1.06043	1.06961		Xylazine	86.644	95.775	98.989
Amantadine.HCl	0.989605	0.981622	1.07749		Amantadine.HCl	88.153	93.953	92.493
Norepinephrine-(+)-tartrate L (-)	1.01446	1.08723	1.05177		Norepinephrine-(+)-tartrate L (-)	91.41	92.552	91.272
DMSO	0.981485	0.97422	1.25548		DMSO	89.953	93.804	90.345
DMSO	1.05036	1.04139	1.13505		DMSO	106.499	96.622	95.639
DMSO	0.99813	0.808389	0.981715		DMSO	104.217	97.975	113.543
DMSO	1.03379	0.850084	1.00852		DMSO	100.941	98.836	106.226
Dofetilide	1.0206	0.995492	0.993773		Dofetilide	95.044	103.162	110.859
Bezafibrate	1.04924	0.994518	1.05816		Bezafibrate	96.49	98.257	99.984
Erlotinib	1.00504	0.922864	1.00194		Erlotinib	92.079	92.267	98.727
Raloxifene	1.1024	1.27103	1.28593		Raloxifene	100.99	102.225	106.784
Lobeline	0.998186	0.993545	1.04519		Lobeline	94.927	87.625	97.375
Camptothecin	1.20803	1.3918	1.29572		Camptothecin	126.658	134.946	132.645
Melatonin	0.977699	0.869461	1.03248		Melatonin	86.583	92.029	99.4
Plicamycin	1.2865	1.25979	1.24209		Plicamycin	102.173	103.66	111.726
Dinoprost	1.0887	1.05194	1.11117		Dinoprost	93.192	93.499	94.158
Rifampicin	1.08586	1.06258	1.11255		Rifampicin	94.008	91.899	101.355
HA1077	0.982339	0.907813	1.01961		HA1077	83.258	88.392	91.623
Etoposide	1.03657	0.952744	1.12443		Etoposide	124.229	120.672	124.674
Hydroxytacrine	1.01071	0.930005	1.02038		Hydroxytacrine	89.926	91.853	93.449
Mitomycin C	0.993716	1.02529	1.21626		Mitomycin C	104.659	106.749	117.917
Oxotremorine	1.01361	1.01577	1.09534		Oxotremorine	85.345	88.866	95.547
Puromycin	1.09763	1.10864	1.22161		Puromycin	89.044	95.689	92.34
Tacrine	1.09277	1.12871	1.04834		Tacrine	97.272	96.078	95.308
Delavirdine mesylate	1.05218	1.11987	1.0984		Delavirdine mesylate	91.358	99.498	101.488
Gallamine	1.00044	1.08046	1.03773		Gallamine	93.788	89.898	94.294
10-Hydroxycamptothecin	1.24663	1.26273	1.35603		10-Hydroxycamptothecin	123.103	136.565	135.98
DMSO	1.12469	1.02991	1.10446		DMSO	95.018	88.493	93.885
DMSO	1.07227	1.14445	1.12109		DMSO	95.455	94.92	96.543
DMSO	0.922056	0.793843	0.864617		DMSO	97.171	101.344	93.926
DMSO	0.912373	0.820458	0.966254		DMSO	94.368	96.458	92.977
Oxymetazoline.HCl	0.98178	0.976045	1.05134		Oxymetazoline.HCl	98.046	98.847	105.624
Quetiapine Fumarate	1.00107	1.00929	1.00257		Quetiapine Fumarate	92.87	94.915	96.899
Ifenprodil tartrate	0.955022	1.04593	0.985248		Ifenprodil tartrate	99.157	94.854	94.648
Alprenolol.HCl	0.993476	1.02504	1.02035		Alprenolol.HCl	89.187	96.631	90.906
Naftopidil.2HCl	1.03195	0.879505	1.03021		Naftopidil.2HCl	88.628	87.661	98.705
Imipramine.HCl	0.999738	0.903599	1.03072		Imipramine.HCl	95.202	94.055	97.935
Prazosin.HCl	0.95823	0.880042	0.993085		Prazosin.HCl	91.957	87.463	93.992
Amoxapine	1.09007	1.10472	1.17797		Amoxapine	97.032	98.502	98.461
Clonidine.HCl	1.00947	0.999209	1.006		Clonidine.HCl	83.556	87.406	85.008
Mesulergine	1.05837	1.21002	1.19894		Mesulergine	91.055	97.606	93.736
Guanabenz	1.11504	1.21494	1.18468		Guanabenz	89.79	104.36	98.508
Amfebutamone	1.08079	1.15528	1.25021		Amfebutamone	85.356	97.544	110.703
Rilmenidine phosphate	1.03338	1.00217	1.18572		Rilmenidine phosphate	86.681	96.713	88.767
Metoclopramide	1.06736	1.07887	1.1929		Metoclopramide	85.584	97.475	100.203
Buphenine.HCl	1.1257	1.14535	1.17864		Buphenine.HCl	87.892	91.771	90.326
Naltriben methanesulfonate hydrate	1.18863	1.1809	1.24055		Naltriben methanesulfonate hydrate	96.701	89.94	93.083
Yohimbineâ€¢HCl	1.03619	1.11335	1.12361		Yohimbineâ€¢HCl	86.619	88.939	92.867
Vitamin A acetate	1.05775	1.19838	1.18841		Vitamin A acetate	86.577	93.124	92.078
Dihydroergotamine mesylate	1.04524	1.00153	1.12019		Dihydroergotamine mesylate	83.823	92.93	94.719
Levallorphan	1.0254	1.02989	1.0543		Levallorphan	89.658	83.849	92.954
DMSO	0.963244	1.04508	0.920077		DMSO	90.707	94.485	82.499
DMSO	1.03222	1.05181	0.974874		DMSO	89.346	88.515	90.612
DMSO	0.906481	0.817404	0.927161		DMSO	99.301	100.459	97.3
DMSO	0.94295	0.838491	1.03492		DMSO	92.931	97.351	98.451
Galanthamine	0.947944	0.937262	1.04612		Galanthamine	93.979	97.805	87.595
Daunorubicin	10.8238	11.7823	9.43502		Daunorubicin	126.996	145.024	136.932
Amiloride	1.02485	0.947358	1.0651		Amiloride	97.267	99.732	96.865
Doxorubicin.HCl	10.3862	10.4929	8.59967		Doxorubicin.HCl	132.504	143.544	134.386
Amlodipine	1.06013	0.941945	1.09836		Amlodipine	95.684	93.537	93.784
Cetirizine 2HCl	1.16472	0.948784	1.03644		Cetirizine 2HCl	88.485	94.677	96.096
Diltiazem	1.01397	0.993094	1.05048		Diltiazem	91.862	92.787	92.279
Lapatinib ditosylate	1.11316	1.06099	1.10277		Lapatinib ditosylate	86.848	95.301	93.818
Nifedipine	1.07297	1.09931	1.20051		Nifedipine	97.295	94.696	97.248
Methyl salicylate	1.03198	1.1298	1.17062		Methyl salicylate	85.875	92.566	108.187
Nimodipine	1.04095	1.00846	1.13091		Nimodipine	84.417	91.867	99.569
Pioglitazone	1.00285	1.02387	1.07095		Pioglitazone	83.226	94.589	103.845
Nitrendipine	1.15346	0.934287	1.15471		Nitrendipine	93.992	88.21	95.557
Pranlukast	1.0893	1.09545	1.05465		Pranlukast	87.009	135.052	101.414
Verapamil	0.931187	0.985578	0.999603		Verapamil	90.624	89.976	90.971
Rivastigmine	1.04289	1.05186	1.17943		Rivastigmine	84.39	90.386	92.075
Niguldipine	1.25519	1.20598	1.36536		Niguldipine	94.028	98.842	104.191
Rofecoxib	1.11141	1.1013	1.12231		Rofecoxib	96.389	98.793	99.488
Flunarizine.2HCl	1.12243	1.1103	1.24355		Flunarizine.2HCl	90.546	101.811	92.455
Ergotamine	1.05963	1.02712	1.07489		Ergotamine	78.963	98.332	95.646
DMSO	0.951445	0.986454	0.92192		DMSO	90.017	90.011	88.729
DMSO	1.04188	1.01885	0.901103		DMSO	93.744	97.493	96.517
DMSO	0.858423	0.686897	0.793431		DMSO	92.345	103.194	97.409
DMSO	0.846144	0.742163	0.9429		DMSO	99.458	94.553	98.047
Nicergoline	1.03123	1.01528	1.00682		Nicergoline	88.162	93.288	95.809
Nalbuphine	1.00407	1.06038	1.03723		Nalbuphine	85.876	98.433	89.532
Emtricitabine	1.04685	1.05816	1.03972		Emtricitabine	93.78	96.503	96.499
Carbamylcholine	0.946362	1.05084	0.997568		Carbamylcholine	93.339	87.632	98.129
Betaxolol.HCl	1.02475	0.929179	1.03418		Betaxolol.HCl	86.751	90.73	104.854
Carbamyl-beta-methylcholine	0.986372	1.11075	1.08156		Carbamyl-beta-methylcholine	88.343	94.903	89.404
Caffeine	1.00839	1.02202	1.02514		Caffeine	84.741	96.857	100.662
Butyrylcholine	1.09197	1.11144	1.11986		Butyrylcholine	92.908	88.041	95.149
(S)-Timolol maleate	0.938245	0.978615	1.02322		(S)-Timolol maleate	83.297	87.746	91.187
FAMOTIDINE	1.03825	1.12262	1.0774		FAMOTIDINE	91.087	93.652	90.086
Xamoterol hemifumarate	1.09434	1.08375	1.10907		Xamoterol hemifumarate	85.503	100.584	89.018
Terfenadine	1.52963	1.29913	1.43154		Terfenadine	110.601	114.045	114.952
Clenbuterol	1.12138	1.18647	1.18379		Clenbuterol	95.181	99.388	94.075
Isoniazid	0.960632	1.13799	1.09896		Isoniazid	89.555	89.546	96.037
Procaterol.HCl	1.12081	1.07116	1.28823		Procaterol.HCl	75.61	83.537	93.586
Ticlopidine	1.20241	1.18692	1.17902		Ticlopidine	87.71	88.337	84.433
Salbutamol hemisulfate	1.00682	1.1246	1.06178		Salbutamol hemisulfate	84.849	85.121	94.243
Amorolfine	1.09374	1.17759	1.09959		Amorolfine	88.883	94.93	98.357
Pindolol	1.06178	1.12871	1.19518		Pindolol	84.108	92.012	101.677
Clemastine	1.11564	1.10576	1.16551		Clemastine	74.237	102.144	103.719
DMSO	0.93304	1.00795	0.914865		DMSO	89.045	93.243	87.85
DMSO	0.913033	1.00202	0.996872		DMSO	88.593	90.148	91.725
DMSO	0.881564	0.77144	0.902999		DMSO	93.503	103.488	102.018
DMSO	0.864635	0.752428	0.926118		DMSO	93.038	99.81	102.067
Gabapentin	1.01364	0.997051	1.03674		Gabapentin	89.036	101.025	99.112
Sulindac	1.02678	1.05725	1.01689		Sulindac	92.523	95.681	98.606
Felodipine	1.0399	1.1333	1.03501		Felodipine	84.754	82.01	94.243
Valproic acid	1.04407	1.05423	1.11487		Valproic acid	96.993	89.324	99.366
Cilnidipine	1.10987	1.01457	1.13914		Cilnidipine	90.166	88.297	94.625
Calcipotriene	1.15214	1.08166	1.17096		Calcipotriene	80.81	93.314	92.215
Phenoxybenzamine.HCl	0.993652	1.02977	1.01528		Phenoxybenzamine.HCl	97.652	89.053	99.019
Zafirlukast	1.09699	1.00444	1.04587		Zafirlukast	90.088	88.714	95.743
Trifluoperazine.2HCl	1.21042	1.22321	1.28585		Trifluoperazine.2HCl	100.186	97.427	89.165
Zileuton	1.0142	0.993151	1.09476		Zileuton	86.465	96.16	94.546
Denbufylline	1.05592	0.994642	1.13807		Denbufylline	87.266	85.536	92.072
Pentamidine	1.12809	1.09375	1.16733		Pentamidine	85.053	92.645	95.267
Miltefosine	1.13431	1.25195	1.12589		Miltefosine	91.364	93.081	102.016
Bortezomib	0.575588	0.599873	0.597455		Bortezomib	145.508	144.659	143.713
Latanoprost	1.03589	1.21397	1.04832		Latanoprost	88.215	86.868	86.958
Bambuterol	1.02319	1.09507	1.05981		Bambuterol	83.59	94.736	93.839
(-)-Ouabain	1.3313	1.5148	1.46592		(-)-Ouabain	107.907	118.676	112.844
Fentiazac	1.07506	1.16716	1.15615		Fentiazac	83.434	89.954	99.641
Clopamide	1.0381	1.084	1.03574		Clopamide	79.839	95.287	97.379
Mephenytoin	1.0043	1.04071	1.09693		Mephenytoin	86.339	98.883	103.679
DMSO	1.02519	0.92286	0.92108		DMSO	87.424	88.172	101.574
DMSO	1.00124	1.08785	1.00107		DMSO	106.81	96.773	104.794
DMSO	0.930807	0.817997	0.919801		DMSO	97.654	97.649	94.957
DMSO	0.950439	0.902822	0.984998		DMSO	100.148	90.277	82.224
Cimaterol	1.02152	1.01196	1.01795		Cimaterol	87.724	87.31	102.156
Vardenafil	1.00319	1.00317	0.969404		Vardenafil	95.018	91.365	88.901
Dobutamine.HCl	1.03656	1.11691	1.04834		Dobutamine.HCl	83.381	80.824	90.615
Linezolid	1.10528	1.09551	1.04749		Linezolid	94.314	93.799	92.564
Pronethalol.HCl	1.04287	1.01742	1.02383		Pronethalol.HCl	82.99	95.017	86.876
Docetaxil	1.44066	1.52676	1.42423		Docetaxil	147.405	152.349	136.263
Sotalol.HCl	0.967823	1.00863	0.990351		Sotalol.HCl	88.043	85.248	89.928
Olopatadine	0.988872	1.04152	1.02283		Olopatadine	87.798	90.934	90.573
Maprotiline.HCl	1.15082	1.18571	1.27614		Maprotiline.HCl	94.453	93.568	99.406
Manidipine	1.06031	1.10772	1.13608		Manidipine	86.6	90.77	93.76
Nisoxetine.HCl	1.07198	1.08943	1.10897		Nisoxetine.HCl	91.224	92.495	93.396
Tolcapone	1.09658	1.13432	1.1216		Tolcapone	89.457	93.696	96.196
Canthaxanthin	1.18999	1.15311	1.10807		Canthaxanthin	87.547	81.863	92.194
Gestrinone	1.11621	1.13691	1.08584		Gestrinone	91.95	90.476	91.55
Pilocarpine.HCl	1.00389	1.20917	1.10109		Pilocarpine.HCl	105.034	92.196	96.399
Olmesartan	1.02576	1.11979	1.05254		Olmesartan	87.831	96.392	97.395
Ipratropium.Br	1.07445	1.13865	1.10362		Ipratropium.Br	91.449	91.822	90.517
Nisoldipine	1.15695	1.24596	1.1575		Nisoldipine	81.031	90.581	90.234
Pirenzepine.2HCl	1.01211	1.06869	1.06057		Pirenzepine.2HCl	89.312	90.819	94.403
Lacidipine	1.13613	1.35139	1.25035		Lacidipine	89.619	98.507	99.837
DMSO	1.03795	1.03892	0.970339		DMSO	91.825	90.457	96.002
DMSO	1.0326	1.05336	1.09847		DMSO	101.548	94.524	98.559
DMSO	0.979317	0.898331	0.996217		DMSO	109.117	102.433	99.403
DMSO	0.925633	0.857417	1.02964		DMSO	95.115	87.5	91.74
Molsidomine	0.994088	0.936938	0.968062		Molsidomine	97.196	95.27	100.073
Diazoxide	0.943457	1.00402	1.02063		Diazoxide	95.32	217.622	105.912
Pravadoline	1.00267	0.932582	0.901166		Pravadoline	98.339	95.403	101.572
Glyburide	1.09908	1.05023	1.08768		Glyburide	92.543	90.589	89.414
Tranilast	0.996501	0.923055	1.04869		Tranilast	95.023	85.429	93.807
Minoxidil	1.04914	0.991985	1.05602		Minoxidil	90.998	92.812	94.184
Alfuzosin	1.02363	0.994295	1.01714		Alfuzosin	97.641	99.611	97.948
Tolazamide	1.01127	1.0047	1.06988		Tolazamide	83.521	96.317	101.153
Bromocriptine mesylate	1.05052	1.01211	1.13803		Bromocriptine mesylate	82.922	92.989	85.694
Nicorandil	1.07885	1.03455	1.07047		Nicorandil	91.291	91.855	95.81
Clozapine	1.15553	1.09994	1.13516		Clozapine	87.494	93.359	98.56
Bexarotene	1.10041	1.10937	1.29256		Bexarotene	83.942	94.199	79.167
Clothiapine	1.03057	1.10086	1.17433		Clothiapine	97.259	94.341	93.983
Tranexamic acid	1.10708	1.07146	1.12468		Tranexamic acid	87.893	85.709	99.123
Acitretin	1.23041	1.28442	1.25667		Acitretin	86.015	90.443	92.82
Celecoxib	1.01148	1.06397	1.06353		Celecoxib	91.459	99.532	108.17
Remoxipride	1.04351	1.07748	1.08204		Remoxipride	90.592	97.068	103.05
Levetiracetam	1.00648	0.997596	1.04372		Levetiracetam	91.715	104.445	95.498
Calcifediol	1.19621	1.14942	1.26224		Calcifediol	96.187	100.278	102.796
Letrozole	1.03259	1.0049	1.0153		Letrozole	86.971	98.612	97.166
DMSO	1.0184	0.983983	0.984658		DMSO	92.051	92.854	99.055
DMSO	1.14755	1.04321	1.19706		DMSO	104.529	99.832	102.702
DMSO	0.908583	0.889092	0.877731		DMSO	101.857	107.472	101.741
DMSO	0.895527	0.839043	0.938414		DMSO	101.41	105.219	98.337
Telenzepine.2HCl	1.08237	0.9045	1.02594		Telenzepine.2HCl	99.26	94.619	96.886
Olanzapine	0.990851	0.953695	0.956264		Olanzapine	103.735	92.525	90.207
Tropicamide	0.97451	0.962302	0.981798		Tropicamide	96.314	99.132	99.313
Lovastatin	1.0581	1.02427	1.08471		Lovastatin	123.001	119.689	114.096
Pancuronium.2Br	1.00453	1.01881	1.04974		Pancuronium.2Br	91.364	101.756	94.243
Lamotrigine	1.04792	1.04713	0.964945		Lamotrigine	89.092	90.386	93.662
Ivermectin	1.01118	0.978874	0.993041		Ivermectin	89.648	92.525	94.767
Azathioprine	1.01077	1.12845	1.02693		Azathioprine	98.14	92.229	98.843
Physostigmine sulfate	1.07091	1.0583	0.966228		Physostigmine sulfate	90.386	92.934	87.3
Sildenafil	1.00016	1.09122	1.03357		Sildenafil	92.099	95.44	98.913
Nialamide	1.08312	1.08182	1.06348		Nialamide	83.911	92.791	93.157
Atovaquone	1.06614	1.12812	1.08499		Atovaquone	85.903	95.444	95.333
Haloperidol	1.16798	1.18617	1.12893		Haloperidol	91.167	89.256	93.937
Sertaconazole	1.09327	1.13649	1.17087		Sertaconazole	87.831	94.54	91.689
Piribedil.2HCl	1.06269	1.17145	1.07476		Piribedil.2HCl	91.941	90.034	98.452
Cefepime	1.07805	1.1391	1.096		Cefepime	91.055	85.798	94.896
Mepyramine maleate	0.99998	1.00531	0.998393		Mepyramine maleate	91.537	92.62	97.407
Aripiprazole	1.26123	1.28706	1.1767		Aripiprazole	96.291	96.604	95.395
Trans-triprolidine.HCl	1.06103	1.09988	1.23057		Trans-triprolidine.HCl	106.457	99.371	98.736
Candesartan	1.00982	0.997222	0.971015		Candesartan	101.452	100.177	99.5
DMSO	0.948333	0.973829	0.887803		DMSO	84.621	95.084	97.241
DMSO	0.868291	1.04378	0.977367		DMSO	114.447	95.996	101.786
DMSO	0.953837	0.863546	0.937841		DMSO	100.967	107.845	113.403
DMSO	0.975348	0.865674	1.01656		DMSO	107.002	103.97	101.929
Calcitriol	1.05755	1.21239	1.1215		Calcitriol	95.043	101.272	98.567
Abamectin	1.12541	1.0285	1.01375		Abamectin	101.626	101.086	101.525
Ketoconazole	1.05	1.00693	1.01671		Ketoconazole	99.059	97.399	90.322
Alfacalcidol	1.02839	1.00468	1.01438		Alfacalcidol	94.899	101.051	96.776
Oxatomide	1.04032	1.25205	1.03393		Oxatomide	91.89	90.859	96.236
Anethole-trithione	0.982599	1.058	1.02887		Anethole-trithione	90.423	97.073	97.776
Disodium Cromoglycate	1.0051	1.07358	1.03238		Disodium Cromoglycate	88.389	141.228	90.862
Anastrozole	1.01551	1.04956	0.999077		Anastrozole	127.978	99.828	87.433
Capsaicin	0.992712	1.06628	1.05722		Capsaicin	91.664	95.32	96.96
Bicalutamide	0.988135	0.985049	1.01047		Bicalutamide	91.305	94.981	96.726
Dexamethasone	1.13693	1.01969	1.1172		Dexamethasone	77.129	84.682	81.892
Clodronic acid	1.00844	1.01989	1.12198		Clodronic acid	88.308	85.995	94.69
Dipyridamole	0.990513	0.956756	1.01633		Dipyridamole	82.842	79.549	83.204
Clindamycin palmitate.HCl	1.03636	1.05834	1.09009		Clindamycin palmitate.HCl	88.23	93.715	93.62
Ethacrynic Acid	0.967719	1.00328	1.02609		Ethacrynic Acid	98.164	96.308	91.635
Vorinostat (SAHA)	5.70928	5.15623	5.19809		Vorinostat (SAHA)	615.155	488.808	511.134
Indomethacin	1.10589	1.01304	1.06376		Indomethacin	89.724	96.006	96.047
Didanosine	1.09685	1.09016	1.01475		Didanosine	95.008	96.039	103.298
Naproxen	1.07299	1.11115	1.08515		Naproxen	97.609	104.823	98.4
Dolasetron	1.05079	1.02508	1.13978		Dolasetron	98.512	107.241	102.361
DMSO	0.982503	1.02398	0.966522		DMSO	95.972	113.787	101.865
DMSO	0.994107	1.16128	1.06711		DMSO	101.581	96.031	105.202
Cimetidine	0.956366	0.882261	0.998631		Cimetidine	100.039	109.659	113.151
Butenafine	1.00622	1.00221	0.96887		Butenafine	96.889	110.053	103.952
Tiotidine	0.990707	0.917273	0.995393		Tiotidine	100.461	105.064	105.63
Dorzolamide.HCl	0.971268	0.943989	0.955063		Dorzolamide.HCl	96.094	102.357	100.834
Zonisamide	0.899995	0.904752	1.00073		Zonisamide	95.968	96.89	93.459
Escitalopram	0.956437	0.935354	0.914063		Escitalopram	97.96	99.725	95.623
Zoledronic acid	1.02029	0.976893	1.00037		Zoledronic acid	96.738	94.416	83.193
Eprosartan mesylate	0.998446	0.973737	0.966571		Eprosartan mesylate	96.413	89.72	97.295
Naltrexone.HCl	0.997517	0.998116	1.02143		Naltrexone.HCl	96.929	90.825	88.452
Sodium Phenylacetate	1.04516	0.999918	0.988004		Sodium Phenylacetate	96.779	96.659	98.583
Zolmitriptan	1.00403	0.927058	1.06399		Zolmitriptan	96.795	88.124	94.237
Ozagrel	1.04143	1.00874	1.08681		Ozagrel	87.076	94.187	94.088
Memantine.HCl	0.999772	0.98819	1.11791		Memantine.HCl	90.787	89.69	95.14
Entacapone	1.10331	0.996524	1.05018		Entacapone	93.94	95.639	109.226
Aniracetam	0.952945	0.919157	1.03376		Aniracetam	89.156	89.7	94.745
Bleomycin	1.15081	0.994985	1.17983		Bleomycin	94.386	86.764	98.873
Riluzole.HCl	0.947591	0.939308	1.00475		Riluzole.HCl	95.383	96.541	97.413
Bopindolol	1.00346	1.03902	1.03007		Bopindolol	94.064	99.401	108.051
Propofol	1.05081	0.936062	1.06653		Propofol	98.196	97.523	91.217
Guanfacine.HCl	1.12464	0.996198	1.06537		Guanfacine.HCl	107.166	98.72	102.435
Clofibrate	0.932681	0.856485	1.00771		Clofibrate	105.667	101.294	128.201
Enalaprilat	0.980735	0.837448	0.969066		Enalaprilat	102.157	104.804	114.899
Ibuprofen	0.876733	0.854438	0.944987		Ibuprofen	102.231	98.078	97.392
Fluvastatin	1.03091	0.908853	1.03944		Fluvastatin	148.303	148.338	136.335
Benserazide	0.975889	0.986661	0.941835		Benserazide	105.051	98.841	101.212
Fosinopril	1.00301	1.00965	1.05252		Fosinopril	97.49	96.417	94.085
Debrisoquin	0.964482	0.944139	1.01434		Debrisoquin	101.891	96.41	96.248
Gemcitabine	0.977292	0.965531	0.960857		Gemcitabine	121.507	118.583	122.011
Actarit	1.03058	0.942943	0.964925		Actarit	97.149	100.542	92.366
Ginkgolide A	1.04311	0.987618	1.00279		Ginkgolide A	94.481	95.919	94.188
Bumetanide	1.01337	1.0081	1.00138		Bumetanide	86.629	88.854	98.657
Granisetron	1.13784	0.98678	1.02298		Granisetron	103.62	104.802	99.072
Neomycin	1.03037	0.905454	0.984987		Neomycin	96.998	93.839	98.449
Nedaplatin	1.06853	0.968632	1.04225		Nedaplatin	101.643	97.291	90.015
Auranofin	1.46094	1.33113	1.57816		Auranofin	158.363	146.137	155.869
Oxaliplatin	0.99721	0.878541	0.986606		Oxaliplatin	95.945	96.163	97.919
Captopril	1.07126	1.0198	1.04372		Captopril	96.25	103.233	100.037
Anethole, trans-	1.05074	0.969326	1.06143		Anethole, trans-	100.253	106.927	107.338
Docebenone	1.12086	1.00515	1.10117		Docebenone	109.031	103.468	97.477
Atazanavir	1.08942	0.882567	1.02881		Atazanavir	109.971	102.844	109.741
DMSO	1.0511	1.19717	0.944046		DMSO	112.956	104.269	103.023
DMSO	0.897718	1.2639	0.984767		DMSO	107.208	117.889	114.879
Mycophenolate mofetil	0.998309	1.00373	1.03481		Mycophenolate mofetil	103.85	115.904	116.323
Clobetasol Propionate	1.07298	0.997005	1.00084		Clobetasol Propionate	87.538	83.669	92.877
Etoricoxib	0.825204	0.921856	0.941185		Etoricoxib	97.068	100.667	109.268
Orphenadrine citrate	0.918002	0.961396	1.00026		Orphenadrine citrate	91.006	91.494	105.16
Clofarabine	0.952338	0.885742	0.934948		Clofarabine	113.832	119.16	131.344
Corticosterone	1.11074	1.03773	1.05055		Corticosterone	92.896	102.42	102.482
Cabergoline	1.01594	0.974883	1.06955		Cabergoline	95.849	98.182	94.302
Crotamiton	1.09742	0.960781	1.04293		Crotamiton	99.782	100.658	102.945
Dilazep	0.891092	0.999928	0.915974		Dilazep	99.032	102.572	106.631
Cyclophosphamide	0.95033	1.01173	1.01207		Cyclophosphamide	102.436	100.291	100.717
Ibandronate	0.970506	0.972431	1.02628		Ibandronate	100.578	97.69	98.274
Cyproterone Acetate	1.0109	0.936859	0.99804		Cyproterone Acetate	99.988	102.383	103.153
Imipenem	1.01703	1.05123	1.01825		Imipenem	97.026	94.812	96.949
Cyclocytidine	1.02523	1.01155	1.01291		Cyclocytidine	102.342	102.065	105.741
Lomustine	0.997461	0.977411	1.01813		Lomustine	103.297	101.8	102.051
Cytarabine	1.018	1.01627	1.03593		Cytarabine	104.941	97.703	108.41
Adapalene	1.06172	1.0088	1.02452		Adapalene	105.713	99.339	93.114
Dacarbazine	1.04989	1.00196	1.00922		Dacarbazine	97.658	97.687	97.261
Lomerizine	0.967884	1.05349	1.11399		Lomerizine	104.212	91.916	92.214
Danazol	0.955611	1.10876	1.03555		Danazol	98.59	98.584	95.575
DMSO	1.28384	1.02809	1.00758		DMSO	99.721	97.266	119.331
DMSO	1.18498	1.10952	0.929915		DMSO	102.619	101.263	96.979
DMSO	0.875325	1.05237	0.964345		DMSO	111.182	109.011	110.599
DMSO	0.988336	1.07036	0.948048		DMSO	107.31	103.359	114.601
Mebendazol	1.26746	1.25088	1.36032		Mebendazol	184.728	187.387	223.333
Tetracycline	0.923187	0.952482	0.961741		Tetracycline	100.563	97.129	120.917
Medroxyprogesterone 17-Acetate	0.836612	0.892531	0.9058		Medroxyprogesterone 17-Acetate	93.387	101.582	108.026
Tenatoprazole	0.919049	1.02072	1.00308		Tenatoprazole	105.291	98.002	111.526
Mefenamic acid	1.00246	0.904664	0.899661		Mefenamic acid	103.259	101.305	108.177
Temozolomide	1.02965	1.01145	0.991514		Temozolomide	103.219	105.295	108.23
Melphalan	1.00507	0.969328	0.906914		Melphalan	105.548	105.001	102.228
Tibolone	1.03142	1.10623	1.09766		Tibolone	98.04	101.779	109.431
Methyldopa	0.823878	0.939871	0.949548		Methyldopa	102.087	102.48	96.586
Tioconazole	1.11113	1.14858	1.12778		Tioconazole	102.794	97.275	110.633
Methylprednisolone	1.14389	1.103	1.20226		Methylprednisolone	86.916	88.51	92.282
Tinidazole	1.06921	1.04706	1.03418		Tinidazole	101.913	101.4	108.283
Metoprolol	1.06369	1.02347	1.03857		Metoprolol	101.576	101.942	102.668
Tobramycin (free base)	1.01842	1.05569	1.08154		Tobramycin (free base)	100.849	106.969	108.937
Methimazole	0.992912	1.03786	1.01515		Methimazole	97.667	93.336	102.936
Tosufloxacin	1.09237	1.04079	0.983597		Tosufloxacin	107.135	98.682	104.398
Metronidazole	0.993106	1.00753	0.975184		Metronidazole	98.51	99.205	107.074
Topotecan.HCl	0.963427	0.91865	1.11246		Topotecan.HCl	153.59	148.411	163.558
Miconazole	1.07482	1.14269	1.16724		Miconazole	101.11	99.581	101.645
Toremifene	1.04609	1.21607	1.22581		Toremifene	101.283	107.654	98.767
DMSO	1.0645	0.93657	0.987304		DMSO	93.513	98.57	98.466
DMSO	1.19595	1.05613	1.07664		DMSO	102.276	103.715	94.933
DMSO	0.931803	1.04582	0.919701		DMSO	105.151	98.095	97.904
DMSO	0.966978	1.00343	0.996378		DMSO	109.93	95.616	97.853
Lofexidine.HCl	0.886527	0.988725	0.960728		Lofexidine.HCl	99.222	99.96	104.775
Dehydroepiandrosterone	0.877608	0.985933	0.93571		Dehydroepiandrosterone	100.736	99.599	98.2
Meropenem	0.961117	0.942682	0.938731		Meropenem	92.109	104.087	96.878
Desloratadine	1.09555	1.04074	1.08324		Desloratadine	99.365	108.732	115.792
Nifekalant	1.00497	0.998784	1.00222		Nifekalant	96.054	96.146	96.114
Dextromethorphan	1.00159	1.23889	1.06912		Dextromethorphan	97.322	103.359	101.871
Octreotide	1.04705	0.978761	0.988817		Octreotide	103.444	101.068	102.772
Diclofenac	1.12083	1.08868	1.06323		Diclofenac	100.599	104.44	113.647
Oseltamivir	1.11649	0.99099	0.99407		Oseltamivir	93.139	96.886	93.909
\2',3' - Dideoxycytidine\""	1.14328	0.994155	1.01186		\2',3' - Dideoxycytidine\""	98.852	101.857	100.338
Pamidronate.2Na.5H2O	1.0716	1.10679	1.05054		Pamidronate.2Na.5H2O	94.781	97.276	93.007
Diethylstilbestrol	1.07422	1.11221	1.18216		Diethylstilbestrol	97.729	98.843	101.079
Pramipexole	1.10892	1.00283	1.07251		Pramipexole	92.048	94.294	95.621
Diflunisal	1.01734	1.15366	1.18969		Diflunisal	91.477	95.991	102.489
Triptorelin	1.00314	1.0267	1.06719		Triptorelin	97.502	96.564	107.066
Disulfiram	1.14959	1.24275	1.33821		Disulfiram	126.976	117.729	120.547
RIFAMYCIN SV	1.0795	0.957968	1.03047		RIFAMYCIN SV	100.078	94.498	97.535
Doxazosin	1.11424	1.134	1.19156		Doxazosin	101.304	96.269	99.902
Risedronic acid	1.00324	0.98747	0.998655		Risedronic acid	100.107	93.321	101.837
Doxifluridine	1.03106	1.01407	1.00008		Doxifluridine	103.376	98.134	98.156
DMSO	1.05767	0.928958	1.17184		DMSO	87.802	101.424	90.964
DMSO	1.13781	1.0146	1.08058		DMSO	100.086	102.538	104.701
DMSO	1.07577	1.13405	1.05576		DMSO	109.974	103.663	103.072
DMSO	1.20044	1.11054	1.11845		DMSO	106.031	108.849	113.685
Minocycline	0.884552	0.885862	0.966205		Minocycline	112.373	102.742	110.262
Tolfenamic acid	0.949956	1.08506	0.930066		Tolfenamic acid	101.58	103.769	106.606
Mitoxantrone	1.40068	1.48128	1.51053		Mitoxantrone	1713.52	2061.83	1920.12
Tolmetin	1.07246	1.03766	1.03037		Tolmetin	109.188	102.612	103.609
Taxol	1.30526	1.48039	1.4479		Taxol	158.727	180.077	173.837
Amoxicillin	1.06095	1.00286	1.03832		Amoxicillin	104.768	97.417	108.631
Myclobutanil	1.06784	1.00443	1.01757		Myclobutanil	102.145	101.425	105.822
Tramadol	1.11351	1.04279	1.08506		Tramadol	97.259	99.138	100.666
Nadifloxacin	1.05852	0.997787	1.00565		Nadifloxacin	98.47	94.437	107.139
Triamcinolone	1.23077	1.17538	1.17975		Triamcinolone	91.667	89.974	92.624
Nabumetone	1.07971	1.1138	1.17488		Nabumetone	93.581	91.944	102.531
Trimethoprim	1.12086	1.08944	1.10811		Trimethoprim	103.425	107.119	100.38
Naphazoline	1.15868	1.13329	1.08312		Naphazoline	97.732	92.774	97.989
Tropisetron	1.21169	1.11938	1.11451		Tropisetron	100.462	99.737	109.787
Nefazodone	1.04809	1.09671	1.12839		Nefazodone	95.274	92.94	102.083
Tylosin	1.1304	1.13698	1.177		Tylosin	99.027	100.342	99.126
Niflumic acid	1.15264	1.10074	1.13344		Niflumic acid	104.759	107.316	105.388
Valaciclovir	1.09104	1.00527	1.15671		Valaciclovir	101.281	99.942	104.509
Norethindrone	1.11209	1.09218	1.04971		Norethindrone	96.048	99.343	102.22
Vecuronium	1.09988	1.00121	1.11919		Vecuronium	96.098	99.068	106.845
DMSO	1.31637	1.0272	1.00362		DMSO	94.332	100.501	103.82
DMSO	1.09374	1.14498	1.16023		DMSO	107.44	102.438	101.956
DMSO	1.0038	0.995778	0.99061		DMSO	100.13	105.051	102.372
DMSO	1.06247	0.985632	1.04951		DMSO	106.212	97.797	104.556
Rocuronium bromide	0.89806	0.998216	0.993981		Rocuronium bromide	99.324	99.091	107.773
Doxofylline	0.986589	1.04487	1.05291		Doxofylline	104.73	104.145	108.26
Ricobendazole	1.09293	1.0397	1.10223		Ricobendazole	107.956	113.896	118.255
Doxycycline	1.14945	1.0466	1.19307		Doxycycline	108.205	98.646	108.888
Sulbactam	1.07677	1.10568	1.02151		Sulbactam	88.222	95.74	100.732
Enalapril	1.19075	1.10779	1.1796		Enalapril	97.954	102.915	98.652
Thiamphenicol glycinate	1.01395	1.05657	1.14871		Thiamphenicol glycinate	92.856	98.253	101.269
Enoxacin	0.967201	1.064	1.06955		Enoxacin	98.533	93.609	105.078
Tulobuterol	1.16449	1.13648	1.14364		Tulobuterol	88.573	90.617	99.853
Enrofloxacin	1.12463	1.03727	1.10284		Enrofloxacin	92.922	96.314	102.42
Vinorelbine	1.59017	1.70849	1.87418		Vinorelbine	156.62	162.706	173.321
Ethisterone	1.05774	1.23433	1.23818		Ethisterone	98.995	94.2	100.449
Vindesine sulfate	1.65717	1.79408	1.8171		Vindesine sulfate	153.338	154.842	173.2
Esomeprazole	1.11624	1.20718	1.25871		Esomeprazole	86.324	97.69	90.778
Salmeterol xinafoate	1.21083	1.16878	1.26971		Salmeterol xinafoate	97.981	97.357	96.504
Estradiol	1.28592	1.21483	1.19752		Estradiol	97.245	97.439	99.987
Vincristine sulfate	1.71495	1.59123	1.83027		Vincristine sulfate	177.074	172.9	189.77
Estriol	1.13769	1.06406	1.13397		Estriol	102.501	100.471	95.752
Acemetacin	1.03317	1.04399	1.07387		Acemetacin	90.699	99.965	95.219
Estrone	1.10068	1.1782	1.08401		Estrone	96.449	95.029	102.555
DMSO	0.938083	0.897635	1.04155		DMSO	92.598	93.788	89.045
DMSO	1.16149	0.989205	1.08365		DMSO	96.53	86.386	94.665
DMSO	0.871237	1.03955	0.85406		DMSO	102.672	106.08	101.154
DMSO	0.958131	1.10709	1.04661		DMSO	105.426	102.061	107.428
Norfloxacin	0.919623	1.04941	1.00623		Norfloxacin	100.98	105.695	104.95
Venlafaxine	1.02568	1.15107	1.09658		Venlafaxine	106.762	105.649	104.545
Nystatin	0.998547	1.04812	1.04243		Nystatin	102.868	98.231	112.497
Vidarabine	1.03875	0.972483	1.09503		Vidarabine	100.45	97.065	101.467
Ofloxacin	1.04924	1.11777	1.03511		Ofloxacin	92.836	93.243	100.854
Iproniazid	1.10657	1.16371	1.11525		Iproniazid	91.193	103.414	100.072
Oltipraz	1.13965	1.13724	1.13482		Oltipraz	97.646	95.681	103.061
Benzamil	1.0537	1.15404	1.11882		Benzamil	91.258	98.597	100.428
Omeprazole	1.11191	1.07781	1.19351		Omeprazole	89.474	95.333	96.931
Bupivacaine	1.16257	1.19665	1.25541		Bupivacaine	93.146	103.158	100.39
Oxcarbazepine	1.09685	1.08313	1.20069		Oxcarbazepine	92.057	93.537	97.559
Astemizole	1.2255	1.56303	1.43398		Astemizole	101.667	109.119	114.325
Oxiconazole	1.13203	1.13211	1.07082		Oxiconazole	98.629	94.734	98.234
Ketotifen	1.09616	1.24195	1.24878		Ketotifen	99.864	97.076	97.434
Oxacillin	1.11231	1.09872	1.14465		Oxacillin	88.977	91.32	98.9
Levocabastine.HCl	1.1543	1.14778	1.20937		Levocabastine.HCl	102.249	98.889	104.112
[truncated: 2,472 more rows]

## Sheet: Suppl Figure 1c
TDF. H1.0 Levels					HCC1954. H1.0 levels
Treatment	H1.0 MEAN_CircAvgIntenCh2	H1.0 norm to DMSO			Treatment	H1.0 MEAN_CircAvgIntenCh2	H1.0 norm to DMSO
DMSO	1214.93	1.53445			DMSO	349.511	0.973682
DMSO	1018.24	1.28604			DMSO	316.876	0.882765
DMSO	972.064	1.22772			DMSO	337.341	0.939776
DMSO	936.789	1.18317			DMSO	343.807	0.957792
DMSO	963.238	1.21657			DMSO	338.857	0.944002
DMSO	904.774	1.14273			DMSO	294.866	0.82145
DMSO	944.07	1.19236			DMSO	315.64	0.879321
DMSO	844.867	1.06707			DMSO	282.062	0.78578
DMSO	860.845	1.08725			DMSO	310.45	0.864865
DMSO	779.736	0.984807			DMSO	323.177	0.90032
DMSO	876.45	1.10696			DMSO	306.086	0.852705
DMSO	939.85	1.18703			DMSO	296.805	0.826852
DMSO	995.619	1.25747			DMSO	384.658	1.07159
DMSO	1016.78	1.28419			DMSO	397.518	1.10742
DMSO	955.436	1.20672			DMSO	405.548	1.12979
DMSO	986.982	1.24656			DMSO	424.216	1.1818
DMSO	971.559	1.22708			DMSO	431.345	1.20166
DMSO	906.517	1.14493			DMSO	436.194	1.21516
DMSO	904.591	1.1425			DMSO	450.12	1.25396
DMSO	846.37	1.06897			DMSO	406.242	1.13172
DMSO	799.947	1.01033			DMSO	433.387	1.20735
DMSO	853.388	1.07783			DMSO	417.968	1.16439
DMSO	815.08	1.02945			DMSO	428.534	1.19383
DMSO	1011.87	1.27799			DMSO	428.994	1.19511
DMSO	1009.5	1.275			DMSO	339.944	0.94703
DMSO	962.714	1.21591			DMSO	341.343	0.950926
DMSO	954.577	1.20563			DMSO	339.358	0.945396
DMSO	957.366	1.20916			DMSO	346.222	0.964519
DMSO	886.417	1.11955			DMSO	346.234	0.964552
DMSO	901.682	1.13883			DMSO	351.023	0.977893
DMSO	861.239	1.08775			DMSO	360.549	1.00443
DMSO	856.165	1.08134			DMSO	369.115	1.02829
DMSO	841.164	1.06239			DMSO	404.083	1.12571
DMSO	834.335	1.05377			DMSO	372.732	1.03837
DMSO	833.095	1.0522			DMSO	368.838	1.02752
DMSO	1029.86	1.30072			DMSO	387.4	1.07923
DMSO	274.34	0.346492			DMSO	58.4359	0.162793
DMSO	261.4	0.330149			DMSO	69.649	0.194031
DMSO	263.57	0.332889			DMSO	66.0895	0.184115
DMSO	270.295	0.341384			DMSO	87.9791	0.245096
DMSO	274.669	0.346908			DMSO	42.7241	0.119023
DMSO	273.61	0.34557			DMSO	26.0792	0.0726523
DMSO	281.653	0.355728			DMSO	25.8171	0.0719222
DMSO	273.353	0.345245			DMSO	37.1781	0.103572
DMSO	291.449	0.368101			DMSO	382.076	1.0644
DMSO	274.553	0.346761			DMSO	430.072	1.19811
DMSO	290.081	0.366373			DMSO	487.26	1.35743
DMSO	300.701	0.379786			DMSO	507.48	1.41376
DMSO	1009.5	1.275			DMSO	505.725	1.40887
DMSO	962.714	1.21591			DMSO	501.654	1.39753
DMSO	954.577	1.20563			DMSO	516.508	1.43891
DMSO	957.366	1.20916			DMSO	582.613	1.62306
DMSO	886.417	1.11955			DMSO	548.387	1.52772
DMSO	901.682	1.13883			DMSO	719.178	2.00351
DMSO	861.239	1.08775			DMSO	703.869	1.96086
DMSO	856.165	1.08134			DMSO	615.851	1.71566
DMSO	841.164	1.06239			TSA 100nM	2147.38	5.98226
DMSO	834.335	1.05377			TSA 100nM	2097.45	5.84316
DMSO	833.095	1.0522			TSA 100nM	2332.99	6.49933
DMSO	1029.86	1.30072			TSA 100nM	2117.04	5.89773
TSA 100nM	1698.91	2.14572			TSA 100nM	2186.44	6.09106
TSA 100nM	1794.33	2.26624			TSA 100nM	2266.8	6.31493
TSA 100nM	2009.6	2.53812			TSA 100nM	2410.37	6.71489
TSA 100nM	1647.64	2.08097			TSA 100nM	2529.66	7.04723
TSA 100nM	1884.5	2.38012			TSA 100nM	2316.6	6.45367
TSA 100nM	1866.85	2.35783			TSA 100nM	2604.26	7.25503
TSA 100nM	1806.23	2.28127			TSA 100nM	2586.25	7.20489
TSA 100nM	1884.79	2.3805			TSA 100nM	2523.68	7.03056
TSA 100nM	1898.49	2.39779			TSA 100nM	2024.73	5.64058
TSA 100nM	1722.08	2.17499			TSA 100nM	1792.45	4.99348
TSA 100nM	1865.86	2.35659			TSA 100nM	1919.11	5.34634
TSA 100nM	1728.65	2.18328			TSA 100nM	1905.55	5.30855
TSA 100nM	2243.8	2.83392			TSA 100nM	1789.92	4.98643
TSA 100nM	2152.65	2.7188			TSA 100nM	2072.54	5.77375
TSA 100nM	1983.15	2.50472			TSA 1µM	2653.61	7.39252
TSA 100nM	2254.28	2.84716			TSA 1µM	2399.25	6.68391
TSA 100nM	2051.03	2.59045			TSA 1µM	2811.99	7.83375
TSA 100nM	2075	2.62073			TSA 1µM	3228.74	8.99475
TSA 100nM	455.966	0.575886			TSA 1µM	2685.24	7.48064
TSA 100nM	497.652	0.628535			TSA 1µM	2686.29	7.48357
TSA 100nM	448.311	0.566218			TSA 1µM	3056.04	8.51364
TSA 100nM	457.257	0.577516			TSA 1µM	2862.19	7.9736
TSA 100nM	454.545	0.574091			TSA 1µM	2911.98	8.11229
TSA 100nM	463.11	0.584908			TSA 1µM	3013.17	8.39421
TSA 100nM	2243.8	2.83392			TSA 1µM	2770.97	7.71946
TSA 100nM	2152.65	2.7188			TSA 1µM	3012.2	8.3915
TSA 100nM	1983.15	2.50472			TSA 1µM	2233.27	6.22153
TSA 100nM	2254.28	2.84716			TSA 1µM	2476.41	6.89889
TSA 100nM	2051.03	2.59045			TSA 1µM	2578.56	7.18345
TSA 100nM	2075	2.62073			TSA 1µM	2865.53	7.98291
TSA 1µM	2436.4	3.07718			TSA 1µM	2398.46	6.68173
TSA 1µM	2426.54	3.06473			TSA 1µM	2728.11	7.60009
TSA 1µM	2092.06	2.64227			Vorinostat 0.001µM	313.004	0.871979
TSA 1µM	2761.98	3.48839			Vorinostat 0.001µM	294.63	0.820791
TSA 1µM	2868.82	3.62333			Vorinostat 0.001µM	332.167	0.925364
TSA 1µM	2322.67	2.93353			Vorinostat 0.001µM	317.33	0.884029
TSA 1µM	3091.12	3.90409			Vorinostat 0.01µM	340.232	0.947832
TSA 1µM	2877.81	3.63467			Vorinostat 0.01µM	309.446	0.862066
TSA 1µM	2997.63	3.78601			Vorinostat 0.01µM	309.688	0.862742
TSA 1µM	3194.76	4.03498			Vorinostat 0.01µM	288.423	0.803501
TSA 1µM	3043.85	3.84439			Vorinostat 0.1µM	336.416	0.937201
TSA 1µM	2055.92	2.59663			Vorinostat 0.1µM	368.917	1.02774
TSA 1µM	3004.33	3.79447			Vorinostat 0.1µM	384.352	1.07074
TSA 1µM	2908.92	3.67396			Vorinostat 0.1µM	343.67	0.957408
TSA 1µM	2642.6	3.33761			Vorinostat 1µM	759.201	2.11501
TSA 1µM	2850.99	3.60081			Vorinostat 1µM	760.094	2.1175
TSA 1µM	2631.61	3.32373			Vorinostat 1µM	792.672	2.20826
TSA 1µM	2215.88	2.79867			Vorinostat 1µM	806.254	2.24609
TSA 1µM	905.135	1.14319			Vorinostat 3µM	1453.81	4.05007
TSA 1µM	872.611	1.10211			Vorinostat 3µM	1490.7	4.15284
TSA 1µM	914.382	1.15487			Vorinostat 3µM	1507.6	4.19993
TSA 1µM	961.254	1.21406			Vorinostat 3µM	1419.7	3.95506
TSA 1µM	1022.68	1.29165			Vorinostat 10µM	2060.54	5.74032
TSA 1µM	927.502	1.17144			Vorinostat 10µM	2219.51	6.1832
TSA 1µM	3004.33	3.79447			Vorinostat 10µM	2468.25	6.87613
TSA 1µM	2908.92	3.67396			Vorinostat 10µM	1943.6	5.41456
TSA 1µM	2642.6	3.33761			Abexinostat 0.001µM	327.801	0.913201
TSA 1µM	2850.99	3.60081			Abexinostat 0.001µM	308.493	0.859411
TSA 1µM	2631.61	3.32373			Abexinostat 0.001µM	314.474	0.876074
TSA 1µM	2215.88	2.79867			Abexinostat 0.001µM	305.288	0.850483
Vorinostat 0.001µM	1053.56	1.33065			Abexinostat 0.01µM	315.046	0.877667
Vorinostat 0.001µM	1086.21	1.37189			Abexinostat 0.01µM	336.796	0.93826
Vorinostat 0.001µM	939.702	1.18685			Abexinostat 0.01µM	330.55	0.920858
Vorinostat 0.001µM	940.315	1.18762			Abexinostat 0.01µM	311.991	0.869157
Vorinostat 0.01µM	924.861	1.1681			Abexinostat 0.1µM	450.72	1.25563
Vorinostat 0.01µM	853.853	1.07842			Abexinostat 0.1µM	472.434	1.31612
Vorinostat 0.01µM	867.612	1.0958			Abexinostat 0.1µM	538.795	1.501
Vorinostat 0.01µM	858.72	1.08456			Abexinostat 0.1µM	523.144	1.45739
Vorinostat 0.1µM	858.557	1.08436			Abexinostat 1µM	1583.5	4.41138
Vorinostat 0.1µM	834.124	1.0535			Abexinostat 1µM	1814.25	5.0542
Vorinostat 0.1µM	782.941	0.988856			Abexinostat 1µM	1798.84	5.01127
Vorinostat 0.1µM	854.831	1.07965			Abexinostat 1µM	1914.47	5.3334
Vorinostat 1µM	1150.09	1.45256			Abexinostat 3µM	2334.34	6.5031
Vorinostat 1µM	1182.83	1.49391			Abexinostat 3µM	2263.25	6.30505
Vorinostat 1µM	1144.9	1.44602			Abexinostat 3µM	2383.88	6.64109
Vorinostat 1µM	1152.92	1.45613			Abexinostat 3µM	2275.22	6.33841
Vorinostat 3µM	1509.83	1.90691			Abexinostat 10µM	2283	6.36008
Vorinostat 3µM	1383.18	1.74696			Abexinostat 10µM	2205.25	6.14347
Vorinostat 3µM	1419.5	1.79283			Abexinostat 10µM	2251.71	6.2729
Vorinostat 3µM	1342.08	1.69505			Abexinostat 10µM	2058.42	5.73443
Vorinostat 10µM	1837.04	2.32019			Quisinostat 0.001µM	401.099	1.1174
Vorinostat 10µM	1761.66	2.22498			Quisinostat 0.001µM	405.305	1.12911
Vorinostat 10µM	1761.11	2.22428			Quisinostat 0.001µM	412.177	1.14826
Vorinostat 10µM	1982.48	2.50388			Quisinostat 0.001µM	401.441	1.11835
Abexinostat 0.001µM	1019.93	1.28817			Quisinostat 0.01µM	993.33	2.76726
Abexinostat 0.001µM	1006.98	1.27182			Quisinostat 0.01µM	1016.82	2.8327
Abexinostat 0.001µM	952.806	1.2034			Quisinostat 0.01µM	959.62	2.67335
Abexinostat 0.001µM	1046.6	1.32185			Quisinostat 0.01µM	990.03	2.75806
Abexinostat 0.01µM	1017.65	1.2853			Quisinostat 0.1µM	2231.38	6.21627
Abexinostat 0.01µM	983.045	1.24159			Quisinostat 0.1µM	2239.71	6.23947
Abexinostat 0.01µM	869.598	1.0983			Quisinostat 0.1µM	2282.55	6.3588
Abexinostat 0.01µM	891.418	1.12586			Quisinostat 0.1µM	2638.36	7.35005
Abexinostat 0.1µM	1010.02	1.27566			Quisinostat 1µM	2487.79	6.93058
Abexinostat 0.1µM	944.835	1.19333			Quisinostat 1µM	2307.5	6.42833
Abexinostat 0.1µM	880.621	1.11223			Quisinostat 1µM	2312.27	6.44162
Abexinostat 0.1µM	883.395	1.11573			Quisinostat 1µM	2462.31	6.85959
Abexinostat 1µM	1559.58	1.96975			Quisinostat 3µM	2306.27	6.42489
Abexinostat 1µM	1692.74	2.13793			Quisinostat 3µM	2306.26	6.42486
Abexinostat 1µM	1590.24	2.00847			Quisinostat 3µM	2278.36	6.34714
Abexinostat 1µM	1677.78	2.11904			Quisinostat 3µM	2048.75	5.70749
Abexinostat 3µM	1765.31	2.22959			Quisinostat 10µM	2169.09	6.04275
Abexinostat 3µM	1828.72	2.30967			Quisinostat 10µM	407.805	1.13608
Abexinostat 3µM	1893.06	2.39094			Quisinostat 10µM	1424.66	3.96888
Abexinostat 3µM	1708.89	2.15833			Quisinostat 10µM	1888.33	5.26058
Abexinostat 10µM	1759.19	2.22186			Mitoxantrone 0.001µM	332.944	0.927528
Abexinostat 10µM	1835.87	2.31871			Mitoxantrone 0.001µM	338.52	0.943063
Abexinostat 10µM	1637.61	2.06831			Mitoxantrone 0.001µM	335.663	0.935103
Abexinostat 10µM	1683.08	2.12573			Mitoxantrone 0.001µM	357.818	0.996824
Quisinostat 0.001µM	902.821	1.14026			Mitoxantrone 0.01µM	341.524	0.95143
Quisinostat 0.001µM	859.181	1.08515			Mitoxantrone 0.01µM	351.991	0.980589
Quisinostat 0.001µM	841.174	1.0624			Mitoxantrone 0.01µM	345.294	0.961932
Quisinostat 0.001µM	821.184	1.03716			Mitoxantrone 0.01µM	369.35	1.02895
Quisinostat 0.01µM	1059.66	1.33835			Mitoxantrone 0.1µM	394.285	1.09841
Quisinostat 0.01µM	991.853	1.25271			Mitoxantrone 0.1µM	383.137	1.06736
Quisinostat 0.01µM	1035.59	1.30796			Mitoxantrone 0.1µM	389.098	1.08396
Quisinostat 0.01µM	1057.5	1.33563			Mitoxantrone 0.1µM	380.863	1.06102
Quisinostat 0.1µM	1918.98	2.42367			Mitoxantrone 1µM	526.19	1.46588
Quisinostat 0.1µM	1955.6	2.46992			Mitoxantrone 1µM	495.613	1.3807
Quisinostat 0.1µM	1900.45	2.40027			Mitoxantrone 1µM	505.865	1.40926
Quisinostat 0.1µM	1880.65	2.37527			Mitoxantrone 1µM	549.259	1.53015
Quisinostat 1µM	2691.4	3.39924			Mitoxantrone 3µM	1595.55	4.44495
Quisinostat 1µM	2713.13	3.42669			Mitoxantrone 3µM	1531.07	4.26532
Quisinostat 1µM	2361.59	2.98269			Mitoxantrone 3µM	1593.27	4.4386
Quisinostat 1µM	2291.31	2.89393			Mitoxantrone 3µM	1559.25	4.34382
Quisinostat 3µM	2285.64	2.88677			Mitoxantrone 10µM	2478.39	6.9044
Quisinostat 3µM	2291.88	2.89464			Mitoxantrone 10µM	2604.42	7.2555
Quisinostat 3µM	2117.09	2.67389			Mitoxantrone 10µM	2566.85	7.15083
Quisinostat 3µM	2342.5	2.95858			Mitoxantrone 10µM	2434.87	6.78316
Quisinostat 10µM	1369.51	1.72969			Daunorubicin 0.001µM	329.671	0.91841
Quisinostat 10µM	1562.72	1.97371			Daunorubicin 0.001µM	351.224	0.978455
Quisinostat 10µM	1756.78	2.21881			Daunorubicin 0.001µM	358.291	0.99814
Quisinostat 10µM	1621.81	2.04835			Daunorubicin 0.001µM	381.621	1.06313
Mitoxantrone 0.001µM	925.162	1.16848			Daunorubicin 0.01µM	393.05	1.09497
Mitoxantrone 0.001µM	962.769	1.21598			Daunorubicin 0.01µM	433.997	1.20905
Mitoxantrone 0.001µM	923.42	1.16628			Daunorubicin 0.01µM	383.63	1.06873
Mitoxantrone 0.001µM	898.506	1.13481			Daunorubicin 0.01µM	377.5	1.05165
Mitoxantrone 0.01µM	1188.62	1.50122			Daunorubicin 0.1µM	412.934	1.15037
Mitoxantrone 0.01µM	1085.86	1.37144			Daunorubicin 0.1µM	409.514	1.14084
Mitoxantrone 0.01µM	1092.18	1.37943			Daunorubicin 0.1µM	442.721	1.23335
Mitoxantrone 0.01µM	1080.6	1.3648			Daunorubicin 0.1µM	409.087	1.13965
Mitoxantrone 0.1µM	1129.53	1.4266			Daunorubicin 1µM	469.913	1.3091
Mitoxantrone 0.1µM	1032.52	1.30407			Daunorubicin 1µM	488.242	1.36016
Mitoxantrone 0.1µM	1069.97	1.35137			Daunorubicin 1µM	605.377	1.68648
Mitoxantrone 0.1µM	1187.34	1.49961			Daunorubicin 1µM	464.254	1.29334
Mitoxantrone 1µM	1765.37	2.22966			Daunorubicin 3µM	386.19	1.07586
Mitoxantrone 1µM	1631.14	2.06013			Daunorubicin 3µM	288.567	0.8039
Mitoxantrone 1µM	1636.37	2.06674			Daunorubicin 3µM	281.791	0.785024
Mitoxantrone 1µM	1611.19	2.03493			Daunorubicin 3µM	286.64	0.798532
Mitoxantrone 3µM	2278.31	2.87751			Daunorubicin 10µM	283.286	0.789188
Mitoxantrone 3µM	2457.51	3.10383			Daunorubicin 10µM	NA	0
Mitoxantrone 3µM	2527.8	3.19262			Daunorubicin 10µM	NA	0
Mitoxantrone 3µM	2394.03	3.02366			Daunorubicin 10µM	NA	0
Mitoxantrone 10µM	8273.53	10.4495
Mitoxantrone 10µM	6853.77	8.65632
Mitoxantrone 10µM	7878.3	9.9503
Mitoxantrone 10µM	11037.2	13.9399
Daunorubicin 0.001µM	876.406	1.1069
Daunorubicin 0.001µM	866.158	1.09396
Daunorubicin 0.001µM	841.981	1.06342
Daunorubicin 0.001µM	893.199	1.12811
Daunorubicin 0.01µM	993.397	1.25466
Daunorubicin 0.01µM	903.731	1.14141
Daunorubicin 0.01µM	910.21	1.1496
Daunorubicin 0.01µM	915.172	1.15586
Daunorubicin 0.1µM	1079.45	1.36335
Daunorubicin 0.1µM	1044.81	1.31959
Daunorubicin 0.1µM	1049.61	1.32565
Daunorubicin 0.1µM	854.823	1.07964
Daunorubicin 1µM	897.031	1.13295
Daunorubicin 1µM	884.882	1.11761
Daunorubicin 1µM	846.248	1.06881
Daunorubicin 1µM	905.307	1.1434
Daunorubicin 3µM	743.255	0.938732
Daunorubicin 3µM	766.231	0.96775
Daunorubicin 3µM	656.257	0.828853
Daunorubicin 3µM	621.35	0.784766
Daunorubicin 10µM	528.825	0
Daunorubicin 10µM	468.168	0.667906
Daunorubicin 10µM	NA	0.591297
Daunorubicin 10µM	982.847	1.24134

## Sheet: Suppl Figure 1d
BRCA (HCC1569). H1.0 levels					TDF. H1.0 levels
Treatment	H1.0 MEAN_CircAvgIntenCh2	H1.0 norm to DMSO			Treatment	H1.0 MEAN_CircAvgIntenCh2	H1.0 norm to DMSO
DMSO	655.792	0.964503			DMSO	1214.93	1.53445
DMSO	853.816	1.25575			DMSO	1018.24	1.28604
DMSO	814.961	1.1986			DMSO	972.064	1.22772
DMSO	683.727	1.00559			DMSO	936.789	1.18317
DMSO	667.098	0.981132			DMSO	963.238	1.21657
DMSO	690.018	1.01484			DMSO	904.774	1.14273
DMSO	725.704	1.06733			DMSO	944.07	1.19236
DMSO	727.201	1.06953			DMSO	844.867	1.06707
DMSO	694.733	1.02178			DMSO	860.845	1.08725
DMSO	651.261	0.95784			DMSO	779.736	0.984807
DMSO	647.61	0.952471			DMSO	876.45	1.10696
DMSO	627.944	0.923546			DMSO	939.85	1.18703
DMSO	640.977	0.942714			DMSO	995.619	1.25747
DMSO	662.06	0.973722			DMSO	1016.78	1.28419
DMSO	629.693	0.926119			DMSO	955.436	1.20672
DMSO	687.375	1.01095			DMSO	986.982	1.24656
DMSO	677.7	0.996725			DMSO	971.559	1.22708
DMSO	662.376	0.974188			DMSO	906.517	1.14493
DMSO	586.573	0.862701			DMSO	904.591	1.1425
DMSO	663.444	0.975758			DMSO	846.37	1.06897
DMSO	653.349	0.960911			DMSO	799.947	1.01033
DMSO	715.909	1.05292			DMSO	853.388	1.07783
DMSO	679.387	0.999206			DMSO	815.08	1.02945
DMSO	691.446	1.01694			DMSO	1011.87	1.27799
DMSO	590.26	0.868123			DMSO	1009.5	1.275
DMSO	570.373	0.838875			DMSO	962.714	1.21591
DMSO	656.93	0.966177			DMSO	954.577	1.20563
DMSO	550.727	0.809979			DMSO	957.366	1.20916
DMSO	571.807	0.840983			DMSO	886.417	1.11955
DMSO	549.775	0.80858			DMSO	901.682	1.13883
DMSO	584.137	0.859117			DMSO	861.239	1.08775
DMSO	587.83	0.864549			DMSO	856.165	1.08134
DMSO	598.44	0.880154			DMSO	841.164	1.06239
DMSO	551.037	0.810435			DMSO	834.335	1.05377
DMSO	543.099	0.798761			DMSO	833.095	1.0522
DMSO	514.628	0.756887			DMSO	1029.86	1.30072
DMSO	735.278	1.08141			DMSO	274.34	0.346492
DMSO	699.728	1.02912			DMSO	261.4	0.330149
DMSO	748.295	1.10055			DMSO	263.57	0.332889
DMSO	733.446	1.07871			DMSO	270.295	0.341384
DMSO	738.263	1.0858			DMSO	274.669	0.346908
DMSO	775.489	1.14055			DMSO	273.61	0.34557
DMSO	728.387	1.07127			DMSO	281.653	0.355728
DMSO	770.343	1.13298			DMSO	273.353	0.345245
DMSO	787.179	1.15774			DMSO	291.449	0.368101
DMSO	869.666	1.27906			DMSO	274.553	0.346761
DMSO	831.44	1.22284			DMSO	290.081	0.366373
DMSO	959.781	1.41159			DMSO	300.701	0.379786
TSA 100nM	1668.53	2.45399			DMSO	1009.5	1.275
TSA 100nM	1441.53	2.12013			DMSO	962.714	1.21591
TSA 100nM	1492.79	2.19552			DMSO	954.577	1.20563
TSA 100nM	1721.58	2.53201			DMSO	957.366	1.20916
TSA 100nM	1736.15	2.55344			DMSO	886.417	1.11955
TSA 100nM	1635.39	2.40524			DMSO	901.682	1.13883
TSA 100nM	1326.57	1.95104			DMSO	861.239	1.08775
TSA 100nM	1260.42	1.85375			DMSO	856.165	1.08134
TSA 100nM	1339.91	1.97066			DMSO	841.164	1.06239
TSA 100nM	1326.69	1.95122			DMSO	834.335	1.05377
TSA 100nM	1360.34	2.00072			DMSO	833.095	1.0522
TSA 100nM	1303.27	1.91679			DMSO	1029.86	1.30072
TSA 100nM	1382.93	2.03394			TSA 100nM	1698.91	2.14572
TSA 100nM	1207.99	1.77664			TSA 100nM	1794.33	2.26624
TSA 100nM	1277.21	1.87845			TSA 100nM	2009.6	2.53812
TSA 100nM	1344.39	1.97726			TSA 100nM	1647.64	2.08097
TSA 100nM	1326.99	1.95166			TSA 100nM	1884.5	2.38012
TSA 100nM	1322.4	1.94492			TSA 100nM	1866.85	2.35783
TSA 100nM	1193.62	1.75551			TSA 100nM	1806.23	2.28127
TSA 100nM	1281.14	1.88423			TSA 100nM	1884.79	2.3805
TSA 100nM	1332.39	1.95961			TSA 100nM	1898.49	2.39779
TSA 100nM	1594.19	2.34466			TSA 100nM	1722.08	2.17499
TSA 100nM	1440.31	2.11832			TSA 100nM	1865.86	2.35659
TSA 100nM	1358.96	1.99869			TSA 100nM	1728.65	2.18328
TSA 1µM	3826.86	5.62833			TSA 100nM	2243.8	2.83392
TSA 1µM	4197.7	6.17375			TSA 100nM	2152.65	2.7188
TSA 1µM	3974.68	5.84575			TSA 100nM	1983.15	2.50472
TSA 1µM	3772.67	5.54864			TSA 100nM	2254.28	2.84716
TSA 1µM	4110.92	6.04612			TSA 100nM	2051.03	2.59045
TSA 1µM	3717.34	5.46727			TSA 100nM	2075	2.62073
TSA 1µM	3200.45	4.70705			TSA 100nM	455.966	0.575886
TSA 1µM	3806.25	5.59803			TSA 100nM	497.652	0.628535
TSA 1µM	3476.13	5.11251			TSA 100nM	448.311	0.566218
TSA 1µM	3550.47	5.22183			TSA 100nM	457.257	0.577516
TSA 1µM	3958.91	5.82255			TSA 100nM	454.545	0.574091
TSA 1µM	3372.04	4.95942			TSA 100nM	463.11	0.584908
TSA 1µM	3127.06	4.59911			TSA 100nM	2243.8	2.83392
TSA 1µM	3282.08	4.82711			TSA 100nM	2152.65	2.7188
TSA 1µM	3184.46	4.68353			TSA 100nM	1983.15	2.50472
TSA 1µM	3601.43	5.29679			TSA 100nM	2254.28	2.84716
TSA 1µM	3433.47	5.04977			TSA 100nM	2051.03	2.59045
TSA 1µM	2963.1	4.35796			TSA 100nM	2075	2.62073
Inauhzin 0.001µM	1904.17	1.56437			TSA 1µM	2436.4	3.07718
Inauhzin 0.001µM	1773.38	1.45692			TSA 1µM	2426.54	3.06473
Inauhzin 0.001µM	1765.16	1.45017			TSA 1µM	2092.06	2.64227
Inauhzin 0.001µM	1823.27	1.49792			TSA 1µM	2761.98	3.48839
Inauhzin 0.01µM	1862.12	1.52983			TSA 1µM	2868.82	3.62333
Inauhzin 0.01µM	1957.86	1.60848			TSA 1µM	2322.67	2.93353
Inauhzin 0.01µM	1882.8	1.54682			TSA 1µM	3091.12	3.90409
Inauhzin 0.01µM	1840.75	1.51227			TSA 1µM	2877.81	3.63467
Inauhzin 0.1µM	1909.05	1.56839			TSA 1µM	2997.63	3.78601
Inauhzin 0.1µM	1998.09	1.64154			TSA 1µM	3194.76	4.03498
Inauhzin 0.1µM	1852.62	1.52202			TSA 1µM	3043.85	3.84439
Inauhzin 0.1µM	2160.77	1.77519			TSA 1µM	2055.92	2.59663
Inauhzin 1µM	2184.97	1.79506			TSA 1µM	3004.33	3.79447
Inauhzin 1µM	2003.74	1.64618			TSA 1µM	2908.92	3.67396
Inauhzin 1µM	1979.11	1.62595			TSA 1µM	2642.6	3.33761
Inauhzin 1µM	1911.99	1.5708			TSA 1µM	2850.99	3.60081
Inauhzin 3µM	2149.64	1.76604			TSA 1µM	2631.61	3.32373
Inauhzin 3µM	1929.05	1.58482			TSA 1µM	2215.88	2.79867
Inauhzin 3µM	2154.64	1.77015			TSA 1µM	905.135	1.14319
Inauhzin 3µM	2067.64	1.69868			TSA 1µM	872.611	1.10211
Inauhzin 10µM	3156.13	2.59292			TSA 1µM	914.382	1.15487
Inauhzin 10µM	3023.09	2.48362			TSA 1µM	961.254	1.21406
Inauhzin 10µM	3020.36	2.48138			TSA 1µM	1022.68	1.29165
Inauhzin 10µM	3331.28	2.73682			TSA 1µM	927.502	1.17144
WZ4002 0.001µM	1986.43	1.63195			TSA 1µM	3004.33	3.79447
WZ4002 0.001µM	1895.58	1.55732			TSA 1µM	2908.92	3.67396
WZ4002 0.001µM	1849.71	1.51963			TSA 1µM	2642.6	3.33761
WZ4002 0.001µM	1831.91	1.50501			TSA 1µM	2850.99	3.60081
WZ4002 0.01µM	2058.49	1.69116			TSA 1µM	2631.61	3.32373
WZ4002 0.01µM	1922.72	1.57962			TSA 1µM	2215.88	2.79867
WZ4002 0.01µM	1974.18	1.62189			Inauhzin 0.001µM	1143.92	1.44477
WZ4002 0.01µM	2018.78	1.65853			Inauhzin 0.001µM	1053.47	1.33053
WZ4002 0.1µM	1981.87	1.62821			Inauhzin 0.001µM	1101.41	1.39108
WZ4002 0.1µM	2134.19	1.75334			Inauhzin 0.001µM	1162.31	1.468
WZ4002 0.1µM	2217.98	1.82218			Inauhzin 0.01µM	1026.76	1.2968
WZ4002 0.1µM	1999.99	1.64309			Inauhzin 0.01µM	1066.28	1.34671
WZ4002 1µM	2074.56	1.70436			Inauhzin 0.01µM	1088.64	1.37495
WZ4002 1µM	1989.87	1.63478			Inauhzin 0.01µM	1085.6	1.37112
WZ4002 1µM	1881.53	1.54578			Inauhzin 0.1µM	974.112	1.2303
WZ4002 1µM	1835.45	1.50792			Inauhzin 0.1µM	973.425	1.22944
WZ4002 3µM	2195.69	1.80387			Inauhzin 0.1µM	972.954	1.22884
WZ4002 3µM	2265.49	1.86122			Inauhzin 0.1µM	1197.04	1.51186
WZ4002 3µM	2169.97	1.78274			Inauhzin 1µM	1226.79	1.54944
WZ4002 3µM	2131.87	1.75145			Inauhzin 1µM	1306.06	1.64955
WZ4002 10µM	2208.44	1.81435			Inauhzin 1µM	1255.89	1.58619
WZ4002 10µM	2368.16	1.94557			Inauhzin 1µM	1227.78	1.55069
WZ4002 10µM	2421.42	1.98933			Inauhzin 3µM	1236.19	1.5613
WZ4002 10µM	2692.79	2.21227			Inauhzin 3µM	1200.14	1.51578
Ozagrel 0.001µM	1519.61	1.24844			Inauhzin 3µM	1215.35	1.53499
Ozagrel 0.001µM	1492.95	1.22654			Inauhzin 3µM	1182.2	1.49312
Ozagrel 0.001µM	1453.26	1.19393			Inauhzin 10µM	1198.05	1.51313
Ozagrel 0.001µM	1538.78	1.26419			Inauhzin 10µM	1194.59	1.50877
Ozagrel 0.01µM	1502.73	1.23457			Inauhzin 10µM	1178.24	1.48812
Ozagrel 0.01µM	1511.4	1.2417			Inauhzin 10µM	1301.69	1.64404
Ozagrel 0.01µM	1653.8	1.35868			WZ4002 0.001µM	949.619	1.19937
Ozagrel 0.01µM	1672.85	1.37433			WZ4002 0.001µM	922.999	1.16575
Ozagrel 0.1µM	1642.73	1.34959			WZ4002 0.001µM	1066.94	1.34754
Ozagrel 0.1µM	1894.93	1.55678			WZ4002 0.001µM	949.533	1.19926
Ozagrel 0.1µM	1699.61	1.39632			WZ4002 0.01µM	910.05	1.14939
Ozagrel 0.1µM	1821.1	1.49613			WZ4002 0.01µM	899.178	1.13566
Ozagrel 1µM	1698.22	1.39517			WZ4002 0.01µM	900.036	1.13675
Ozagrel 1µM	1663.67	1.36679			WZ4002 0.01µM	854.215	1.07887
Ozagrel 1µM	1542.56	1.2673			WZ4002 0.1µM	832.192	1.05106
Ozagrel 1µM	1568.49	1.2886			WZ4002 0.1µM	890.483	1.12468
Ozagrel 3µM	1557.16	1.27929			WZ4002 0.1µM	985.829	1.2451
Ozagrel 3µM	1598.78	1.31348			WZ4002 0.1µM	887.75	1.12123
Ozagrel 3µM	1697.26	1.39439			WZ4002 1µM	1163.46	1.46946
Ozagrel 3µM	1651.58	1.35686			WZ4002 1µM	994.514	1.25607
Ozagrel 10µM	1773.44	1.45697			WZ4002 1µM		0
Ozagrel 10µM	1704.13	1.40003			WZ4002 1µM	906.485	1.14489
Ozagrel 10µM	1918.6	1.57623			WZ4002 3µM	978.353	1.23566
Ozagrel 10µM	2100.69	1.72583			WZ4002 3µM	940.57	1.18794
MK-2206 0.001µM	1562.65	1.2838			WZ4002 3µM	989.229	1.2494
MK-2206 0.001µM	1624.74	1.33481			WZ4002 3µM	1076.33	1.35941
MK-2206 0.001µM	1597.16	1.31215			WZ4002 10µM		0
MK-2206 0.001µM	1544.66	1.26902			WZ4002 10µM		0
MK-2206 0.01µM	1551.93	1.27499			WZ4002 10µM		0
MK-2206 0.01µM	1586.54	1.30343			WZ4002 10µM		0
MK-2206 0.01µM	1606.78	1.32005			Ozagrel 0.001µM	974.208	1.23043
MK-2206 0.01µM	1697.68	1.39473			Ozagrel 0.001µM	890.143	1.12425
MK-2206 0.1µM	1786.63	1.46781			Ozagrel 0.001µM	837.29	1.0575
MK-2206 0.1µM	1949.04	1.60124			Ozagrel 0.001µM	801.919	1.01282
MK-2206 0.1µM	1815.78	1.49176			Ozagrel 0.01µM	838.286	1.05876
MK-2206 0.1µM	1928.27	1.58418			Ozagrel 0.01µM	822.473	1.03878
MK-2206 1µM	1433.08	1.17735			Ozagrel 0.01µM	829.147	1.04721
MK-2206 1µM	1521.91	1.25033			Ozagrel 0.01µM	781.103	0.986534
MK-2206 1µM	1699.98	1.39662			Ozagrel 0.1µM	754.109	0.952441
MK-2206 1µM	1927.64	1.58366			Ozagrel 0.1µM	753.173	0.951259
MK-2206 3µM	1918.03	1.57576			Ozagrel 0.1µM	780.414	0.985663
MK-2206 3µM	1824.8	1.49917			Ozagrel 0.1µM	855.085	1.07997
MK-2206 3µM	1850.48	1.52027			Ozagrel 1µM	985.294	1.24443
MK-2206 3µM	2398.1	1.97016			Ozagrel 1µM	921.745	1.16417
MK-2206 10µM	616.168	0.506215			Ozagrel 1µM	829.982	1.04827
MK-2206 10µM	483.753	0.397428			Ozagrel 1µM	853.901	1.07848
MK-2206 10µM	650	0.534009			Ozagrel 3µM	787.551	0.994678
MK-2206 10µM	533.009	0.437895			Ozagrel 3µM	870.005	1.09882
Ceftiofur 0.001µM	1527.27	1.25474			Ozagrel 3µM	766.768	0.968429
Ceftiofur 0.001µM	1446.35	1.18825			Ozagrel 3µM	811.2	1.02455
Ceftiofur 0.001µM	1552.26	1.27526			Ozagrel 10µM	814.111	1.02822
Ceftiofur 0.001µM	1448.08	1.18967			Ozagrel 10µM	780.12	0.985292
Ceftiofur 0.01µM	1549.56	1.27304			Ozagrel 10µM	826.368	1.0437
Ceftiofur 0.01µM	1571.45	1.29103			Ozagrel 10µM	910.025	1.14936
Ceftiofur 0.01µM	1686.25	1.38534			MK-2206 0.001µM	938.181	1.18492
Ceftiofur 0.01µM	1762.05	1.44762			MK-2206 0.001µM	929.235	1.17363
Ceftiofur 0.1µM	1681.21	1.3812			MK-2206 0.001µM	816.312	1.031
Ceftiofur 0.1µM	1802.03	1.48046			MK-2206 0.001µM	831.762	1.05052
Ceftiofur 0.1µM	1830.48	1.50383			MK-2206 0.01µM	790.157	0.997969
Ceftiofur 0.1µM	2022.97	1.66198			MK-2206 0.01µM	785.087	0.991566
Ceftiofur 1µM	1487.82	1.22232			MK-2206 0.01µM	818.939	1.03432
Ceftiofur 1µM	1441.66	1.1844			MK-2206 0.01µM	694.632	0.877322
Ceftiofur 1µM	1454.86	1.19524			MK-2206 0.1µM	744.424	0.940208
Ceftiofur 1µM	1512.51	1.24261			MK-2206 0.1µM	684.778	0.864875
Ceftiofur 3µM	1665.04	1.36792			MK-2206 0.1µM	710.721	0.897642
Ceftiofur 3µM	1578.36	1.29671			MK-2206 0.1µM	783.672	0.989778
Ceftiofur 3µM	1626.43	1.3362			MK-2206 1µM	902.744	1.14017
Ceftiofur 3µM	1634.55	1.34286			MK-2206 1µM	877.418	1.10818
Ceftiofur 10µM	1560.35	1.28191			MK-2206 1µM	826.186	1.04347
Ceftiofur 10µM	1621.68	1.3323			MK-2206 1µM	789.365	0.996969
Ceftiofur 10µM	1728.01	1.41965			MK-2206 3µM	855.262	1.0802
Ceftiofur 10µM	1840.38	1.51197			MK-2206 3µM	848.156	1.07122
Atazanavir 0.001µM	767.545	0.630578			MK-2206 3µM	871.692	1.10095
Atazanavir 0.001µM	753.679	0.619187			MK-2206 3µM	794.066	1.00291
Atazanavir 0.001µM	902.529	0.741475			MK-2206 10µM	864.219	1.09151
Atazanavir 0.001µM	734.674	0.603573			MK-2206 10µM	857.505	1.08303
Atazanavir 0.01µM	767.225	0.630316			MK-2206 10µM	804.042	1.01551
Atazanavir 0.01µM	1012.51	0.831832			MK-2206 10µM	912.326	1.15227
Atazanavir 0.01µM	858.753	0.705511			Ceftiofur 0.001µM	923.254	1.16607
Atazanavir 0.01µM	830.406	0.682222			Ceftiofur 0.001µM	888.211	1.12181
Atazanavir 0.1µM	851.058	0.699189			Ceftiofur 0.001µM	859.461	1.0855
Atazanavir 0.1µM	838.361	0.688757			Ceftiofur 0.001µM	837.017	1.05715
Atazanavir 0.1µM	916.931	0.753306			Ceftiofur 0.01µM	788.667	0.996088
Atazanavir 0.1µM	900.193	0.739555			Ceftiofur 0.01µM	752.998	0.951037
Atazanavir 1µM	787.686	0.647126			Ceftiofur 0.01µM	810.274	1.02338
Atazanavir 1µM	855.251	0.702634			Ceftiofur 0.01µM	758.662	0.958191
Atazanavir 1µM	712.214	0.585121			Ceftiofur 0.1µM	750.687	0.948118
Atazanavir 1µM	853.601	0.701277			Ceftiofur 0.1µM	735.563	0.929017
Atazanavir 3µM	829.632	0.681586			Ceftiofur 0.1µM	742.374	0.93762
Atazanavir 3µM	765.938	0.629258			Ceftiofur 0.1µM	804.977	1.01669
Atazanavir 3µM	835.2	0.68616			Ceftiofur 1µM	904.304	1.14214
Atazanavir 3µM	889.389	0.730679			Ceftiofur 1µM	870.479	1.09942
Atazanavir 10µM	974.186	0.800344			Ceftiofur 1µM	827.311	1.04489
Atazanavir 10µM	929.509	0.76364			Ceftiofur 1µM	835.653	1.05543
Atazanavir 10µM	1096.6	0.900915			Ceftiofur 3µM	789.985	0.997752
Atazanavir 10µM	1048.19	0.861143			Ceftiofur 3µM	777.201	0.981605
GSK3787 0.001µM	808.749	0.664429			Ceftiofur 3µM	753.338	0.951467
GSK3787 0.001µM	807.396	0.663318			Ceftiofur 3µM	729.358	0.92118
GSK3787 0.001µM	851.858	0.699846			Ceftiofur 10µM	732.646	0.925333
GSK3787 0.001µM	860.508	0.706952			Ceftiofur 10µM	683.171	0.862846
GSK3787 0.01µM	847.989	0.696667			Ceftiofur 10µM	737.433	0.931378
GSK3787 0.01µM	872.453	0.716766			Ceftiofur 10µM	808.162	1.02071
GSK3787 0.01µM	887.021	0.728734			Atazanavir 0.001µM	250.794	0.316753
GSK3787 0.01µM	891.528	0.732437			Atazanavir 0.001µM	267.631	0.338018
GSK3787 0.1µM	930.918	0.764798			Atazanavir 0.001µM	245.018	0.309458
GSK3787 0.1µM	977.656	0.803195			Atazanavir 0.001µM	256.772	0.324304
GSK3787 0.1µM	944.642	0.776073			Atazanavir 0.01µM	246.046	0.310757
GSK3787 0.1µM	972.404	0.798881			Atazanavir 0.01µM	248.526	0.313888
GSK3787 1µM	804.261	0.660742			Atazanavir 0.01µM	255.227	0.322351
GSK3787 1µM	912.538	0.749698			Atazanavir 0.01µM	243.943	0.3081
GSK3787 1µM	822.034	0.675344			Atazanavir 0.1µM	256.749	0.324274
GSK3787 1µM	863.481	0.709395			Atazanavir 0.1µM	251.376	0.317489
GSK3787 3µM	893.535	0.734086			Atazanavir 0.1µM	278.813	0.352141
GSK3787 3µM	988.196	0.811855			Atazanavir 0.1µM	278.759	0.352073
GSK3787 3µM	901.211	0.740392			Atazanavir 1µM	263.274	0.332515
GSK3787 3µM	967.396	0.794766			Atazanavir 1µM	244.533	0.308846
GSK3787 10µM	955.308	0.784835			Atazanavir 1µM	246.522	0.311358
GSK3787 10µM	966.488	0.794021			Atazanavir 1µM	247.755	0.312915
GSK3787 10µM	998.344	0.820192			Atazanavir 3µM	261.033	0.329686
GSK3787 10µM	1035.36	0.850605			Atazanavir 3µM	251.834	0.318067
IPI-147 0.001µM	963.09	0.791228			Atazanavir 3µM	247.006	0.311969
IPI-147 0.001µM	851.345	0.699424			Atazanavir 3µM	243.133	0.307077
IPI-147 0.001µM	848.466	0.697059			Atazanavir 10µM	271.089	0.342386
IPI-147 0.001µM	870.319	0.715013			Atazanavir 10µM	273.73	0.345722
IPI-147 0.01µM	857.345	0.704354			Atazanavir 10µM	257.688	0.32546
IPI-147 0.01µM	904.74	0.743291			Atazanavir 10µM	302.173	0.381645
IPI-147 0.01µM	876.864	0.72039			GSK3787 0.001µM	254.752	0.321752
IPI-147 0.01µM	941.982	0.773888			GSK3787 0.001µM	254.076	0.320898
IPI-147 0.1µM	1079.09	0.886526			GSK3787 0.001µM	244.946	0.309367
IPI-147 0.1µM	1019.56	0.837621			GSK3787 0.001µM	262.956	0.332114
IPI-147 0.1µM	1048.42	0.861336			GSK3787 0.01µM	245.402	0.309944
IPI-147 0.1µM	1116.82	0.917527			GSK3787 0.01µM	219.445	0.277159
IPI-147 1µM	1119.16	0.91945			GSK3787 0.01µM	256.034	0.323371
IPI-147 1µM	992.356	0.815272			GSK3787 0.01µM	264.963	0.334649
IPI-147 1µM	1287.07	1.0574			GSK3787 0.1µM	263.788	0.333164
IPI-147 1µM	1122.5	0.922191			GSK3787 0.1µM	267.78	0.338207
IPI-147 3µM	1266.62	1.04059			GSK3787 0.1µM	272.198	0.343787
IPI-147 3µM	1379.66	1.13346			GSK3787 0.1µM	287.914	0.363636
IPI-147 3µM	1295.47	1.0643			GSK3787 1µM	260.847	0.32945
IPI-147 3µM	1306.75	1.07357			GSK3787 1µM	241.344	0.304818
IPI-147 10µM	1451.95	1.19285			GSK3787 1µM	251.063	0.317093
IPI-147 10µM	1447.73	1.18939			GSK3787 1µM	266.116	0.336105
IPI-147 10µM	1446.02	1.18798			GSK3787 3µM	262.415	0.33143
IPI-147 10µM	1657.26	1.36153			GSK3787 3µM	250.078	0.315849
Enzastaurin 0.001µM	788.386	0.6477			GSK3787 3µM	257.828	0.325637
Enzastaurin 0.001µM	820.093	0.673749			GSK3787 3µM	258.254	0.326176
Enzastaurin 0.001µM	833.613	0.684857			GSK3787 10µM	275.269	0.347665
Enzastaurin 0.001µM	765.887	0.629216			GSK3787 10µM	273.548	0.345492
Enzastaurin 0.01µM	821.284	0.674727			GSK3787 10µM	275.135	0.347496
Enzastaurin 0.01µM	823.569	0.676605			GSK3787 10µM	320.825	0.405202
Enzastaurin 0.01µM	818.56	0.67249			IPI-147 0.001µM	267.087	0.337331
Enzastaurin 0.01µM	864.996	0.710639			IPI-147 0.001µM	246.185	0.310932
Enzastaurin 0.1µM	939.617	0.771945			IPI-147 0.001µM	251.061	0.31709
Enzastaurin 0.1µM	866.056	0.711511			IPI-147 0.001µM	243.306	0.307296
Enzastaurin 0.1µM	871.126	0.715676			IPI-147 0.01µM	234.306	0.295929
Enzastaurin 0.1µM	958.705	0.787626			IPI-147 0.01µM	256.359	0.323782
Enzastaurin 1µM	924.453	0.759486			IPI-147 0.01µM	239.726	0.302774
Enzastaurin 1µM	784.136	0.644209			IPI-147 0.01µM	265.507	0.335335
Enzastaurin 1µM	867.835	0.712972			IPI-147 0.1µM	262.805	0.331923
Enzastaurin 1µM	886.311	0.728151			IPI-147 0.1µM	254.183	0.321033
Enzastaurin 3µM	930.349	0.76433			IPI-147 0.1µM	277.316	0.350251
Enzastaurin 3µM	1050.64	0.863154			IPI-147 0.1µM	290.982	0.36751
Enzastaurin 3µM	856.603	0.703744			IPI-147 1µM	285.089	0.360068
Enzastaurin 3µM	1028.74	0.845165			IPI-147 1µM	274.067	0.346146
Enzastaurin 10µM	1121.81	0.921627			IPI-147 1µM	250.157	0.315949
Enzastaurin 10µM	1352.22	1.11092			IPI-147 1µM	253.066	0.319623
Enzastaurin 10µM	1230.23	1.01069			IPI-147 3µM	242.844	0.306712
Enzastaurin 10µM	1414.48	1.16207			IPI-147 3µM	270.039	0.34106
SGI-1027 0.001µM	193.545	0.159007			IPI-147 3µM	256.891	0.324453
SGI-1027 0.001µM	195.908	0.160948			IPI-147 3µM	275.566	0.348041
SGI-1027 0.001µM	195.358	0.160497			IPI-147 10µM	272.874	0.34464
SGI-1027 0.001µM	198.178	0.162814			IPI-147 10µM	276.168	0.348801
SGI-1027 0.01µM	183.076	0.150407			IPI-147 10µM	282.218	0.356442
SGI-1027 0.01µM	207.658	0.170602			IPI-147 10µM	276.325	0.348998
SGI-1027 0.01µM	212.833	0.174854			Enzastaurin 0.001µM	260.719	0.329288
SGI-1027 0.01µM	199.266	0.163707			Enzastaurin 0.001µM	244.325	0.308583
SGI-1027 0.1µM	162.998	0.133912			Enzastaurin 0.001µM	244.368	0.308637
SGI-1027 0.1µM	100.434	0.0825119			Enzastaurin 0.001µM	236.511	0.298714
SGI-1027 0.1µM	101.858	0.0836813			Enzastaurin 0.01µM	246.665	0.311538
SGI-1027 0.1µM	165.33	0.135828			Enzastaurin 0.01µM	262.82	0.331942
SGI-1027 1µM	234.089	0.192316			Enzastaurin 0.01µM	261.956	0.330851
SGI-1027 1µM	221.611	0.182065			Enzastaurin 0.01µM	266.829	0.337006
SGI-1027 1µM	214.143	0.17593			Enzastaurin 0.1µM	275.867	0.348421
SGI-1027 1µM	164.572	0.135205			Enzastaurin 0.1µM	248.66	0.314058
SGI-1027 3µM	288.944	0.237382			Enzastaurin 0.1µM	259.157	0.327315
SGI-1027 3µM	308.266	0.253257			Enzastaurin 0.1µM	278.389	0.351606
SGI-1027 3µM	327.377	0.268957			Enzastaurin 1µM	311.041	0.392845
SGI-1027 3µM	322.495	0.264946			Enzastaurin 1µM	281.375	0.355377
SGI-1027 10µM	389.08	0.31965			Enzastaurin 1µM	250.907	0.316896
SGI-1027 10µM	193.299	0.158805			Enzastaurin 1µM	266.669	0.336803
SGI-1027 10µM	243.421	0.199983			Enzastaurin 3µM	276.97	0.349813
SGI-1027 10µM	300.884	0.247192			Enzastaurin 3µM	285.255	0.360277
Idarubicin 0.001µM	184.496	0.151573			Enzastaurin 3µM	281.065	0.354985
Idarubicin 0.001µM	193.4	0.158888			Enzastaurin 3µM	273.168	0.345012
Idarubicin 0.001µM	181.179	0.148848			Enzastaurin 10µM	339.866	0.429251
Idarubicin 0.001µM	141.294	0.11608			Enzastaurin 10µM	335.696	0.423985
Idarubicin 0.01µM	185.074	0.152048			Enzastaurin 10µM	351.25	0.443629
Idarubicin 0.01µM	200.797	0.164965			Enzastaurin 10µM	349.44	0.441343
Idarubicin 0.01µM	194.183	0.159532			SGI-1027 0.001µM	60.5652	0.0764939
Idarubicin 0.01µM	181.043	0.148736			SGI-1027 0.001µM	54.6713	0.0690499
Idarubicin 0.1µM	153.139	0.125812			SGI-1027 0.001µM	51.8676	0.0655088
Idarubicin 0.1µM	81.6522	0.0670815			SGI-1027 0.001µM	49.738	0.0628192
Idarubicin 0.1µM	115.484	0.094876			SGI-1027 0.01µM	51.9748	0.0656443
Idarubicin 0.1µM	212.954	0.174953			SGI-1027 0.01µM	44.4602	0.0561533
Idarubicin 1µM	642.893	0.52817			SGI-1027 0.01µM	46.63	0.0588937
Idarubicin 1µM	677.19	0.556347			SGI-1027 0.01µM	43.5511	0.0550051
Idarubicin 1µM	697.791	0.573272			SGI-1027 0.1µM	38.0347	0.0480379
Idarubicin 1µM	760.343	0.624662			SGI-1027 0.1µM	37.55	0.0474257
Idarubicin 3µM	245.588	0.201763			SGI-1027 0.1µM	43.4827	0.0549186
Idarubicin 3µM	200.191	0.164467			SGI-1027 0.1µM	54.8817	0.0693157
Idarubicin 3µM	199.998	0.164309			SGI-1027 1µM	86.7114	0.109517
Idarubicin 3µM	173.658	0.142669			SGI-1027 1µM	86.8923	0.109745
Idarubicin 10µM	43.4436	0.0356912			SGI-1027 1µM	74.0609	0.093539
Idarubicin 10µM	38.88	0.031942			SGI-1027 1µM	79.6973	0.100658
Idarubicin 10µM	68.3517	0.0561545			SGI-1027 3µM	102.924	0.129993
Idarubicin 10µM	59.6626	0.0490159			SGI-1027 3µM	NA	0
Leucovorin 0.001µM	171.411	0.140823			SGI-1027 3µM	208.336	0.263128
Leucovorin 0.001µM	154.792	0.12717			SGI-1027 3µM	109.867	0.138762
Leucovorin 0.001µM	147.147	0.120889			SGI-1027 10µM	146.017	0.18442
Leucovorin 0.001µM	132.913	0.109195			SGI-1027 10µM	128.953	0.162868
Leucovorin 0.01µM	171.699	0.141059			SGI-1027 10µM	176.105	0.222421
Leucovorin 0.01µM	165.051	0.135598			SGI-1027 10µM	220.693	0.278735
Leucovorin 0.01µM	157.512	0.129404			Idarubicin 0.001µM	57.8888	0.0731136
Leucovorin 0.01µM	161.345	0.132554			Idarubicin 0.001µM	51.0101	0.0644258
Leucovorin 0.1µM	124.509	0.102291			Idarubicin 0.001µM	47.6767	0.0602158
Leucovorin 0.1µM	119.38	0.0980765			Idarubicin 0.001µM	44.7207	0.0564823
Leucovorin 0.1µM	147.947	0.121546			Idarubicin 0.01µM	73.4828	0.0928088
Leucovorin 0.1µM	158.768	0.130436			Idarubicin 0.01µM	77.3805	0.0977317
Leucovorin 1µM	174.908	0.143696			Idarubicin 0.01µM	67.2741	0.0849672
Leucovorin 1µM	158.748	0.13042			Idarubicin 0.01µM	48.654	0.0614501
Leucovorin 1µM	142.39	0.11698			Idarubicin 0.1µM	28.263	0.0356963
Leucovorin 1µM	150.519	0.123659			Idarubicin 0.1µM	30.8666	0.0389845
Leucovorin 3µM	162.435	0.133449			Idarubicin 0.1µM	55.9652	0.0706841
Leucovorin 3µM	153.422	0.126044			Idarubicin 0.1µM	92.4826	0.116806
Leucovorin 3µM	164.906	0.135479			Idarubicin 1µM	82.4025	0.104074
Leucovorin 3µM	149.893	0.123145			Idarubicin 1µM	60.6409	0.0765896
Leucovorin 10µM	143.409	0.117818			Idarubicin 1µM	64.5126	0.0814795
Leucovorin 10µM	115.915	0.0952305			Idarubicin 1µM	69.2583	0.0874733
Leucovorin 10µM	122.738	0.100836			Idarubicin 3µM	53.2755	0.067287
Leucovorin 10µM	149.754	0.123031			Idarubicin 3µM	47.5608	0.0600693
					Idarubicin 3µM	57.3089	0.0723812
					Idarubicin 3µM	42.0427	0.0530999
					Idarubicin 10µM	NA	0
					Idarubicin 10µM	34.0449	0.0429987
					Idarubicin 10µM	372.103	0.469967
					Idarubicin 10µM	NA	0
					Leucovorin 0.001µM	50.7383	0.0640825
					Leucovorin 0.001µM	41.0897	0.0518963
					Leucovorin 0.001µM	45.4146	0.0573587
					Leucovorin 0.001µM	39.9625	0.0504726
					Leucovorin 0.01µM	37.3467	0.0471689
					Leucovorin 0.01µM	36.3779	0.0459454
					Leucovorin 0.01µM	42.9208	0.054209
					Leucovorin 0.01µM	35.3065	0.0445921
					Leucovorin 0.1µM	30.8464	0.0389591
					Leucovorin 0.1µM	28.4183	0.0358923
					Leucovorin 0.1µM	28.8229	0.0364034
					Leucovorin 0.1µM	34.0698	0.0430302
					Leucovorin 1µM	41.817	0.0528149
					Leucovorin 1µM	41.7499	0.0527301
					Leucovorin 1µM	40.5721	0.0512426
					Leucovorin 1µM	41.4285	0.0523242
					Leucovorin 3µM	39.9575	0.0504664
					Leucovorin 3µM	35.1332	0.0443732
					Leucovorin 3µM	34.6723	0.0437912
					Leucovorin 3µM	37.2189	0.0470076
					Leucovorin 10µM	40.8994	0.0516559
					Leucovorin 10µM	36.7096	0.0463643
					Leucovorin 10µM	34.7487	0.0438877
					Leucovorin 10µM	39.9219	0.0504214
