# Supplementary material for: Selective inhibition of cancer cell self-renewal through a Quisinostat-histone H1.0 axis
Source: Nat Commun. 2020 Apr 14;11:1792. doi: 10.1038/s41467-020-15615-z (PMC7156485; doi:10.1038/s41467-020-15615-z)
Supplement: Supplementary file 7 — Source Data File [file 41467_2020_15615_MOESM7_ESM.zip › Supplementary figure 3.xlsx]

## Sheet: Suppl Fig 3a
Relative Cell Growth (HCC1569)
Elapsed (hours)	DMSO (1)	DMSO (2)	DMSO (3)	DMSO (4)	500nM Abexinostat (1)	500nM Abexinostat (2)	500nM Abexinostat (3)	500nM Abexinostat (4)	250nM Abexinostat (1)	250nM Abexinostat (2)	250nM Abexinostat (3)	250nM Abexinostat (4)	one-tailed Student’s t-test p-value for 500nM Abexinostat	one-tailed Student’s t-test p-value for 250nM Abexinostat
0	1	1	1	1	1	1	1	1	1	1	1	1
6	1.12412	1.11238	1.10963	1.08674	1.13986	1.15033	1.15261	1.15529	1.14222	1.14515	1.12977	1.15483
12	1.25465	1.2446	1.21682	1.21191	1.21071	1.20238	1.20071	1.22641	1.21592	1.20428	1.21606	1.22626
18	1.40982	1.40278	1.39127	1.367	1.23159	1.23285	1.21224	1.26141	1.29065	1.28503	1.25427	1.31841
24	1.60554	1.58602	1.5634	1.56247	1.25196	1.24105	1.21468	1.2795	1.36076	1.34067	1.32138	1.36835
30	1.79406	1.78551	1.74392	1.7383	1.24444	1.23894	1.21219	1.2573	1.44113	1.39983	1.42746	1.44378
36	2.02898	2.0135	1.9465	1.95002	1.28443	1.22943	1.21087	1.272	1.49603	1.48594	1.49498	1.51824
42	2.31317	2.32907	2.25365	2.2555	1.38754	1.33975	1.24885	1.35902	1.67477	1.56911	1.63735	1.67052
48	2.65098	2.67187	2.62422	2.57586	1.38884	1.34439	1.28598	1.3418	1.69566	1.65431	1.665	1.7247
54	3.01915	3.04136	2.9713	2.9313	1.39061	1.36206	1.2788	1.35996	1.7548	1.69534	1.74273	1.80902
60	3.39448	3.41269	3.31087	3.28823	1.40145	1.37377	1.30441	1.35226	1.85423	1.77724	1.80926	1.90937
66	3.78534	3.79935	3.71497	3.64014	1.42211	1.40899	1.32044	1.39505	1.97781	1.83268	1.82018	1.95598	1.28209e-09	2.35183e-08

## Sheet: Suppl Figure 3b
Quisinostat cell death (%)			Abexinostat cell death (%)
Treatment	Cell death		Treatment	Cell death
DMSO (1)	0.821874		DMSO (1)	2.62947
DMSO (2)	0.534349		DMSO (2)	2.54854
DMSO (3)	2.31348		DMSO (3)	2.38248
DMSO (4)	5.5464		DMSO (4)	1.19938
50nM Quisinostat (1)	8.94844		500nM Abexinosat (1)	2.56597
50nM Quisinostat (1)	9.56427		500nM Abexinosat (1)	2.61365
50nM Quisinostat (1)	9.52797		500nM Abexinosat (1)	2.92063
50nM Quisinostat (1)	8.78351		500nM Abexinosat (1)	2.51685
25nM Quisinostat (1)	11.1528		250nM Abexinosat (1)	3.96723
25nM Quisinostat (1)	10.873		250nM Abexinosat (1)	1.96065
25nM Quisinostat (1)	10.4115		250nM Abexinosat (1)	4.32758
25nM Quisinostat (1)	9.7794		250nM Abexinosat (1)	0.92215

## Sheet: Suppl Figure 3d
Treatment	%CD44+ CD24- cells	No cells	Total cells
DMSO	53.9	5390	10000
50nM Quisinostat	0.3	30	10000
25nM Quisinostat	0.35	35	10000

## Sheet: Suppl Figure 3e
H1.0 Levels
Treatment	H1.0 MEAN_TargetAvgIntenCh2	Norm to DMSO
LXFL1674 (Lung PDX) DMSO	1803.17	1.30366
LXFL1674 (Lung PDX) DMSO	1413.26	1.02176
LXFL1674 (Lung PDX) DMSO	1462.81	1.05759
LXFL1674 (Lung PDX) DMSO	1294.17	0.935666
LXFL1674 (Lung PDX) DMSO	1468.29	1.06155
LXFL1674 (Lung PDX) DMSO	1262.27	0.912599
LXFL1674 (Lung PDX) DMSO	1223.78	0.884776
LXFL1674 (Lung PDX) DMSO	1137.51	0.822399
LXFL1674 (Lung PDX) 100nM Quisinostat	7726.68	5.58627
LXFL1674 (Lung PDX) 100nM Quisinostat	8000.39	5.78416
LXFL1674 (Lung PDX) 100nM Quisinostat	7308.83	5.28417
LXFL1674 (Lung PDX) 100nM Quisinostat	8077.9	5.84019
LXFL1674 (Lung PDX) 100nM Quisinostat	6129.27	4.43137
LXFL1674 (Lung PDX) 100nM Quisinostat	6290.69	4.54807
LXFL1674 (Lung PDX) 100nM Quisinostat	5994.35	4.33382
LXFL1674 (Lung PDX) 100nM Quisinostat	5613.69	4.05861
LXFL1674 (Lung PDX) 1mM Quisinostat	9181.01	6.63772
LXFL1674 (Lung PDX) 1mM Quisinostat	9611.73	6.94913
LXFL1674 (Lung PDX) 1mM Quisinostat	9812.84	7.09452
LXFL1674 (Lung PDX) 1mM Quisinostat	8933.18	6.45855
LXFL1674 (Lung PDX) 1mM Quisinostat	7766.72	5.61521
LXFL1674 (Lung PDX) 1mM Quisinostat	9009.52	6.51374
LXFL1674 (Lung PDX) 1mM Quisinostat	8507.81	6.15101
LXFL1674 (Lung PDX) 1mM Quisinostat	7413.34	5.35973
MAXF MX1 (Mammary PDX) DMSO	1643.72	1.08568
MAXF MX1 (Mammary PDX) DMSO	1525.13	1.00735
MAXF MX1 (Mammary PDX) DMSO	1555.22	1.02722
MAXF MX1 (Mammary PDX) DMSO	1534.9	1.0138
MAXF MX1 (Mammary PDX) DMSO	1450.55	0.958088
MAXF MX1 (Mammary PDX) DMSO	1586.65	1.04798
MAXF MX1 (Mammary PDX) DMSO	1442.28	0.952627
MAXF MX1 (Mammary PDX) DMSO	1373.59	0.907258
MAXF MX1 (Mammary PDX) 100nM Quisinostat	5904.68	3.90004
MAXF MX1 (Mammary PDX) 100nM Quisinostat	6997.75	4.62201
MAXF MX1 (Mammary PDX) 100nM Quisinostat	6090.87	4.02301
MAXF MX1 (Mammary PDX) 100nM Quisinostat	5930.08	3.91681
MAXF MX1 (Mammary PDX) 100nM Quisinostat	4778.73	3.15635
MAXF MX1 (Mammary PDX) 100nM Quisinostat	6034.97	3.98609
MAXF MX1 (Mammary PDX) 100nM Quisinostat	6117.37	4.04052
MAXF MX1 (Mammary PDX) 100nM Quisinostat	4562.91	3.0138
MAXF MX1 (Mammary PDX) 1mM Quisinostat	7865.44	5.19512
MAXF MX1 (Mammary PDX) 1mM Quisinostat	7054.63	4.65958
MAXF MX1 (Mammary PDX) 1mM Quisinostat	7965.06	5.26092
MAXF MX1 (Mammary PDX) 1mM Quisinostat	8732.8	5.76801
MAXF MX1 (Mammary PDX) 1mM Quisinostat	6265.72	4.13851
MAXF MX1 (Mammary PDX) 1mM Quisinostat	7074.11	4.67245
MAXF MX1 (Mammary PDX) 1mM Quisinostat	7352.15	4.85609
MAXF MX1 (Mammary PDX) 1mM Quisinostat	6895.75	4.55464
PAXF 1997 (Pancreatic PDX) DMSO	1253.08	0.994917
PAXF 1997 (Pancreatic PDX) DMSO	1178.68	0.935845
PAXF 1997 (Pancreatic PDX) DMSO	1448.32	1.14993
PAXF 1997 (Pancreatic PDX) DMSO	964.908	0.766112
PAXF 1997 (Pancreatic PDX) DMSO	1695.03	1.34581
PAXF 1997 (Pancreatic PDX) DMSO	942.906	0.748643
PAXF 1997 (Pancreatic PDX) DMSO	1088.6	0.864322
PAXF 1997 (Pancreatic PDX) DMSO	1504.36	1.19442
PAXF 1997 (Pancreatic PDX) 100nM Quisinostat	3905.56	3.10091
PAXF 1997 (Pancreatic PDX) 100nM Quisinostat	3951.27	3.1372
PAXF 1997 (Pancreatic PDX) 100nM Quisinostat	3436.18	2.72824
PAXF 1997 (Pancreatic PDX) 100nM Quisinostat	3478.31	2.76169
PAXF 1997 (Pancreatic PDX) 100nM Quisinostat	4242.24	3.36823
PAXF 1997 (Pancreatic PDX) 100nM Quisinostat	3320.36	2.63628
PAXF 1997 (Pancreatic PDX) 100nM Quisinostat	4519.17	3.58811
PAXF 1997 (Pancreatic PDX) 100nM Quisinostat	3341.84	2.65333
PAXF 1997 (Pancreatic PDX) 1mM Quisinostat	6100.88	4.84394
PAXF 1997 (Pancreatic PDX) 1mM Quisinostat	5260.35	4.17658
PAXF 1997 (Pancreatic PDX) 1mM Quisinostat	5975.22	4.74417
PAXF 1997 (Pancreatic PDX) 1mM Quisinostat	5059.54	4.01715
PAXF 1997 (Pancreatic PDX) 1mM Quisinostat	5566.47	4.41963
PAXF 1997 (Pancreatic PDX) 1mM Quisinostat	5768.9	4.58035
PAXF 1997 (Pancreatic PDX) 1mM Quisinostat	6240.73	4.95498
PAXF 1997 (Pancreatic PDX) 1mM Quisinostat	5724.66	4.54523

## Sheet: Suppl Figure 3g
H1.0 Expression
Target	Sample	Cq			Target	Sample	Expression	Expression SEM	Mean Cq	Cq SEM			Target	Sample	Normalized Expression	Average self renewing	one-tailed Student’s t-test p-value
Cyclo	Whole tumor	21.34			Cyclo	Self renewing	N/A	N/A	18.63	0.04561			H1.0	Self renewing	0.405481	0.41506
Cyclo	Whole tumor	21.27			Cyclo	Whole tumor	N/A	N/A	21.23	0.0753			H1.0	Self renewing	0.455121
Cyclo	Whole tumor	21.09			H1.0	Self renewing	0.41506	0.02445	22.17	0.0717			H1.0	Self renewing	0.384578
Cyclo	Self renewing	18.57			H1.0	Whole tumor	0.73846	0.09986	23.94	0.17192			H1.0	Whole tumor	0.653873	0.74186	0.03
Cyclo	Self renewing	18.72											H1.0	Whole tumor	0.829848
Cyclo	Self renewing	18.62
H1.0	Whole tumor	N/A
H1.0	Whole tumor	24.11
H1.0	Whole tumor	23.77
H1.0	Self renewing	22.2
H1.0	Self renewing	22.03
H1.0	Self renewing	22.28
