# Supplementary material for: Selective inhibition of cancer cell self-renewal through a Quisinostat-histone H1.0 axis
Source: Nat Commun. 2020 Apr 14;11:1792. doi: 10.1038/s41467-020-15615-z (PMC7156485; doi:10.1038/s41467-020-15615-z)
Supplement: Supplementary file 7 — Source Data File [file 41467_2020_15615_MOESM7_ESM.zip › Supplementary figure 4.xlsx]

## Sheet: Suppl Fig 4a
Mice weight (g)
	Quisinostat						Quisinostat + H1.0 KD						Control (vehicle)
Time (days)	0	3	8	14	17	22	0	3	8	14	17	22	0	3	8	14	17	22
Mouse 1	19.4	19.8	19.8	19.5	20.6	21.2	22.5	22.1	22.4	21.8	21.8	23.5	23.4	23.4	24.1	23.1	23.6	24.5
Mouse 2	22.5	22.6	22.6	21.5	22.2	24	24.2	24.2	24.7	23.6	24.5	26.1	21.1	21.8	22.4	23.3	23	25.4
Mouse 3	20.9	21.1	20.9	20.5	21.3	22.4	23.6	23.4	24.1	22.9	23.2	23.7	21.9	22	22.8	22.8	22.6	23.5
Mouse 4	22.2	22.4	22	21.5	22	24.2	21.6	21.8	21.2	21.4	21.9	22.4	19.7	20.5	21.4	20.3	20.3	21.4
Mouse 5	21.1	21.4	20.9	21.3	21.8	22.3	20.4	20.2	20.4	20.2	20.6	20.8	20.9	21.2	22	21.5	21.2	22.5
Mouse 6	19.9	20.4	19.9	20.1	20.4	21.2	21.2	20.6	20.9	20.7	20.8	22.3	21.3	22.2	23.2	22.2	23.1	23.9
