# Supplementary material for: Selective inhibition of cancer cell self-renewal through a Quisinostat-histone H1.0 axis
Source: Nat Commun. 2020 Apr 14;11:1792. doi: 10.1038/s41467-020-15615-z (PMC7156485; doi:10.1038/s41467-020-15615-z)
Supplement: Supplementary file 7 — Source Data File [file 41467_2020_15615_MOESM7_ESM.zip › Supplementary Figure 5.xlsx]

## Sheet: Suppl Fig 5b
HCC1569. H1.0 Levels
Treatment	H1.0 MEAN_CircAvgIntenCh2	one-tailed Student’s t-test p-value
DMSO shH1.0 uninduced	739.501
DMSO shH1.0 uninduced	700.184
DMSO shH1.0 uninduced	754.379
DMSO shH1.0 uninduced	866.717
DMSO shH1.0 induced	319.341	1.13439e-05
DMSO shH1.0 induced	353.637
DMSO shH1.0 induced	328.504
DMSO shH1.0 induced	301.609
DMSO shH1.0 uninduced	780.834
DMSO shH1.0 uninduced	718.191
DMSO shH1.0 uninduced	690.485
DMSO shH1.0 uninduced	642.259
DMSO shH1.0 induced	307.338	4.52935e-06
DMSO shH1.0 induced	314.1
DMSO shH1.0 induced	305.21
DMSO shH1.0 induced	306.403
shH1.0 uninduced + 100nM TSA	4436.23
shH1.0 uninduced + 100nM TSA	4215.85
shH1.0 uninduced + 100nM TSA	6020.26
shH1.0 induced + 100nM TSA	548.399	0.000137759
shH1.0 induced + 100nM TSA	587.906
shH1.0 induced + 100nM TSA	566.558
shH1.0 induced + 100nM TSA	632.58
shH1.0 uninduced + 1µM TSA	4308.43
shH1.0 uninduced + 1µM TSA	4735.16
shH1.0 uninduced + 1µM TSA	4105.51
shH1.0 uninduced + 1µM TSA	4451.58
shH1.0 induced + 1µM TSA	630.564	6.68349e-08
shH1.0 induced + 1µM TSA	620.763
shH1.0 induced + 1µM TSA	689.235
shH1.0 induced + 1µM TSA	589.269
shH1.0 uninduced + Vorinostat 10µM	4645.45
shH1.0 uninduced + Vorinostat 10µM	3382.18
shH1.0 uninduced + Vorinostat 10µM	3588.21
shH1.0 uninduced + Vorinostat 10µM	4286.69
shH1.0 induced + Vorinostat 10µM	471.877	1.90909e-05
shH1.0 induced + Vorinostat 10µM	518.18
shH1.0 induced + Vorinostat 10µM	915.651
shH1.0 induced + Vorinostat 10µM	553.005
shH1.0 uninduced + Vorinostat 3µM	1954.88
shH1.0 uninduced + Vorinostat 3µM	815.861
shH1.0 uninduced + Vorinostat 3µM	670.937
shH1.0 uninduced + Vorinostat 3µM	1616.1
shH1.0 induced + Vorinostat 3µM	406.858	0.0156104
shH1.0 induced + Vorinostat 3µM	387.866
shH1.0 induced + Vorinostat 3µM	395.393
shH1.0 induced + Vorinostat 3µM	396.134
shH1.0 uninduced + Abexinostat 10µM	3575.61
shH1.0 uninduced + Abexinostat 10µM	1481.89
shH1.0 uninduced + Abexinostat 10µM	1210.21
shH1.0 uninduced + Abexinostat 10µM	2947.14
shH1.0 induced + Abexinostat 10µM	511.509	0.00876367
shH1.0 induced + Abexinostat 10µM	400.281
shH1.0 induced + Abexinostat 10µM	480.858
shH1.0 induced + Abexinostat 10µM	406.017
shH1.0 uninduced + Abexinostat 3µM	3115.16
shH1.0 uninduced + Abexinostat 3µM	3404.33
shH1.0 uninduced + Abexinostat 3µM	2642.45
shH1.0 uninduced + Abexinostat 3µM	3168.89
shH1.0 induced + Abexinostat 3µM	483.757	1.72978e-06
shH1.0 induced + Abexinostat 3µM	439.955
shH1.0 induced + Abexinostat 3µM	509.241
shH1.0 induced + Abexinostat 3µM	482.5
shH1.0 uninduced + Quisinostat 10µM	3396.15
shH1.0 uninduced + Quisinostat 10µM	2782.03
shH1.0 uninduced + Quisinostat 10µM	3543.2
shH1.0 uninduced + Quisinostat 10µM	2484.42
shH1.0 induced + Quisinostat 10µM	414.472	2.54935e-05
shH1.0 induced + Quisinostat 10µM	545.442
shH1.0 induced + Quisinostat 10µM	382.842
shH1.0 induced + Quisinostat 10µM	493.685
shH1.0 uninduced + Quisinostat 3µM	4650.9
shH1.0 uninduced + Quisinostat 3µM	4613.09
shH1.0 uninduced + Quisinostat 3µM	3567.54
shH1.0 uninduced + Quisinostat 3µM	4458.83
shH1.0 induced + Quisinostat 3µM	527.92	2.80695e-06
shH1.0 induced + Quisinostat 3µM	520.972
shH1.0 induced + Quisinostat 3µM	487.225
shH1.0 induced + Quisinostat 3µM	454.665

## Sheet: Suppl Fig 5c
Target	Content	Sample	Cq					Relative Expression	SEM			Target	Sample	Normalized Expression	Average normalize expression	Unpaired two-tailed Student’s t-test
Cyclophilin	Unkn	shH1.0 uninduced T0	17.47		HIST1H1A	T0	shH1.0 uninduced	0.0435383	0.00351304			HIST1H1A	shH1.0 uninduced	0.0443557	0.0435383
Cyclophilin	Unkn	shH1.0 uninduced T0	17.36				shH1.0 induced	0.0518562	0.00743646				shH1.0 uninduced	0.0401542
Cyclophilin	Unkn	shH1.0 uninduced T0	17.4		HIST1H1B	T0	shH1.0 uninduced	0.181333	0.0178609				shH1.0 uninduced	0.046105
Cyclophilin	Unkn	shH1.0 induced T0	17.3				shH1.0 induced	0.177018	0.0229535				shH1.0 induced	0.0560417	0.0522156	0.8475
Cyclophilin	Unkn	shH1.0 induced T0	17.4		HIST1H1C	T0	shH1.0 uninduced	0.149996	0.00711995				shH1.0 induced	0.0546838
Cyclophilin	Unkn	shH1.0 induced T0	17.12				shH1.0 induced	0.172976	0.017217				shH1.0 induced	0.0459213
HIST1H1B	Unkn	shH1.0 uninduced T0	19.78		HIST1H1D	T0	shH1.0 uninduced	0.142583	0.0140058			HIST1H1B	shH1.0 uninduced	0.193301	0.181333
HIST1H1B	Unkn	shH1.0 uninduced T0	19.82				shH1.0 induced	0.119039	0.0132061				shH1.0 uninduced	0.188
HIST1H1B	Unkn	shH1.0 uninduced T0	20.03		HIST1H1E	T0	shH1.0 uninduced	0.678958	0.0520902				shH1.0 uninduced	0.162699
HIST1H1B	Unkn	shH1.0 induced T0	19.89				shH1.0 induced	0.645895	0.0878206				shH1.0 induced	0.16246	0.176789	0.7414
HIST1H1B	Unkn	shH1.0 induced T0	19.77		H1FX	T0	shH1.0 uninduced	0.0469845	0.00536411				shH1.0 induced	0.176142
HIST1H1B	Unkn	shH1.0 induced T0	19.65				shH1.0 induced	0.0445001	0.00735502				shH1.0 induced	0.191767
H1FX	Unkn	shH1.0 uninduced T0	21.69		H1F0	T0	shH1.0 uninduced	0.108575	0.010993			HIST1H1C	shH1.0 uninduced	0.154269	0.149996
H1FX	Unkn	shH1.0 uninduced T0	22				shH1.0 induced	0.0352	0.00364039				shH1.0 uninduced	0.145486
H1FX	Unkn	shH1.0 uninduced T0	21.79										shH1.0 uninduced	0.150234
H1FX	Unkn	shH1.0 induced T0	21.63										shH1.0 induced	0.17881	0.178491	0.1495
H1FX	Unkn	shH1.0 induced T0	21.9										shH1.0 induced	0.178172
												HIST1H1D	shH1.0 uninduced	0.160218	0.142583
Target	Content	Sample	Cq										shH1.0 uninduced	0.13779
Cyclophilin	Unkn	shH1.0 uninduced T0	17.8										shH1.0 uninduced	0.12974
Cyclophilin	Unkn	shH1.0 uninduced T0	17.77										shH1.0 induced	0.128144	0.123123	0.2271
Cyclophilin	Unkn	shH1.0 uninduced T0	17.63										shH1.0 induced	0.118103
Cyclophilin	Unkn	shH1.0 induced T0	17.5									HIST1H1E	shH1.0 uninduced	0.726681	0.678958
Cyclophilin	Unkn	shH1.0 induced T0	17.69										shH1.0 uninduced	0.672983
Cyclophilin	Unkn	shH1.0 induced T0	17.62										shH1.0 uninduced	0.637211
HIST1H1E	Unkn	shH1.0 uninduced T0	17.87										shH1.0 induced	0.601063	0.653397	0.1533
HIST1H1E	Unkn	shH1.0 uninduced T0	17.98										shH1.0 induced	0.640053
HIST1H1E	Unkn	shH1.0 uninduced T0	18.06										shH1.0 induced	0.719075
HIST1H1E	Unkn	shH1.0 induced T0	18.02									H1FX	shH1.0 uninduced	0.05146	0.0469845
HIST1H1E	Unkn	shH1.0 induced T0	17.93										shH1.0 uninduced	0.0415174
HIST1H1E	Unkn	shH1.0 induced T0	17.76										shH1.0 uninduced	0.0479761
HIST1H1A	Unkn	shH1.0 uninduced T0	21.9										shH1.0 induced	0.0486549	0.044577	0.2414
HIST1H1A	Unkn	shH1.0 uninduced T0	22.05										shH1.0 induced	0.0404992
HIST1H1A	Unkn	shH1.0 uninduced T0	21.85									H1F0	shH1.0 uninduced	0.105565	0.108575
HIST1H1A	Unkn	shH1.0 induced T0	21.44										shH1.0 uninduced	0.0995652
HIST1H1A	Unkn	shH1.0 induced T0	21.47										shH1.0 uninduced	0.120593
HIST1H1A	Unkn	shH1.0 induced T0	21.72										shH1.0 induced	0.0318696	0.0329516	0.0357
													shH1.0 induced	0.033826
Target	Content	Sample	Cq										shH1.0 induced	0.0331593
Cyclophilin	Unkn	shH1.0 uninduced T0	17.43
Cyclophilin	Unkn	shH1.0 uninduced T0	17.6
Cyclophilin	Unkn	shH1.0 uninduced T0	17.43
Cyclophilin	Unkn	shH1.0 induced T0	17.33
Cyclophilin	Unkn	shH1.0 induced T0	17.51
Cyclophilin	Unkn	shH1.0 induced T0	17.31
HIST1H1D	Unkn	shH1.0 uninduced T0	20.09
HIST1H1D	Unkn	shH1.0 uninduced T0	20.23
HIST1H1D	Unkn	shH1.0 uninduced T0	20.35
HIST1H1D	Unkn	shH1.0 induced T0	20.29
HIST1H1D	Unkn	shH1.0 induced T0	20.39
HIST1H1C	Unkn	shH1.0 uninduced T0	20.11
HIST1H1C	Unkn	shH1.0 uninduced T0	20.19
HIST1H1C	Unkn	shH1.0 uninduced T0	20.14
HIST1H1C	Unkn	shH1.0 induced T0	19.8
HIST1H1C	Unkn	shH1.0 induced T0	19.8
Target	Content	Sample	Cq
Cyclophilin	Unkn	shH1.0 uninduced T0	17.38
Cyclophilin	Unkn	shH1.0 uninduced T0	17.22
Cyclophilin	Unkn	shH1.0 uninduced T0	17.33
Cyclophilin	Unkn	shH1.0 induced T0	16.98
Cyclophilin	Unkn	shH1.0 induced T0	17.14
Cyclophilin	Unkn	shH1.0 induced T0	16.99
H1F0	Unkn	shH1.0 uninduced T0	20.65
H1F0	Unkn	shH1.0 uninduced T0	20.73
H1F0	Unkn	shH1.0 uninduced T0	20.47
H1F0	Unkn	shH1.0 induced T0	22.14
H1F0	Unkn	shH1.0 induced T0	22.06
H1F0	Unkn	shH1.0 induced T0	22.09
For a few samples one outlier replicate was exluded from the analysis

## Sheet: Suppl Fig 5d
HCC1569	% of peptide
	24h_Quisinostat (1)	24h_Quisinostat (2)	24h_Quisinostat (3)	Quisinostat + H1.0 KD (1)	Quisinostat + H1.0 KD (2)	Quisinostat + H1.0 KD (3)
H1.4: k25ac	0.0236585	0.0207795	0.0198482	0.00784569	0.0130367	0.0187319
H2A1: k13ac	0.111273	0.0890025	0.100026	0.0774253	0.065014	0.0846437
H2A1: k15ac	0.0475938	0.0599318	0.0404326	0.0122093	0.0390782	0.0472541
H2A3: k13ac	0.108734	0.100799	0.0960995	0.0889014	0.0869058	0.0893283
H2A3: k15ac	0.808106	0.822774	0.81775	0.310193	0.320424	0.316492
H2A: k36ac	0.0332278	0.0432965	0.0418343	0.0166032	0.0244198	0.0178575
H2A: k5ac	69.2995	69.6806	69.362	66.6317	66.7351	67.0645
H2A: k9ac	27.2737	27.6638	26.8543	23.023	26.0263	22.8922
H3.1: k27ac	7.19892	6.97953	7.11703	6.84347	7.08297	6.24689
H3.1: k36ac	1.07658	1.11219	1.14792	0.677752	0.721555	0.689879
H3.3: k27ac	17.1184	17.1628	17.3009	14.1354	15.7666	14.8359
H3.3: k36ac	8.52538	6.94671	7.42194	7.93215	6.95258	6.78996
H3: k122ac	0.737889	0.183516	0.336904	0.0645285	0.150743	0.143779
H3: k14ac	92.6857	92.4116	92.2669	91.3661	91.723	91.8461
H3: k18ac	61.1834	61.1999	60.4862	55.5103	54.9624	54.5315
H3: k23ac	82.7052	83.3704	82.6796	79.2877	79.5507	79.2455
H3: k56ac	0.244703	0.251473	0.0471026	0.211033	0.105088	0.101922
H3: k64ac	0.0153677	0.0254863	0.0180301	0.00853208	0.0222092	0.0306516
H3: k79ac	0.201909	0.461143	0.204282	0.515784	0.364773	0.466985
H3: k9ac	41.8306	42.3479	41.5613	36.4935	36.8479	37.4293
H3R2un: k4ac	0.691995	0.739841	0.701345	0.214819	0.244621	0.215173
H4: k12ac	67.7354	67.6747	67.4504	61.1802	59.8612	60.9324
H4: k16ac	90.2978	90.3487	90.7505	88.5105	88.1929	88.1651
H4: k20ac	0.186247	0.377372	0.174647	0.109401	0.169658	0.137454
H4: k5ac	42.0198	41.8542	41.5442	36.9683	34.7591	36.2249
H4: k8ac	78.2638	78.6806	78.1544	73.8199	73.3535	74.0169

## Sheet: Suppl Fig 5e
HCC1569. Relative Cells growth with Quisinostat + induced control
Elapsed	DMSO (1)	DMSO (2)	DMSO (3)	DMSO (4)	DMSO (5)	DMSO (6)	DMSO (7)	DMSO (8)	DMSO (9)	DMSO (10)	DMSO (11)	DMSO (12)	Quisinostat (1)	Quisinostat (2)	Quisinostat (3)	Quisinostat (4)	Quisinostat + induced control (1)	Quisinostat + induced control (2)	Quisinostat + induced control (3)	Quisinostat + induced control (4)
0	1	1	1	1	1	1	1	1	1	1	1	1	1	1	1	1	1	1	1	1
6	1.1242	1.1154	1.06376	1.1284	1.09166	1.12221	1.10578	1.14044	1.13014	1.1203	1.11618	1.14132	1.09886	1.08671	1.05616	1.07231	0.854837	0.892981	1.11678	1.13728
12	1.23511	1.24054	1.16852	1.25936	1.19858	1.21102	1.26367	1.28106	1.26293	1.26095	1.23248	1.26446	1.17009	1.24625	1.15718	1.15892	0.808199	0.880751	1.23766	1.26346
18	1.40296	1.34314	1.32508	1.44221	1.34142	1.3931	1.39637	1.38497	1.40047	1.39985	1.35088	1.47486	1.23115	1.23879	1.21752	1.16775	0.785452	0.830602	1.33765	1.40716
24	1.49705	1.48291	1.51468	1.63353	1.50809	1.54197	1.58254	1.56531	1.56652	1.53892	1.53488	1.62913	1.22227	1.25278	1.23433	1.18509	0.853809	0.834318	1.39886	1.45432
30	1.70896	1.69422	1.68072	1.82187	1.71302	1.74492	1.83839	1.73658	1.72174	1.76154	1.71935	1.8586	1.26511	1.26163	1.21687	1.17734	0.810879	0.825643	1.4122	1.46039
36	1.88103	1.82025	1.8589	2.02841	1.84149	1.92493	1.97465	1.90311	1.93918	1.93003	1.93519	2.04876	1.19614	1.27802	1.22101	1.19669	0.930692	0.830651	1.40161	1.45639
42	2.05029	1.98499	2.06787	2.22132	2.02493	2.08409	2.18695	2.1055	2.08944	2.1115	2.07548	2.26148	1.19196	1.26363	1.21694	1.14421	1.05666	0.979464	1.40147	1.48645
48	2.23231	2.21179	2.24521	2.4091	2.20096	2.27566	2.39194	2.29606	2.2998	2.2955	2.31521	2.49513	1.21787	1.28766	1.1715	1.10404	1.0598	0.875734	1.42515	1.46685
54	2.43163	2.36062	2.46915	2.58827	2.39962	2.44785	2.60498	2.49876	2.49986	2.52215	2.52134	2.68934	1.23279	1.26505	1.22675	1.13159	1.079	0.766129	1.37013	1.46763
60	2.6122	2.58201	2.65816	2.81353	2.56526	2.66962	2.77623	2.68024	2.78136	2.71276	2.73666	2.94539	1.1092	1.2729	1.19276	1.16946	0.972785	0.820842	1.38705	1.47338
66	2.80699	2.70419	2.82061	2.91482	2.76293	2.83498	2.95618	2.89367	2.94126	2.87736	2.95495	3.17448	1.15988	1.23021	1.19495	1.12478	0.968335	0.785194	1.36778	1.54534

## Sheet: Suppl Fig 5f
TDF. 25nM Quisinostat. Relative growth
Elapsed	DMSO (1)	DMSO (2)	DMSO (3)	DMSO (4)	Quisinostat (1)	Quisinostat (2)	Quisinostat (3)	Quisinostat (4)	Quisinostat + H1.0 KD (shH1.0_1) (1)	Quisinostat + H1.0 KD (shH1.0_1) (2)	Quisinostat + H1.0 KD (shH1.0_1) (3)	Quisinostat + H1.0 KD (shH1.0_1) (4)	one-tailed Student’s t-test p-value
0	1	1	1	1	1	1	1	1	1	1	1	1
6	1.59568	1.58292	1.60982	1.59463	0.894523	0.93632	0.970086	0.959322	1.64907	1.65346	1.75792	1.63597
12	2.19489	2.18892	2.14027	2.13314	0.854378	0.929952	0.924901	0.949323	2.20463	2.13611	2.2673	2.16906
18	2.87026	2.83416	2.78941	2.7991	0.778686	0.874412	0.863319	0.902221	2.59281	2.58802	2.70966	2.62272
24	3.61111	3.67537	3.62854	3.51771	0.794069	0.859262	0.847479	0.874859	3.0469	2.95803	3.09558	2.9928
30	4.58724	4.567	4.49643	4.29195	0.726874	0.857858	0.857864	0.85462	3.32737	3.23193	3.40767	3.31379
36	5.69914	5.7634	5.72879	5.61247	0.719283	0.823537	0.825083	0.845632	3.49142	3.58013	3.67172	3.58938
42	6.80159	6.87953	6.85558	6.50025	0.700618	0.837004	0.840306	0.856536	3.78044	3.84862	3.91074	3.8228
48	7.17437	7.25208	7.18598	6.80176	0.723251	0.8438	0.881208	0.848556	3.93956	4.07108	4.1568	4.07847
54	7.3475	7.40805	7.35593	7.09114	0.736282	0.897311	0.890974	0.890672	4.17833	4.34632	4.33846	4.40912
60	7.46333	7.53884	7.50925	7.35367	0.73509	0.924472	0.934751	0.911443	4.32244	4.39563	4.44848	4.59391
66	7.56949	7.64606	7.66265	7.46154	0.790241	0.974853	0.955967	0.960332	4.39497	4.62005	4.57636	4.55103	1.19377e-09

## Sheet: Suppl Fig 5g
TDF. 250nM Abexinostat. Relative growth
Elapsed	DMSO (1)	DMSO (2)	DMSO (3)	DMSO (4)	DMSO (5)	DMSO (6)	DMSO (7)	DMSO (8)	Abexinostat (1)	Abexinostat (2)	Abexinostat (3)	Abexinostat (4)	Abexinostat + H1.0 KD (shH1.0_1) (1)	Abexinostat + H1.0 KD (shH1.0_1) (2)	Abexinostat + H1.0 KD (shH1.0_1) (3)	Abexinostat + H1.0 KD (shH1.0_1) (4)	one-tailed Student’s t-test p-value
0	1	1	1	1	1	1	1	1	1	1	1	1	1	1	1	1
6	1.33267	1.3947	1.33036	1.34105	1.40505	1.50713	1.44944	1.5065	0.909395	0.932152	0.939837	0.929128	1.46582	1.49428	1.49124	1.5084
12	1.68118	1.78835	1.74663	1.75856	1.87364	2.01911	1.8969	1.99933	0.887553	0.905175	0.898257	0.903584	1.99775	1.9732	1.87719	1.94964
18	2.0692	2.20822	2.16931	2.16969	2.41751	2.6095	2.40531	2.57146	0.880875	0.890236	0.875371	0.881564	2.32406	2.40133	2.20658	2.27747
24	2.43749	2.6166	2.62094	2.64286	2.98154	3.22049	3.00701	3.2544	0.846232	0.874536	0.861259	0.858715	2.62115	2.65891	2.39413	2.55495
30	2.87538	3.04831	3.04376	3.10939	3.63235	3.90145	3.57039	3.88874	0.837957	0.842233	0.838347	0.842095	2.83349	3.00339	2.68514	2.84254
36	3.21629	3.3897	3.34252	3.43701	4.2468	4.59838	4.1098	4.49212	0.813548	0.845846	0.827719	0.827768	3.27671	3.44492	2.99769	3.11834
42	3.30288	3.47983	3.48884	3.55202	4.41149	4.76868	4.27048	4.69346	0.813629	0.837581	0.828304	0.812627	3.59385	3.78933	3.3039	3.42949
48	3.34583	3.53985	3.51802	3.59567	4.55042	4.87679	4.33763	4.77835	0.829573	0.85453	0.812687	0.827895	3.86306	4.04609	3.53366	3.62052
54	3.43426	3.62724	3.623	3.70434	4.69704	4.98521	4.46519	4.91343	0.820445	0.84075	0.812767	0.815098	4.01393	4.23252	3.69852	3.75237
60	3.4514	3.64686	3.64679	3.71911	4.7461	5.06888	4.50987	4.93578	0.827596	0.855265	0.81566	0.811116	4.07469	4.29618	3.78976	3.812
66	3.36546	3.57733	3.57731	3.642	4.56582	4.8053	4.36104	4.81047	0.810812	0.86637	0.81248	0.806203	4.08424	4.32041	3.8129	3.83253	9.67315e-08

## Sheet: Suppl Fig 5h
HCC1569. Quisinostat. Relative Growth
Elapsed	DMSO (1)	DMSO (2)	DMSO (3)	DMSO + H1.0 KD (shH1.0_2) (1)	DMSO + H1.0 KD (shH1.0_2) (2)	DMSO + H1.0 KD (shH1.0_2) (3)	25nM Quisinostat (1)	25nM Quisinostat (2)	25nM Quisinostat (3)	25nM Quisinostat (4)	25nM Quisinostat + H1.0 KD (shH1.0_2) (1)	25nM Quisinostat + H1.0 KD (shH1.0_2) (2)	25nM Quisinostat + H1.0 KD (shH1.0_2) (3)	25nM Quisinostat + H1.0 KD (shH1.0_2) (4)	one-tailed Student’s t-test p-value
0	1	1	1	1	1	1	1	1	1	1	1	1	1	1
12	1.19289	1.17017	1.19303	1.24228	1.19781	1.08646	0.522316	0.54264	0.625749	0.712832	1.11744	1.06848	1.1562	1.03774
24	1.49292	1.4892	1.53387	1.58603	1.5115	1.43911	0.466425	0.466592	0.519862	0.55393	1.40821	1.36367	1.44386	1.24025
36	1.90235	1.91619	1.92988	2.01959	1.91174	1.86452	0.514934	0.445247	0.40709	0.555683	1.62498	1.59361	1.71031	1.48169
48	2.31152	2.33236	2.34639	2.49765	2.47611	2.29878	0.586137	0.415858	0.419323	0.539139	1.78452	1.71177	1.85966	1.71327
60	3.01314	3.06154	3.00381	3.30007	3.21564	3.047	0.627174	0.367435	0.435719	0.5631	2.10509	2.11481	2.20898	1.91352
72	3.66335	3.62434	3.59883	4.10159	4.02008	3.73128	0.676983	0.371838	0.422069	0.483825	2.21143	2.25957	2.36837	2.12371	3.96711e-07

## Sheet: Suppl Fig 5i
TDF and H1.0 KO clone 1 and Clone 2. Relative Cells growth with 12.5 and 25nM Quisinostat
	TDF (Wild type)
	DMSO (1)	DMSO (2)	DMSO (3)	DMSO (4)	12.5nM Quisinostat (1)	12.5nM Quisinostat (2)	12.5nM Quisinostat (3)	12.5nM Quisinostat (4)	25nM Quisinostat (1)	25nM Quisinostat (2)	25nM Quisinostat (3)	25nM Quisinostat (4)
Elapsed	A1	A2	A3	A4	B3	B4	B5	B6	C1	C2	C3	C4
12	1	1	1	1	1	1	1	1	1	1	1	1
18	1.33635	1.54654	1.43184	1.47042	1.39821	1.38632	1.17962	1.30387	1.31572	1.40301	1.41712	1.35622
24	1.75129	1.68954	1.71121	1.65444	1.39588	1.40247	1.38387	1.44903	1.4453	1.41064	1.38575	1.40031
30	2.28562	2.23324	2.23766	2.20774	1.56908	1.60882	1.56167	1.60437	1.58517	1.53701	1.47123	1.54726
36	3.09121	3.43352	3.50004	3.43365	1.97581	1.95571	1.68485	1.8746	1.74955	1.79891	1.8332	1.79886
42	4.14615	4.67315	4.76147	4.63091	2.32027	2.46885	2.04672	2.24053	1.86667	2.04671	2.0649	2.0302
48	5.25602	5.40596	5.49856	5.42232	2.12975	2.31043	2.17189	2.35437	1.90191	1.73267	1.74444	1.73946
54	5.62764	6.09435	6.15449	6.07927	2.57747	2.63888	2.5117	2.7304	2.05221	1.88412	1.82266	1.84777
60	5.75688	6.43107	6.55838	6.29592	3.10169	3.22744	2.9958	3.29488	2.24388	2.01318	1.97976	2.02621
	TDF H1.0 KO clone 1
	DMSO (1)	DMSO (2)	DMSO (3)	DMSO (4)	12.5nM Quisinostat (1)	12.5nM Quisinostat (2)	12.5nM Quisinostat (3)	12.5nM Quisinostat (4)	25nM Quisinostat (1)	25nM Quisinostat (2)	25nM Quisinostat (3)	25nM Quisinostat (4)
Elapsed	A1	A2	A3	A4	B3	B4	B5	B6	C1	C2	C3	C4
12	1	1	1	1	1	1	1	1	1	1	1	1
18	1.30041	1.29124	1.30062	1.39038	1.28372	1.29413	1.31401	1.29577	1.32437	1.28744	1.2762	1.30107
24	1.65367	1.66576	1.72	1.7149	1.43679	1.43887	1.46663	1.46914	1.41764	1.39809	1.38632	1.41114
30	2.22671	2.1702	2.22399	2.33084	1.81688	1.85159	1.87635	1.84219	1.7107	1.70722	1.64977	1.69353
36	3.10592	3.0958	3.09978	3.11598	2.44586	2.4091	2.51857	2.42928	2.17977	2.10334	2.10381	2.12738
42	4.04026	4.11117	4.28393	4.21502	3.47771	3.50028	3.64187	3.54651	2.98327	2.82301	2.79779	2.80444
48	4.50303	4.6408	4.89241	4.70885	4.34742	4.24083	4.68659	4.50513	3.57851	3.38803	3.30399	3.49669
54	4.88419	5.13515	5.33463	5.02839	5.35382	5.3145	6.09012	5.82996	4.79233	4.48235	4.35129	4.75724
60	5.18155	5.38858	5.5484	5.19449	5.99014	5.99075	7.01166	6.79211	6.01561	5.59767	5.28416	5.67889
	TDF H1.0 KO clone 2
	DMSO (1)	DMSO (2)	DMSO (3)	DMSO (4)	12.5nM Quisinostat (1)	12.5nM Quisinostat (2)	12.5nM Quisinostat (3)	12.5nM Quisinostat (4)	25nM Quisinostat (1)	25nM Quisinostat (2)	25nM Quisinostat (3)	25nM Quisinostat (4)
Elapsed	A1	A2	A3	A4	B3	B4	B5	B6	C1	C2	C3	C4
12	1	1	1	1	1	1	1	1	1	1	1	1
18	1.2588	1.27162	1.23285	1.23446	1.22421	1.19899	1.12446	1.12854	1.15402	1.12116	1.14141	1.1112
24	1.49736	1.48779	1.59087	1.5275	1.24036	1.28663	1.22877	1.28956	1.23193	1.16851	1.1799	1.25981
30	1.96035	1.93759	2.03382	2.03339	1.46063	1.57259	1.44243	1.42462	1.45742	1.40153	1.40727	1.39955
36	2.66507	2.50733	2.74722	2.76219	1.88521	1.98102	1.73896	1.8488	1.79756	1.66455	1.71514	1.6978
42	3.69842	3.58496	3.76768	3.80672	2.80534	2.90456	2.77473	2.63778	2.19607	2.22281	2.27672	2.42512
48	4.26999	4.15762	4.28464	4.50594	3.48036	3.59799	3.4523	3.3533	2.48154	2.65644	2.63324	2.79629
54	4.71446	4.73684	4.93703	5.11863	4.41241	4.64122	4.5132	4.76866	3.28465	3.5151	3.38277	3.78542
60	5.21811	5.31686	5.49706	5.49901	5.52056	5.62579	5.66947	6.12878	4.59371	4.77512	4.61957	5.01589

## Sheet: Suppl Fig 5k
Tumor volume (mm3)
			Left side	Right side	Left side	Right side	Left side	Right side	Left side	Right side	Left side	Right side	Left side	Right side	Left side	Right side	Left side	Right side	Left side	Right side	Left side	Right side	one-tailed Student’s t-test Quisinostat vs Quisinostat + H1.0 KD
	Mice	Treatment	day 0		day 7		day 10		day 14		day 17		day 21		day 24		day 28		day 31		day 35
	Mouse 1	Group 4 (2mg/kg Quisinostat + H1.0 KD)	0	0	0.5	0.5	78.732	48.668	87.808	62.5	97.556	74.4385	102.69	78.732	131.072	125.023	150.382	137.312	157.216	157.216	164.255	171.5
	Mouse 2	Group 4 (2mg/kg Quisinostat + H1.0 KD)	0	0	0.5	0	70.304	13.5	108	13.5	119.164	13.5	131.072	21.4375	157.216	27.436	171.5	55.296	186.624	83.1875	210.938	102.69
	Mouse 3	Group 4 (2mg/kg Quisinostat + H1.0 KD)	0	0	0.5	0.5	78.732	83.1875	48.8	92.5965	56.448	125.023	79.35	143.748	100	157.216	102.5	186.624	110.542	202.612	136.416	210.938
	Mouse 4	Group 4 (2mg/kg Quisinostat + H1.0 KD)	0	0	0.5	0.5	55.296	45.5625	70.304	74.4385	92.5965	87.808	150.382	97.556	171.5	157.216	210.938	157.216	228.267	171.5	246.52	186.624
	Mouse 5	Group 3 (2mg/kg Quisinostat)	0	0	0.5	0.5	66.3255	45.5625	83.1875	55.296	74.4385	78.732	83.1875	92.5965	102.69	119.164	97.556	102.69	108	113.49	113.49	92.5965	0.000288936
	Mouse 6	Group 3 (2mg/kg Quisinostat)	0	0	0.5	0	62.5	4	74.4385	7.8125	74.4385	21.4375	74.4385	29.6595	83.1875	92.5965	78.732	78.732	92.5965	74.4385	97.556	74.4385
	Mouse 7	Group 3 (2mg/kg Quisinostat)	0	0	0.5	0.5	145.926	66.3255	65.6395	157.216	67.76	164.255	51.2	164.255	54.6325	164.255	57.154	125.023	62.622	131.072	58.835	137.312
	Mouse 8	Group 3 (2mg/kg Quisinostat)	0	0	0.5	0.5	25.3265	55.296	37.044	70.304	42.592	74.4385	55.296	87.808	37.044	108	39.7535	102.69	42.592	102.69	32	113.49
	Mouse 9	Group 2 (Vehicle + H1.0 KD)	0	0	0.5	0.5	62.5	78.732	74.4385	92.5965	97.556	131.072	137.312	150.382	157.216	164.255	202.612	186.624	210.938	194.508	246.52	219.488
	Mouse 10	Group 2 (Vehicle + H1.0 KD)	0	0	0.5	0	66.3255	13.5	83.1875	45.5625	102.69	62.5	157.216	66.3255	210.938	87.808	228.267	97.556	296.352	108	329.251	125.023
	Mouse 11	Group 2 (Vehicle + H1.0 KD)	0	0	0.5	0.5	70.304	62.5	131.072	83.1875	157.216	108	178.955	143.748	194.508	210.938	210.938	219.488	228.267	228.267	237.276	246.52
	Mouse 12	Group 2 (Vehicle + H1.0 KD)	0	0	0.5	0.5	58.8245	45.5625	92.5965	74.4385	119.164	97.556	150.382	143.748	171.5	164.255	186.624	171.5	202.612	228.267	210.938	237.276
	Mouse 13	Group 1 (Vehicle)	0	0	0.5	0.5	92.5965	83.1875	108	102.69	113.49	113.49	125.023	125.023	143.748	150.382	150.382	157.216	150.382	150.382	171.5	186.624
	Mouse 14	Group 1 (Vehicle)	0	0	0.5	0.5	62.5	25.3265	74.4385	74.4385	78.732	78.732	55.296	83.1875	62.5	111.476	104.284	108	137.312	125.023	164.255	164.255
	Mouse 15	Group 1 (Vehicle)	0	0	0.5	0.5	48.668	42.592	55.296	55.296	62.5	74.4385	66.3255	83.1875	92.5965	108	108	125.023	119.164	131.072	125.023	137.312
	Mouse 16	Group 1 (Vehicle)	0	0	0.5	0.5	55.296	83.1875	74.4385	102.69	87.808	119.164	119.164	150.382	131.072	164.255	210.938	186.624	202.612	210.938	256	237.276
