# Supplementary material for: Selective inhibition of cancer cell self-renewal through a Quisinostat-histone H1.0 axis
Source: Nat Commun. 2020 Apr 14;11:1792. doi: 10.1038/s41467-020-15615-z (PMC7156485; doi:10.1038/s41467-020-15615-z)
Supplement: Supplementary file 7 — Source Data File [file 41467_2020_15615_MOESM7_ESM.zip › Supplementary Figure 6.xlsx]

## Sheet: Suppl Fig 6a
sample	PC1	PC2
DMSO_R1	-7.87042	-1.1861
DMSO_R2	-8.24159	-1.5133
DMSO_R3	-8.03466	-1.12665
DMSO_H10 Kd_R1	-8.30261	-0.939907
DMSO_H10 Kd_R2	-8.24803	-1.35207
DMSO_H10 Kd_R3	-8.2486	-1.29028
Qsnt_30min_R1	-8.62701	-1.65944
Qsnt_30min_R2	-8.89268	-1.52687
Qsnt_30min_R3	-8.55122	-1.76099
Qsnt_30min_H10 Kd_R1	-8.67032	-1.36185
Qsnt_30min_H10 Kd_R2	-8.74757	-1.60398
Qsnt_30min_H10 Kd_R3	-9.13844	-2.21319
Qsnt_1 h_R1	-8.99234	-2.4481
Qsnt_1 h_R2	-8.99624	-2.43081
Qsnt_1 h_R3	-8.70694	-2.17916
Qsnt_1 h_H10 Kd_R1	-9.03915	-1.94487
Qsnt_1 h_H10 Kd_R2	-8.83168	-0.955309
Qsnt_1 h_H10 Kd_R3	-8.80397	-1.23019
Qsnt_3 h_R1	0.786585	7.1247
Qsnt_3 h_R2	0.696772	6.9476
Qsnt_3 h_R3	2.46715	7.61799
Qsnt_3 h_H10 Kd_R1	1.09653	7.13025
Qsnt_3 h_H10 Kd_R2	2.93375	7.18949
Qsnt_3 h_H10 Kd_R3	5.13306	7.30497
Qsnt_10 h_R1	24.0365	-2.17832
Qsnt_10 h_R2	23.4468	-2.4054
Qsnt_10 h_R3	23.7993	-2.47835
Qsnt_10 h_H10 Kd_R1	23.704	-2.49109
Qsnt_10 h_H10 Kd_R2	23.6513	-2.56226
Qsnt_10 h_H10 Kd_R3	23.1918	-2.4765

## Sheet: Suppl Fig 6b
HDACi DEG
30'	log2FoldChange		1h	log2FoldChange		3h	log2FoldChange		10h	log2FoldChange
A2M	1.0227		SRGAP3	-0.838557		EFCAB12	-0.996088		C21orf59-TCP10L	-1.14312
A4GALT	-1.10056		APC2	-0.525406		FLJ39095	-1.23126		CBLN2	-1.97735
AARD	0.534879		CLIC5	1.09447		STARD8	-1.06882		FMN2	-2.263
AARS2	0.716371		KCNJ16	-1.08126		STX11	-1.77022		GOLGA8H	-0.831258
ABCA1	0.895165		ZFP14	0.960491		TTN	-0.486996		REXO1L2P	-1.08387
ABCB6	0.654418		FRY	-0.452148		HOXD3	-0.983743		THEGL	-1.26888
ABCC1	-0.73382		TMEM74	1.05204		FLRT3	-2.0064		TMEM229B	-1.48598
ABHD3	0.576829		NR4A3	0.563429		FRMD5	0.738422		ARMCX4	1.17753
ABHD5	-0.684824		CCDC129	0.881082		FAM84A	-0.958064		LOC105372582	-0.891822
ABI1	-0.741233		TMEM56	0.539269		LOC105372582	-0.920319		UNC80	-1.86298
ABL2	0.797364		SLC16A10	0.712433		SOX2	-1.35137		ANO3	1.00065
ABLIM1	0.978472		ZNF469	-0.43191		SYNPO2	0.60988		C9orf172	-1.04124
ABTB2	-0.856		ZNF555	0.820957		PPP4R4	-0.855209		CRYM	-1.1714
ACAP2	0.492851		MED12L	0.459469		RBM20	-0.952767		RASSF6	-1.50131
ACAT2	-0.709783		ARC	-0.743328		HLA-L	-1.24629		AFAP1L2	-2.24856
ACBD5	-0.865269		HCAR2	-0.861979		TNFRSF11A	-0.845378		KCNK9	-1.5576
ACLY	0.628432		KSR1	-0.575603		SHISA3	1.04948		KLRG2	-1.32955
ACOX1	-0.518841		ZNF737	-0.488927		YPEL1	-0.68307		LOC101927359	-1.83614
ACSL3	1.0066		DENND2C	0.500378		ST7-AS1	-1.25201		PDE2A	-1.54077
ACSL4	-0.562937		LINGO2	-0.655327		SSPO	-0.428835		ESPN	-0.9241
ACSS1	-0.459376		TCAF2	-0.520627		CCDC184	-2.02178		BTBD11	-2.6084
ACTA2	0.456903		FAXC	0.36838		KITLG	-1.42824		DNHD1	-0.959838
ACTB	-0.46144		IL18R1	0.737183		SH2D3C	-1.69599		EIF4E3	-0.689943
ACTBL2	-0.46144		SH3TC2	0.461445		NAP1L3	-1.44128		LINC00689	1.19437
ACTG1	0.712451		HS3ST3B1	0.532496		ZNF850	-1.50778		ADCY5	0.68037
ACTN1	-0.500068		FOSB	-0.885204		FGF9	-1.54056		PIFO	-1.5299
ACTN4	-0.6344		PURG	0.854242		GRASP	-1.05642		SEMA3D	-2.28988
ACTR3	0.524121		GHR	-0.545598		MFSD4A	-0.810496		CCDC151	-1.46112
ADAMTS3	-0.418376		GLIS1	-1.02823		CHRM4	-1.34049		LINC02006	1.17128
ADAMTS9	0.500414		KLRG1	-0.902584		GAS6-AS2	-0.93708		CECR6	-1.07006
ADAR	0.508825		LOC100507634	-0.772875		IQUB	-1.38493		AXIN2	-2.42509
ADARB1	-0.673397		F5	-0.430839		LINC00638	0.983656		CAVIN4	-1.20308
ADCY7	-0.48415		WDR19	-0.593723		NIM1K	-1.84591		GPER1	1.21482
ADCYAP1R1	-0.551865		PTGER4	0.830452		SRGAP3	-1.10099		HRH1	-0.941606
ADGRG6	0.543953		COL4A5	-0.489397		LINC01061	0.896305		LRRC63	-1.55609
ADIPOR1	-0.926722		ACTBL2	0.929103		C2orf81	-0.961731		NRCAM	-2.75058
ADIPOR2	0.319552		LOC154761	-0.700022		P2RY2	-1.48177		ANKRD29	-1.42303
AFAP1	0.676286		PHLDB2	0.68836		USH1G	-0.820158		CRSP8P	1.08394
AFF4	-0.420499		PLEKHH2	0.575774		AHNAK2	-0.673926		LGI3	-2.43642
AFG3L2	-0.478084		OPRL1	-0.60672		LOC143666	-0.943062		LRGUK	-2.16533
AGFG1	-0.814294		SYDE2	0.531433		NBEA	-0.492359		RHCE	-0.924042
AGO2	-0.84585		PCDH10	-0.623547		YWHAEP1	1.58653		BHLHE22	-2.369
AHR	-0.394529		DNAJC27	0.579546		ADRA2B	0.940172		NOTCH3	-1.20683
AHSA1	-0.638164		LINC00886	-0.610408		LOC101928433	-0.67365		PAK5	-2.50973
AJUBA	0.432373		LOC101927069	1.12598		TCAF2P1	-1.40389		SLC5A1	-2.59202
AKAP1	-0.287551		ARAP2	0.622365		MIR17HG	0.861761		SLC6A16	1.03726
ALAD	-0.387522		ZBTB20	0.302098		NRAS	1.04695		CCDC40	-1.07433
ALPK1	-0.843764		DNM3	0.495278		PTGER4P2-CDK2AP2P2	-0.832975		CFAP221	-1.16331
ALYREF	-0.428688		PCLO	-0.591088		CCDC160	-1.7157		NTS	-0.885986
AMD1	-0.477144		RHPN1	-0.61891		CRYBG2	-0.738145		PPT2-EGFL8	-1.09116
AMIGO2	-0.499649		ZNF470	0.362943		C22orf23	-0.969656		TNFSF4	-0.81153
AMOT	-0.366002		TBC1D8-AS1	-0.777244		KIAA1107	0.616879		WDR78	-1.00141
AMOTL1	0.279981		ABCA1	-0.772924		KIF27	0.733362		ANKRD35	-2.77503
AMOTL2	0.572992		BTN3A1	-0.583372		FRY	-0.487258		BHLHE41	-1.87229
ANKH	0.357724		ZNF780B	0.47263		CXCR4	-1.89423		FER1L4	-2.28985
ANKLE2	0.306639		ZC3H12C	0.396709		CCDC129	1.09083		IL36RN	0.911721
ANKRD1	0.385684		DOPEY1	0.431271		CDCP1	-0.70235		KIAA1644	0.735891
ANKRD36	-0.67096		EYA4	-0.51662		GADD45G	-1.11615		SGSM1	-1.93354
ANKRD36B	-0.581438		JAK3	-0.476814		FAM43A	-1.43051		POLR2J4	-0.777696
ANKRD40	-0.321613		TOGARAM1	0.392271		HTATSF1P2	0.695902		UGT2B7	0.961279
ANKZF1	-0.591298		ZNF709	0.834658		EPHA4	-0.952028		VNN1	1.05713
ANO6	-0.486814		ZNF420	0.575962		STARD9	-0.90666		DACT3-AS1	-0.83603
AP1S3	0.798065		RFX2	-0.490266		SAMD9L	-0.508205		LOC100379224	-2.11036
AP2M1	0.325983		TNFSF15	0.526985		UBE2MP1	1.507		FLJ30679	-1.44556
AP3M2	-0.418519		ZNF708	0.531307		ZNF793	0.560178		GLIS3	0.929235
APEX1	0.375006		SOBP	-0.436209		ACTN2	-1.13407		LINC00052	-1.06107
APOL6	0.473257		TLR5	-0.484381		ZNF624	1.54202		FHOD3	-1.24491
ARC	-0.47401		KBTBD8	0.557408		CLEC2D	1.08593		LOC100289495	-0.922443
ARCN1	0.375296		CREB5	0.357905		RUNDC3B	-0.771922		LOC641746	0.939716
ARF1	0.451251		ZNF566	0.500518		CARD8-AS1	1.06991		RORB	-2.72405
ARF3	-0.475391		TPRG1	0.712155		EXPH5	-0.870953		ARID3C	-1.09674
ARF4	-0.486839		OTUD3	0.331906		HSPA1L	1.70003		CNTN4	-1.32304
ARFGAP2	-0.409271		IDUA	-0.611252		SLFN11	-2.57396		DNM1P35	-2.16214
ARFGAP3	-0.477233		CHRM1	-0.975875		BTN2A3P	-0.863757		EPHA10	-2.39151
ARFRP1	-0.39028		CASP1	-0.697439		MKX	0.744694		SHISA3	1.83092
ARHGAP29	-0.28153		ZNF141	0.44692		NRN1	-1.4327		BAIAP3	-1.83074
ARHGAP42	0.462854		RAPGEF5	0.421219		ZNF284	-1.3205		DNAI1	-1.64508
ARHGAP45	-0.639409		SCN1A	-0.523799		ZC3H6	0.802126		HDX	-1.29746
ARHGAP5	0.356822		ZNF799	0.769246		DNAJC12	-1.41836		HLA-DRA	-0.84831
ARHGDIA	-0.346808		ZNF280B	0.510554		ZNF345	-1.28876		HYAL4	2.00029
ARHGEF10L	0.896885		ZNF749	0.490641		NRG2	-0.769441		SLC15A3	1.47298
ARHGEF18	1.09205		TFCP2L1	0.396315		HCG4	-0.983068		FGFBP3	-1.3982
ARHGEF19	0.644822		CCT6P3	0.654113		HSD17B11	-0.889787		MUM1L1	-2.27052
ARHGEF2	0.324676		PPL	-0.374737		NXPH3	-1.6766		NBPF19	-0.576957
ARHGEF34P	-0.319221		ZNF70	0.471694		HAS3	-0.802201		RASEF	-2.21108
ARHGEF35	-0.275023		RUBCNL	0.520559		ANKRD36C	-0.770203		ADGRL2	-2.92772
ARHGEF4	-1.15068		ZFP30	0.627033		SDAD1P1	-0.729668		GRID2IP	-1.78355
ARHGEF5	-0.465644		FBXL20	-0.453806		FKBP1AP1	0.946543		CHRNB2	-2.91528
ARHGEF9	-0.325032		ZBTB34	0.494069		C14orf132	-0.977692		CXXC4	-1.70232
ARID5B	-0.60442		RNF39	-0.940429		DLL4	-3.23756		FCER2	-1.57886
ARL13B	-0.326366		PLEKHM3	-0.348735		EGR2	-2.69067		LINC01761	1.96239
ARL17A	0.275231		PLEKHG5	-0.457923		COL5A3	-0.761382		LRRC32	-1.72898
ARL5A	0.679814		PIK3C2G	-0.455871		LIPT2	0.736296		PARP8	-1.43296
ARL5B	-0.504269		IQCA1	-0.415857		GPR155	-1.01673		PITX3	-0.984163
ARL6IP5	0.563412		PIF1	-0.783075		MMAA	1.0689		VWA3B	-1.62078
ARL6IP6	-0.511185		TRERF1	-0.549383		ZNF747	0.834382		WNT4	-2.19676
ARMC6	0.525465		NAIP	-0.413808		ERVK13-1	-0.746938		MTNR1A	-0.991792
ARNT2	-0.420778		ZNF250	0.473815		GCA	0.733117		ABCG2	-2.5951
ARPP19	-0.405742		NCR3LG1	0.686269		SLC28A3	-0.686766		AKR1C2	-1.46938
AS3MT	0.363962		FGD4	0.392129		AKAP3	0.701751		GVQW2	-1.31687
ASAP1	-0.463672		TIGAR	0.45939		RORA	-0.840218		PRDM5	1.55066
ASAP3	-0.478872		C19orf54	-0.556542		ZNF713	0.7935		PTGER2	-0.905058
ASF1B	0.340459		RASA3	-0.491563		N4BP2L1	-1.0279		ACVR1C	-3.0162
ASNS	-0.84415		XRRA1	-0.565662		TSSK6	0.905354		GIPR	-2.52604
ASPH	-0.608183		ZNF90	-0.451158		MTRNR2L2	1.51833		GNMT	-0.876438
ASPM	-0.483315		NRXN2	-0.47565		GNG2	-0.588983		IVD	-0.946176
ATAD1	-0.486986		TYW5	0.425452		GAB2	-1.34714		SOGA3	-2.17207
ATAD2	0.653945		ANKRD36B	-0.392497		SPRY3	-1.03884		FAM227A	-2.14207
ATF5	0.626959		LSM11	0.652928		LOC728743	0.924605		GABBR2	0.721411
ATF7IP	0.597735		RBM43	-0.564186		CFAP69	-1.27529		GBP2	-2.06776
ATG101	0.365547		SEMA6C	-0.478481		MTSS1	-1.13343		HMGA2	0.834071
ATG2A	0.372137		TGFBI	0.779869		CDK5R2	-1.58846		NPPC	-0.802276
ATM	0.4097		N4BP3	0.547573		LOC101927204	-0.887597		PCDH7	-2.11095
ATP13A3	0.542279		NUAK2	0.459148		ZBTB3	1.31013		RERG	-2.33497
ATP1A1	0.422224		KIAA1549L	-0.441211		ACSM3	-0.775237		TDH	-1.20124
ATP1B1	-0.495093		ZNF14	0.965163		ATL1	-0.754839		ERBB4	-1.88958
ATP2B4	-0.448351		ZNF510	0.35378		DSCR9	-1.02269		ERG	1.83733
ATP6V0A2	-0.918596		KLF7	0.321349		ZEB1	-0.808218		MME	-1.41965
ATP6V1C2	0.81258		FMN1	0.31892		FAXC	0.350152		RSPH1	-1.22274
ATP6V1F	0.556537		MAP2K6	-0.68405		IL18R1	0.629707		TRIM66	-0.715007
ATP6V1G1	0.380708		ZNF445	0.263077		GABPB1-AS1	0.888428		ZNF850	-1.52248
ATR	-0.976051		ZNF823	0.728183		SNAI3	-1.90558		LINC00968	1.57376
ATXN1	0.389893		TBCK	-0.580105		TEC	-1.46722		LOC100287042	1.03731
ATXN1L	-0.290844		ZNF2	0.459647		SH3TC2	0.737885		Mar-04	-1.06086
AUTS2	-0.314157		MTHFR	0.302109		MTRNR2L8	1.78081		Mar-10	-1.10122
AZIN1	0.419343		SYNGAP1	-0.550687		PDXDC2P-NPIPB14P	-0.759913		VGLL2	-1.59371
B4GALNT4	0.370609		CASP14	-0.560936		ACHE	-1.04298		ANKRD45	-1.79798
B4GALT1	-0.300805		BAHCC1	-0.502601		IFIT1	-1.0963		DOCK2	1.93956
B4GALT5	-0.353231		MN1	-0.313852		SYBU	-2.25395		NECTIN3	-2.40327
B4GALT6	-0.320062		ZNF607	0.496221		CD274	-1.69373		AGBL3	-1.0294
BAG3	-0.504073		DMXL2	-0.292241		TESK2	-0.753424		ARRDC3-AS1	1.43041
BAG4	0.646665		ZNF628	-0.537532		PPFIA4	-0.662987		EFCAB6	-0.806878
BAHCC1	-0.458593		FOXO3B	0.41304		SYT15	0.915273		FAM212B-AS1	-1.57658
BARD1	0.61481		RTN4RL1	-0.48462		RASGRP1	0.495029		NUTM2D	-0.691397
BBS2	-0.437921		FBF1	-0.37609		ZSCAN22	0.511224		C5	-0.654364
BBS4	-0.423026		RBBP8NL	-0.565534		EGR3	-1.51749		CFAP65	-1.25646
BBX	0.479787		SATB1	-0.32338		NPY1R	-1.22561		MEIS3P1	0.905227
BCAP29	0.318145		JMY	-0.254407		PDE4A	-1.06919		PER3	1.03607
BCAR1	0.311553		KIAA0556	-0.300255		CCDC150	-0.741342		PIWIL4	-0.927461
BCL11A	0.917627		KRT80	0.535561		RCOR2	-1.1944		DPP4	-0.689889
BCL2L1	0.339056		GPR37	0.363105		TCEANC	0.877691		KIAA1024	0.643815
BCL2L11	0.290755		PRIMA1	-0.613838		STON2	-0.42563		ENTPD8	-1.83394
BCL7B	0.401915		TTC28	-0.54397		EIF5AL1	1.01386		LOC101928222	-1.27752
BCLAF1	-0.443207		PPARGC1A	0.441625		MB21D2	-0.57119		MRO	-2.37641
BCOR	0.474347		AMIGO2	1.24421		ZNF788	-1.05876		TSNAXIP1	-1.32262
BCORL1	0.317517		DUSP5	0.70154		ADGRE2	-0.608093		TSPAN19	-1.10754
BDH1	-0.471551		SH3BP2	-0.267908		OPRK1	-1.33058		COL23A1	-1.18984
BICD1	-0.543313		DCUN1D3	0.472839		ZNF225	-1.8777		FMO5	-1.03229
BIVM	0.357418		KLHL25	0.366418		IL10RA	-0.76747		RNF182	-2.03286
BLZF1	0.3325		MYRF	-0.332398		TMEM47	-0.840633		BEGAIN	1.52079
BMF	-0.497778		FZD2	-0.566003		SLC2A12	0.84528		HESX1	-0.918385
BMP2K	0.345932		GEMIN8	-0.437507		DOC2A	-0.76468		C10orf107	-0.868817
BMPR2	-0.61883		ABCA11P	0.52503		RASSF5	-0.823765		RFPL2	-1.15646
BOC	-0.555125		EVI5	0.391309		FAM78A	0.945461		VSNL1	-1.56179
BRCA1	-0.428783		SH3D21	-0.613144		SCN8A	-0.399694		ZNF575	0.865381
BRD2	0.369577		LRIG2	0.399541		SYNE3	-0.36098		ASCL2	0.859106
BRD8	0.638335		HIC2	0.381083		LOC105379152	0.903115		CYP27B1	0.885482
BRF1	0.378799		ZNF580	-0.720312		FAM110C	-1.2286		ZNF491	-2.42171
BRIP1	0.426452		ZNF101	0.382088		ZNF737	-0.804479		CCDC180	-1.26312
BRPF1	-0.37494		TRIM13	0.319348		KSR1	-0.905758		CYP4X1	-1.00326
BTBD1	-0.262075		SCAPER	-0.382095		SYP	-0.891085		GADD45G	-1.00637
BTBD3	0.366373		IGFL1	-0.9247		ZNF555	-0.439096		KMO	-0.715169
BTG1	-0.574326		PSMG3-AS1	-0.371257		ZNF540	-2.41823		LINC02021	-0.981954
BTG2	0.287716		IRGQ	0.291392		SLC43A1	-0.687686		LRP2	-3.47239
BZW1	-0.270943		TMEM170B	0.615988		EGR4	-0.922144		PCDH20	-2.2938
C11orf24	-0.824081		ZSCAN20	0.42287		ABCC2	0.592112		PDGFRA	0.942531
C11orf84	0.511218		BDH1	-0.480735		ACTBL2	1.14797		SLITRK4	-1.39197
C16orf52	-0.417164		METAP1D	-0.454735		POU3F1	-1.39407		TPRXL	1.47297
C18orf25	0.458036		LOC100506548	0.498906		TTC30B	0.763078		ZNF365	-2.35413
C18orf8	0.266522		ATXN1	0.656015		CPEB3	-0.794098		NCALD	-2.68875
C19orf66	0.272294		SHROOM2	0.407538		MAP1A	-2.12108		PROX1	-2.71538
C1orf106	0.27509		RFFL	0.501455		ZNF565	0.994626		SERPINB3	1.11462
C1orf112	-0.254278		SIX5	-0.503091		KDM8	1.53805		CACNA1G	-3.5054
C1orf115	-0.296713		LOC101928674	-0.891887		ULK4	-0.480336		GRIP1	0.74888
C1orf27	-0.383161		ZNF264	0.443786		APBB3	-0.924611		LINC01011	1.05158
C1orf74	0.411037		PDE4B	-0.857291		TIGD3	-1.07823		MFNG	-1.08551
C1R	-0.400487		PDIK1L	0.409301		COL4A5	-0.423092		BSN	-2.03183
C1S	0.519923		ZNF767P	0.577193		FAM46C	-2.94197		SPTB	-3.86962
C2orf72	-0.577682		TBC1D24	0.255004		IGIP	0.778321		ZNF469	2.04234
C3	0.368283		HCFC2	0.466262		HCP5	-0.723687		TRANK1	-2.14125
C4B	0.92305		COX19	0.314114		PCLO	-0.260453		ABCG4	-1.83212
C4B_2	-0.497892		BRCA2	0.303067		SPRY1	-1.67451		INHBA	-1.25571
C5orf51	-0.607404		PEX11A	0.418526		KBTBD11	0.639221		SETSIP	0.935744
C8orf46	-0.315241		TMEM198B	-0.655257		ZNF658B	0.692529		SLC46A3	-2.40107
CA8	0.261452		CSDC2	0.468277		MAPT	-0.659275		C4A	1.15602
CABLES1	-0.246211		POU3F2	0.452287		MYB	-2.04462		CCDC88B	0.636275
CACNG4	0.290963		DIP2C	-0.306515		RASL12	-0.687093		VAX1	1.41677
CACUL1	-0.315354		GABPB2	-0.662272		ZNF620	-1.36974		WNT8B	-1.70781
CAD	0.518507		NIPAL1	0.409941		LOC101928103	0.649365		ATP6V1G2	-0.941748
CALCOCO1	-0.40259		PYGO1	0.474141		LRRC37A4P	-0.477977		GLDC	-2.55985
CALD1	-0.418094		LRRC8B	0.480321		FAM212B	-0.878886		KLLN	-0.691186
CALM2	0.281253		ELL2	0.31246		ZNF439	-0.979881		LOC100288181	0.695343
CALU	0.270879		NR3C2	-0.961978		LOC100506127	-1.36224		TFAP2E	1.08135
CAMK2D	0.361342		PTPRG	-0.308706		ADGRB2	-0.621061		FBXL19-AS1	0.959641
CAMSAP2	0.60757		UNC13B	-0.405506		ZNF230	-0.789763		RCAN2	-2.97771
CAMTA1	0.575956		PRPF40B	-0.465149		PCED1B	1.0121		KIAA0319	-3.09564
CAP1	-0.451471		THAP10	0.589156		PLCXD2	-2.2673		LOC101593348	-0.968028
CAPN15	0.259473		FIBIN	-0.438275		ZBED8	0.576135		LONRF3	-2.96409
CAPN2	-0.343599		PACS2	-0.316736		ZXDA	0.848784		PIP5KL1	-1.27701
CARMIL2	-0.371792		LOXL4	0.841723		NLRX1	0.465252		YWHAEP1	1.58093
CASP4	0.409628		E2F2	0.329967		SUMO1P3	0.937025		CDYL2	-2.15033
CAV2	-0.404468		ZNF780A	0.585202		UBR5-AS1	-1.04901		COL28A1	1.61194
CBFA2T2	-0.44153		ZNF440	0.623563		DNAJC27	0.513251		FLJ37201	-1.24981
CBFB	0.428152		IBA57	0.391671		LOC100132249	-0.622466		NLRC5	-1.04554
CBL	0.37542		CORO2A	0.307742		PHF7	-0.662793		PPIL6	-1.75806
CBLL1	-0.262363		NDUFA6-AS1	-0.553631		CCDC110	-1.59371		PRDM8	-1.336
CBR4	-0.284488		RECQL5	-0.477479		CYP39A1	-0.629514		ZNF853	1.51074
CBS	-0.282238		CRTC1	-0.338309		SWSAP1	1.18282		CNNM1	1.28382
CBX1	0.778671		MAGI1	-0.411079		ZNF449	0.831445		KCNMB4	-2.62141
CC2D1A	0.39119		MAP3K9	0.602048		LOC101927069	0.99252		SLC4A10	-2.64771
CCDC129	-0.294631		CDHR5	-0.424464		C19orf54	0.630428		ANO7	-0.669513
CCDC14	-0.374344		PXYLP1	0.674514		FBXO16	-0.751186		GMNC	-3.0072
CCDC50	0.324238		ZNF100	0.469193		ARAP2	0.602515		NRAS	0.931007
CCDC80	0.467673		PARP10	-0.49667		FAM161A	-0.45236		SCG3	-1.65453
CCDC93	0.241734		TDRP	0.468782		RGS9BP	-0.751356		TTLL6	-1.956
CCL20	-0.322962		AFMID	-0.56712		ZNF596	0.836928		CSTA	-0.820842
CCNB1	0.633217		PTPN21	0.330128		PABPC3	0.930669		IQGAP2	-2.04277
CCNC	0.230036		ZSWIM3	0.409336		ST3GAL5	-2.18308		JAKMIP3	1.21633
CCND1	0.359543		SERPINB8	0.465715		EPHB6	-0.558768		LOC100134368	-1.01578
CCNE2	-0.302872		E2F7	0.40151		CARMIL2	-0.989338		PKIB	-1.64504
CCNG2	-0.26708		TUBD1	0.462511		FBXO43	-0.683525		CARMIL3	-2.23307
CCNJ	0.621292		PHLPP2	0.338381		GOLGA8B	-0.749705		LOC143666	-0.955124
CCSER2	0.281905		SLC7A11	0.899898		TMEM140	-0.756084		RUNDC3A	-1.72627
CD276	0.492818		KIF21B	0.29954		ZBTB20	0.660815		COL4A4	-4.43517
CD2AP	0.382036		KCTD7	0.337756		SLC25A27	-1.47336		TRIM6	-1.2148
CDC14A	0.726999		ZNF41	0.364893		DNM3	0.631224		ARIH2OS	-0.921331
CDC25B	-0.281514		ATAD2B	0.277667		TIGD6	0.925064		NDUFB2-AS1	1.61546
CDC42EP3	0.493113		EIF5A2	0.406214		DGKQ	-0.511288		PTHLH	-1.6224
CDC42EP4	0.416268		CLK4	0.409901		OTUB2	0.562739		COL5A2	-0.791527
CDC45	-0.319117		CYP1B1	-0.446402		RGS17	-0.814011		SLCO5A1	-1.59199
CDH19	0.343325		MINDY2	0.355386		GIN1	0.710552		B3GNTL1	1.03525
CDK5RAP3	0.261777		SASH1	-0.304406		HS3ST3B1	-0.601903		EGR2	-2.06395
CDKN1A	0.395477		ZBTB43	0.342661		ZNF784	1.65567		EPB41L4A	-1.94892
CDON	0.232853		ITGA4	0.303298		LOC643072	0.674864		LRCH2	-3.18473
CDS1	0.256423		BMF	-0.771966		SLC17A7	-1.13286		MCIDAS	1.32909
CECR7	-0.293134		SP6	0.50107		ARID3B	-1.58642		CCDC129	2.45592
CELF2	0.323968		ATP6V0A2	0.350365		WNT3	0.793733		KTN1-AS1	-1.01094
CENPE	-0.315729		ZBTB39	0.480837		ZNF222	-1.22783		LINC02475	-1.34836
CENPF	0.365858		DNAH11	-0.207313		ZNF585B	0.42536		PHF21B	-1.60972
CENPN	0.323236		LIG4	0.274921		CFAP58-AS1	-1.41796		PTGER4P2-CDK2AP2P2	-0.845281
CEP152	0.301645		MMS22L	0.275208		ZNF493	-0.944672		RASGRP2	-0.989592
CEP250	0.609623		SLC24A3	-0.592065		ACACB	-0.322069		IGF2BP1	0.881043
CEP44	-0.319122		ZNF641	0.459708		RNF217	0.282991		LOC105371083	-1.13402
CFL1	0.237045		KIFC2	-0.570018		MOB3B	-0.433411		SYNPO2	-0.589968
CGN	-0.305761		RSBN1	0.32145		DDHD1	-0.333065		CAPS2	-1.28732
CHIC1	0.286684		C18orf54	0.294728		GJA5	1.3882		DMTN	1.39827
CHKA	0.403531		SLC35E2B	-0.337351		PSD2	-0.557653		MIR3945HG	-1.22968
CHMP2B	-0.383632		FAM169A	0.319496		DET1	0.963572		CCDC183	-1.8631
CHMP4C	0.526891		ST8SIA1	-0.283757		EYA4	-0.442752		COL2A1	2.55501
CHN2	0.237457		FZD8	0.381778		LENG9	0.667917		FAT4	-1.09231
CHRAC1	0.210383		TET3	0.277668		WDR19	-0.827594		GRPR	-1.29133
CHRM1	0.226347		ZNF736	0.328248		LOC284023	0.533038		MSH5-SAPCD1	-0.87386
CHST2	-0.353141		ZNF564	0.523031		ZNF165	0.684497		RHOJ	1.33336
CHSY1	-0.256005		ARHGAP42	0.41578		LINC01843	1.10402		IDH1-AS1	-0.861824
CHTF8	-0.405932		TOM1L2	-0.246426		C10orf25	0.525547		IL15	-1.43072
CITED2	-0.392732		WTIP	0.588695		HLX	-0.652916		C19orf81	-0.974266
CKAP2L	-0.371218		LINC00707	-0.359188		NAV2	0.385123		SERPINE1	-1.14093
CLASP1	0.441822		RALGAPA2	-0.279204		RAB27B	-0.469194		ANKLE1	0.685745
CLCN3	0.380676		RSRP1	0.809789		ABCD4	-0.508131		LOC101929066	-0.844452
CLCN4	0.355674		FRYL	0.271614		KRT85	1.42028		LRRC17	-0.757984
CLEC16A	0.642051		COL4A1	0.257964		FRMD4B	-2.11566		MMP2	-0.847999
CLIC5	-0.45375		SIPA1L1	0.201604		CD99P1	-0.90185		UBE2QL1	-1.64481
CLMN	0.47675		SIX2	-0.498031		ZNF682	-0.794374		CEMIP	-2.15776
CLSPN	-0.207266		IGHMBP2	-0.297362		ACVR2B	0.391795		IGSF10	-2.28967
CLTB	-0.376507		ZNF197	0.956952		ARC	-1.59505		TMEM178B	-3.7574
CLUAP1	-0.344599		KLF12	-0.386937		KANTR	-0.483525		MAGEB4	0.934519
CMTR1	0.259228		ADCY9	-0.267078		HELB	-0.492864		HLA-L	-1.73313
CNDP2	0.343649		ABHD5	0.357363		MTUS1	-0.849623		KRT7-AS	0.819059
CNKSR3	-0.357089		KLHL29	0.336456		LOC100287497	-0.810838		LOC728613	0.838352
CNN2	-0.356576		EGLN3	0.365947		RNASEL	0.536574		NOL4	-1.98939
CNN3	0.732022		TEX15	-0.46264		ZNF441	-1.15345		UBE2MP1	0.913574
CNP	0.284217		FAM193B	-0.372391		GTF2IP20	0.685735		AFG1L	1.27284
COA5	0.311776		ZNF700	0.528529		GTF2IRD2B	1.06148		DPY19L2	-1.15519
COG4	0.366986		STEAP4	0.317003		STOX2	-0.337789		FAM43A	-1.43594
COL12A1	0.357964		EVA1A	0.558558		GOLGA6L9	-0.606865		HAS3	-0.665531
COL4A5	0.433051		PHF21A	-0.301136		MBNL1-AS1	0.505862		LRRC46	-1.33405
COL6A1	0.339453		TADA2B	0.445409		SBK1	-0.423562		TPK1	-1.36257
COL9A3	-0.27419		SLC4A7	0.286251		GPC2	-0.629495		C11orf97	-0.773618
COMMD3	0.345105		CEP152	-0.408033		CDKN1C	-0.644353		XDH	0.853587
COPS3	0.559005		TAF5	0.322034		RWDD2A	-0.787466		PTPRD	-0.898528
COQ8A	-0.232343		PDP2	0.454351		ZNF286B	-0.484699		TMPRSS5	1.52147
CORO1C	0.418907		THBS1	0.872666		ZNF571	-0.713081		SEC14L5	-4.1161
CORO2A	0.413802		LAIR1	-0.46552		UBE2CP5	0.908297		CLEC2D	0.778668
COX6C	0.336377		ROGDI	-0.453222		MIR100HG	0.615864		EPHA7	-2.78611
CP	-0.363458		AMOTL1	0.227648		LOC202181	-0.575012		C20orf204	-1.46836
CPSF6	0.390663		IQCC	0.39029		ONECUT2	-0.523416		MLIP	1.66815
CREB5	0.41273		LRCH1	0.295238		VAMP1	-1.66671		PZP	1.54494
CRK	0.298075		C10orf88	0.346393		AASS	-0.520918		CARD8-AS1	1.42192
CRYAB	0.25543		TLR2	0.486646		ZNF287	-0.428597		NOVA2	-3.71056
CS	0.293106		MUC15	-0.751082		FAM212A	-1.22212		RTKN2	-2.63911
CSDC2	0.656411		CALCOCO1	-0.508594		LOC100996635	1.26348		NFE2	1.06306
CSDE1	-0.318853		KIAA0753	0.322824		IPO5P1	-0.506066		RPRML	-1.23192
CSF1	-0.336125		THEM4	-0.360704		AKAP5	-1.95902		TMEM143	0.712309
CSGALNACT1	-0.356471		GPRIN3	0.62625		FAM225A	0.821975		CBLN3	0.782464
CSNK2A2	-0.28516		LLGL2	-0.319241		ESYT3	-0.499913		CCIN	-0.962522
CSNK2B	0.229351		ZNF696	0.451379		CCDC157	-0.578129		AMPH	-3.24481
CSRP1	0.471247		THRB	-0.277937		DOK3	-0.567605		ANO5	-4.345
CTC1	-0.240623		EDN2	-0.670126		DPY19L2P2	-0.503		CHMP1B2P	-0.829909
CTGF	-0.327947		SNTB2	0.277676		PDX1	-0.695279		CLIC5	-0.947214
CTPS1	0.475033		BCORL1	0.265237		TMEM74	-1.29699		CRYGS	-0.93609
CTSB	-0.261665		ATG2A	-0.358966		ZNF236	0.712359		FAM84A	-1.68811
CTSV	0.264967		FRMD6	0.570866		ZNF852	-0.575672		FOXCUT	1.54526
CTTNBP2NL	-0.415506		PPP2R2C	-0.33982		MAP3K12	-1.01628		PPP3CB-AS1	1.74867
CUL9	-0.252764		SGMS2	0.49645		ZNF341	0.90121		CREB3L1	-2.26195
CXADR	-0.319977		GCH1	0.576416		MYCL	-0.96163		MKX	0.692848
CXCL10	0.331209		ZNF292	-0.262542		GNRHR2	-1.2539		STARD9	-1.03243
CYB5B	0.32139		PCNX1	0.241234		SMIM10L2B	-2.18953		TIGD4	-0.845866
CYP1B1	-0.338582		ITGB3	0.368194		ADRB1	-1.268		DLL4	-3.11325
CYP51A1	0.323742		ADAMTS3	0.555172		CTU1	1.03849		ELMO1	-0.681095
CYR61	-0.590343		POLQ	0.230576		ZNF566	0.626113		FOXD2	0.684824
CYTOR	-0.325596		DCP2	0.579752		ZNF844	-0.870579		LOC100507487	-0.864268
D2HGDH	-0.197144		STARD4	0.83679		CECR2	-0.524442		PCDHGA4	-0.729556
DAP	0.400432		ZNF426	0.212064		TPRG1	1.39164		MGC12916	-1.36908
DAPK3	0.207014		BRIP1	0.414261		GHET1	-1.67544		SLITRK5	-3.38751
DBF4B	0.443107		SEMA3C	0.312811		ZBTB37	0.990361		ADAM21	0.969419
DBNDD1	0.354596		PLEKHG1	0.45196		THAP9	0.449646		LINC01158	-1.05674
DCAF8	0.223293		FAM126B	0.248963		STXBP5	0.277544		ZBTB47	1.28962
DCUN1D1	-0.405405		MUM1	-0.296047		UNC13A	-0.305227		ZC3H6	0.490879
DCUN1D3	0.353421		ZIC2	-0.404072		PAX9	-0.570273		CRYBG2	-0.927252
DDIT4	-0.488822		F3	0.570212		CGNL1	-0.367561		MORN5	-1.14226
DDX21	0.461842		VLDLR	-0.270054		LOC101927974	0.960242		FCRLB	0.863932
DDX39A	-0.233254		ATXN7L1	-0.399987		SLX4	0.490822		MR1	-0.807904
DDX46	0.290423		RUNDC1	0.275619		PRDM1	-1.02979		PKNOX2	-2.45412
DDX5	0.241944		TMEM94	-0.282792		ZKSCAN3	-0.511929		HOXA11	1.24225
DDX50	-0.700711		MNT	-0.736468		BEX5	-0.845667		IGSF5	-1.22072
DDX54	-0.373114		ATAD5	0.230068		HSPA6	1.98295		LINC01521	0.55332
DDX58	-0.227529		CCDC15	0.3083		STARD5	-0.882851		MISP3	-1.23954
DEDD2	0.313188		RNF168	0.321278		CASTOR1	-1.02478		OR7E91P	-1.4375
DENND1A	-0.270958		SPATA2L	0.34679		CCDC149	0.516186		SH3GL2	-3.03557
DENND1B	-0.260635		LRIG1	-0.294618		SOWAHA	-1.18229		SMIM10L2A	-1.5511
DENND3	0.586949		CACNA1H	-0.22527		TMEM217	0.843051		SOX2	-1.80002
DEPTOR	-0.250866		DENND3	0.33314		TPPP	-1.95591		AGER	1.24015
DGAT2	0.251419		DCLRE1A	0.251022		KCNAB2	-0.471465		PRR7-AS1	1.52412
DHCR24	-0.292171		ZNF200	0.50855		RAB3IP	-0.378735		ZNF837	0.879956
DHCR7	0.535831		ZNF711	-0.352339		ZKSCAN4	-0.437273		ADAMTS17	-0.625473
DHFR	0.280659		TBX3	-0.249859		ZNF616	0.41935		AKAP12	-2.45586
DHRS3	-0.267154		WDCP	0.283539		SPATA7	-0.666747		CARD6	1.01702
DHTKD1	-0.262679		SOCS3	-0.3301		ANGPT1	0.387559		CDCP1	-1.24183
DIAPH1	-0.373885		FAM214B	0.326761		CCDC96	-1.85596		LOC441155	1.07477
DICER1	-0.276705		MOSPD1	0.593399		GREB1L	0.287467		NRG2	-0.758496
DIS3L2	-0.767568		PHC1	-0.239869		PRKAA2	-0.5818		LINC02298	1.00455
DIXDC1	0.268121		HUNK	0.677415		37681	-0.552135		ATP2B1-AS1	-1.80644
DKK1	0.338651		ZNF786	0.361306		SCN1A	-0.581657		CLDN11	-0.779367
DLAT	0.344721		S100PBP	0.288953		ZNF37BP	-0.459344		LOC100506730	-1.06166
DLGAP4	-0.715623		OCLN	0.463679		LHX4	-0.709439		TUBB4A	-2.83153
DLGAP5	-0.4542		BTG2	0.456903		ZNF605	0.706398		NEBL	-3.05698
DMRTA1	0.375696		INSIG2	0.519659		FDXACB1	0.871196		HID1	-2.64762
DMXL2	0.769433		TNS2	-0.332399		KLF4	-1.57561		ITGB6	-2.28346
DNAH11	0.314051		TMTC2	-0.368522		LINC02120	1.17101		RTL5	-2.05064
DNAJB1	0.484816		USPL1	0.304104		LOC100506990	-0.498286		LOC105373021	1.01576
DNAJC13	-0.405824		RELT	0.372125		KIAA0895L	-0.54499		PRH1-TAS2R14	1.15905
DNAJC2	-0.347041		ZNF621	0.234707		IL12A	-1.31734		GOLGA8N	-1.40625
DNAJC22	0.278643		XPC	-0.321427		POU3F3	-0.84704		NEK8	1.16294
DNM3	0.335691		FAM102B	0.269474		TGFB2	-0.489167		TCAF2P1	-1.80548
DR1	0.283773		MARVELD3	0.347169		ZNF628	1.43851		CR1L	-2.13862
DSG3	0.361697		ULK3	-0.374779		PRDM15	1.18474		MECOM	-1.92244
DSN1	-0.316896		SSH2	0.473742		ADCYAP1R1	-0.315412		MUC3A	-3.046
DSTN	-0.720177		PTPRJ	0.217685		MAP3K13	-2.14633		PRND	-3.79752
DTNA	-0.520677		KLHL11	0.468259		ZNF630	0.839813		STX11	-2.92471
DTX2	-0.50895		RAPGEF6	0.229573		AREG	-1.08488		TMEM74B	-0.931282
DTX4	-0.222647		CCNJ	0.420845		ANKRD34A	-1.26255		FAM110C	-0.705302
DUSP14	-0.237248		FAM53B	-0.28775		MIR600HG	-0.501372		GJC2	-0.942282
DUSP16	-0.218872		GDAP2	0.251935		ZSCAN31	1.42372		C3orf62	0.729857
DUSP3	-0.243729		IL17RD	0.460887		CPT1B	0.711566		FRMD4B	-1.21088
DUSP5	0.421941		SLC12A4	0.271127		DOPEY2	-0.479034		HTR7P1	-1.06077
DUSP8	0.674914		ZNF275	0.264204		FLJ20021	-1.19601		LEKR1	-1.06995
DUT	0.570264		CDC14A	0.474078		ZNF204P	-1.37082		RBM20	-1.7171
DVL1	-0.597855		TULP4	0.281003		SLC25A42	-0.858207		ELFN2	1.16573
DVL3	-0.261405		EDRF1	0.398477		LOC105376114	0.999133		KLHDC8A	2.06995
DYNC1LI1	0.427879		PNPLA3	0.429896		RNF39	-0.958129		LCA5L	-1.46648
DYNLRB1	0.629847		TBKBP1	-0.334517		FRAT1	-1.41878		LOC101928403	-0.922726
DZIP3	0.288245		PIK3C2B	-0.34062		ZNF879	0.655994		SAMMSON	-0.923151
E2F7	-0.269646		SAMD8	0.243885		ARG2	-0.699501		STARD8	-1.93174
EAF1	-0.326405		ZSCAN32	0.378819		CDADC1	-0.495146		L3MBTL3	0.806925
EBP	-0.536451		FANCE	-0.514762		ZNF136	-0.610054		RAB26	-1.6501
EDN2	0.331738		GSTA4	-0.465967		SSTR2	-3.12372		ACTN2	-1.22758
EDRF1	0.240395		SIX4	0.389677		ANKRD36	-0.680961		C10orf91	1.07601
EEF2K	0.390853		CNOT6L	0.262721		CMYA5	-0.297081		IL7	-2.02617
EFHD1	-0.234821		PPP1R3B	0.354769		KANSL1L	1.05091		NRP1	-1.35005
EFNA1	0.301634		FAN1	-0.373154		PAQR7	0.544127		ZFHX4-AS1	1.36505
EFNA5	0.263639		ARHGEF10	-0.237619		A1BG-AS1	-0.601749		ZNF747	1.44413
EFNB2	-0.296131		USP37	0.220625		CHAC1	-1.03695		CCNB3	-0.567313
EFR3A	0.260573		ALKBH8	0.285854		ZNF774	-1.17857		ZNF503-AS2	0.757943
EGR1	0.21171		ZDHHC23	0.268744		PLEKHH2	-0.588187		CERS1	-1.10477
EHMT2	-0.3397		LRRC20	-0.428793		RHPN1	-0.939759		GPM6A	-2.22363
EIF1	-0.255076		38231	-0.425475		DSEL	-0.596096		LINC00663	-1.11395
EIF1AD	0.287963		SLC25A14	0.479138		ZNF785	0.754181		LRRIQ3	-0.874728
EIF1B	0.27743		IFIT5	-0.297779		NAIF1	0.97336		NR2F1	-0.67696
EIF2AK4	0.276854		TRAPPC9	-0.213768		WNT7B	-0.991694		ZNF577	0.7533
EIF4EBP1	0.208703		NUDT4	0.510393		KBTBD7	0.346058		SPNS2	-3.14012
EIF4EBP2	-0.406041		AP1S3	0.324288		LACC1	-0.751759		DNAJC3-AS1	-1.17981
EIF5A2	0.471456		NABP1	0.62269		AQP11	-0.832081		MAPK15	-1.91333
ELF3	0.509123		ZNF627	0.401046		CYP4F22	-0.819867		PIPOX	1.26155
ELL2	0.434691		KLHL18	0.360458		GJA3	-1.03458		SOX11	-2.61519
ELMO2	-0.278698		LAMA3	0.629238		SLC2A4	-2.32872		CHRM1	0.569518
ELOC	0.320289		BCAT1	0.235661		ZNF792	-1.34581		PPP4R1L	0.915564
ELOVL5	0.381735		RASL11B	0.447348		PPL	-0.50678		SLC28A3	-0.798768
ELP4	0.378346		AMOT	-0.276508		MLLT11	-0.522154		MEGF6	-0.905949
EMP2	0.24512		ARHGAP31	0.211477		RFX2	-0.622364		USH1G	-1.33984
EN1	0.390649		DENND1B	0.242367		ZNF718	0.828134		NELL2	-3.23209
ENAH	-0.417418		FAM46A	0.227448		ATXN7L2	1.24753		FRG1JP	-0.83781
ENC1	-0.266455		NIPA1	0.425183		TRMT10A	0.788218		FLJ39095	-2.19123
ENPP4	-0.363507		MFSD2A	0.713794		ZNF181	0.712151		LMO2	-1.19823
ENTPD7	0.235525		KDM4C	-0.387754		TRIM52	-1.55069		TSSK6	0.918876
EOGT	-0.242813		SLC30A7	0.315652		NOS1AP	-0.40037		BACH2	-1.74001
EP300	0.205047		OMA1	-0.373544		SYDE2	-0.554318		MTRNR2L2	1.35915
EPAS1	0.3421		ARRDC3	-0.455399		ZNF836	-1.17317		PRUNE2	-3.41095
EPB41	-0.215481		LTN1	0.203355		FOXO6	-1.01563		RNF150	-2.55367
EPB41L1	-0.229045		PLEKHA8	0.257279		ZNF43	0.518632		CAMK4	-2.70368
EPHA1	-0.443366		SERAC1	0.307238		SLC12A6	-0.542424		LOC101927164	1.57046
EPHA2	0.395395		TMEM170A	0.46207		TMPO-AS1	0.499029		HTR6	0.579103
EPS8	0.319953		CENPJ	-0.276047		ZBTB26	0.542245		LINC01777	1.6199
EPS8L2	0.490429		GLIS2	0.349103		CISH	-1.1005		LOC100134868	-1.58115
ERBB2	0.242044		ITGA3	-0.220002		SLC25A30	-0.980157		SLC9A3	0.793456
ERF	0.501899		NEDD4L	0.322577		ZFYVE26	-0.341684		PRSS35	-2.96044
ERG28	-0.462523		ZNF587	0.219008		BIRC3	-0.917706		EMX1	-2.02054
ERRFI1	-0.376051		LOC100129034	-0.443335		PDGFB	-0.744376		ERVK13-1	-0.853422
ERVMER34-1	0.214846		EVI5L	-0.273037		CEP85L	-0.916912		HYDIN	-2.01706
ESPL1	-0.403633		SIPA1L3	-0.311894		CXorf57	-0.528787		SH3TC1	1.26678
ESRRG	0.374492		FLVCR1	0.539232		STS	0.351618		CCDC184	-2.90309
ESYT1	0.3071		PTPN6	-0.457246		GPR63	-1.17238		FILIP1	-2.21143
ESYT2	0.47032		MAP3K14	0.517662		HEY2	-1.78335		LINC00632	-1.08744
ETF1	-0.350858		SPTLC3	-0.23875		YPEL2	-2.00403		LINC01842	0.921856
ETS1	0.237628		SOS2	0.528921		ATXN3	0.415292		LOC728743	1.15591
ETV5	-0.342794		KIAA0232	0.331523		POLM	0.474033		SPRY3	-1.16114
EVA1A	-0.439697		SNX16	0.441655		ZNF461	-0.618997		CDNF	-0.943435
EWSR1	0.197284		FAM200A	0.372708		ADAM19	-0.418901		EVPL	0.459696
EXOC6B	0.585866		TSNARE1	-0.38553		HYKK	-0.604648		NTRK2	0.783693
EXT1	0.205501		C16orf52	0.324125		RASA3	-0.405163		RAP2C-AS1	-0.71479
EXTL1	0.224806		TRIM62	0.330577		CHRM1	-1.23371		SGMS1-AS1	-1.29525
EYA2	0.2845		PHTF1	0.347151		DFFB	-0.633922		TNF	-1.29913
EYA4	0.239522		TPBG	0.414532		XRRA1	-0.371996		LOC728730	-1.06551
EZR	-0.239524		KLHL42	0.315173		NFKBID	0.613578		RSPH4A	-2.57514
F11R	0.395117		DDX58	0.288839		ULBP3	-1.02434		STARD7-AS1	1.64104
F2RL1	0.182868		STC2	0.620264		ZFP3	0.374872		AFF2	-0.730148
F3	-0.267129		CIT	-0.233901		HLA-DQB1	-0.646264		CITED1	-1.08176
FADS1	-0.273395		MARF1	-0.212641		KCNG3	-0.381931		EXPH5	-1.20756
FAM107B	-0.277268		GXYLT1	0.328214		PLEKHG5	-0.513513		MBNL3	0.730683
FAM111B	-0.284011		ACOT13	-0.281262		ZNF215	-0.744968		ROR1	-2.20356
FAM126B	-0.242858		FST	0.446719		ELL3	-1.43211		SAMD5	-2.22099
FAM168A	0.209557		GFOD2	0.3269		LOC729737	-0.511761		BMP8B	-1.87586
FAM169A	0.415082		KCNC3	-0.323154		TET1	-1.10711		POF1B	-1.77543
FAM173B	-0.249784		TBCEL	0.282775		FUT10	-0.511314		ZBTB3	0.64
FAM193B	-0.233248		SCFD2	-0.354854		ZNF417	-0.46932		SAXO2	-2.20479
FAM208B	0.254981		SPRY4	0.416645		GIMAP2	0.934495		MAMSTR	-0.717528
FAM20C	0.210844		DZIP3	-0.261391		LINC00880	0.7279		ZNF563	-0.804163
FAM214B	-0.371057		ZNF397	0.42158		SMC1B	0.421342		ACTL10	1.12839
FAM219A	0.514796		CEP250	-0.295182		L2HGDH	-0.546842		CCDC106	1.05108
FAM3C	-0.18624		RBAK	0.29059		TMEM158	-0.600303		LINC00513	-1.1214
FAM49B	0.84878		TTC21B	-0.22694		ZBTB12	1.25946		MCTP1	-2.83619
FAM53B	-0.269228		EPHA1	0.300337		FIGN	-0.556808		LINC01963	0.734396
FAM76B	-0.295609		STX3	0.189078		LOC101927021	0.624767		PCDHAC1	-1.72895
FAM84B	0.391214		SH3RF3	0.421792		SAMD9	-0.89477		IL3RA	-1.79966
FAM8A1	0.487078		MGAT4A	0.348808		TECPR2	0.428411		KCNJ11	-2.22788
FAM91A1	-0.242012		ESPL1	-0.274128		ZBTB49	-0.512401		LOC286437	0.661232
FAN1	-0.278037		DICER1	0.34717		ZNF429	0.623497		LOC554206	-1.02629
FANCA	-0.338252		ST8SIA6	-0.288143		AHSA2	0.738749		ENPP2	-2.47716
FANCE	0.197485		VAV3	-0.715472		PURG	-0.905022		FAXC	0.63097
FANCL	-0.261464		POU2F1	0.431149		DAB2	-0.965392		FGD3	1.41059
FASTK	0.302606		KIAA0040	0.329784		C11orf63	0.525145		DSCR9	-1.10702
FBF1	-0.33889		TMCC1	0.261244		KCNQ5	0.294014		FBXL13	-1.07169
FBLIM1	0.285683		FBXW7	0.278807		FAR2	0.35662		GABPB1-AS1	1.33033
FBXL18	-0.322559		FAM8A1	0.340225		TRERF1	-0.591623		CYP1A1	-0.991028
FBXL20	0.298488		CNEP1R1	0.564407		NAV1	-0.281634		LOC100506124	-0.942697
FBXL6	-0.325819		DSTYK	0.253177		MCM9	0.535233		PTGS1	-1.21182
FBXO18	-0.175785		PPFIA3	-0.325615		LSM11	0.490379		RASSF9	0.878698
FBXO30	0.228624		ZNF124	0.357547		CCDC103	-0.83751		SDCBP2-AS1	0.959775
FBXO45	0.531323		SLC38A3	-0.438079		CLTCL1	-0.511271		CD1D	-0.766707
FDFT1	0.304295		PRRG4	0.369501		NBPF10	-0.538408		SH2D3C	-2.74649
FEM1B	-0.217373		KIZ	-0.528786		NIPBL-AS1	-0.341643		TMEM191A	-0.902503
FERMT2	-0.314765		MFSD11	0.304915		TGFBI	0.893189		ABCB1	-3.22326
FGD4	0.291673		CTTNBP2NL	0.186947		ZNF280C	-0.560156		ADGRE2	-0.579182
FGF2	0.228328		LINGO1	-0.430547		MLH3	0.536767		GRASP	-1.62289
FGFR2	-0.28831		C3orf52	0.344825		PLAG1	-2.83224		SH3TC2	2.82958
FGFRL1	0.469184		FAM86JP	-0.33346		ZNF568	-0.756288		TRPV1	-0.684272
FHL2	-0.226973		ZNF260	0.285179		RPL23P8	1.49591		DCDC1	-2.0423
FIBIN	0.39531		KAT6B	-0.472062		PRDM10	0.80009		ZFAND4	-0.759907
FLAD1	-0.252809		STAT2	-0.669893		TMEM86A	-1.36642		CEBPA-AS1	0.662553
FLJ23867	0.188411		PHLDA1	0.463951		ZNF141	-0.426783		GOLGA2P5	-0.698601
FLVCR1	0.232469		FBXL18	0.258632		ZNF653	0.992962		LTBP2	0.457443
FLVCR2	0.344888		TNFRSF10A	0.616233		NYAP1	-0.710494		SCNN1G	-3.375
FLYWCH1	0.376448		CLUAP1	-0.481382		TRAM1L1	-0.917674		TFPI2	-2.22226
FMN1	0.190515		SSX2IP	0.276405		TP73	0.358267		GPC5	-1.87277
FMNL2	0.277159		ARHGEF19	-0.437863		TTBK2	-0.828002		KIAA0825	-1.73049
FN1	-0.235346		ENPP4	0.243412		ZNF114	1.17005		MTRNR2L8	1.48652
FOS	0.159685		PUS10	0.289397		RGS14	-0.848986		LOXL3	0.804034
FOSL1	0.240038		ATP6V1C2	-0.646631		PAIP2B	-1.21092		NDNF	-2.39332
FOSL2	-0.378863		EXOC6B	-0.368372		FOSB	-2.07634		LOC254896	1.0878
FOXN2	0.184932		SLC17A5	0.328041		C1orf116	-0.942622		SSC4D	1.51718
FOXP4	0.243716		FAM84B	0.320957		PEX12	1.18391		ZNF396	-1.02265
FRMD4A	0.295254		HPDL	-0.490154		RBBP8NL	-0.436052		OLFM3	-1.85876
FRMD6	0.266447		ADAMTS9	0.251988		ZBED9	-0.539928		THBS2	-3.1502
FST	-0.277083		GRIPAP1	-0.328069		ZNF2	0.926614		ZNF471	-0.547629
FSTL1	0.26287		RCHY1	0.255757		HCG11	0.763924		ADPRH	1.61342
FSTL3	0.344523		EXTL1	0.292122		SFXN5	0.400243		SYT15	0.959312
FTO	-0.286022		DOCK4	-0.168077		HOXA5	-1.13785		FAM218A	-1.17212
FUBP1	-0.414075		GK5	0.342998		MUTYH	0.539139		ADAT2	0.488488
FUBP3	-0.167214		TGFA	0.735777		FCF1P2	1.00327		CEP83-AS1	-1.9041
FUT3	-0.219143		USP31	0.462256		GK	-0.336486		LRRIQ1	-3.07729
FXYD5	0.193717		IRX3	-0.302817		BCL2	0.441586		PLAT	-1.57104
FZD2	0.417638		DKK1	0.544539		FUT1	-0.739665		RASGRP1	1.12626
FZD6	0.145463		HECTD3	-0.301514		ACER2	-2.07137		SYT2	-0.545301
GABARAPL1	0.286469		PTAR1	0.273287		ZNF18	0.609732		CCDC146	-1.97759
GADD45B	0.474707		RLF	0.33407		ZBTB8A	0.496705		KIAA1107	-0.549207
GALNT1	0.315952		FAM86C1	-0.356164		PIK3CD	-0.305955		MERTK	-1.06709
GARS	-0.319085		MED9	0.386069		MCC	-0.403727		PTPRH	-0.947906
GAS2	0.333352		FBXO30	0.404571		ERN1	-0.880095		FAM187A	-1.16408
GAS5	0.453742		FNIP1	0.2017		IRS2	-0.34474		HORMAD1	0.793381
GBP1	-0.254937		GNAZ	-0.308598		TBC1D30	-0.399484		LOC441242	-1.25144
GCDH	-1.30347		PURA	0.35394		PTCH1	-0.482552		RAB9B	-0.701812
GCH1	0.427123		FBXO45	0.458435		SLC26A11	-0.482567		ATP8A1	-2.16639
GFM2	-0.314676		SOCS4	0.370883		OTUD3	-0.426341		EME2	0.874233
GFPT1	-0.215906		TNS1	-0.248319		SENP8	1.07579		ENKUR	-1.22436
GIGYF1	0.323206		ETV1	-0.211222		PLCXD1	-0.619639		PHKA1	-0.541302
GINM1	0.229832		THADA	-0.212328		CCDC88C	-0.856938		RORA	-1.00668
GINS1	0.406168		COG8	-0.315976		JHDM1D-AS1	-0.606234		ZFP14	-0.772752
GJA5	-0.294012		ESCO1	0.319474		MNS1	-0.468118		ACOX2	-1.06787
GK5	-0.197427		MAFG	0.305073		LETM2	-0.942024		HEMK1	-0.492222
GLIPR1	0.228447		NR1D1	-0.440179		TTC28	-0.437701		NIPSNAP3B	-0.948459
GLIS2	0.272223		R3HDM2	-0.508123		ZNF460	0.624067		FA2H	-3.27045
GLRX	0.390177		ZNF189	0.306912		ZNF81	-0.51567		HSD3B7	0.9128
GLS	0.228423		CERS4	-0.371574		CKMT2-AS1	-0.649251		LOC105373553	-1.70576
GM2A	0.194985		PCNT	-0.225398		ZNF224	-1.83124		TTC23	-0.56187
GMFB	0.287018		PIK3R3	0.269932		ZNF235	-1.12573		LOC101929147	0.678397
GMPS	0.365837		USP53	0.562604		PTGER4	-1.21935		MRPL45P2	1.02669
GNA12	0.208763		ELMSAN1	-0.225698		TTN-AS1	-0.396556		TMEM249	-0.954261
GNAI2	0.220387		FARS2	-0.364596		CEP162	-0.661359		CASKIN1	-1.1054
GNAQ	0.496032		HELZ2	0.242089		PPOX	-0.511859		GATM	-1.83033
GNB1	-0.31914		PDE12	0.288173		LOC100499489	0.623835		LOC101928489	-0.914867
GNL2	-0.460823		DBF4B	-0.367675		ZNF84	0.525205		MMP25	1.12786
GNL3L	0.331046		SLC35A3	0.31819		MEIS1	-1.28255		ATG9B	1.3089
GNPAT	0.366366		GNL1	0.2089		ZNF329	0.453538		CCDC87	-1.32213
GNPDA1	0.452888		SH3D19	0.284543		DOPEY1	-0.718505		PAXBP1-AS1	-1.45602
GOLGA7	0.361269		ENTPD7	0.778965		ZNF570	-0.989974		SEMA3A	-0.575805
GOLPH3	0.205428		SIKE1	0.260683		ABCA1	-1.418		CCDC160	-2.32943
GORASP2	-0.276844		GSKIP	0.430923		C2orf42	0.821582		DISP3	-1.46254
GOSR2	-0.172382		SOCS6	0.339902		GPR18	1.23751		FOSB	-0.860564
GPCPD1	0.221128		ASB1	0.408527		ANKRA2	-0.62021		JMJD1C-AS1	-0.93007
GPR18	-0.431699		ALAD	-0.543571		MDM4	0.30413		RAB37	-1.34265
GPR89B	-0.251659		RC3H1	0.326269		PDE4B	-0.575624		SYTL1	-1.1082
GPRC5A	-0.414419		LIMD1	0.206939		RARB	0.93805		TMC3-AS1	-1.42939
GPRIN3	0.264309		TGFBR2	0.25429		ZNF782	-1.09031		BRICD5	-1.18555
GRB7	0.320614		COX10	-0.2564		AMIGO2	0.496943		IL17RE	0.9605
GRIPAP1	0.290798		TBC1D5	-0.243909		RTN4RL1	-0.50567		UPK1A-AS1	-1.2613
GRSF1	0.180445		ZNF618	-0.287027		PRICKLE1	-1.25687		CGA	-1.15575
GSDMC	-0.565977		SCML2	0.293552		CYP1B1	0.721139		SAMD9L	-1.07634
GSR	0.485488		CECR7	-0.403457		FOXP1	-0.563138		FLJ42627	0.356286
GTF2I	-0.243701		KCTD2	0.240565		APBB2	0.243103		GAD1	-1.43034
GTF2IP1	0.402818		ARHGAP19	0.304968		LCA5	-1.26772		LOC105377763	-1.1504
GTF3C3	-0.233816		TRAPPC12	-0.317777		DMXL2	-0.378786		PCDH17	-0.468069
GXYLT1	0.491991		CEBPD	-0.471892		FAM120C	0.441733		PLA2G7	-1.58398
HACD3	-0.295424		MEIS2	-0.338243		ZFP30	-0.378744		TRAF3IP2-AS1	1.14368
HARS2	0.177121		BMP2K	0.311172		FAS	-0.609751		ANKRD36C	-1.1322
HAUS2	-0.39276		ARHGAP29	0.354726		LDLRAD4	0.335388		CCM2L	-2.58632
HBEGF	-0.213394		PDK2	-0.345805		GATS	-0.527155		CROCC	0.585694
HBP1	0.182846		DIXDC1	-0.185469		DUSP4	-0.321367		EIF5AL1	0.854489
HDAC7	0.172419		KIF13A	-0.368621		LOC100130027	0.384722		LINC01771	-1.06455
HDGFL3	0.237285		ADARB1	-0.359529		KLC3	-0.527481		ARSG	0.640673
HDLBP	-0.275165		PLK2	-0.353986		LNP1	0.424549		SOX5	-0.534505
HECTD3	0.469731		SPAG1	0.320688		ZNF829	-0.426184		ACPP	-1.48171
HERC2	-0.296659		CLCN4	-0.349137		PRR3	0.50767		C1QTNF5	0.862327
HERC3	0.177997		ESRRG	0.549851		ZNF483	-1.09733		C6orf223	1.32896
HERC4	0.250461		HOXC13	0.446404		TRIM13	0.578681		JAK3	1.81983
HGSNAT	-0.327059		RTL8B	-0.30854		UST	0.393559		NAALADL2	0.735758
HIBCH	0.161971		SBNO2	-0.227515		ZIC5	0.478021		SIGIRR	-0.817833
HLA-B	-0.238532		SP2	-0.348873		TMEM184A	0.394018		TMEM25	-1.26967
HMCES	0.755346		CBFA2T2	-0.17243		KCNH2	-0.427026		UNC5A	-2.45907
HMGB1	0.219013		BCL11A	-0.372877		HEXIM2	0.638453		ADAMTS7	-0.498483
HMGB2	-0.254042		TSPAN9	0.194118		ZNF860	-0.545315		ZNF433	-1.4469
HMGCR	0.710126		TSHZ1	-0.401172		CYP20A1	0.438959		SIM1	-1.24737
HMGCS1	0.51423		SENP5	0.354932		FAM157B	-0.631259		FAM110D	1.55041
HNF4G	-0.343942		ARID2	0.198565		FKBP7	-0.398793		ZNF738	-0.558099
HNRNPD	0.198487		ANKZF1	-0.390507		SIPA1	-0.352517		MAN1C1	-3.99776
HNRNPDL	0.183686		DUSP6	-0.55649		ZNF615	-1.53795		LOC100268168	-1.46905
HNRNPL	0.708081		YPEL3	-0.479679		ST20-AS1	0.527078		DUSP19	-0.960856
HOOK2	-0.270273		FEM1C	0.256065		FBXL20	-0.891547		ESAM	-1.80606
HOXB3	0.25027		YOD1	0.347068		ZNF10	-1.67796		LOC105379152	0.766603
HOXC13	-0.20362		CHMP4C	0.423684		KIF13B	-0.287103		PCDHB10	-0.92166
HR	-0.173101		FTO	-0.365354		TLR3	-0.898998		IL20RA	1.47334
HSD17B7	0.435882		LIX1L	-0.33152		ZNF862	0.69035		GOLGA7B	-1.2687
HSPA13	-0.273572		TMTC3	0.373828		ZSCAN20	0.745548		KDM4A-AS1	-0.948367
HSPA14	0.185826		GRPEL2	0.457775		CXCL11	-0.476048		SPAG4	-1.33622
HSPA8	-0.629752		CDON	0.410931		PPM1J	-0.814465		HSF2BP	0.965499
HSPBAP1	0.640439		PIK3CA	0.199787		ARSJ	-0.317723		LINGO2	-0.895759
HSPH1	-0.541002		EPN3	-0.29089		ATP10A	0.386351		LOC100128028	-1.07389
HUNK	0.50868		TICRR	0.246053		PHLDA3	-0.528596		SPATA17	-1.08734
ICE2	0.243269		RABGAP1L	-0.240954		ARMC5	0.811617		ZNF284	-1.79551
ID1	0.289106		ZBTB1	-0.290315		ARHGEF28	0.405507		PCDHB17P	-0.806641
ID2	0.273992		SH2B3	0.211435		CA5B	-0.721119		OAS2	1.25203
ID3	0.227765		ARID1B	-0.191206		LRP5L	-1.04907		RCBTB2	1.06867
IDE	0.269387		CRISPLD1	-0.217463		PHLDB3	-0.547654		TEC	-1.98169
IDI1	-0.277256		TBC1D2B	0.269683		ZNF180	-0.395594		GPR143	-2.24451
IER2	0.222158		ALDH3B2	-0.476179		FHOD1	-0.444973		ABCC2	1.7835
IFFO2	0.268548		ARHGEF10L	-0.414275		SH3BP2	-0.27566		ENOX1	-0.631785
IFNGR2	-0.268369		FAM204A	0.328766		ZNF211	-0.969871		MIPEPP3	-0.856141
IFT172	0.40386		C15orf39	-0.325485		LOC100506548	0.575142		EID2B	-0.906445
IFT80	0.252216		FMNL2	-0.280452		BTN2A2	-1.31575		HSPB2	0.839488
IGF1R	-0.247062		ZFHX4	-0.231033		RILPL1	0.43048		PDXDC2P-NPIPB14P	-0.986838
IGFBP7	-0.416995		MAP3K21	0.427135		DZIP1	-0.285149		ADAMTS10	0.581599
IL17RD	0.178766		CCND1	0.3842		TOGARAM1	-0.799897		AFF1-AS1	-0.764025
IL1RAP	-0.397332		FOXO3	-0.190718		ATXN1	0.946008		FAM83B	0.447579
IL2RA	-0.285619		PARD6B	0.806109		ZNF443	-1.08468		IKZF4	1.6858
IMPAD1	0.41365		ZNF473	0.204725		FECH	-0.240523		MAST4	-2.1052
INPP4B	0.355551		DIS3L2	-0.460867		FBXO10	0.299809		SNAI3	-2.06241
INPPL1	0.36712		TMEM41B	0.358729		TSPAN5	-0.773208		N4BP2L1	-1.40721
INSIG1	-0.218353		LPCAT4	-0.422223		EP300-AS1	-0.525161		PHF11	1.70274
INTS10	-0.299152		MAPK8	0.208172		MLLT3	0.29838		TGFBR3L	0.929912
INTS3	0.321577		ARNT2	0.508201		TVP23C	-0.5714		SPSB4	-0.883035
IPO7	0.24107		EEF2K	-0.394019		ANKRD36B	-0.701647		CNTNAP2	-5.11694
IQCJ-SCHIP1	-0.217912		NKRF	0.262272		NATD1	-1.26371		KDM8	1.70421
IRF2BPL	0.300099		USP38	0.24827		FAM171A2	-0.844736		PBLD	1.66738
IRF3	-0.200864		ADM	-0.386774		GOLGA1	0.394989		RET	-1.06909
IRF6	0.19576		JDP2	0.285644		KIAA0513	-0.932411		MYO1A	0.609077
IRGQ	0.375222		DTNA	0.329218		HCN3	-0.869193		FABP4	-0.89128
IRX5	-0.282174		MINOS1	0.275524		PAFAH2	0.579135		FGF9	-2.55251
ITCH	-0.370531		GJC1	0.271758		PDZD2	0.204611		LOC102724484	-0.793543
ITGA6	0.271878		PALM2	0.475553		ZNF678	1.54455		BBOF1	-1.07916
ITGAV	0.282496		HDAC5	-0.201878		LINC01128	-0.546748		KCNB1	-2.74726
ITGB3	0.23353		ZNF92	0.263865		CDPF1	0.592154		RGS9BP	-0.739939
ITGB8	0.306066		EIF2AK3	0.250588		INO80D	0.597493		CXCR4	-2.9262
ITPRIPL2	0.358002		FADS3	-0.466179		LOC730101	-0.935976		N4BP2	1.56097
ITSN2	0.199929		RNF31	-0.244364		CAMKK1	-0.579678		NXPH3	-2.28595
JAG1	-0.257943		DUSP1	-0.736315		LHX1	-0.609637		ZNF737	-0.734637
JAK3	0.175165		JAG1	0.597261		PANK1	0.805251		MDH1B	-0.815261
JCAD	-0.251007		KDSR	0.207938		PANK4	0.481478		NOP14-AS1	-0.537275
JDP2	-0.212734		EIF4G3	-0.275644		TMEM99	0.45907		PCP2	-0.913353
JMJD6	-0.395756		LINC02210	0.367592		ZNF182	-0.793946		LINC02495	0.711843
JMY	0.233215		C22orf46	-0.239176		RFX3	0.453805		SLC7A8	-3.68748
JPT2	-0.308384		R3HCC1L	0.414616		WDR89	0.853032		BARX2	-1.60547
JRK	0.422759		AARS2	-0.289237		F2R	-0.595638		BMP4	-0.858651
JUNB	-0.171178		CBR4	0.230385		PRR19	0.720509		KIF9	-0.69899
JUND	0.201892		JADE3	0.221556		PRDM11	0.809235		LINC00342	-1.02289
KANK1	0.224671		ITPRIPL2	0.458739		TBX19	0.489088		C12orf76	-0.916639
KAT2A	0.214199		CCDC93	0.310083		ZNF33B	0.459468		KBTBD11	1.20056
KAT6B	0.279532		CBX2	0.260143		C16orf87	-1.26435		FLRT3	-3.37319
KAZN	-0.182944		RXRB	-0.274337		USP35	-0.744846		RIMS4	-1.39962
KBTBD8	-0.195598		CCDC77	-0.320922		ZNF75A	0.613176		RTP4	1.72488
KCMF1	-0.290829		SH3RF1	0.227755		ZBTB40	0.702142		STON2	-0.540581
KCNJ16	-0.564644		NR1D2	-0.204822		ATG2B	-0.783012		GPR27	1.66192
KCNN4	0.219545		DIAPH3	0.262925		TMEM169	-1.98297		C3orf70	-1.46778
KCTD10	0.304584		ZDHHC8	-0.302406		FUT4	-0.734448		SLC29A2	-1.17242
KCTD20	0.200376		EXO5	0.341422		SATB1	-0.467014		ALDH1A3	1.30993
KDELR2	-0.197044		PODXL	-0.320016		FBXO48	-0.580166		PLCL1	-3.74773
KDM3A	-0.255109		SLFN5	0.20608		ZNF320	0.355144		SARM1	-1.65094
KDM3B	0.156235		GIPC3	-0.270968		COX19	0.471001		ANXA9	-1.20723
KDM4A	-0.224256		ZMIZ2	-0.30105		ACP6	-0.648232		COL1A1	-0.978334
KDM5C	0.210103		RAB3IL1	-0.300122		C11orf86	0.764828		ITIH5	-4.29267
KDSR	0.144697		MBP	0.459389		GMPR	-1.17219		ZNF345	-1.54261
KIAA0040	-0.263783		LOC100507642	-0.272709		BRCA2	0.510097		BMS1P6	-0.718916
KIAA0232	0.262343		ZNF322	0.351152		SH3D21	-0.697286		PTGES3L	-1.58664
KIAA0319L	0.150002		BRWD1	0.346719		MXD3	-0.524535		SALL2	-0.687623
KIAA0907	0.396632		SGK1	0.668567		LINC01588	0.572362		SOCS2	0.992942
KIAA1161	0.584347		XYLT2	-0.320097		TXNDC16	-0.554023		ABCD2	-3.93282
KIAA1217	-0.237048		RTL10	0.419354		CSDC2	0.691371		HRH3	-3.30949
KIAA1549L	0.58423		ZNF12	0.287505		IRX2	-0.371563		TP73-AS1	0.831495
KIAA1671	0.241365		SMARCAL1	-0.280937		KHK	-1.43877		CEBPB-AS1	1.05832
KIF1C	0.234314		GSTCD	-0.224966		KLHL28	-1.79537		LOC100506639	0.835563
KIF20A	-0.368823		NSD1	0.202036		PHLPP1	-0.507268		SSR4P1	-0.857051
KIF21B	0.179323		TRIM65	-0.289468		ERCC6L2	0.581374		DRD2	-2.7603
KIF3A	0.427055		AGAP1	-0.177317		ERMAP	0.474972		EPPIN-WFDC6	1.25596
KIF3B	0.396165		MOSPD2	0.383027		STRIP2	-0.428719		RAI2	-3.04542
KIF5B	-0.17865		HIP1	-0.187881		PYGO1	0.546715		RIMKLA	-2.06807
KIF7	0.216248		RHBDF2	-0.295286		PPARGC1A	-0.394616		TTC9	-1.24096
KIFC2	0.184542		RABL2B	-0.386632		NFKBIZ	-0.326399		LOC107984974	0.66271
KIRREL	-0.280612		SPAG9	0.203033		PLA2G4A	-0.558502		ST13P4	0.824835
KIZ	0.329161		PI4K2A	0.256072		SLC29A3	0.406699		VSTM4	-0.807995
KLC4	0.278246		FAM107B	0.300034		GPX7	0.725585		ANKMY1	1.09792
KLF10	0.292671		CCNYL1	0.246842		ZNF613	-0.926712		SLC9A7	-1.71861
KLF11	-0.277878		MAD1L1	-0.287165		LOC148413	0.460303		TMEM92	-1.63522
KLF12	0.306009		GJA9-MYCBP	0.762548		MMP15	-0.4717		RPS6KA6	-0.381291
KLF7	-0.152601		FAM118B	0.267009		ARHGEF37	-0.424342		TMEM220	1.02118
KLF9	0.291874		HAUS2	0.393911		NR4A3	-2.18235		ALDH1A1	-0.680288
KLHL11	0.178742		SPTBN2	-0.180014		PARS2	0.400922		C1RL-AS1	1.82386
KLHL15	0.315087		MFSD9	0.317018		ZNF607	-0.448548		LOC101927204	-1.29251
KLHL24	0.319766		CDK11B	-0.391335		ZXDB	0.304119		SYNGR3	-0.864747
KLHL29	-0.355881		NSL1	-0.232633		SEMA6C	-0.965504		ZCWPW1	1.06738
KLHL42	0.250649		RIN1	-0.341154		CENPBD1	0.725516		ENTPD3	-2.26812
KLRG1	0.339342		USP28	-0.235637		CEBPA	-0.602643		NKD2	-0.687387
KMT5A	0.239356		ZBTB41	0.234616		SLC35G2	-0.709746		PCED1B	1.45046
KPNA3	0.224422		VPS11	-0.319799		TIGAR	-0.474257		ZXDA	1.34924
KPNA4	0.140954		ELP4	-0.447793		LYSMD4	-1.07413		F5	-0.565324
KPNB1	0.364225		SLF2	0.206106		ZNF90	-1.0978		NLRX1	1.04083
KRAS	0.36072		B3GNT2	0.250764		SMYD4	0.335992		C4orf47	-1.07424
KRT15	0.216204		MYO9A	-0.24835		ZSCAN16	-0.608861		ABLIM3	-1.80251
KRT16	0.271388		FERMT2	0.438925		JADE1	-1.23525		MAK	-3.25804
KRT80	0.300405		RAB31	0.196643		FOXF1	0.605068		SCN4B	-1.46051
KRT9	-0.210012		ELK4	0.196951		BDH1	-0.492339		TMPRSS4	0.710788
KYNU	0.220768		SLC25A24	0.245662		MAP2K6	-1.09805		ADM5	0.88656
L1CAM	-0.239495		PARP9	-0.433514		PIK3IP1	-1.20652		FEZ1	-1.85919
LAMA3	-0.583037		SPOPL	0.355992		REEP1	-0.313396		HACD4	0.694288
LAMB2	-0.291093		LZTS3	-0.251155		ZNF79	-0.630338		PRDM1	-0.614549
LAMTOR2	-0.288422		MIOS	0.251627		IL1RL2	0.510923		CEP126	-1.5425
LARGE1	0.266097		CSRNP2	0.181115		LOC100506444	0.884968		SPRY1	-1.57661
LARP4B	0.366851		ZNF521	-0.376665		KCNC4	0.489846		TNFAIP6	-1.58875
LASP1	0.222922		BCL2L11	-0.225649		SEMA6A	-1.53549		ZNF839	0.496905
LCOR	-0.526155		PIAS1	-0.218038		LMBR1L	-0.78993		FBXO15	-1.59918
LDLR	0.236115		NADK	-0.252957		ZNF250	-0.552147		LINC00899	1.25868
LEPROT	0.228414		DNAJC30	-0.241386		ZNF514	0.424285		LOC105377590	-0.900109
LEPROTL1	0.288723		LMO7	0.34553		UNC13B	-0.288755		METTL25	0.667311
LIG3	0.228485		TSC22D2	0.285761		LOXL4	1.59503		ZBTB7C	-2.86472
LIG4	-0.26637		TEAD1	0.34951		METTL7A	-0.58707		CHST7	-1.38441
LIMCH1	-0.23038		PHF13	0.288366		PPP1R3F	0.39233		MED12L	-0.73528
LIMS1	0.268944		DNAJB4	0.297829		ZNF667	-0.623565		PLPP4	0.70952
LIN7C	0.206494		EFR3B	-0.186907		PGBD2	0.966119		TDRKH-AS1	-1.28893
LINC00461	0.431933		CLK1	0.36716		MPZ	0.452125		TMEM17	1.03872
LINC00673	-0.278085		NAPEPLD	0.304567		ZNF20	-0.912504		OPRL1	-0.50057
LINC01314	0.315198		WASH2P	-0.411924		IL2RA	0.722071		PGBD4	-0.725793
LITAF	0.400409		TTC14	0.225886		NCR3LG1	-0.575207		SWSAP1	1.01665
LIX1L	0.355812		BTAF1	0.209363		ST8SIA1	0.555217		FAM189A2	-0.663877
LLGL2	-0.175354		DNAJB9	0.350155		MSC	-0.507434		MB21D2	-0.885064
LMAN2L	-0.209184		ZBTB21	0.270325		TRIM3	-0.442056		ZDHHC11B	-2.94405
LMO7	0.310288		SEMA7A	0.378111		LOC148709	-2.70621		C1QTNF2	-2.10326
LMTK2	0.165275		SLC19A2	0.602913		C9orf40	0.892744		C19orf54	0.63263
LNX2	-0.215697		MFAP3L	-0.244874		LOC105375650	0.435743		CD99P1	-0.804454
LOC100507642	0.198336		TRIM14	-0.212337		LOC728392	-1.17185		LOC105376736	1.1887
LOC101927069	0.249877		DDIAS	0.282589		ZNF549	-0.544463		ATP2A3	-0.512384
LOC154761	-0.245176		EGFR	-0.181243		ICAM5	-0.428249		DOC2A	-0.995825
LOC441454	0.245402		DUSP16	0.184172		SYDE1	0.429534		OLFM1	-0.88627
LONP2	0.16379		CCDC50	0.164591		ZNF888	0.390053		ADAP1	0.726177
LONRF1	-0.243483		LMTK2	0.182615		NBPF3	-0.41889		KATNAL2	0.542378
LOX	0.27852		C5orf51	0.2037		ZNF30	-0.9012		PRODH	-2.38098
LOXL4	0.192598		WWC1	0.155306		TRHDE-AS1	0.934381		ARNTL2	-1.72213
LPGAT1	-0.171221		MALT1	0.23666		ZNF614	-0.34371		NMNAT2	-2.23027
LRCH1	0.384672		FERMT1	0.223631		ZNF213	-0.382419		PABPC3	1.08894
LRIF1	-0.326573		EPS15L1	-0.229912		LOC154761	-2.12241		ELOA-AS1	-0.937803
LRIG1	-0.29879		CHN2	0.271523		ZBTB14	1.07061		MYBPC1	0.528566
LRP12	0.239019		TWIST2	-0.436428		CCDC71L	0.474989		AK7	-1.19249
LRP5	0.30003		UBR3	0.197578		CDK20	-0.652806		ALS2CL	0.946275
LRRC1	-0.279223		SLC12A2	0.260104		ZBTB34	-0.610701		SAMD15	-1.35858
LRRC20	-0.294484		EXOC5	0.179644		C12orf66	0.730845		C11orf96	-1.7205
LRRC58	0.25407		IP6K1	0.223065		SETD1B	0.391399		FCGR2A	0.769982
LRRC59	-0.31441		PIP5K1C	-0.234507		ZNF350	-0.78369		SLC43A1	-0.978431
LRRC8B	0.158665		TICAM1	-0.273272		ALMS1-IT1	-0.863695		ANP32AP1	1.12413
LRRFIP1	0.234906		ZNF562	0.198069		TBC1D2	-1.05564		PITPNC1	-0.862811
LSM14B	0.34068		BAK1	0.323007		FOXO3B	-0.487407		SETDB2	-0.757258
LYAR	-0.21186		POMGNT2	0.236409		NSUN4	0.849469		INHBB	1.43566
LYN	-0.273628		CLEC16A	-0.349415		ZNF283	-0.539451		ANKRD34A	-0.848704
LYPLA1	-0.279204		NRBP2	-0.348124		ZBTB22	0.403391		CCSER1	-0.499684
LYSMD3	-0.234347		MAML2	-0.222274		LCORL	-0.411806		ZNF792	-0.662861
LZTR1	0.194444		LCOR	0.175367		ZBTB48	-0.76464		PIK3C2G	1.44017
MADD	0.279822		SPRED2	0.356245		ZFP28	-1.14029		ZNF446	0.60496
MAFK	-0.676343		ATXN1L	0.201312		MAFB	-1.38053		OLIG1	-0.957433
MAGED1	0.227605		PTPN18	-0.235691		ARHGAP45	-0.272045		PDE1C	-1.03748
MAGI1	-0.231201		OVOL1	0.282997		PCDH10	-1.84588		ZBTB20	1.40625
MAK16	0.169502		MALL	0.368873		GAL3ST4	0.367151		RASA4DP	-1.89059
MALL	-0.336096		LRP8	0.150804		SLC24A3	-0.407063		AGPAT4	-0.675422
MALT1	-0.188821		CDS1	0.350176		ZNF44	-1.06279		ZNF805	0.765546
MANSC1	0.15657		CMTM3	0.304929		HEATR6	0.323931		CR2	-2.79692
MAP1LC3B	-0.201982		MANSC1	0.245668		PTPRG	-0.330857		MC1R	1.07763
MAP1S	-0.149482		MYLIP	-0.373583		CXorf40A	-0.371526		PRKD1	-1.8942
MAP2K3	0.189764		MID1	-0.164283		RAB30	-1.30127		ZEB1	-1.52308
MAP2K6	-0.217597		SMURF2	0.204454		LIPH	-0.772916		KANTR	-0.551484
MAP3K14	-0.271416		PCDH1	-0.226488		ZNF845	-0.456893		P2RY2	-2.75081
MAP3K20	-0.193591		PSD4	-0.181934		EEPD1	-1.19819		AP4S1	1.46819
MAP3K21	0.241381		MTMR6	0.213837		EPG5	-0.495527		EFHC2	-0.595513
MAP3K9	0.573		SETD1A	-0.198672		USP43	-1.0308		UBE2Q2P2	-1.13151
MAP4K4	0.166595		STK17A	0.432495		DIP2C	-0.43337		TIGD6	0.827339
MAP7D1	0.736292		AGPAT5	0.274828		TCP11L2	-0.933077		ATP13A5	1.45354
MAPK12	0.429305		TAF1A	0.415152		ZNF569	-0.842601		CFAP44	-2.19524
MAPK1IP1L	0.719307		TFAP2A	-0.254446		39873	-0.50058		OTUB2	0.655649
MAPK8IP2	-0.265575		GAS2	-0.377311		PLEKHM3	-1.02683		STXBP4	-1.02074
MAPKAPK2	0.182774		IFFO2	0.282045		PRAG1	-1.1179		PPFIA4	-1.10285
MAPRE1	0.225319		UTP15	0.220355		PTPN21	0.371373		ZNF784	1.74148
MAPRE3	0.328405		SETD2	-0.171351		LCMT2	0.502352		LOC643072	0.804736
MARF1	-0.186474		RFLNB	0.211581		FLCN	-0.348414		TIGD3	-1.19932
MATN2	0.359583		GZF1	0.210295		ZBTB45	0.697681		COL5A1	-1.08835
MATR3	-0.256784		SMIM13	0.308797		ZNF419	-0.531792		FENDRR	1.94135
MB21D1	0.288507		KRT9	0.321027		CTH	-0.859365		BMP2	-2.20224
MBP	-0.21966		KRT83	0.768141		TYW1B	-0.947274		CCDC148	-2.11346
MCM3AP	-0.241667		DCBLD2	0.170889		ARHGAP40	-0.755038		CYP4F3	1.24451
MCM7	-0.276654		MFAP3	0.367639		NFAM1	0.255987		WNT3	1.74869
MDH2	0.550927		LZTR1	-0.409136		FIZ1	1.50786		ZNF527	-0.784777
MDM2	-0.349854		EPS8	0.207723		DCUN1D3	-0.424694		ZNF815P	-0.953008
MED13	-0.236905		LRP6	0.212669		SLC7A11	0.439627		CPEB3	-1.27166
MEF2A	0.295223		SLC35B4	0.190535		ZBTB17	0.460997		SYNE3	-0.704211
MEIS2	-0.26843		FANCB	0.319809		MGA	0.662771		TM4SF1-AS1	-1.21199
MEN1	0.266901		NUDCD3	-0.16903		USP49	-0.749468		ZNF836	-0.671402
METAP1D	0.149807		GADD45A	-0.342847		ZNF595	-0.52797		AKNA	-0.445661
METTL3	0.245316		INPP4B	0.283474		LINC01139	-0.54312		LSMEM1	-0.785939
METTL7B	0.128591		TFAP4	-0.398409		ZNF709	-1.01529		RAB11B-AS1	1.0317
MFAP3L	-0.199647		FOSL2	0.262475		ACAD11	-0.405282		XK	-0.90563
MFSD14A	-0.340064		SLC12A9	-0.22098		MIER2	0.925552		ZNF225	-1.92917
MFSD2A	0.210687		GALNT3	0.236769		CNNM2	-0.516928		MFSD4A	-2.11847
MFSD9	-0.272719		RNF216	-0.174471		ZNF567	-0.495245		TK2	1.03175
MGAT3	-0.569062		CHSY1	0.204483		CAPRIN2	-0.930046		ZNF221	-1.71111
MGEA5	-0.145297		SLC25A33	0.375547		ZNF41	0.510372		LOC105371414	-2.34321
MGLL	0.242605		ICOSLG	0.274388		ZNF587B	-0.414152		RNF217	1.13651
MIER1	-0.200705		ZNF496	0.204914		CLK4	0.733421		ZNF555	-0.890772
MIER2	-0.510352		CABLES1	-0.299963		DENND2D	0.500592		C1QTNF1	0.578377
MIER3	-0.209804		MED13	0.271097		FICD	-0.872654		COX6B2	-2.92577
MINDY2	-0.379169		C1orf74	0.515237		TMEM198B	-0.76679		CEACAM1	1.34041
MINK1	0.466248		DCAF4	-0.215431		APOBEC3F	0.412653		GJA5	2.96425
MIRLET7BHG	0.22107		CUL5	0.220717		NKX3-1	-1.18938		HES7	-3.32588
MKKS	-0.410048		ZCCHC6	-0.188445		PLD1	0.355645		RRN3P3	1.25153
MLF1	0.321658		LYSMD3	0.507395		SHB	-0.335399		TSPAN10	-0.687698
MLLT11	-0.221308		RASSF1	0.397214		MRM1	1.02145		VGLL3	-3.81808
MLX	0.185156		C10orf35	0.357939		ZNF101	-0.478285		BFSP1	0.763578
MNT	0.290306		IQCE	-0.191302		TRIM39	0.50056		C22orf23	-2.14867
MOB1A	0.29772		RARA	-0.218502		MYSM1	0.25308		ITGB2-AS1	1.8183
MOB1B	0.417182		ZBTB7B	0.195115		RUBCNL	-0.885725		LENG9	0.870325
MOSPD1	0.187714		B4GALT6	0.395279		ZNF431	-0.451807		RBM24	-0.900396
MRPL35	-0.218098		FEM1A	-0.237094		FLVCR2	-0.900609		ADAM11	-0.537816
MRPS6	0.192859		VGF	-0.594761		TRIP11	0.636344		MFSD4B	-0.777085
MSH6	0.298029		SUGP2	-0.194639		COL8A1	0.423563		FRY	-1.70604
MSL3P1	-0.208813		NDFIP2	0.251446		MEX3B	-0.894306		LINC01843	1.46778
MSMO1	0.335446		SKA3	-0.248701		ACBD7	-1.7442		MAST1	-1.90069
MT1E	0.322161		ZNF687	-0.250757		INTS2	0.443277		CCDC136	-0.673235
MT1X	-0.172589		PYCR3	-0.225718		FYN	-0.740603		CHST9	-2.28439
MT2A	0.303044		C1orf115	0.339044		WDR24	0.579394		EPHB2	-1.9681
MTAP	0.172572		RAPH1	0.222084		ENPP5	-0.795182		C10orf25	0.689274
MTHFD2	0.142143		TRIB2	-0.274228		ITGA4	0.258852		STAMBPL1	-1.54227
MTMR2	0.260865		P3H2	0.202042		MTMR9	-0.361448		ZFYVE28	-1.00115
MTMR4	0.323103		ADCY7	-0.563817		ZNF17	-0.809873		KRT85	1.37504
MTOR	-0.445902		STON1	-0.586528		RIBC2	0.583901		NCAM1	-5.28523
MTRR	0.220593		38412	0.189333		TCAF2	-2.31353		SDK2	0.816648
MUC13	0.261011		TNRC6A	0.310179		ARMCX5	-0.450339		DLX2-AS1	-1.40419
MUC15	0.495561		ARL17A	-0.453764		ERCC6	0.307767		FZD9	-0.538563
MUM1	0.261231		RBMS2	0.347627		FAAP24	1.20768		LINC02256	-1.34251
MVD	0.406351		CKAP2L	-0.24781		FAM117B	-0.484182		CEP112	-1.48307
MVK	-0.290024		GCC1	0.195916		SLC30A4	-0.396524		CFAP69	-2.11755
MXRA7	-0.538526		RELL1	0.421749		REEP6	-0.593755		SYN2	-0.552889
MYADM	-0.283381		CEBPG	0.188906		NPHP3	-0.636402		ADNP-AS1	1.63934
MYBL2	-0.619877		MVK	0.52895		ERCC4	0.499499		CCDC96	-1.54865
MYL12A	-0.263106		ABCB6	-0.427616		ZNF799	-1.1379		CHRM4	-2.79082
MYL9	-0.44199		CDK10	-0.339669		FOXO4	-0.888654		ETFBKMT	-1.49049
MYLIP	0.20262		YIPF6	0.205228		SHROOM2	-0.446548		FRAT1	-0.912308
MYLK	0.599472		C18orf25	0.281858		USP51	1.52357		ACVR2B	1.10518
MYO10	0.254071		SEC22C	0.242584		FGD4	-0.761061		CD70	-1.67431
MYO18A	0.161497		GNAQ	0.17791		PCDH9	-2.41175		GLYCTK	1.36919
MYO1B	-0.247537		SIAH2	0.345352		LINC01123	0.405842		ZC3H12C	0.30926
MYO1E	-0.386535		SHC4	0.466898		DPF1	-0.987695		FAM212A	-1.26263
MYO9A	0.268086		FAM199X	0.337459		MMS22L	0.371325		ILDR2	-3.75202
MZT1	-0.179352		MAP2K4	0.303889		SLX4IP	0.60951		MYCN	0.52893
N4BP3	0.133979		ST6GAL1	-0.438849		FRS3	-0.423011		ISPD	0.850251
NAA50	0.523995		ZNF131	0.21547		ZNF274	0.402471		NR6A1	-0.63855
NAB1	0.192931		SLC36A4	0.229758		MINDY1	-0.465552		PGAP3	1.76693
NAB2	0.726096		EPB41	-0.246514		ZNF416	-0.450972		SLC1A3	-0.918505
NABP1	-0.227494		ACSL4	0.232797		MAGI1	-0.42094		ANGPTL6	-0.902538
NADK	0.473651		BOC	-0.329551		SLC46A1	0.253488		CASC1	-3.13725
NAIP	-0.280518		CCNT1	0.214333		LRIG2	-0.377403		EML6	-1.86517
NAP1L1	-0.143571		GCLM	0.237752		TMEM198	-1.04119		FAM212B	-1.20535
NBEAL2	0.309358		KCMF1	0.149506		FAM69A	-0.635069		ZNF519	-0.476291
NBPF15	-0.204133		IQCJ-SCHIP1	0.57543		STX17	0.35186		ZNF620	-1.74886
NBR1	-0.250635		KLF9	-0.4325		ZNF766	0.921122		ICA1	-0.772672
NCAPD2	-0.215197		MAP3K2	0.197975		HOXC8	1.32233		TBC1D8-AS1	-0.752759
NCAPG2	-0.192173		RAB43	0.929871		GNPDA2	-0.357207		BACE1-AS	1.16724
NCK2	0.293997		ARMCX3	0.286471		BORCS6	-0.971614		ONECUT2	-0.518718
NCOA2	0.224989		SC5D	0.468684		C1orf21	-0.215629		SLC22A23	-3.26405
NCR3LG1	0.261261		CEP350	0.123939		ZNF71	-0.726378		ADPRM	-0.936612
NDFIP2	-0.169461		IDE	0.192057		IL22RA1	-1.03274		GTF2IRD2B	2.68415
NDRG1	-0.214906		TUFT1	0.722421		GLCCI1	-0.303124		MAP3K13	-1.97415
NDUFB4	-0.229618		LPIN3	-0.217242		KIFC2	-0.494229		PDX1	-0.536051
NEAT1	-0.166159		CTIF	-0.163413		AFG3L1P	0.377552		IQUB	-3.01948
NECTIN1	0.181093		TMEM243	0.3864		C8orf4	0.619708		ADRA2C	1.08757
NEDD1	-0.164597		SNX15	-0.346936		ZNF641	0.320729		MBNL1-AS1	0.683449
NEDD4L	0.189717		HIPK1	0.232845		CTBP1-AS2	0.563481		PGM5	0.751481
NEDD9	0.300342		KLK10	-0.348558		DUSP8	0.523322		POU4F1	-1.16428
NEK6	-0.181015		CCNF	0.214804		KCTD21	0.786109		ZNF682	-0.738407
NEK7	0.183881		ZSWIM8	-0.225727		RASSF4	-0.685827		KLHL38	-1.14942
NF2	-0.298783		FOXN2	0.258426		PLSCR4	-0.618359		MAN1B1-AS1	0.983982
NFE2L2	-0.238452		MIA2	0.286033		C18orf54	0.384943		ZNF219	0.661266
NFIB	-0.330858		MAPRE3	0.276117		FAM110B	-0.973862		EPM2A	1.86675
NFIL3	0.2314		HOXC9	-0.376766		RASD2	-1.7944		HSD11B2	0.572169
NIPA1	-0.467838		ACOX1	0.278676		FAM169A	0.319574		RFPL4A	-2.25705
NIPAL1	0.221005		KIAA0319L	-0.180171		LINC01137	-0.962324		VWDE	-0.409862
NKD1	0.335018		METTL7B	0.384475		PKNOX1	0.730001		ANKRD23	-1.16713
NKX2-2	-0.325177		FEM1B	0.296048		XPA	-0.698931		NRXN2	0.422104
NKX2-5	-0.233302		MAFK	0.349098		FGD6	-1.3819		CFAP45	-1.17391
NME1-NME2	0.156343		UBALD1	-0.50275		HERC3	-0.512306		CASP14	1.26567
NMRK1	0.191582		VPS13B	-0.179779		SFT2D3	0.593938		GPR158	-2.42971
NOL4L	-0.152794		C16orf72	0.349287		SLC27A1	-0.281152		HCG4	-2.02483
NOL6	0.170517		RNF216P1	0.405227		FANCM	-0.721159		KCNN1	-1.07318
NOL9	0.257726		MLLT10	-0.221908		FZD8	0.898577		NEB	0.587591
NPC1	0.194075		NEDD1	0.214042		KIF3C	-0.476386		RALGPS1	-1.80771
NPEPPS	-0.172289		SAPCD2	-0.236721		DNAL1	-0.331425		VSIR	-1.43097
NPIPA5	0.188412		PLCE1	-0.393378		SPICE1	-0.418897		CFAP206	-1.87391
NPTN	-0.268597		MYO5B	-0.204878		STEAP1	-0.588628		LBX2	0.875922
NR3C2	1.51354		BARD1	0.249182		FOXO1	-1.24493		C6orf99	-1.09911
NR4A1	0.196932		SNX21	-0.226761		HOXA10	0.915872		CABP1	-2.11908
NR4A3	0.177005		VDR	0.434916		LINS1	-0.471072		DOCK11	-1.69123
NRBP2	0.221691		KIAA0907	0.357322		LOC101929709	-0.587738		F11-AS1	0.679372
NREP	-0.151534		SEC14L2	0.366325		REPS2	-0.278077		IL18BP	0.572193
NSDHL	0.285012		RBM5	-0.313971		TESMIN	0.553345		RXFP1	-0.798713
NSF	0.34627		ZNF608	-0.458848		GPR3	-0.949676		TGFB2	-0.333088
NSFL1C	0.231403		TMEM63A	-0.261735		DENND2C	-2.15937		GLI1	-0.709647
NSUN2	-0.147615		NAA25	0.223197		DEAF1	0.401801		VSIG10L	0.996827
NUDCD3	0.204077		DSG3	-0.276682		TTC39C	-0.352889		CPEB2	0.69781
NUFIP2	-0.231236		MSL3P1	-0.252562		CYP2U1	-0.431561		ZNF543	0.466702
NUP54	0.170384		USP12	0.276571		TMEM120B	-0.35574		KBTBD3	-2.06808
NUP58	-0.266643		C8orf46	0.374401		ASAP3	-0.538416		PCAT7	0.82752
NXF1	-0.138822		TMEM41A	0.332831		NIPAL1	-0.36629		CETN4P	-1.13731
OAF	0.207067		ZC3HAV1L	0.401812		DMRTA1	-0.737451		FAM201A	1.15593
OAS3	-0.195305		RGR	-0.366825		EBF3	-0.355556		HLX	-0.747895
OBSL1	0.253599		MED12	-0.258752		DCUN1D2	-0.538068		PFKFB4	-1.33975
OCLN	-0.478045		EAF1	0.227608		WTIP	0.906472		TMEM255B	-1.34089
OLFM2	0.306129		FRMD3	-0.220917		SPAAR	1.09175		UBE2CP5	0.715494
OSBPL10	-0.158672		SMAD3	0.239682		ZNF273	-0.367844		LOC100506368	-1.42752
OSBPL8	-0.258558		WDR70	-0.271106		CAPN5	-0.392615		MIR100HG	0.959119
OSER1-AS1	0.197888		RBM7	0.240417		FBXO31	-0.22745		POU3F1	-1.88784
OSGIN2	-0.234181		DEDD2	0.290361		DBP	-1.27628		TUBB2B	-2.94927
OSMR	-0.289674		SAV1	0.288088		PLPP6	-0.426917		TGFBR3	-1.13582
OSR2	-0.236159		CABIN1	-0.158513		MUC15	-0.625022		KIAA1324L	-3.49909
OTUD6B	-0.338595		CHUK	0.292852		RASA4	-0.935356		GSDMC	1.44142
OVOL1	-0.196345		AMMECR1L	0.242742		IFI44	-0.640472		NOD1	0.942666
PA2G4	0.177009		TMEM2	0.174466		S1PR2	-0.571756		BAHCC1	0.849507
PACSIN3	0.210397		TMEM39A	0.246715		FRYL	0.179078		SRGAP3	-2.74813
PAFAH1B2	-0.205064		FGFR2	-0.326318		COL4A1	0.43596		SYT5	-3.67181
PAIP2	0.271549		ZMYM3	-0.262948		OSBPL6	-0.24836		DCHS1	0.965035
PALLD	0.243159		STRN3	0.302108		ZNF841	-0.961357		LINC00511	1.85854
PALM2	-0.320786		RIOX2	-0.181566		CCDC121	0.728876		SLC25A45	0.564602
PAM	0.205528		ANKRD27	0.198461		DNMT3A	0.470813		TBC1D32	-0.875508
PAN2	0.297267		SERTAD1	0.605192		LRP4	-0.440512		ARHGAP28	-0.818761
PANK3	0.196955		NEDD9	0.233752		SIPA1L1	0.213549		ARID3B	-1.62792
PAPD7	-0.199767		TSC22D1	-0.54176		ZNF45	-0.716531		DPF3	-3.79271
PAQR8	0.180022		BTBD2	-0.2858		MAST3	-0.324218		LOC155060	-1.20109
PARD6B	-0.22098		ITSN2	0.193935		IRGQ	-0.386923		RSPO2	-2.65242
PARP10	0.366995		ADPRHL2	0.324989		TEX15	-0.576448		TMTC1	-1.74378
PARP16	0.229623		TOPORS	-0.182195		METTL4	0.33912		LOC100996635	2.78325
PARP9	1.02438		SYVN1	-0.32805		BEND3	1.36827		ADAM23	-0.527715
PATL1	-0.168931		LRRC8D	-0.176339		BOLA1	0.525392		FAM46B	-0.639809
PCBP2	0.261151		NLGN2	-0.202921		RBM11	-1.00873		SH2D5	-0.4853
PCDH18	0.370385		AP2A2	-0.225157		B3GALT6	0.744098		JAKMIP1	-1.37481
PCGF5	-0.185495		RNF34	0.234612		NEMP2	0.464342		PLCXD2	-2.60468
PCLAF	-0.298623		WLS	0.311598		NMNAT1	0.543567		RASSF5	-1.38012
PCLO	0.347052		CAPN15	-0.333208		ABHD5	0.298946		CCDC150	-1.29588
PCMTD1	0.17643		SPC24	-0.273089		KLHL29	0.344887		CCNT2-AS1	-0.995993
PCMTD2	-0.152852		MIER3	0.229351		GUCY1B3	-0.383268		EPHA4	-2.34715
PCNT	0.295367		ANKRD46	0.416273		KDM7A	-0.853858		GRIA2	-3.33498
PCNX1	0.27672		RBBP8	0.23285		LZTS1	-0.710154		OPHN1	-0.739479
PDE3A	0.151051		HOXC4	-0.379939		IDO1	0.730585		PAX9	-0.604973
PDE4B	0.163207		CFDP1	-0.321183		FKBP14	-0.566592		TUBA4A	-2.15294
PDE6D	0.171175		ZCCHC7	-0.261255		LOC101927151	0.72946		PARD6A	-2.32981
PDE7A	-0.191055		IRF2	-0.22531		TBX5	0.66188		PDZD7	-1.4282
PDLIM1	0.331019		ROCK1	0.172998		PSMA3-AS1	0.416621		SPEF1	-2.28493
PDLIM5	0.280632		ANO6	0.152851		ARHGAP23	-0.506483		FAM225A	0.936891
PDLIM7	0.231748		ZNF672	0.194258		NEURL4	0.308795		RMDN2	0.76326
PDP1	-0.159348		SPTY2D1	0.154321		ZNF600	-0.617826		UFSP1	0.754473
PDP2	-0.153405		CLMN	-0.222187		APH1B	-0.319289		CMYA5	1.15452
PEA15	0.275537		EIF1AD	0.191478		CMPK2	0.359558		MMP24	-0.819521
PEG10	0.77671		KDM5B	0.143306		STEAP4	0.818399		TTC32	0.858733
PEX6	-0.200434		ICE1	0.129018		MAPKAPK5-AS1	-0.749863		CACNA2D1	0.622467
PFAS	-0.210996		AXIN1	0.229347		MON1A	0.512304		NEK11	-0.713277
PFKFB3	0.191139		GTF2H4	-0.277801		STYK1	-0.719494		ABCD4	-0.567173
PFKP	-0.202724		TNKS2	0.177159		RHOV	-1.18228		DDIT4L	-3.51395
PGBD5	0.261523		SNAP23	-0.220639		MAP1B	-0.491356		KCTD12	-1.33115
PGGHG	0.14793		RASSF3	0.324952		ZNF430	-0.499088		LBHD1	0.826664
PGM2	-0.216134		ENC1	0.645929		TUBGCP6	-0.480796		LOC101928464	-1.48098
PHC1	0.30686		CD68	-0.381966		GAREM1	-0.640691		RBMS3	0.741467
PHC2	-0.133638		ZIC1	-0.267299		LOC339803	0.840603		SYT14	-1.7002
PHC3	-0.197381		EFNA3	-0.285764		TBC1D24	-0.37452		EGF	-0.726085
PHF20	-0.453112		SKIL	0.521692		RIMS3	-0.284103		FAM81A	-0.438727
PHLDA1	0.176726		PHLDB1	-0.241356		SH3PXD2A-AS1	0.544929		HCP5	-1.36119
PHLDA2	-0.18159		SLC23A2	0.23802		C3orf33	0.410902		PDGFB	-0.561381
PHLDB1	-0.237428		MAST2	-0.16359		PKD1	-0.240297		PCP4L1	-3.01501
PHLDB2	0.425075		CXADR	0.347476		FAM193B	-0.380269		HHAT	0.557414
PHLPP2	-0.204626		RASSF8	0.352045		RFX1	0.966053		MAP3K5	-0.703689
PHTF2	0.204521		SLMAP	0.233116		TAF1B	0.494319		DNAJC18	0.329735
PI15	-0.234017		RAD1	0.425898		FAM109B	1.35772		ZNF236	1.23793
PIBF1	-0.120039		HPCAL1	-0.253044		MYZAP	-1.21584		DLX6-AS1	1.03392
PICALM	0.323098		TNFAIP1	0.179538		SENP7	0.350884		FAM129A	-2.22884
PIF1	0.316207		SWAP70	0.215356		SNX1	-0.342428		RHBDL3	-1.61556
PIGBOS1	0.216415		BMPR2	0.193175		TBX18	0.670217		ZNF341	0.818517
PIGM	0.45042		PLXNA2	0.250403		ERI2	0.490207		CPNE5	-0.968608
PIK3C2A	-0.2		APOL6	-0.18464		SLC36A1	-0.266874		CYB5RL	-1.00492
PIK3C2B	-0.188104		ANXA2P2	0.740723		WBP4	0.396074		LAT2	-1.72351
PIK3CB	0.284449		MYO18A	-0.370088		HECA	-0.401162		TMEFF1	-0.878572
PIP4K2C	0.402533		PGBD5	0.239997		THG1L	0.499255		AHRR	0.893238
PIP5K1A	0.288684		RASA1	0.183677		SEMA4G	-0.402771		AK4	-0.42087
PKIG	-0.335816		CENPH	0.307382		TAF5	0.355557		CTU1	1.54908
PKP1	0.238423		COQ8A	-0.486384		TDRD3	0.502163		NOD2	0.380287
PLAGL2	-0.275998		UHRF1BP1L	0.162798		HERC2	-0.256684		CDKL3	-0.85942
PLAUR	-0.245054		TONSL	-0.425204		PABPC4L	-0.366368		LINC01106	0.739145
PLCE1	0.177339		CCNG2	-0.203663		SYNE2	-0.356485		LYPD5	-0.61319
PLCG1	0.177952		ST3GAL1	0.314719		TBKBP1	0.498655		TPRG1	2.50903
PLD1	0.256569		MYO10	0.200112		KREMEN2	-0.503167		ZNF302	-0.568188
PLEKHA1	0.45905		GINM1	0.237931		MEIOC	-0.860837		C3orf80	0.952495
PLEKHF1	0.248429		SPATS2L	-0.13686		PPP1R16B	-0.296938		HSPB8	-1.68342
PLEKHG1	-0.149734		AFAP1	0.284621		FAM193A	0.460678		PRIMA1	2.03599
PLEKHG2	0.250483		WWC2	0.197827		LRRC8B	-0.349073		GABPB2	0.838412
PLEKHH3	0.359736		TGFBR1	0.376907		EXTL2	-0.700014		ZBTB37	1.2672
PLEKHM3	-0.176815		IGF2BP3	-0.223175		LIF	0.808561		CHODL	1.24018
PLEKHS1	0.272157		MEX3C	0.239838		THBS1	0.975772		HOXC13-AS	0.686441
PLXNA2	0.237065		LONP2	-0.17152		GPAM	-0.275462		SORL1	-1.39459
PMEPA1	0.396867		DCAF8	-0.227887		TSC22D3	-1.15309		DISP2	-2.06154
PMF1	0.163884		KIAA1161	0.262508		HCG18	0.314147		KIAA1549L	0.775213
PNP	0.288249		ATG4D	0.332261		IFNLR1	-0.71912		NBEA	-2.19841
PNPLA3	0.204214		ODF2	-0.169965		ZKSCAN2	-0.56165		ZNF493	-1.15153
PNRC1	-0.394036		UBE2D1	-0.419939		ACVR2A	-0.793333		LOC401052	-1.13221
PODXL	0.640221		LEPROT	0.19299		RIOX1	0.317442		ATP1B2	-2.99425
POLR1A	0.254227		ZNF395	-0.173863		ANG	-1.30293		FAM86FP	-1.25097
POLR2J	-0.278911		ZWILCH	0.304777		GAS1	1.0664		KIAA1958	-0.811719
POM121	0.136194		SECTM1	-0.310685		NHLRC3	-0.381943		ZNF230	-1.26159
POM121C	-0.385175		MED13L	-0.157996		JMY	-0.995315		FUK	-0.499876
POU2F1	0.314893		ARHGAP5	0.289586		NKX6-1	-0.909449		GOLGA8B	-0.847021
POU3F2	0.236497		ZNF800	0.228608		NME6	0.821949		HEY2	-1.50127
PPAN-P2RY11	0.192388		COQ9	-0.380876		TSC1	0.335315		SYTL3	-1.44142
PPARGC1A	0.167666		EMP2	0.338931		ZNF597	-0.606709		CCDC88C	-0.293984
PPFIA3	0.292614		RXRA	-0.194724		ZNF765	-0.660981		ZBED3	1.34083
PPIAL4G	0.159047		VRK1	0.376462		CCNT2	0.758545		FBXO43	-1.05909
PPID	0.174788		FOS	-2.1288		OTUD1	-0.601074		HSPA6	1.42696
PPM1F	-0.256431		PPP1R16A	-0.359205		OPA3	0.648121		ATG16L2	-0.868344
PPM1G	0.13966		FLYWCH2	-0.375845		SLC25A16	-0.475524		B3GNT7	1.12993
PPP1R15B	-0.195553		TATDN2	0.153775		KIAA0753	0.398479		TLR6	0.437012
PPP1R16A	0.250776		SUGP1	-0.382623		LINC00094	-0.679673		ZNF75D	-0.535484
PPP1R2	0.198761		CARD10	0.210584		MBOAT1	0.273901		CCDC149	1.84622
PPP1R3B	0.286637		MVD	0.344423		THSD1	-1.86244		LOC105370697	1.63273
PPP2R1B	0.146083		F2RL1	0.34007		ZNF689	1.24392		ZNF441	-1.44866
PPP2R2C	-0.194673		TPCN1	-0.173199		PLK3	-1.25036		ACSM3	-1.68529
PRAME	0.300833		RPP30	0.231746		DENND4A	-0.515571		LOC100288748	-1.44142
PRC1	-0.211321		DTX4	-0.282064		SH2B2	-0.658113		DHDH	-1.04115
PRELID3B	0.238418		FAM20C	-0.31934		ABCB9	-0.625761		COL9A1	1.13938
PRKAA1	-0.220732		SEC24A	0.282926		BBC3	-0.785609		SGK494	-0.639584
PRNP	0.222864		LIG3	-0.3298		TBX5-AS1	0.527022		TMEM217	1.58022
PRPF38B	-0.127557		ZNF451	0.147731		ZNF668	1.10311		NIM1K	-3.58334
PRPF40B	0.447242		UBE3B	-0.191576		PLEKHA6	0.20336		RCOR2	-1.77993
PRPSAP1	0.175918		CMTM4	0.161268		NRAV	0.38467		SBF2-AS1	0.449902
PRRG4	0.214224		ATAD1	0.255179		AP5Z1	-0.242109		FAM122C	-1.29143
PRUNE1	-0.245045		CITED2	-0.635451		RNF144B	-1.32018		FUT5	2.62749
PSAP	-0.164954		SPIDR	-0.228783		RPS6KA5	-0.369203		TLR5	-0.473383
PSMB2	-0.238044		POLR1A	-0.142109		MOB3C	-0.350044		TRIM45	-0.889292
PSMB7	0.221214		RNF19A	0.210704		MMACHC	0.354374		ARHGAP33	0.534898
PSMC1	0.142529		APLP1	-0.206576		FCHSD1	-0.416084		LHX4	-0.724751
PSMC3	-0.191676		ARHGEF18	0.31669		VPS13C	-0.217123		ZNF222	-1.55482
PSMC4	0.281701		ZC3H13	-0.185867		NAPB	-0.349745		CECR2	-0.554102
PSMD3	-0.191926		PTPN14	0.251255		VPS33B	-0.434784		CHAC1	-0.925372
PSME3	0.254686		TBCC	-0.299548		CCDC102A	0.793132		FAM184A	-2.20914
PSME4	-0.150459		IRF3	-0.284731		PLEKHG6	-0.646106		MYB	-2.4563
PSMG3-AS1	-0.284902		SERINC5	0.297807		SLC31A2	-0.484834		TNFRSF25	-0.705764
PTBP1	0.263656		UBTD2	0.210219		PCNX1	0.254402		C19orf44	0.532207
PTBP2	0.215068		SRGAP2	-0.194786		DNAJC16	0.354431		VASH1	-0.877763
PTBP3	-0.147675		VPS52	-0.2868		SESN1	-0.802194		CEP85L	-0.684035
PTCD3	0.228579		CGN	-0.337394		ZNF227	-0.76655		PLLP	-1.09119
PTGER4	0.575841		RHOB	-0.315833		CRYBG3	-0.438572		SLC9A9	-1.61781
PTGFRN	0.250403		ZBTB2	-0.302714		SHPK	-0.5128		AGT	0.40317
PTGS2	0.198943		KLHL7	0.279147		ARSK	-0.481215		ANGPT1	0.539797
PTK2	-0.263596		CD47	0.188025		PPARGC1B	-0.327987		POLI	-0.521839
PTMA	-0.268657		CHD1	0.175092		C17orf53	0.851614		NFIA	1.11323
PTMS	0.240781		DCTN5	0.170483		GPANK1	0.482087		PITX2	-0.858464
PTPN11	0.279291		NAB2	0.313749		ZNF697	-0.933881		ZNF287	-0.69465
PTPN14	0.283423		R3HDM1	-0.266874		NPIPA7	0.55923		HMBOX1	0.727278
PTPN6	-0.167141		DSCC1	0.348097		OSGIN1	0.570095		SLC24A1	1.07511
PTPRG	0.308448		HSPE1-MOB4	0.570354		ZNF557	-0.701216		TNRC6C	0.44791
PTPRJ	0.198525		MB21D1	0.450132		LOC100507002	-0.722335		ZNF846	-0.911468
PURB	0.374758		RWDD2B	-0.308057		ITGB3	0.634731		ACACB	-0.801696
PVR	0.223754		PRR12	-0.329298		CCDC130	0.45402		ATP6V0A4	2.14308
PXDC1	0.341236		BBX	-0.23258		ADAMTS3	0.567811		SLC22A31	-1.23431
PXN	0.213034		TRIM24	-0.173362		BICD1	0.870024		EFCAB1	-3.24443
PXYLP1	0.235326		HBP1	-0.243484		KIAA1468	-0.344794		FLNC	0.612046
PYCR3	0.096888		AVL9	0.190233		AP3S2	0.527069		LRRC75A	-2.2109
PYGL	0.222423		SNAP29	-0.208851		ZNF280D	0.301395		TNFRSF11A	-2.72045
PYGO1	0.245986		RFC5	0.257751		MDN1	-0.382942		TTLL7	-2.92024
QRFPR	0.194599		ABCD1	-0.251472		ZNF202	0.782285		ZNF605	0.443626
QSER1	0.137132		GALNS	-0.199788		ZNF347	-0.428776		EPB41L3	-0.476208
R3HCC1L	0.225612		GNA13	0.182866		PDIA3P1	0.681651		LINC02120	2.12499
R3HDM2	0.229057		RAB22A	0.222075		SLC12A8	0.299417		NCAM2	-1.76479
RAB11FIP1	-0.209712		ZMYM4	0.207205		ZNF552	-0.754285		ZNF488	-1.41558
RAB22A	0.287043		CACUL1	0.294613		C20orf194	-0.225857		NEURL2	0.710579
RAB2A	-0.17086		DNAJC13	-0.159773		ATP7A	-0.706739		ZNF234	-0.386029
RAB35	0.230953		MDM2	0.292958		RNASE4	-1.22613		SLCO4C1	-3.3156
RAB3GAP2	0.302454		TTLL4	0.181792		BBS12	-1.49975		BTN3A1	-0.760594
RAB43	0.151804		CC2D1A	-0.215202		BRIP1	0.254477		GSC	0.971418
RAB7A	0.30908		GPRC5A	0.628282		SEMA3C	0.375813		MBLAC1	1.48218
RAD1	0.16497		KBTBD2	0.325715		ZNF507	0.555787		PLA2G6	0.678497
RALGAPA2	0.151922		DTX2	0.283329		DDX28	0.751725		ZNF628	1.73453
RANBP1	-0.20383		DHX38	-0.209784		BBS7	-0.279974		PRDM15	1.28998
RANBP9	0.165797		DCAF15	0.227698		ZNF292	-0.219647		ZMYND10	-2.75182
RANGAP1	0.337965		HSD17B7	0.782466		MSANTD4	-0.851956		POU5F1B	1.15413
RAP2C	-0.170727		SMG1	0.326683		MAGEE1	-0.373115		ZNF630	0.650973
RAPH1	0.381424		IRF2BPL	-0.368873		ZFP1	0.361424		LHFPL4	0.55725
RARRES1	0.19886		PURB	0.282561		STOML1	-0.626208		LINC00963	1.18371
RASA1	0.272269		CHMP1B	-0.351594		ZNF692	0.649576		ZSCAN31	0.981779
RASA3	0.269302		AGFG1	0.312934		METTL15	0.413251		LINC00938	0.647629
RASL11B	-2.75997		COQ10B	0.2595		TOM1L2	-0.37424		SDAD1P1	-1.92337
RASSF3	0.194806		NKX2-2	0.369654		EAF2	-0.515847		SYT11	-3.65155
RASSF8	0.535185		NUP214	-0.147795		HES6	-0.624811		ZNF749	0.528112
RBBP8	0.240574		IGF1R	-0.141117		CCDC15	0.443178		ABHD18	-1.27337
RBBP8NL	0.300086		MUC1	-0.354061		LINC01301	0.569259		COL27A1	0.665351
RBM12	-0.312604		MIA3	-0.204538		KAT6B	0.665067		CXCL8	-0.772332
RBM25	0.172961		SIN3A	-0.303432		ZC4H2	-0.434665		GAS6-AS2	-2.49168
RBM28	0.204351		ADCK2	0.25815		CTAGE8	0.522524		LOC202181	-0.721523
RBM38	0.453929		RRM2B	0.220799		AMDHD2	-0.415824		TRIM31	1.56314
RBM43	0.121485		SLC6A9	-0.445782		GMEB1	1.10483		DDX60	1.10755
RBM47	0.198901		PDE6D	-0.317696		THEM4	-0.387774		SCAI	-0.79371
RBM5	0.182283		CXCL10	-0.619324		RUBCN	-0.609749		HOXD13	1.01244
RBM8A	0.318221		DENND1A	-0.317076		ZNF239	0.699416		LOXL1-AS1	1.14163
RBMS1	-0.351423		ADGRG6	-0.376916		DCLRE1A	0.257488		TRPA1	-1.08309
RBMS2	-0.154043		CYB5B	0.23729		ZNF420	-1.5427		PMEL	-2.77976
RC3H1	0.202886		FADS1	0.147132		RNF135	0.379796		AKAP5	-2.17667
RCAN1	0.164249		KIAA1147	0.21051		GATA4	-0.365785		DOK1	0.944505
RDH11	-0.252218		ETV5	0.2376		NUDT12	0.5295		KITLG	-3.37853
RECQL5	0.426971		MAPK14	0.18497		CCL20	0.595663		KSR1	-1.67528
REEP3	0.179571		C19orf66	-0.431855		FAM234B	-0.693949		FZD3	-0.861106
REG1A	0.464904		ABCC1	-0.208953		FBXL4	0.538356		TRIM52	-1.40825
RELL1	-0.144606		URB2	0.348072		CEP131	-0.32524		YPEL2	-1.77549
RFC3	0.201327		GIT1	-0.160293		HEATR5A	-0.29412		CELF2	1.14761
RFK	0.338798		TWISTNB	0.214565		KLHL25	-0.70549		ERAP2	0.416012
RFLNB	0.274306		YIPF4	0.254901		TAF6L	0.436462		RNF180	0.629161
RGMA	0.200136		ATXN2	-0.221568		ZNF585A	-0.368104		RSG1	-0.779751
RHEB	-0.230229		STAT6	-0.432503		WDR35	-0.287665		RHOBTB1	0.687401
RHOA	-0.203549		CHPF2	0.222167		BICRAL	0.84735		MIR600HG	-0.580697
RHOBTB3	0.22006		MINK1	-0.355266		ZNF70	-1.22642		TMEM136	-1.16819
RHOG	0.432503		CSGALNACT1	-0.196811		LBX2-AS1	0.610045		FLT1	-1.32113
RHPN1	0.221968		ATF7IP	-0.382686		SERPINB1	0.321154		GUSBP11	-0.654678
RIPK2	0.167569		NPRL3	-0.302582		CASZ1	-0.800146		KANSL1L	0.688412
RNF11	0.514463		TBL1X	0.244338		UBR1	-0.242324		PAQR7	1.39574
RNF114	0.139546		ZNF644	0.208805		TRMO	0.675618		CRISP3	-0.9994
RNF138	0.122519		OSR2	0.296873		ZYG11A	-0.76881		LRRC73	-1.42394
RNF145	0.238073		PLAGL2	0.263991		38961	-0.302444		APLF	-0.927314
RNF19B	0.223219		RNF19B	0.26585		VLDLR	-0.301942		CHST1	-3.80011
RNF2	0.290515		PTRH2	-0.326482		RHEBL1	-1.57101		NRN1	-2.6688
RNF216P1	0.179405		BRD8	-0.40677		ADM2	-0.36009		VAMP1	-1.72287
RNF6	0.162987		CDCA3	-0.228838		TDRD7	-0.323038		ZFYVE26	-0.262088
RNPS1	0.180692		DUSP3	0.212459		C6orf120	0.342822		HPCAL4	-3.74248
ROCK2	-0.201818		ZNF777	-0.294079		DACT3	-1.51986		SCN1A	-0.610693
ROPN1	-0.144733		RGMA	-0.863337		HUNK	0.9969		TCF7	-0.919115
RPA1	0.181153		KRAS	0.339967		MTMR10	-0.4116		ZNF570	-0.645028
RPL13A	-0.156098		DCK	0.212715		TET2	0.247082		ZNF785	1.29623
RPL22L1	0.262799		SLC2A10	-0.202577		ZBED6	0.435168		NAIF1	1.01097
RPL41	0.257398		NPC1	0.384103		VASH2	-0.945003		NBPF10	-0.442427
RPS12	0.173545		RAP2C	0.252862		NBPF26	-0.577864		SLC16A10	-1.33089
RPS27A	0.289167		UBE2B	0.234639		RAB33B	-0.964902		TCAM1P	1.06625
RPS6KA1	0.23622		MDC1	-0.22676		IRAK2	-1.05191		ZBTB8B	-3.19649
RPUSD3	0.730485		IRX5	-0.50402		SCYL3	0.792729		PPP4R4	-2.56573
RRAS2	0.272966		TRUB2	-0.239682		FAM214A	-1.09836		LOC101928433	-2.33857
RRM1	0.204618		GNPNAT1	0.198681		TMEM79	0.473792		MAP3K12	-1.14248
RRM2	-0.177513		MEF2C	-0.203633		IGHMBP2	-0.494236		STOX2	-0.638895
RRP15	0.518089		OBSL1	-0.257767		S100PBP	1.17928		NICN1	-0.933102
RSAD1	0.229995		CLU	-0.225568		LRFN3	0.300536		ABCA7	-2.38719
RSRP1	0.23098		SUV39H2	0.262386		NHLRC2	0.469893		MIR9-3HG	-1.29264
RSU1	-0.276557		C1orf109	0.203868		BANP	0.95347		ZDHHC14	-0.677744
RTL10	0.16934		HPS5	0.199432		SLC25A20	-0.361164		WASH3P	0.900821
RTN4R	0.169292		NREP	-0.536498		ARHGEF39	0.545632		LOC729737	-0.437574
RUSC2	-0.156581		PNP	0.29742		OXSM	0.680829		TANGO6	0.689607
RWDD2B	0.168686		CHAF1A	-0.170591		CROCCP2	-0.507681		ARHGEF26-AS1	-0.67339
RXRA	-0.174101		SRRD	0.240771		SPATA5	0.33312		CDK5R2	-2.7989
RXRB	0.174716		ST7	0.228698		PGM2L1	-2.23265		PKD1P4-NPIPA8	-0.494109
S100A14	0.189212		KIAA1671	0.469198		AKAP10	0.714035		EFCAB12	-3.3586
SAFB	0.298204		FAM111B	0.334029		NCBP3	0.202039		LOC100506127	-2.09378
SAFB2	0.206614		SLC20A1	0.489728		CEP76	-0.480497		SLIT2	-2.04804
SAMD8	0.27784		CSF1	-0.362233		ZDHHC17	0.310778		CCDC189	-1.67716
SAP30	0.18351		RBBP5	0.173376		SLC39A13	-0.498026		HOXB6	1.55966
SAPCD2	-0.628627		KDM3B	-0.124782		KIAA0754	-0.714097		YPEL1	-2.66214
SASH1	0.176276		TNIP3	0.493012		POU3F2	-0.586022		ZNF589	-0.819932
SAT1	-0.999137		RPL36A-HNRNPH2	0.751171		LYRM2	0.314824		FAM167A	-0.982906
SAV1	0.342992		KIAA1524	0.207765		CEP164	-0.220678		PCDHGB1	-0.626331
SBDS	0.138389		PHF20	-0.200569		ZNF74	0.341997		SRP14-AS1	-0.808283
SC5D	0.999161		PROSER1	-0.191382		ABHD13	-0.52543		GPR75	1.10973
SCAF4	0.23175		TMEM179B	-0.317375		PNMA2	-0.508208		SOX18	1.72438
SCAPER	0.149944		TAOK1	0.141497		TRMT5	0.370034		IL11RA	-0.611474
SCARA3	-0.221963		SMAD5	0.253779		PLEKHG2	0.413916		TMEM145	-0.623194
SCARF2	0.341725		UBALD2	-0.614083		EFNB3	-0.385191		ZNF718	0.508592
SCML1	-0.151997		PDP1	0.307737		SMG9	0.684841		ZSCAN5A	0.559417
SCML2	0.147885		DNAJC11	-0.165548		ZNF621	0.584888		ATXN7L2	2.02421
SCN1A	0.249244		PSME4	0.209006		ZNF883	-0.355048		B3GALT1	-2.77258
SCRIB	-0.278425		CASP3	0.43602		BIK	-0.841604		KLF4	-1.61376
SDAD1	0.281479		TRIB3	0.436086		MTHFSD	0.752103		RNF125	0.984097
SDC1	-0.22106		RAB3GAP2	0.260294		PWWP2A	0.240927		TRMT10A	0.84271
SDC2	0.636667		CNOT6	0.18428		SLC19A3	-0.700707		KYAT1	-1.365
SDC4	0.11593		TAOK2	0.238976		SPTLC2	-0.30206		ZNF383	0.639338
SDE2	-0.207953		QRFPR	0.787366		WDR44	-0.397054		DMBX1	-1.35085
SEC14L1	-0.192673		KLF11	-0.474326		CALCOCO1	-0.633748		LOC145783	-0.6951
SEC14L2	-0.235118		POLR1B	0.231669		SNAPC4	-0.261461		POU6F1	1.65254
SEC23A	0.112853		TAF4B	-0.267675		MCUB	-0.473783		PRR22	1.1721
SEC24A	0.149463		TTPAL	0.232193		C9orf116	-0.722237		TLCD2	-0.524669
SEC61A1	0.959254		CLASP1	-0.180974		PTPN13	-0.353528		LOC100132249	-1.33771
SEC62	0.162546		BCOR	-0.484775		USP3	-0.35862		MAMLD1	-0.710626
SEH1L	0.692318		IL1RAP	0.403627		MAP6D1	-1.13963		FAM46C	-3.5971
SELENOI	-0.18192		ZC3HAV1	-0.263797		CRIPT	-0.423679		FUT1	-0.481738
SEMA3C	0.248304		LRRFIP1	0.243728		ZFP69	-0.55781		TSPAN2	-1.92112
SEMA7A	-0.205104		SOS1	-0.425518		FAM83G	0.299936		TP53	1.17033
38231	1.0227		TMEM177	-0.257763		STK11	0.291985		ZNF43	0.60206
40422	-1.10056		LYPD3	-0.259486		COG8	0.340404		ZNF780B	-0.42925
SEPHS1	0.19136		PSMA5	0.197795		KIAA1109	-0.267227		CD274	-2.94727
SERBP1	0.170695		YBX2	-0.27342		SLC12A4	0.230548		ZNF571	-1.11284
SERINC5	-0.218478		TAF12	-0.367327		BCAR3	0.27522		DBT	-0.412141
SERPINA3	0.232458		TARS2	-0.20197		PMS1	0.291711		METAP1D	0.606936
SERPINB5	-0.205658		YIPF5	0.190517		CCDC32	-0.480549		NANOS1	-0.601272
SERPINB7	1.02626		DHRS3	-0.484977		TMEM267	0.331449		TMEM59L	-1.24838
SERPINB8	-0.277276		GBE1	0.24165		ZNF337	0.380307		TMPO-AS1	1.03386
SERTAD2	0.149251		SEC14L1	0.274746		ZNF516	-0.360083		AK9	-2.04177
SFPQ	0.224496		RAB32	0.436206		DPH5	0.381993		PHF7	-1.30929
SFXN1	0.137248		SGCB	0.225825		TLE4	-0.278648		DENND5B	0.280347
SGCB	-0.277381		ZFP36	-0.716909		KIAA0895	-0.923676		FAM149A	0.749664
SGK1	0.174361		ENDOD1	-0.145951		PGAP1	-0.539323		LINC00987	1.70303
SGMS2	0.206577		EMC8	0.237005		KDM6B	0.223308		WDR27	-0.559765
SGO2	0.268367		SIPA1L2	0.248203		ZNF184	-1.24526		FLT3LG	1.06082
SGPP1	0.259653		WAPL	0.125953		PHC1	-0.282644		ZNF540	-3.30378
SH2B3	0.151903		TRIM25	-0.153539		PTPRE	-0.985678		MOB3B	-0.958413
SH2D3A	0.348391		LPCAT1	-0.211039		GPR156	-0.462741		PRICKLE1	-0.919297
SH3BP2	0.26964		GGPS1	0.188114		GSTM3	-0.280863		STS	1.19991
SH3D19	-0.11359		PNRC1	-0.652794		ZNF195	-0.308909		APBB3	-1.62496
SH3GL1	0.37512		CERCAM	-0.272291		ZNF710	0.839617		FRZB	0.531261
SH3GLB1	-0.247278		SYT12	0.207969		PEX11A	-0.613611		PDE4A	-1.9678
SH3PXD2A	0.130178		DNAJC22	0.257093		PTGES	-0.474927		ATXN3	0.374368
SH3PXD2B	0.275457		SOX4	-0.458969		NEK1	-0.27109		FRMD5	-2.20721
SH3RF1	0.13938		AMFR	0.200449		ST6GALNAC5	0.992169		LEF1	0.546482
SH3RF3	0.124633		TCEA3	-0.228546		DNAJC25	-0.296748		PITPNM2	1.59908
SHC4	0.520065		CAP2	-0.260132		37316	-0.400318		SIRT4	-1.57215
SHROOM2	0.199632		TCF7L2	-0.229709		PNPLA3	0.638573		TTC3P1	-1.12772
SHTN1	0.269599		AFF4	0.138299		TDP1	0.287923		OXTR	-1.12066
SIN3A	-0.517357		DAPK3	0.292464		DLEU1	-0.285257		D2HGDH	0.695201
SIPA1L1	0.118933		RPUSD3	-0.385659		PKD2	-0.227497		FAM86HP	-0.651759
SIPA1L2	0.129322		TAB2	-0.183331		ZNF530	-0.895831		TUBBP5	0.937353
SIX5	0.24597		PCMTD1	-0.260768		PDP2	-0.241949		ZNF215	-0.718719
SKIL	-0.240668		RPRD2	-0.316195		SASH1	-0.722812		GABRD	-0.902492
SLC10A3	0.225268		KPNA4	0.233802		TDRP	-0.566985		RHBG	-2.42583
SLC12A9	0.394742		KDM3A	-0.186269		SLC41A2	-0.328982		WDR31	-1.95566
SLC19A2	0.503458		SEC23A	0.185566		BTBD7	0.587104		LOC653653	-1.22934
SLC20A1	0.151131		MEN1	-0.301828		VPS37D	-0.752135		NFKBID	1.03855
SLC20A2	0.252534		PPIL2	-0.254488		VIPAS39	0.512074		SEPSECS	-0.792108
SLC23A2	-0.128361		KIAA0391	-0.200918		DMRT2	-0.617432		ARFGEF3	-2.63819
SLC24A3	-0.179809		GPS2	-0.339953		AHDC1	-0.705061		SLC8A2	-0.403275
SLC25A12	0.604401		TLE1	-0.321102		SP6	-0.528783		TMPRSS3	-0.644044
SLC25A24	0.216807		QTRT2	0.158129		ZNF16	0.790976		THAP7-AS1	-0.660545
SLC25A32	0.368046		KPNA3	0.171487		FBXO25	-0.442937		CAMK1D	-1.86746
SLC25A44	-0.22071		SMO	-0.189671		ZNF823	-1.21264		IRAK3	0.21949
SLC26A2	-0.307109		PPP1R15B	-0.16539		INSR	-0.19465		KLHL7-AS1	-1.34602
SLC27A4	0.159313		ISCU	-0.186752		HPSE	-0.476221		LTB	1.27013
SLC27A6	0.219253		RRAGC	0.238125		SLC5A3	0.324177		PXMP4	-0.469666
SLC28A3	0.114915		EHMT2	-0.293809		MAP2	0.255348		ST3GAL3	0.841516
SLC2A1	0.163655		CITED4	-0.53917		PRMT9	-0.464445		COL4A5	-1.32719
SLC2A10	0.197742		F8A1	-0.373924		JRK	0.697521		DGKH	0.508068
SLC30A1	-0.187071		GMFB	0.344799		OLMALINC	0.571062		C14orf132	-2.02671
SLC30A7	0.202974		PPP2R1B	0.229105		GEN1	0.456083		F8	0.486256
SLC35A1	0.264017		EED	0.264154		ASPHD2	-0.484036		NAP1L3	-3.32407
SLC35E2B	0.136044		PPM1F	-0.135983		NBPF11	-0.382316		SIX5	1.30598
SLC35F2	0.193927		DROSHA	-0.255109		RAB11FIP4	-0.59749		ZNF788	-2.0055
SLC36A4	0.55318		DDHD2	0.295697		ALKBH8	0.398876		STN1	-0.801418
SLC38A2	0.339956		ANKRD1	1.40026		TSPYL4	-0.959788		GIMAP2	1.07499
SLC39A10	0.224705		NUDT3	-0.466673		ZSCAN2	-0.429801		ATL1	-1.94399
SLC3A2	0.310505		RABGGTB	0.269754		CAPN10	-0.300048		LINC00880	2.80838
SLC6A9	0.118912		STEAP3	-0.16369		MIGA2	-0.443725		LOC101929188	-0.487665
SLC7A1	0.1858		TOR1AIP2	0.122948		ZNF776	-0.332114		NYNRIN	0.417661
SLC7A11	0.505965		SERPINA3	-0.3151		ABHD6	-0.751363		SMC1B	0.570373
SLC7A5	0.213886		TUBB2A	0.278355		SUOX	-0.55255		DMD	-0.932881
SLFN5	0.609422		ARHGEF9	-0.264518		LGR4	-0.614047		RNASEL	-0.446021
SLMAP	0.149066		TMEM63B	-0.175195		LLGL2	-0.440655		ZBED8	-0.589169
SLPI	0.152233		AGO2	0.31124		ATP6V1C2	-0.304749		ZNF844	-1.19318
SMAD3	-0.358138		IRX4	-0.256503		IKBKB	0.247028		P4HA3	-1.81128
SMAD6	0.154368		KAT7	-0.182502		TMEM87B	0.283263		TLR1	0.916904
SMAD7	0.189399		STX6	0.161838		PRKAG2-AS1	-0.573355		ZBTB12	2.2208
SMARCC2	0.200861		NF1	0.171714		CORO2A	-0.558866		ANO8	-0.956924
SMARCE1	0.174002		BAG4	0.180832		EN2	0.497723		GANC	0.502318
SMO	0.185811		KANK1	-0.388685		PART1	0.5534		GSDMB	-1.50517
SMOX	-0.196984		ST14	-0.193999		TRAK1	-0.282102		NUTM2A	-0.745951
SMURF1	-0.25544		DTL	-0.1572		ZNF684	-0.970773		TMEM56-RWDD3	-1.20252
SNAI2	0.140649		CCDC14	-0.386555		FHDC1	-0.614597		CARMIL2	-1.71428
SNRNP27	0.147817		LSS	0.202355		PGBD1	-0.73753		GRID1	0.88982
SNRPA	0.350979		TVP23B	0.210832		REXO1	0.242643		LOC101927021	0.771876
SNRPA1	0.168208		MGAT3	-0.377185		WIPF1	0.277501		ZNF8	0.508693
SNRPD3	0.325122		INTS3	-0.219783		FAM83H-AS1	0.937286		ZNF865	0.816318
SNTB2	0.206912		EIF1B	0.407472		NR4A2	-1.78245		C2orf81	-3.08112
SNX16	0.408537		RBM47	-0.410669		QRSL1	0.271207		ZNF331	-1.32222
SNX17	0.282751		RECQL	0.214571		KIAA0586	-0.234418		AHSA2	0.594651
SNX18	0.136278		BABAM2	-0.259965		TMEM67	-0.378646		FBXL15	-0.924778
SNX9	-0.172124		KLHDC10	0.238207		MIR22HG	-0.422593		FNTB	1.19274
SOAT1	-0.193725		SERTAD2	-0.247852		ZNF440	-0.663746		CCDC113	-1.39074
SOCS3	-0.141465		S100A14	-0.263452		PIK3C2B	-0.293383		KRT19	1.04716
SOCS6	0.166821		MAX	-0.195116		LIN52	-0.419917		MTMR8	-1.13284
SOD2	0.365104		QRICH1	-0.302485		GBP1	0.364598		COLEC12	-1.07315
SOS1	0.130682		JOSD1	0.167764		CYP26B1	0.382839		MTCL1	-0.613056
SOS2	0.129696		MYO1E	0.229424		LRRC8C	-0.688789		ZNF439	-1.79069
SOSTDC1	0.17124		ETV4	0.184255		NABP1	0.417609		C12orf73	0.609807
SOX12	0.346104		RIF1	0.159384		CEP68	-0.837191		RASL11A	-0.783587
SOX4	-0.230895		MEF2A	0.164419		RBMXL1	0.28533		RAET1G	-2.15944
SP6	-0.241317		NBR1	-0.202768		LAMA3	0.764602		KIAA1328	-1.23768
SPAG1	0.144669		EDN1	-0.316168		RCBTB1	-0.383666		C11orf63	0.600461
SPAG9	0.173332		JMJD6	0.306839		LHX2	0.657915		KCNQ5	1.60317
SPARC	0.511305		RBMS1	0.134217		MAP3K9	-0.646282		RAPGEF4	1.10805
SPATA2	0.192869		NFYA	0.168148		MYNN	0.544619		FAR2	1.26809
SPECC1L	0.256025		GBF1	-0.187835		ANTXR2	0.215086		KIF6	-0.944117
SPHK1	0.249419		FBLIM1	0.358232		PPP2R2D	0.20674		PSTK	0.845745
SPOPL	0.185407		TPP1	-0.212908		WAC-AS1	0.223257		PIF1	-0.784354
SPR	0.214393		MYO1B	0.201144		BASP1	-0.681904		PTEN	-0.280668
SPRED2	0.248274		PTGS2	0.664851		ZZEF1	-0.272525		SNCA	-2.85243
SPRY4	0.163879		ESRRA	0.249579		ARHGAP31	0.553002		MCM9	1.45557
SPRYD7	0.220709		GNAI3	0.208531		JAZF1	0.657559		ZNF235	-0.877382
SPTBN2	0.214888		SLC7A1	0.36777		DENND1B	0.198576		LSM11	0.476535
SPTLC3	0.306025		TMEM209	-0.187001		OVAAL	0.70916		MYCL	-1.44019
SPTY2D1	0.245106		TLN2	-0.153714		MEIS2	0.408103		NRDE2	1.42632
SQLE	0.205978		INTS7	0.226177		TTI2	-0.350537		STK32B	0.591329
SQOR	0.420589		STK40	0.355014		DNAJB5	-0.843956		PITPNM3	1.24311
SRA1	0.236681		KIF3B	0.189421		HEATR3	0.267333		CASTOR1	-1.28532
SRC	0.493604		LRIF1	0.3044		ITPRIP	-1.38071		EEF1AKMT3	0.574316
SRF	-0.218082		STX5	-0.209542		ZNF14	-1.14116		LOC101927523	2.13704
SRGAP1	-0.196548		TOB2	0.400898		GCH1	-0.314112		SAMD11	0.790149
SRGAP2	-0.138926		ANKLE2	0.241024		TFEB	-0.673898		SMIM10L2B	-2.66043
SRGAP3	-0.183433		SOX12	-0.519593		USP27X	-0.623613		AGMAT	1.12229
SRI	0.170095		RARG	0.173802		ZNF324	-1.16228		FBXW8	0.371152
SRPRA	-0.201328		TIAL1	0.190135		REV3L	-0.299567		TGFBI	0.543036
SRRM1	-0.194414		ANKIB1	-0.166405		ZFYVE1	-0.834998		CYS1	-1.48953
SRRT	0.14809		UTP18	0.205657		IRX3	0.705284		LINC00476	-0.693977
SRSF2	-0.221946		EPS8L2	-0.418169		KCTD18	0.337945		MLH3	0.396506
SRSF3	0.249757		CDC42EP4	-0.336989		NRF1	0.297983		TOGARAM1	-0.509698
SRSF5	0.803427		FGF2	0.283704		LFNG	-0.688303		ZNF852	-0.92721
SRSF7	-0.15172		AKAP1	-0.216994		TMEM170B	-0.822311		ADCK1	1.11666
SSRP1	-0.239967		TXLNG	-0.280381		STX1A	-0.736296		TTC30A	-1.00694
ST3GAL1	0.124249		NCOA7	-0.419381		ANKRD12	-0.185087		FBXO36	-0.800352
ST6GAL1	0.18246		CAMSAP2	0.184508		KRT6B	0.370127		IGFLR1	-0.943267
ST7	0.246471		CPSF1	-0.16023		LINC00909	0.600109		RPL23P8	1.48463
ST8SIA1	0.150353		TOM1	-0.246048		TNFAIP8L1	-0.691327		INPP5J	-1.25781
ST8SIA6	0.144196		DHTKD1	-0.118227		DEPDC5	0.216451		PRDM10	2.14297
STAC2	-0.389012		EPHA2	0.665363		SGF29	0.591794		IFT140	0.388633
STARD4	0.217223		DHX36	0.21441		TMEM170A	0.49789		RNFT2	-2.58158
STAT2	0.181208		RABGEF1	0.209589		PPP2R5B	-0.46661		SNX22	-1.05129
STAT3	-0.122056		CDKAL1	-0.199113		KHNYN	0.293311		ZNF653	1.27445
STAT6	-0.188974		JUN	-0.38611		TRAPPC9	-0.206862		IFIT3	1.44392
STAU1	-0.18849		ZNFX1	0.190938		TOE1	0.361117		C1orf105	1.05812
STC2	-0.299853		VPS9D1-AS1	-0.258323		UHRF1BP1	-0.163837		IL10RA	-1.74848
STIP1	0.11853		NUP58	0.180622		CEP41	0.27728		GOLGA6L9	-1.2057
STK17A	0.124468		TPST2	0.254551		DMXL1	-0.591953		ZNF461	-0.856802
STK24	-0.340668		SPECC1L	0.131778		ZNF587	0.268883		BEX1	-0.984035
STK26	-0.161534		MTOR	-0.159754		LYNX1	-0.384739		PAXIP1-AS2	-0.846588
STK3	0.243345		SLC35F6	-0.173674		TRIM4	0.302981		PCDHB3	-0.857945
STK38L	0.137773		NIPA2	0.202194		ZNF200	-0.272046		PLCG2	-0.594507
STK4	0.391322		PCLAF	0.299405		ZNF696	-0.322276		ZKSCAN3	-0.893059
STK40	0.140629		CLCN3	-0.175155		BDH2	-0.371398		JMJD7	-0.776045
STOM	0.0944273		TEX10	0.223838		LINC00674	-0.323826		KCNH3	-1.75477
STON1	0.121411		MKKS	-0.179983		ZNF160	-0.494345		MMAB	0.782747
STRN3	0.316745		TLE3	-0.291555		C17orf97	1.03997		SH3BP2	0.582462
SUB1	0.236913		CNOT3	-0.219933		INO80	0.404055		TP73	1.025
SUGT1	0.180976		GTF3C1	-0.11169		ARRDC4	-1.37033		ZNF568	-0.582526
SUMO2	0.123491		CAMK2D	-0.24196		PHKG2	-0.418927		DPYD	-1.40925
SUMO3	0.373167		TRMT1	-0.215477		ZFP62	0.579728		ZNF114	1.48661
SUN1	0.145664		MTA1	-0.216188		KDM2B	0.256332		FMN1	0.588202
SYCP2	0.119352		ARHGAP21	-0.147463		MFSD6	-0.37479		CELSR3	0.371567
SYNGAP1	0.505574		LOXL2	-0.189062		SOS2	0.453468		FUT4	-0.37546
SZRD1	0.208817		CCNL1	-0.525776		CYB561D2	-0.543474		LINC02035	-0.400939
SZT2	-0.200281		RNF149	0.263499		SOCS3	-0.568508		BCAS3	-0.477542
TAF4B	-0.106829		ABL2	0.511337		ZBTB6	0.35793		CAV1	-1.65736
TAF5L	0.213183		EXOSC9	0.212535		ZNF26	-0.497361		FTH1P3	0.987949
TAF7	-0.100179		DLX1	-0.198755		MNT	-0.930829		GNRHR2	-1.57531
TAGLN	0.13466		SCYL2	0.177167		HEG1	-0.866984		ZNF141	-0.328798
TAOK1	-0.175384		STAU2	-0.18059		HASPIN	0.281179		LOC105369486	0.938823
TARS2	0.217078		SLC35F2	0.19001		PPM1D	-0.70082		PEX12	0.701449
TBC1D1	0.159775		ATP6V1B2	0.162734		SNX30	-0.814505		FGGY	0.494427
TBC1D4	0.18944		PGM2	0.281504		SRBD1	0.220966		NBEAL2	-0.825275
TBCK	0.146882		GLYR1	-0.178093		ATE1	0.274647		HCG11	1.34289
TBL1X	0.214864		RNF44	-0.341025		NXPE3	-0.65824		LACC1	-1.00534
TCF7L1	-0.174639		MGLL	0.338653		SPSB3	-0.368745		SFXN5	1.17158
TEAD1	0.135603		TRIM47	-0.265742		ZNF518B	0.556684		NCKAP5	1.08608
TECPR1	0.172972		STAM	-0.168206		PCYT2	-0.270255		QRICH2	0.616413
TES	0.179912		RBM10	-0.272635		RNF122	-1.39144		SYDE2	-0.661278
TET3	0.214845		GOLT1B	0.249898		TAF8	0.502465		HCG15	-1.124
TEX10	0.1827		LAMB3	0.241716		ATP8B1	-0.423379		FBF1	-0.30819
TEX15	-0.783983		PFKFB3	0.292133		CRY2	-1.25835		IFIT2	1.45051
TEX2	0.419296		SAP30	-0.367136		FUCA1	-0.540159		ZNF90	-0.689699
TF	0.31195		CFI	-0.195569		APPBP2	0.249023		FCF1P2	1.04739
TFAP2C	0.520788		B3GALNT1	0.2548		TOR2A	0.469977		FAS	-0.366765
TFG	-0.277412		PHC2	0.388466		N4BP1	0.192781		TRPM4	0.319446
TGFA	0.130658		SMARCC2	-0.352153		38231	-0.480642		CCL2	0.815647
TGFB1	0.170079		SIVA1	0.462936		HOMEZ	0.279254		EPHB1	1.36471
TGFB1I1	-0.200372		TUNAR	-0.263221		MRRF	0.307572		IQCA1	-0.55749
TGFBI	0.1974		NFKB1	0.170654		SMCR8	0.426108		PARD6G	0.33875
TGFBR1	0.113392		FLJ23867	0.217779		KLHL42	0.446068		RGS12	0.572399
TGFBR2	0.17289		38777	0.235121		C1orf52	-0.635239		ZNF211	-0.794087
THADA	0.15726		TGS1	0.169382		LATS1	0.468165		FAM227B	-1.43326
THBS1	-0.136291		MBTPS1	-0.132652		C2orf15	-1.62161		LRRK1	1.66329
THNSL1	0.406811		TNC	0.426964		AGO3	0.256732		LOC100288911	-1.66443
THRB	0.138476		FRMD8	0.237231		CDC37L1	-0.493913		CCDC18	-0.504056
TIGAR	-0.375195		NACC2	0.159079		CDC14A	-0.250404		FLVCR1-AS1	-1.46525
TIMMDC1	0.120835		PVR	0.19466		CDC7	0.484079		ZNF140	-0.4398
TIMP3	-0.105336		TTK	-0.217892		HINT3	-0.513525		NPHP4	-0.725773
TJP2	0.467666		FBXO2	-0.224887		RAPGEF6	-0.254714		FOXO3B	0.454434
TLE1	0.126443		FBXO28	0.237101		ZNF503	-0.384253		PIK3AP1	-0.436432
TLN2	0.200237		TSPAN13	0.258484		DUBR	-1.57901		RDM1	-0.987152
TMCC1	-0.298526		PANK3	0.411497		TMEM231	-0.30997		ZBTB8A	1.14134
TMEM101	0.335879		NT5C3A	0.215292		ZNF736	-0.490328		ITGA1	-1.52462
TMEM127	0.148528		STK4	0.256139		FST	0.87561		SATB1	-0.274266
TMEM131	0.362041		SLC37A3	0.143279		RECK	-0.42525		WDR17	-1.5737
TMEM170A	0.194656		LYN	0.315915		DOK4	-0.382497		FCHO1	-2.97118
TMEM170B	0.261625		UBE3A	0.211828		C8orf58	0.906769		SIX2	0.733121
TMEM184B	0.251148		UBE2W	0.199358		CREBZF	0.483545		USP35	-0.508728
TMEM198B	0.226629		CDKN1A	0.404667		KCNC3	-0.261377		PIK3IP1	-0.814434
TMEM2	0.440453		LOC441454	-0.638382		NLK	0.28824		TMPPE	0.578462
TMEM248	-0.260858		NUFIP2	0.276268		RAD9A	-0.662656		ANKRD26	-0.347223
TMEM263	0.216902		RRAS2	0.205521		SLC35E4	-0.8685		JCAD	-0.466723
TMEM33	0.150619		AP1G1	0.191631		WDTC1	-0.242581		CELF4	-0.671106
TMEM38B	0.225886		RNF26	-0.212943		CAMK2N2	-0.604309		ZNF280C	-0.654711
TMEM56	0.128597		PPP1R15A	-0.58833		SLC25A29	-1.17904		PARP10	0.854125
TMEM63A	0.233679		GYS1	-0.180337		TSNARE1	-0.360325		SZT2	-0.273453
TMEM65	0.169554		UBA2	0.178865		ZNF397	0.52521		TMEM80	0.944919
TMEM74	0.147377		ZKSCAN1	-0.204038		MICAL2	-0.236383		FREM2	-1.13218
TMEM97	0.184952		CCNE2	0.29997		LOC100310756	0.608322		LDHD	-1.39423
TMPO	0.117489		SPC25	0.304283		RAP1GAP2	0.245528		MCTS1	0.274117
TMTC3	0.152361		BTG1	-0.20612		LRRC20	-0.505547		MKLN1-AS	-0.9379
TMX1	0.118642		NCAPH2	0.194047		RBAK	0.245243		CACFD1	0.534937
TMX4	0.309049		LRRC58	0.206412		TMOD2	-0.48802		PDGFC	-1.51554
TNC	0.426182		SCRIB	-0.16909		RAB24	-0.53108		TMEM107	-1.24645
TNFAIP1	0.201852		LINC00673	-0.585262		EXOC6B	-0.204995		IL18	-1.93545
TNFAIP3	0.126657		NR2F2	-0.254505		HSPBAP1	-0.318745		ZDHHC2	-1.31354
TNFRSF10A	0.195743		FBXW11	0.161226		AP5B1	0.640047		ZNF460	1.35452
TNFRSF12A	0.200312		ARID5B	-0.476136		TIGD5	0.875329		EFNA2	1.14409
TNFRSF21	0.220383		FLAD1	-0.234632		TTYH2	-0.264337		SCN1B	-1.18866
TNFSF15	-0.121441		CRK	0.251935		COX10	0.445024		AQP11	-1.37717
TNFSF9	0.825484		PFKM	0.185535		KANK4	0.453929		IL12A	-1.5058
TNIP3	-0.139811		TRIP12	0.112781		KTI12	0.486276		C14orf159	0.648068
TNPO1	0.161977		RBM38	0.189028		TMEM151A	-1.59122		LOC100287497	-1.36663
TNRC6B	0.137508		QSER1	0.166699		GFOD1	-0.834526		LOC283683	-0.693
TNS3	0.414126		FBXO18	-0.194167		CADM4	-0.338936		SMPDL3B	-0.924776
TOB2	-0.139552		L1CAM	-0.139744		MAP3K8	-0.614789		ZNF483	-1.06337
TOGARAM1	0.133344		CDK18	-0.238159		MTX3	0.268162		PLEKHG5	-0.612508
TOM1	0.102458		TMEM131	-0.268185		IL17RA	0.206091		SCUBE3	1.07852
TONSL	0.186028		CCDC117	0.254256		ITGA3	-0.213498		ULK2	0.512269
TOP2A	-0.155585		MFSD14A	0.27842		NCKAP5L	-0.622272		IFIT1	-2.17118
TOX	0.164892		MGEA5	-0.145883		ZFAT	0.276749		LOC100499489	2.94769
TP53INP2	0.132769		INPPL1	-0.222992		MARVELD2	0.847283		DOK3	-0.946162
TP53RK	0.140596		KMT5B	0.220805		LOC108783654	0.33191		SH3BGRL2	-3.49323
TPD52	-0.208269		DCAF12	0.132926		SH3RF3	0.60763		NYAP1	-0.847743
TPD52L2	0.221485		GADD45B	0.235402		LRCH1	-0.411349		ZNF615	-1.34708
TPM1	0.402557		SOAT1	0.185379		TNKS	0.289526		CCDC157	-1.15898
TPM3	0.188694		PUM2	0.166918		EIF5A2	-0.694663		PDE4D	0.782737
TPM4	0.724645		GINS4	0.16979		SLC9A6	-0.411641		SLC24A3	1.26616
TPRG1	0.126046		LRP5	-0.281799		SMIM10L1	0.405998		SLC6A11	1.20857
TPST2	0.185959		DLX6	-0.289605		NCK1-AS1	-0.478812		BRSK2	0.589135
TRAF7	0.241669		CAB39	0.149852		SLC18B1	-0.342985		GTF2H5	0.301137
TRAM1	0.300242		TLE2	-0.215428		FANCF	0.489633		TESK2	-2.0094
TRAPPC11	0.139574		EXT1	0.193565		LANCL2	0.294609		BCL7A	-0.60539
TRAPPC9	0.167856		DARS	0.133637		ATG2A	-0.684242		PKDCC	0.842115
TRERF1	0.167465		IGF2BP2	-0.166443		CNPY4	-0.520296		C21orf2	0.713427
TRIB1	0.316967		SMURF1	0.240753		DICER1	0.559859		B4GALNT3	-0.769362
TRIB2	0.168112		MIR4435-2HG	0.245197		PLCD3	-0.27017		LOC105374952	1.9141
TRIB3	-0.18295		FASTK	-0.217234		HIRIP3	0.298836		MSC-AS1	0.567063
TRIM25	-0.100522		SH3PXD2A	-0.250542		OXNAD1	-0.273893		THAP9	-0.544847
TRIM29	0.299672		MCMBP	0.131669		ATAD5	-0.351038		GPR18	2.26708
TRIM33	0.122904		TTI1	-0.132739		DENND4C	-0.167703		LOC440570	1.0951
TRIM45	0.469371		GAS2L1	-0.237605		FAM13A	-0.5844		MID2	0.237782
TRIM58	0.145786		HMMR	-0.237383		RAI1	0.255777		C4orf19	-0.870483
TRIM62	0.164316		TBC1D9B	-0.160597		F3	-0.404454		SYN1	-2.21039
TRIM65	0.17842		LARP4	0.253159		KBTBD4	1.09483		MDM4	0.832983
TRIM8	0.100824		PAPD7	0.30271		LINC00857	0.530612		NUAK1	0.683537
TRIR	-0.179024		ELMO2	-0.168944		TIMM23B	-0.500138		RARB	1.30106
TRMT1	0.134957		DNAJA2	0.150099		ELL2	-0.811035		GPR63	-1.3863
TRNT1	0.328792		NUP54	0.2503		RNF170	0.245473		LRRC24	-0.537491
TSC22D1	0.122488		NSDHL	0.442649		ZNF143	0.542763		SLC1A4	-1.34057
TSC22D4	0.101619		GFPT1	0.241522		ZNF579	0.446001		ZNF37BP	-0.954689
TSHZ1	0.280096		BLZF1	0.278226		SP4	0.50001		ZNF829	-0.346397
TSNARE1	-0.122174		NAA15	0.179237		TMCC1	0.480698		AMIGO2	0.745833
TSPAN13	0.396718		NDUFV3	-0.20986		MANEA	0.501781		BLACAT1	0.785725
TSPAN4	0.204703		SLC27A6	0.192103		BBS5	-0.411243		CTC1	-0.976714
TTC21B	0.179068		SPPL2A	0.264404		MPPED2	0.42877		ZNF774	-1.58547
TTC28	0.285061		CAMTA1	0.198463		TRIM36	-1.30716		ESYT3	-1.18208
TTI1	0.101338		CDKN3	-0.283796		PCGF3	0.355215		LRRC28	-0.35665
TTK	0.631995		NIP7	0.157312		PER2	-0.378927		SLC26A11	-0.536105
TTLL1	0.194615		BAG3	0.218874		DST	-0.248102		TRIM34	-1.80402
TTLL4	-0.157315		CLUH	-0.139338		PTPN6	-0.48339		C16orf87	-1.04482
TTN	0.155222		ARL6IP5	-0.259684		KMT2B	0.617553		CYP1B1	1.02251
TUBA1B	-0.172277		DDX42	-0.149204		FAM27B	-0.915224		DGCR6	-1.1203
TUBA1C	0.17405		KCTD20	0.384332		LYSMD1	0.330141		GHR	-1.62654
TUBB	0.150227		MRPL42	0.185589		HIVEP2	0.189225		ZNF764	0.378485
TUBB2A	0.150626		MAP2K3	0.426926		SBNO2	0.28072		PIH1D2	-1.67426
TUBB4B	0.213741		RUNX1	-0.189912		CLDN16	0.36459		ART5	-0.737025
TUBB6	0.422526		ANKRD40	0.142694		HDHD2	0.391187		EVC	0.487359
TUBG1	0.124282		BCAP29	0.269042		TRIM38	-0.186134		FAM157B	-0.512927
TUFT1	0.155898		COASY	-0.178788		GPR180	0.466146		CDK5R1	0.748171
TULP4	-0.411473		ARL2	-0.278666		SOX8	-0.434119		NINJ2	1.30191
TUNAR	0.201529		AJUBA	0.278722		ZNF486	-0.779619		ZBED9	-0.718325
TWISTNB	0.142024		MTAP	0.389421		KIRREL2	-0.285077		ZNF385B	-1.20495
TWSG1	0.13932		TAF5L	0.162471		LOC101928844	0.972111		ZNF879	-0.433663
TXLNG	-0.120777		NAB1	0.20908		VPS18	-0.426672		CHST15	0.617844
TXNRD1	0.268933		PIP4K2C	0.145488		LIFR	-0.74159		OPRK1	-2.74051
TYMS	0.185335		PHTF2	0.217731		LRFN1	-0.698692		ABCA11P	0.513429
U2AF1	0.150618		SEH1L	0.288583		STAT2	-0.649294		DISP1	-0.718709
UAP1	0.148385		MLX	0.181723		CASKIN2	0.391573		FAM120C	0.456139
UBA2	0.176262		CDK2AP2	-0.270184		MCPH1	0.851421		GNAO1	-1.5136
UBAP1	0.0973389		LYAR	0.188019		SLC35C1	0.376126		OTUD7A	-3.64219
UBASH3B	0.309057		UBASH3B	0.194265		GOLGA2P10	-0.614432		PAXIP1-AS1	-0.677889
UBE2B	0.270444		TRIB1	0.227421		ZBTB1	1.18583		LDLRAD4	1.31216
UBE2H	0.0993827		TP53BP2	-0.221341		CLUAP1	-0.38469		LRRC6	-1.31385
UBE2I	0.793137		CTXN1	-0.303803		TBX3	-0.6204		NAV2	-0.796268
UBE2K	0.172866		MTMR2	0.181437		THAP1	1.33133		RFESD	-1.60839
UBE2V1	0.254799		SOX9	-0.22272		HPDL	-0.447349		TRPC1	-0.778817
UBE3A	0.256337		MTSS1L	-0.288675		ZNF260	0.39589		LOXL1	1.43443
UBL3	0.268018		ITCH	0.277137		FBXO44	-0.387696		PTPRG	0.317778
UBQLN1	0.371183		KANSL3	0.123241		SPATA13	-0.518635		S100A3	1.01784
UBTD2	0.214549		NCK2	0.357707		HERC1	-0.396577		DDN	1.2863
UCHL5	0.268539		NCOR2	-0.241744		CCDC94	0.514732		LOC100130027	0.809173
UGP2	0.162067		CHKA	0.509963		RGS16	-2.15412		TGFB3	0.453501
UHRF2	0.103033		OTUD6B-AS1	-0.306278		MARVELD3	-0.293697		ANKRD36	-1.22116
ULK3	0.204223		ROPN1	-0.343601		SLC7A2	-0.627603		ARHGEF4	-0.391014
UNC13B	-0.365444		CASC3	-0.164245		KALRN	-0.402184		PBX4	-1.04244
UNG	-0.261679		NR4A1	-0.171361		ITPKB	0.406699		CEP290	-0.347315
UPF1	-0.238293		NXF1	-0.20077		ZNF57	-1.35798		FIBIN	1.12491
USP10	0.218297		PLPBP	0.156188		NUAK2	-1.52656		HLA-F-AS1	-1.61254
USP12	0.160612		NSF	-0.137499		COQ7	0.359391		LMTK3	-0.975441
USP14	-0.0871003		HMGCR	0.718017		RNF8	-0.195283		CCDC69	-0.951213
USP28	0.306568		RNF11	0.267423		DCLRE1C	-0.245193		CPED1	-0.627578
USP31	0.0760846		CDH19	0.259255		DENND3	-0.413945		CDADC1	-0.882038
USP38	0.30922		CDC45	0.174333		IL17RD	-0.245407		GPR55	3.19379
USP40	0.195854		OGFRL1	-0.292818		WASF1	-0.388388		PARP14	0.369946
USP53	0.169773		RDH11	0.203067		PUS10	0.98711		SLC52A3	0.432643
USP7	0.22912		CYTOR	0.337343		SGPP1	-0.463202		TTC28	-0.509508
VAV3	0.130024		GNA12	0.135217		KIF21B	-0.803704		ZNF818P	-1.0425
VCL	0.232126		TNPO1	0.259219		UNK	0.305378		FANK1	-2.49405
VDR	0.35055		MLLT1	-0.201372		ZNF778	-0.529175		A1BG	-1.06086
VEZT	0.17211		EXO1	0.157599		MAP3K1	-0.354987		ZNF587B	0.640435
VGF	0.180418		PDRG1	0.42728		NR2C2	0.375936		HFE	0.585092
VLDLR	-0.138221		CIZ1	-0.236606		OTULIN	-0.164651		MCF2L	-0.460781
VPS11	-0.125244		UBTF	-0.267953		LOC729162	0.314171		PRR3	1.08839
VPS13B	0.443939		DUSP14	0.234612		MISP	-0.682477		ZNF649	0.542929
VPS25	0.170803		MLF1	0.209199		TMEM241	-0.255931		CXorf23	-0.559822
VPS45	0.335752		WWTR1	0.23166		KBTBD8	-1.87925		ARAP3	-0.574275
VPS50	0.163494		OSGIN2	0.433608		BAIAP2-AS1	-0.558264		NPAS1	-1.87237
VPS8	-0.229742		PFDN4	-0.250561		SLC38A3	-0.412913		TRIM13	0.993757
WAC	0.25577		ATP6V1A	0.190509		GDAP2	-0.367543		RTN4IP1	-0.505891
WDHD1	0.422408		NFIB	-0.162003		RRAGD	-0.214193		FRK	0.471312
WDR1	0.156155		KCTD10	0.251129		RAB40B	-0.806505		ZIC5	1.127
WDR26	0.147515		RAVER1	-0.25621		ADAMTS9	0.467286		NAV1	-0.549741
WDR45B	-0.164271		FZD6	0.338662		FRRS1	-0.782865		TMEM184A	2.54169
WIPF2	0.189994		LPGAT1	0.249852		VANGL1	0.156409		COQ10A	-0.75469
WIPI1	0.188396		SLC30A1	0.592432		ORAOV1	-0.388231		IRS1	0.805039
WNK4	0.149076		ITGA6	0.196906		RTN4RL2	-0.435679		HERC2P2	-0.903594
WNT11	-0.203155		PKP4	-0.152283		AGFG2	-1.00027		CTAGE4	0.623996
WWC1	0.103082		DBNDD1	0.384529		ARRDC3	-0.596105		DAB2	-1.18876
WWC2	0.167369		PLCG1	-0.140245		PTX3	-0.369853		HEXIM2	0.873025
WWP1	0.158786		ATP2B4	-0.275842		ZNF703	-1.61588		PLPPR3	0.588928
WWTR1	0.118492		NUMA1	-0.281235		DCAF10	0.441441		CYP20A1	0.798595
XPC	0.160982		SDAD1	-0.238073		ZNRF3	-0.256164		MVB12B	1.12783
XPO1	0.136102		ACTR6	0.520554		TGDS	-0.373315		OASL	-1.17443
XRRA1	-0.294644		LITAF	0.265295		BMF	-1.58253		CHST8	-1.24499
YAF2	-0.177445		COMMD4	0.245443		TSPYL5	-0.288814		ZNF136	-1.11421
YBX1	0.167453		RRN3	0.1467		BBS4	-0.310664		37681	-1.09577
YOD1	0.189233		KIF20A	-0.441214		TMED8	-0.168499		WNK3	-0.801659
YTHDF1	0.139301		RFC3	0.407968		C7orf25	0.510569		APOLD1	-0.736537
ZBED6	-0.0965805		FAM20B	0.155653		EGLN3	-0.680947		INTU	-0.426013
ZBTB17	0.16158		PNO1	0.168105		CX3CL1	-0.619813		OSBP2	-0.402355
ZBTB21	-0.204426		TMEM167A	0.245294		RPL13AP20	1.97286		GDPGP1	-1.07351
ZBTB7A	0.206356		HSPA13	0.293643		SNRNP35	0.52491		GREB1L	-0.513495
ZFAND3	0.224772		COPS8	0.184967		EXTL1	0.78332		NAT1	-0.996876
ZFHX3	0.166721		YES1	0.156771		ZRSR2	0.367059		ST20-AS1	1.33692
ZKSCAN1	0.0880592		SLC25A17	0.276276		CTNNBIP1	-0.273413		MMP17	-0.991446
ZMYM3	-0.113439		NECTIN1	0.143404		FNIP2	-0.316256		ZNF782	-1.18511
ZNF14	0.214992		SEMA4C	0.260298		LPAR3	-0.383266		MAFB	-1.01914
ZNF207	0.176827		ACBD5	-0.155986		THEMIS2	-1.12285		RWDD2A	-1.55162
ZNF264	0.278534		SLC2A1	0.154262		FAM160A2	-0.848843		VSTM2L	0.712506
ZNF275	0.135537		39142	-0.3223		RNF113A	-0.670071		AHNAK2	-2.88683
ZNF292	0.591178		DDX46	0.244451		ARHGAP39	-0.292369		PRH1	0.817785
ZNF521	0.198285		ARHGEF35	0.225005		ZNF77	-1.28475		PMS2P9	-0.666461
ZNF558	-0.192912		NF2	0.281448		ZNF286A	-0.501251		FANCC	0.328128
ZNF608	-0.132681		SEZ6L2	-0.170369		KDELC1	-0.711097		FMNL3	0.227821
ZNF618	0.12851		TCF20	-0.152058		TRIM16L	0.67192		PAQR5	-1.45486
ZNF638	-0.165028		POLR1C	0.260715		ZMYM2	0.194781		TBX15	0.813338
ZNF641	0.14198		STK38L	0.782975		FAM222A	-0.659502		SYTL4	-1.23394
ZNF672	0.247943		RNF145	0.422719		USP31	0.48623		ZSCAN20	0.436422
ZNF703	-0.135607		DGCR2	-0.124731		FANCE	-0.833506		DPY19L2P2	-1.28763
ZNF711	0.105806		USP16	0.190306		ARHGEF19	-0.338508		ELMOD1	-2.8603
ZNF740	0.251546		CHAF1B	-0.18942		GXYLT1	-0.186031		SLC4A8	-3.19645
ZNF75D	0.131991		PBX1	-0.300736		MKL2	0.347103		ZFP3	-0.449714
ZNF76	0.132242		PSMD12	0.149758		DKK1	1.16806		CENPP	-0.738646
ZNF780A	-0.180359		FOXC1	-0.39262		FRS2	-0.204585		EFS	1.72665
ZNF800	0.237981		HNRNPH2	-0.522397		PPFIA3	-0.38827		NR4A3	-2.01373
ZNF90	-0.115455		TMEM263	0.219055		SNRK	-0.305586		ATP10A	1.65134
ZNRF3	0.169453		PAFAH1B1	0.161041		ZNF304	-0.694649		CDO1	-0.768009
ZYX	-0.279524		USP14	0.264486		WDR83	-0.419812		IL10RB-AS1	-1.56162
			PTS	0.336642		PARP4	-0.185076		MCC	-0.59016
			DPP7	-0.231022		NT5DC3	-0.943664		SLC25A30	-1.36118
			SH3KBP1	-0.146794		PTAR1	0.266128		ZC3H10	-0.79042
			AGBL5	-0.156444		IRF9	0.412816		ARMC5	2.33768
			PSMG2	0.240612		LYRM7	-0.19795		SHISA9	1.09263
			PDZD11	-0.189189		XIAP	0.260666		C1orf116	-1.17257
			MTRR	-0.290553		HERC5	-0.433974		PSD2	-1.51186
			INCENP	-0.319446		MED9	0.30789		KLHL28	-1.59923
			PRSS8	-0.17904		ZCCHC10	0.738047		PLAGL1	-0.981362
			NDFIP1	0.165838		FAM46A	-0.225658		ZBTB48	-0.456893
			RRP1	0.175584		RUNDC1	-0.509946		LOC100506548	0.945627
			DUT	0.233665		ZNF28	-0.311106		FAM105A	-1.04185
			SELENOI	0.515861		ZNF670	-0.67777		PPCDC	0.43856
			ADIPOR2	0.244743		FAM111A	0.319611		RILPL1	0.557505
			CKAP2	-0.16756		RHOBTB2	-0.730015		LINC01503	1.04796
			MTMR12	0.168018		TMCC2	-1.30734		PHLPP1	-0.557672
			HNF4G	-1.04241		INTS6	0.612729		SMIM8	-0.687936
			PACSIN3	-0.251248		MPZL3	-1.06789		LINC01599	0.916363
			VPS25	0.224602		C9orf72	-0.826492		GFI1B	1.33641
			RAB14	0.206522		FKTN	0.173672		SLC9A3-AS1	-0.636943
			ST3GAL4	0.166998		PEX1	-0.359972		KPTN	0.763303
			HSPA14	0.297357		TADA2A	0.530367		LMLN	-0.941551
			NUDCD1	0.152996		SNHG12	-0.745447		NPL	-1.00007
			SSBP3	-0.396042		ZFHX4	0.887912		TMEM200B	0.80174
			METAP1	0.176346		EMSY	0.258389		ZEB1-AS1	-0.940733
			CHMP2B	0.304554		INPP5F	-0.374335		ATRNL1	-2.99259
			F11R	0.208808		MPP1	-0.428006		RNF144B	-0.632852
			INSIG1	1.0605		DAGLB	-0.427793		SSTR2	-3.78479
			PRTFDC1	0.214634		FOXF2	0.853734		UBR5-AS1	-2.3636
			ATP13A3	0.336651		GPR37	-1.29998		ULK4	-1.65322
			KDELC2	0.209705		DDX58	-0.242255		A1BG-AS1	-1.10122
			ZMYND11	-0.146467		PDCL	0.427422		CRTC1	0.859044
			MBNL1	-0.133095		SOX13	-0.539321		MLXIPL	-0.602301
			ACIN1	-0.184102		AP4E1	-0.309865		GRB14	-0.743226
			THAP12	0.174062		SFMBT1	0.691096		NOS1AP	-0.742461
			CTDSP2	0.172611		NOTCH2NL	-0.467397		PHOSPHO1	-2.90201
			LRP12	0.345936		USP42	0.28279		TNIK	-2.83514
			CRKL	0.198578		ZSWIM1	0.538349		ZNF182	-0.782651
			OGFR	-0.169296		EHMT1	0.387642		MMP24-AS1	1.04327
			ARPP19	0.248641		LRIG1	-0.763456		TMEM133	0.815649
			LSM14B	-0.199334		RPAIN	-0.588643		JADE1	-1.16757
			EMG1	0.214314		CPTP	-0.333572		LINC02449	1.65566
			PRC1	-0.214135		IPPK	-0.266145		NUDT7	-1.17116
			PWP2	0.139293		NKTR	0.326896		TMEM37	-0.845396
			CA8	-0.214893		KDM1B	-0.243382		TTC22	0.814982
			TSC22D4	-0.171785		ZNF711	-0.874709		CAMKV	-2.67465
			CBFB	0.277766		RBM15	0.513144		GOLGA1	0.57424
			POP1	0.226419		PALB2	0.457146		GOLGA8A	-0.740125
			STAC2	-0.726681		SORT1	-0.587887		PCLO	-1.5249
			PCDHGC3	-0.156278		CENPC	-0.555946		BICC1	-1.13382
			CHTOP	0.199407		MED7	0.606825		PDZD2	0.314559
			SOD3	-0.402149		SIAH1	0.523541		ZNF490	-0.583358
			MT1X	0.363885		HOTAIR	0.630714		HIST1H1E	-0.840389
			NDUFA7	-0.280717		GGA3	0.32459		ZNF678	0.655988
			MRPL39	0.221908		STK10	0.229182		ZNF264	0.413394
			TJP2	-0.207429		ZBTB5	0.220865		ENGASE	-0.503699
			DAG1	-0.131609		C6orf136	0.732156		BTN3A2	-0.473985
			FKBP2	-0.287945		SH3D19	0.416255		INO80D	1.67911
			PTPRA	-0.21734		RAB39A	0.561579		PIANP	-0.505415
			RBM28	0.146749		SOCS6	0.510167		PDIK1L	0.419516
			ID3	0.955532		IKZF5	-0.451162		GDPD1	-2.86249
			PMEPA1	0.629752		NRARP	-1.22679		PTPRG-AS1	-0.895184
			RPRD1B	0.252589		KIN	-0.507046		RGS9	-1.77338
			ACSL3	0.222457		FAM50B	0.588253		TIAM2	-0.538883
			ERBB3	-0.176893		SGMS2	-0.627395		ZNF891	-0.841438
			MSH6	-0.159043		MITF	-1.16848		HSD17B11	-2.8425
			TBC1D1	0.133035		FXN	0.326928		PANK1	1.39718
			MRPS2	-0.225475		TMEM268	0.295956		PANK4	0.805762
			SKIV2L2	0.161982		HEXIM1	-0.38484		KIAA0895L	-1.24563
			TES	0.157375		C2CD2	0.280524		ARHGEF37	-0.447891
			GPAT3	0.295045		ZNF33A	0.333291		ARID3A	0.711684
			HMGCS1	1.09915		COG7	0.301375		PLCXD1	-0.881928
			CMAS	0.194933		ARHGEF3	-0.91542		PPM1E	-3.62227
			TMEM97	0.144735		HEY1	-2.09692		PRR19	2.22735
			ADPGK	0.171822		FBXO33	-1.15956		RAB27B	-1.5256
			SAMD1	-0.201866		LIMD1	0.340704		RAPGEF5	-0.632896
			TBL2	0.133431		NEIL3	0.345289		RGS14	-1.11625
			GINS1	0.192204		SERAC1	-0.370016		TSGA10	-1.1754
			ASF1B	0.21266		ZNF48	-0.658818		ATP2C2	-1.69448
			STAT3	-0.332803		EEF2K	-0.246502		PRDM11	2.18666
			BUB1	-0.148891		VANGL2	0.202578		TMEM106A	-0.553909
			TAF6	-0.234394		C9orf3	0.36003		TMEM86A	-1.73043
			PXN	0.172443		ZNF275	-0.480572		IL15RA	0.827656
			TMEM30A	0.171886		SEMA4B	-0.508002		UBL7-AS1	-1.00594
			IFNGR2	0.410745		CMTR2	0.215927		ZNF709	-0.82523
			GPN1	0.176785		MTURN	-0.491943		LOC645513	-0.636159
			PBK	0.223178		TMEM186	0.372673		SIRT5	0.70908
			NAT10	-0.17502		PRKAB2	-0.499373		LINC00707	0.870271
			OAZ2	0.133246		ZZZ3	0.812687		TBX19	0.903634
			NEK7	0.3309		MPP2	-0.226964		ZNF33B	1.18014
			MCCC2	-0.114038		RSPH3	0.343308		UNC13A	-1.02581
			NUP155	0.136333		SLC45A4	-0.407086		HERC6	0.523632
			RBM25	0.184156		TRIM65	0.416623		HIVEP3	-0.281565
			MAP3K20	-0.111743		TBC1D25	0.242042		TPI1P2	-0.832529
			GALNT1	0.177625		SCML2	0.28657		ZBTB40	0.223802
			WDR26	0.132288		NSL1	0.300218		CHSY3	-0.445988
			VPS37B	-0.166736		CCDC85C	-0.337752		KLRG1	-2.15734
			RAB11FIP1	0.535437		USP32	-0.191555		PARP16	0.764847
			SRSF4	-0.22803		TSEN54	-0.311604		SLC43A2	1.08923
			FNTA	0.187958		RXRB	0.4079		TPCN2	0.598196
			FAM91A1	0.312287		RIC1	-0.549003		ZNF510	-0.305725
			NDRG3	-0.130353		ZNF521	0.350517		NUDCD2	-0.353682
			COA4	-0.225567		ARHGAP19	0.565944		MGC27345	0.966059
			DFFA	-0.249537		HIVEP1	0.601664		PRAG1	-0.820243
			KLF5	-0.225009		CIPC	-0.443248		SLC2A4	-3.03396
			BHLHE40	-0.357944		CTDP1	-0.4165		TMEM62	-0.375793
			DNAJC5	0.148949		MSX1	0.379182		TSC22D3	-0.681183
			ECT2	0.184174		UNKL	0.81195		SLAIN1	-4.37105
			GOT1	0.143829		FZD7	-0.661897		ZBED5-AS1	-0.845829
			ESYT1	0.135444		MOAP1	-1.41486		COX19	0.725744
			VEGFA	-0.379404		VPS36	0.287745		LINC01128	-0.720966
			KRT16	0.277352		USF3	0.631023		CPN1	0.608353
			BCL2L1	0.412931		LOC100507642	0.461029		ANGPTL4	0.893233
			CCDC86	-0.184204		ZNF174	-0.841133		ATP9B	0.348746
			DHFR	0.118464		CCDC126	-1.00028		C11orf86	2.73424
			CMTM6	0.18573		PER1	-1.84112		FLJ20021	-1.98614
			PPP2R5D	-0.167603		ZCCHC24	-1.07338		MAFA	-0.711801
			SERP1	0.17981		ADGRF1	0.65582		BRCA2	0.50802
			ATXN2L	-0.16613		ZFP41	-0.260871		FAM49A	-2.84628
			LDLR	0.568467		MADD	-0.29499		FOXP1	-0.712335
			TOR3A	0.222251		ZNF561	0.449773		CC2D2A	1.81172
			SERPINE2	0.178535		ERAP1	0.237067		DNAJC28	-0.881374
			AHCTF1	0.114251		UGCG	-0.835362		KIAA1211	-1.51401
			POLR2A	-0.238194		GALNT4	-0.924596		KLF12	0.334417
			CDK16	-0.165257		RBM4B	0.687845		ZNF549	-0.381815
			MGAM2	-0.151249		ANKRD42	-0.856096		LINC01588	1.74831
			DCTD	0.218182		RFX7	-0.297237		TMEM144	-0.695869
			CAD	-0.1544		MORC4	-0.454753		GALNT14	0.555301
			SPCS2	0.185245		STAM2	0.239131		LOC101929767	-0.796179
			WWP1	0.156459		ZNF468	-0.303989		ZNF613	-0.864133
			PDXK	0.115897		ZNF93	0.459877		CKMT2-AS1	-0.988249
			RNF187	-0.192087		CENPJ	-0.567772		CSDC2	0.870052
			TMEM45A	0.363397		GCC2	-0.455821		MSRB3	-0.390034
			PRAME	-0.312875		ESRRG	1.17375		ZNF180	-0.467075
			CD55	-0.134248		NFKBIL1	0.620241		ZNF350	-0.737413
			COPS3	0.194337		SETD4	0.36235		ARHGAP5-AS1	-0.561789
			GSTO1	0.292577		HECTD3	-0.358526		ERCC6L2	0.875439
			PLAUR	0.159456		FRMD6	-0.696526		ERMAP	2.61062
			NCAPG2	0.210362		ZNF367	0.396139		HOXA3	1.70015
			SLC39A10	0.219835		MAN1A1	-0.387525		CAPN6	-0.494751
			MYADM	0.292241		GATAD1	0.251133		PYGO1	0.929
			FAM120A	-0.135558		TOP3A	0.207713		SLC35E2B	0.422899
			DAZAP1	-0.18726		ZFX	1.46742		RHOV	-0.649934
			WNT11	0.26497		SUSD6	-0.836443		DERL3	-0.64401
			ACAT2	0.454096		PGPEP1	-1.11668		SLC29A3	0.984707
			SERINC1	0.22574		SOCS7	-0.416106		CILP2	-0.611145
			USP1	0.203982		C9orf85	-0.726435		C8orf37	0.692266
			SPTBN1	-0.107844		MED26	-1.13987		IL6R	0.681553
			CHRAC1	-0.183472		MAP3K3	-0.445126		CCDC3	0.376972
			POLR2H	0.194568		RABIF	0.527075		GPX7	1.63146
			TMEM189	-0.215774		FAM76B	-0.542668		SOX6	1.56176
			ELF3	-0.125029		GDF11	-0.648672		ZNF44	-0.914902
			UPF1	0.174846		CCDC71	1.05445		COX10-AS1	-0.733181
			YY1AP1	-0.184828		KCTD6	-1.05545		DDHD1	-1.50432
			PIP5K1A	0.176231		CISD2	0.19711		LOC148413	0.480042
			TANK	-0.16775		GPRIN1	-0.281623		KIF12	-1.18876
			DNAJC2	0.156443		PLEKHM1	-0.662498		POMT2	0.953043
			SAR1A	0.164792		TBC1D9	-0.48804		SPINK2	-1.24767
			NUP50	0.166354		DNMT3B	-0.874981		PNMA6A	1.23321
			LUC7L3	0.238724		SIX1	-0.403482		APCDD1	1.09274
			HR	0.528863		ARID2	0.474467		ZNF224	-2.09762
			CCDC58	-0.320237		MTF2	-0.385676		ATP5S	0.434432
			VOPP1	0.145216		GNAZ	-0.30119		LAIR1	1.2654
			MOB1A	0.1432		UAP1L1	-0.568208		RBFA	0.599637
			CRABP2	-0.322507		SPSB1	-1.02321		ZNF551	0.350295
			HMCES	0.190942		TBC1D12	0.197193		ZXDB	1.07399
			CCNC	0.294201		TNK1	-0.57291		ZNF701	-0.565157
			C6orf62	0.224427		KLHDC8B	-0.389149		ACER2	-2.40808
			HYPK	-0.273285		AMOT	-0.590247		CASP9	-1.28386
			RRM1	0.248637		BOD1L1	-0.515488		CEP152	0.335848
			SMARCA2	-0.178897		PIAS4	0.2963		NPY1R	-2.83754
			VKORC1	-0.265445		EVI5L	-0.570698		PARD6G-AS1	-1.56868
			ZFR	-0.192997		RMND1	-0.30342		RIN3	1.87646
			DDX39A	0.274401		MTF1	-0.1678		CENPBD1	1.03297
			WBP2	-0.209892		PLPP3	0.322997		TENM3	-1.00197
			TARDBP	0.183992		DUSP5	-1.42363		RPL23AP53	-0.772168
			MRPS6	-0.187188		IGSF9	-0.432428		ADAM19	-0.978864
			POLR2L	-0.272471		C6orf132	-0.774024		HOXD9	0.417587
			CALM1	0.114296		TMEM185A	-0.384347		INPP5E	0.578441
			KRT17	-0.277623		ATG4A	-0.311666		NCCRP1	-2.58677
			CNN2	0.166477		ZNF354A	0.588233		RAMP2-AS1	1.72211
			CXCL16	-0.172355		CLIP2	-0.352815		ZNF417	-1.0184
			TMEM248	0.134054		MTMR1	0.375284		ZSCAN30	-0.419833
			OAF	0.221623		ROS1	0.255516		CALHM2	1.60846
			ADH5	0.178768		SNAI1	-2.02097		RAB30	-1.23307
			PSPC1	-0.158319		FAM102B	-0.532089		ABCA3	-1.49389
			ATP6V1C1	0.153361		LTN1	-0.343032		EDARADD	0.539261
			GFM1	0.141261		DOCK4	-0.295342		PLAG1	-3.29006
			CD46	0.37541		RTL8B	-0.276321		SRR	-0.801328
			DBN1	-0.156022		FAM160A1	-0.342273		TEX9	-1.64784
			C1orf106	0.405019		TNFSF9	-1.37525		UBE3D	-0.551597
			MCL1	0.17582		ZBED6CL	-0.657962		FOXF1	1.25487
			PRKCD	-0.181174		PLEKHA8	-0.412987		EDN2	1.07499
			KLF10	-0.765519		RIPK1	0.36781		IPO5P1	-1.39651
			AP3D1	-0.156099		CLASRP	0.29284		SFI1	-1.71901
			MAPKAPK2	0.126215		BCL10	-0.252751		ZNF81	-0.824823
			LIMS1	0.262191		POLD3	0.221597		LOC389906	0.864922
			SMG5	0.143229		RMI1	0.619928		USP43	-0.88013
			MCM6	0.133904		EPHA1	-0.29707		XYLT1	-0.960135
			CTPS1	0.165779		ZNF271P	0.269364		LYRM4-AS1	0.929881
			PLS3	0.180695		METTL14	-0.280076		VIM-AS1	0.508335
			SDC1	0.143583		PHF2	0.35761		FAM221A	-0.841805
			NBN	0.127855		YPEL3	-0.50739		MTUS1	-1.9513
			G3BP2	0.162673		HAUS8	0.37445		TMEM198B	-0.487436
			LIMCH1	0.194478		LZIC	0.358604		SLC25A27	-2.39216
			NFE2L2	-0.323869		TTC21B	-0.523001		CDK20	-0.499521
			COL12A1	0.215972		DHDDS	-0.35627		IL1RL2	1.50416
			KIRREL	0.155845		RAB2B	-0.332273		LOC100506444	3.6359
			NIT2	0.18143		TRIM35	-0.568576		NPHP1	-1.52782
			PLEKHS1	-0.808127		MAP3K14	-0.358878		RUNDC3B	-3.222
			FHL2	0.554897		RILPL2	-0.528099		NRSN2-AS1	0.599829
			MAF1	-0.185928		CCDC28B	-0.699834		ZNF71	-0.407592
			RPS6KA3	0.148812		DAB2IP	-0.253636		ABCC3	1.26186
			TNS3	-0.254258		TSHZ1	-0.332652		MLLT11	-0.97317
			GOLPH3	0.1544		EDRF1	-0.448057		TVP23C	-0.617637
			37865	-0.196424		ZDBF2	-0.35311		KCNC4	0.389088
			ABI1	0.107322		GLCE	-0.564952		MFSD13A	-0.52464
			UNG	-0.163403		TRIM37	-0.350972		PLEKHB1	1.14367
			VBP1	0.192357		GLIPR2	-0.343634		WASHC1	0.606756
			SLC39A14	0.27169		PDPR	-0.175834		SHROOM2	-0.402074
			TIMM21	-0.137209		MON1B	0.334904		SLC16A9	1.00648
			THRAP3	-0.168936		ANGEL2	0.339086		PNMA3	2.3355
			B4GALT5	0.244068		IRF1	-0.474416		C21orf58	-0.793073
			PAFAH1B2	0.115417		ASXL2	0.283568		LOC100996842	1.39791
			FSTL1	0.288814		ING5	0.781532		ZBTB25	-0.801963
			ITGB5	0.14473		NFYB	0.269033		LINC01000	0.894332
			PPID	-0.246325		HERC4	0.339019		PLEKHM3	-0.924577
			EIF1AX	0.222062		DGCR14	-0.518643		TMEM158	-0.940211
			PPP2CB	0.237505		ZNF783	0.606312		ZNF514	0.281514
			EBP	0.207531		METTL18	0.538503		LOXL4	3.17732
			VCL	0.239363		STX3	-0.369438		PPP1R3F	1.19004
			TNFRSF1A	-0.26194		LOC100294145	-0.361499		C14orf79	-0.499121
			STK3	-0.250336		RNF168	-0.699664		PGBD2	1.12077
			PARL	0.21681		TYW3	0.493318		MPZ	1.24241
			EXT2	0.157755		ZNF37A	0.229889		IL2RA	1.66653
			SLC20A2	0.415616		PPAN-P2RY11	0.436861		SLC2A11	0.334438
			RDX	-0.129378		NUDT4	-0.564145		ST8SIA1	1.49013
			UBQLN4	-0.169291		PLK4	0.504856		ZNF17	-0.526439
			ATN1	-0.300481		CEP120	-0.52058		ELL3	-2.15522
			RIPK2	0.477326		MED18	1.31265		LCA5	-1.55318
			DESI2	0.208003		DOLPP1	0.683503		ANKRA2	-0.992602
			SRSF6	-0.183567		SLC25A19	-0.356359		FGD4	-0.517504
			TNNT1	-0.211293		PDS5B	0.310944		H6PD	0.889017
			TMX4	0.194644		FADS3	-0.330773		VWA5A	-1.91935
			PTP4A1	-0.124584		CLCN2	-0.758031		CFAP58-AS1	-2.50957
			COL6A1	-0.199875		ORAI2	-0.157858		WDR5B	-0.740061
			SNRPE	0.281476		NR1D1	-0.5216		ZNF667	-0.666059
			HACD3	-0.117015		ANKEF1	0.369835		ZNF860	-0.862649
			TMEM9	0.174993		KIF15	0.226789		GEMIN8P4	-1.08329
			CENPF	-0.225863		SCML1	-0.630109		ITPRIP	-0.558925
			CHD4	0.126522		ZNF473	0.270865		POU3F3	-1.57615
			HOXC10	-0.170418		RNF214	0.794957		ZNF296	0.719106
			RALB	0.170421		C4orf33	-0.733588		TMEM270	-2.19944
			HEATR1	0.106222		EOGT	0.244661		C9orf40	0.529692
			SLC25A32	0.296221		ZNF518A	0.623127		CHIC1	0.457193
			TFDP1	0.135234		PAPD5	-0.230412		LOC105375650	0.952936
			YTHDF2	-0.160261		TMEM51	0.297048		LOC728715	-0.982591
			IDI1	0.985144		TRMT1L	0.409527		ZNF250	-0.621483
			IK	-0.227582		TFAP4	0.493256		GPR137C	-1.4883
			CBS	-0.262043		ARNT2	0.38596		NIPBL-AS1	-0.77715
			IPO7	0.116357		NSMCE3	-0.418944		SLC13A3	-0.888204
			SELENOF	0.185866		ZNF652	0.153161		SYDE1	2.24354
			TM9SF3	0.187507		RAD54L	0.277754		WDR25	-0.540277
			CALM3	-0.129301		TNRC6B	-0.611544		WSCD2	1.44785
			TK1	0.248151		FAM126A	-0.521495		ZNF888	0.453879
			UBE3C	0.0972851		STRN	0.157138		GALNT6	-0.936138
			BLCAP	-0.126063		SMAD4	0.525391		MTMR11	-0.570682
			OSMR	-0.11734		DGKA	-0.399126		SAMD10	2.01498
			PLEKHB2	0.178949		BRD3	0.48564		TRDMT1	-0.73665
			SRSF5	-0.488913		KATNB1	-0.53745		ARC	-2.73848
			NUCB1	-0.14151		GTPBP10	0.228163		TRHDE-AS1	2.3605
			NUB1	-0.242709		AHR	-1.41903		PLK3	-0.877843
			HNRNPF	-0.13059		ZCCHC14	0.261805		ZNF443	-1.14582
			LMNB1	-0.151364		ZNF189	-0.217323		FOXO1	-1.00209
			PLXNB2	-0.138933		FNIP1	-0.165196		NKX3-1	-1.12822
			H1FX	-0.223809		LIN37	-0.79017		TEP1	-0.383998
			ATAD2	0.243129		KLHL24	-1.1937		ZBTB14	0.98855
			SRXN1	0.143138		C11orf68	0.905176		IBA57	0.388746
			TFAP2C	0.277816		JDP2	0.650465		KIF24	-0.456035
			NDUFS3	0.184731		MTHFS	0.322802		ASRGL1	-1.0895
			SSU72	-0.169217		VPS37C	0.266383		DGKQ	-1.63425
			ESYT2	0.0869472		DTNA	0.563369		DSEL	-1.27819
			LOX	0.172677		GJC1	0.216218		RGS17	-2.08131
			UHMK1	0.18851		KIAA1551	-0.662552		FBXL17	0.508783
			APEX1	-0.225963		PROSER2	-0.860402		C12orf66	0.464524
			FAM208B	-0.106493		PALM2	0.446666		DNAAF2	0.442095
			SFXN1	0.155649		TMEM161B	-0.329588		HDAC4	0.330789
			QSOX1	0.123067		NR2C1	0.254354		LINC01881	-0.725884
			NDUFS8	-0.275875		PLEKHA1	0.247402		MIEF2	-0.491589
			PSMD13	0.164559		PLEKHO2	-1.24794		SETD1B	1.5427
			C8orf33	0.138625		MYCBP2	-0.181735		ULBP3	-1.71194
			SMARCA4	-0.157954		ABHD4	-0.335448		MLKL	1.28046
			NSUN2	0.119065		FMNL2	-0.204943		FBXL20	-1.22374
			MYBL2	0.152325		ZNF106	-0.21573		IRF7	-0.700092
			SSR3	0.217757		AFF1	-0.247269		TBCK	-1.05296
			DDX18	0.248242		ZBTB33	0.228171		FAM155B	0.338881
			RSL24D1	0.209402		NFATC3	-0.293077		FECH	-0.474433
			PTPN11	0.15239		PHC3	0.336111		ZNF697	-0.503956
			ARF3	0.101385		TCF12	0.256529		NSUN4	1.59989
			PRSS12	-0.188961		C12orf65	-0.719087		KIAA0556	-0.683949
			COPA	0.104991		FKBPL	-0.587786		ZBTB22	0.725321
			DHCR7	0.481515		PPP1R3B	-0.595691		MSI1	0.643583
			MAD2L1	0.174522		NEU3	-0.712823		ZSCAN29	0.509747
			ADAR	-0.102149		HUS1	0.464434		MYRF	-0.684612
			EFNA1	-0.676587		ACADSB	-0.781195		P2RX5	1.15602
			HAT1	0.19437		CHST2	-0.536952		STPG1	-1.11725
			DIAPH1	0.166804		TRIM23	-0.616886		GAL3ST4	1.60181
			IER2	-0.883307		MIS12	0.339873		SLC35G2	-0.898359
			NDUFB6	0.318667		LPCAT2	-0.219347		NR1H3	0.771671
			SERPINB5	0.325828		RTN2	-0.637063		SLFN11	-4.91778
			RNF114	0.296756		SLC9A1	-0.21571		DZANK1	-0.890827
			ACLY	0.195039		MXD1	-2.7579		IPP	0.36817
			SOX10	-0.330158		DHX34	0.492432		CDKN1C	-1.65068
			HMG20B	-0.168295		LOC105370333	-0.36858		KCNAB2	-1.38705
			PPP2R1A	0.144086		SNAPC1	-0.803267		SLC9B2	0.599096
			LAMP2	0.125931		SIN3B	0.241532		CCDC24	-0.652499
			DHX15	0.123627		SREK1	0.7671		CFHR1	-1.85306
			NFIX	-0.217604		S1PR5	-0.79832		FOXO6	-1.68743
			UBE2H	0.258678		TERF2	0.365184		SERHL	-1.18427
			CNDP2	-0.154149		TFAP2A	0.770665		SLC38A7	0.314645
			NFE2L1	-0.105195		GATA2	-0.915596		ANKRD36B	-0.885582
			UBE2L3	-0.127712		ADCY6	-0.1755		SYBU	-4.10136
			MRPL18	-0.177892		DNMBP	-0.59607		BTBD9	0.280465
			FAM50A	-0.189785		ASB7	-0.429173		GATA6	0.587504
			SERF2	-0.165527		PLD6	-0.523692		DZIP1	-0.515109
			TYMS	0.144481		RTL6	0.200747		SPATA7	-1.64359
			TTLL12	-0.143549		ISY1	-0.261568		PURG	-1.6406
			DLX5	-0.303395		MOB3A	0.654155		ZNF799	-0.987816
			CDK1	0.282995		R3HCC1L	0.514425		FAM117B	-0.296389
			NUP205	0.123403		ZBTB9	-0.327132		MOCOS	0.458171
			ECHS1	0.164243		CBR4	0.222138		LOC652276	0.986863
			NDUFA9	0.163073		PNISR	0.325982		PRKAA2	-1.63857
			RPS19BP1	0.195996		AP1S3	-0.509804		ZGRF1	-0.512941
			DHCR24	0.412144		C3orf52	-0.356157		DNAAF4	-1.77146
			CAPN2	-0.119841		SMAD1	0.544301		DNAJC17	1.06196
			ACTL6A	0.143168		EPN3	-0.306425		TNFSF13	0.628168
			ATP5G3	0.198862		MOB2	-0.360659		LINC00667	-0.583944
			EZR	0.173445		PLEKHA4	0.265163		TMEM63C	-0.578282
			PSMC2	0.126126		SOCS4	-0.301307		TMOD1	-1.59475
			CP	-0.251414		THNSL1	0.528614		DNAJC12	-3.64838
			ERRFI1	0.468033		INPP5B	-0.514721		TBXA2R	-1.07328
			EGR1	-4.55762		ASAP2	0.399653		ARHGEF16	0.894137
			NAA50	0.228663		BLOC1S5	0.355736		TECPR1	-0.823278
			ARPC4	0.136109		ITPRIPL2	0.804924		EEPD1	-1.2973
			NES	0.118286		PYROXD1	0.331326		LCMT2	0.40743
			PLK1	-0.191356		TBC1D31	-0.219739		SLCO3A1	0.543339
			TECR	-0.218321		APC	-0.417797		DNAH11	0.475144
			GNL2	0.161823		PAG1	-1.63278		ZBTB45	1.19236
			PTK2	0.141784		LRIG3	-0.284983		AMIGO1	0.411165
			STOM	0.0999548		TNFAIP3	-0.734751		GCHFR	-1.83071
			PRRC2A	-0.17392		ARID4A	-1.17805		SERPINB8	0.497597
			SLC5A6	0.127713		C2CD2L	-1.03171		SUSD4	-2.76523
			IRF6	0.46259		CLCN4	-0.457189		E2F7	0.244269
			CD109	0.142112		CCDC28A	-0.860128		RAP1GAP	-0.402701
			RTCB	0.122865		PUDP	0.448712		C7orf57	-4.01086
			S100A1	-0.333353		RABL3	0.39767		TTBK2	-1.36828
			JUNB	-0.817203		EHD4	-0.398711		NFAM1	1.95266
			COPB1	0.204521		GPD1L	-0.451993		OLFML2A	-1.58103
			ETS1	-0.272911		ZNF35	-0.537299		FIZ1	2.37459
			PKIG	0.331977		MCOLN1	-0.367403		FLVCR2	-0.953359
			IMPAD1	0.137681		MTBP	-0.273306		PHLPP2	0.628053
			CALD1	0.250133		SMARCAD1	0.371834		SLC7A11	0.895363
			CLTC	0.143384		ZSWIM6	-0.671453		TEF	1.03446
			PICALM	0.364215		DGKE	-0.192638		TMEM187	-0.95449
			DKC1	0.112147		UMPS	0.336814		EXD2	-0.288858
			BTBD3	0.301704		NDUFAF7	-0.243774		NKX6-1	-0.568755
			SYPL1	0.180225		SENP6	0.335271		ZNF548	-0.362163
			RRM2	0.260621		SMAD6	0.859293		C2orf42	-0.389357
			EYA2	-0.450422		CARNMT1	0.28353		PQLC2	0.573406
			DDR1	0.143063		ARL4A	-1.00206		SSBP2	-3.68215
			SLC38A2	0.247601		DDR2	-0.289234		ZBTB17	0.40826
			DRAP1	-0.213038		EID2	-0.358951		DKFZP586I1420	0.489049
			ITGAV	0.195378		RASGEF1B	-1.21608		MGA	1.27522
			DRG1	0.15435		CRAMP1	-0.663045		ZFHX3	1.39855
			CEBPB	-0.230872		STC2	-0.524167		ATG2B	-0.929359
			NDUFB10	-0.191602		FBXO45	-0.292563		PHYKPL	0.460025
			ITGB8	0.27312		N6AMT1	0.558795		PLEKHN1	1.59005
			ATP6V0B	0.265369		SPRYD3	0.266309		ZNF30	-0.981883
			SBDS	0.213656		TXNL4B	-0.364908		OCEL1	-0.876819
			ACTR3	0.181223		POLR3E	0.43428		THRB	0.232019
			ETF1	0.203966		C2CD5	0.312473		ZNF329	-0.423551
			PSMC1	0.154069		UQCC1	0.261992		ARVCF	-0.706636
			ASPH	0.0999645		ZNF322	0.204976		C11orf70	-2.20031
			YME1L1	0.136627		APAF1	-0.763157		MIER2	0.887622
			SH3BGRL3	-0.247521		C15orf52	0.872205		SEMA4A	1.38867
			TMED9	0.134029		KIF3A	-0.439841		GJA3	-1.83144
			WBP11	-0.12537		METRN	-0.253782		PRKAG2-AS1	0.674456
			C1R	-0.149349		GMEB2	1.32546		PPARGC1B	0.775847
			MTHFD2	0.360186		PM20D2	0.284844		TYW1B	-1.10284
			FDFT1	0.374315		RABGAP1L	-0.333832		ASPSCR1	1.50341
			RHOBTB3	-0.153973		TMEM57	-0.23225		BORCS6	-0.861388
			KHDRBS1	0.108996		SNTA1	-0.252749		CEP57L1	-1.06887
			PSMD14	0.168999		KLF9	0.31318		AFMID	-0.567613
			PDLIM5	0.189311		WDR53	0.360625		CYB561D1	-0.265301
			CORO1C	0.143253		CASP4	0.359328		WDR81	0.379841
			MSMO1	1.01029		AKAP8	0.562		ATAD2B	0.593168
			FH	0.147025		CYLD	-0.68055		SPIN2B	1.00151
			TAPBP	-0.177903		PKP2	-1.05907		MEIS1	-1.75335
			ATP1B3	0.195418		SPECC1	-0.272427		TMEM74	-2.44907
			NAP1L1	0.170524		NSD1	0.743384		USP40	0.726051
			SDHD	0.28097		WDR37	-0.438588		CLK4	0.558212
			SF3B4	-0.196259		RSPRY1	-0.570045		ARHGEF28	-0.269505
			LUZP6	0.21368		POC5	-0.539202		DENND2D	1.09933
			MTPN	0.21368		RBM15B	0.345663		LRRC3	0.407342
			TIMP3	0.382735		PUS1	0.283118		ZBTB46	-0.373792
			SRSF9	0.227277		SH2B1	0.26848		NDUFA6-AS1	-0.718251
			SFT2D2	0.263678		ARL6	-0.795615		ACAP3	-0.982862
			GHITM	0.14793		PRKX	0.165267		SLC38A6	-0.718543
			EIF4B	-0.186225		PHLDA1	-0.446539		SORBS2	3.73104
			ARPC5	0.201031		TLK2	0.519813		TMEM121	0.498343
			VCP	0.101657		ZHX3	-0.143554		CLDN1	-1.17629
			MATR3	0.140238		CCDC9	0.36632		MOK	-0.895159
			TRIP6	0.18784		PRRG4	-0.379365		MRM1	1.39279
			ELOVL5	0.152358		REL	-0.455246		STEAP2	-1.1085
			CHMP4B	-0.173034		MRM3	0.328213		CRISPLD2	-3.97907
			AHSA1	-0.20972		ZNF592	0.197101		TRIM39	0.532416
			GRHPR	-0.141927		NUMBL	-0.366263		LOC148709	-2.80978
			EPHX1	-0.147122		POU2F1	-0.430761		PRELID3A	1.3359
			STARD7	0.111974		LINC02001	-0.735364		JMY	-0.637672
			BZW2	0.122118		YARS2	0.327548		MYSM1	0.75448
			GNG5	-0.184935		EPC1	1.96913		IRGQ	-0.230992
			IARS2	0.125679		DLC1	-0.630554		ZNF20	-1.0999
			TGM3	-0.215673		EFNB2	-1.86028		IRAK4	-0.600181
			ATP1B1	0.326399		MAML2	0.360057		LTBP4	-0.452159
			HLA-C	-0.236474		PDE12	-0.288042		RAB17	-0.739046
			CHCHD10	-0.343628		GDA	0.277882		TRIP11	0.523455
			DDX21	0.155809		SSX2IP	-0.349346		DTX3	1.08339
			ATP6AP2	0.143241		MICA	-0.835423		ZIC2	0.702427
			CTNNB1	0.162045		MORC3	0.322633		DIP2C	-0.370716
			ID1	0.521361		SRSF8	-0.496471		INTS2	0.397111
			KDELR2	0.110185		CDKN2AIP	-0.577		MTMR9	-0.353561
			FN1	0.180048		ZNF789	-0.529464		ZYG11A	-0.320536
			DNAJB1	0.335432		CEP97	-0.538296		CELSR2	-1.13589
			H2AFV	0.199795		IFT20	-0.485055		DBP	-0.954804
			CD9	-0.1951		ZDHHC8	-0.258686		BICRA	0.654805
			KRT86	0.228478		ELAVL2	-0.48013		CALML4	1.05037
			PPP1CC	0.203697		ZBTB38	0.747107		CREB5	-1.10553
			AMD1	0.404013		ETV1	-0.550862		TMEM94	0.850621
			PSMA2	0.266965		CLIP4	0.209976		LETM2	-1.52895
			TXNRD1	0.342955		CHURC1	0.382581		EFCAB7	-1.14807
			BANF1	-0.124186		SNX16	-0.527114		MOB3C	0.370957
			HNRNPUL1	-0.133546		ARL4C	-0.99611		SBK1	-1.73062
			CYP51A1	0.624098		TBX20	-0.636169		ERCC6	0.288739
			PRR13	-0.156632		TNFRSF19	-0.264101		ABLIM2	-2.56762
[truncated: 7,813 more rows]

## Sheet: Suppl Fig 6d
HCC1569 RNA-seq
geneID	0 hours						30 minutes						1 hour						3 hours						10 hours
	uninduced shH1.0_1			induced shH1.0_1			uninduced shH1.0_1			induced shH1.0_1			uninduced shH1.0_1			induced shH1.0_1			uninduced shH1.0_1			induced shH1.0_1			uninduced shH1.0_1			induced shH1.0_1
	R1. TPM	R2. TPM	R3. TPM	R1. TPM	R2. TPM	R3. TPM	R1. TPM	R2. TPM	R3. TPM	R1. TPM	R2. TPM	R3. TPM	R1. TPM	R2. TPM	R3. TPM	R1. TPM	R2. TPM	R3. TPM	R1. TPM	R2. TPM	R3. TPM	R1. TPM	R2. TPM	R3. TPM	R1. TPM	R2. TPM	R3. TPM	R1. TPM	R2. TPM	R3. TPM
H1F0	296.37	285.63	297.35	94.68	95.13	91.83	284.92	293.23	305.1	119.29	125.29	112.99	319.76	330.65	338.84	146.65	140.04	153.26	471.19	461.63	507.58	193.37	209.89	242.51	883.47	872.87	867.41	293.76	288.34	291.65
CDKN1A	67.03	60.04	62.39	41.85	45.55	39.39	41.32	40.02	41.1	42.52	42.65	40.46	44.66	47.23	49.48	51.77	41.27	51.11	176.64	163.72	177.03	146.04	147.27	153.07	300.86	310.25	305.33	231.83	212.24	206.97
H1F0 one-tailed Student’s t-test				4.36458e-07						6.92821e-06						5.38155e-06						9.59419e-05						1.58192e-08
CDKN1A one-tailed Student’s t-test				0.000777545						0.131042						0.406545						0.00417102						0.00019333

## Sheet: Suppl Fig 6e
Target	Sample	Cq						Target	Sample	Treatment	Expression	Expression SEM				Target		Sample	Normalized Expression						Target		Sample	EXPRESSION	AVERAGE EXPRESSION
Cyclophilin	Lung (L) PDX DMSO	18						Col4A2	M	DMSO	0.94042	0.07149				Col4A2	M	DMSO	0.01444	0.014935	62.9675	0.909251	0.94042		Col4A2	M	DMSO	0.909251	0.94042
Cyclophilin	Lung (L) PDX DMSO	18.16								Quisinostat	0.17468	0.0095						DMSO	0.01543			0.971589					DMSO	0.971589
Cyclophilin	Lung (L) PDX DMSO	17.97							L	DMSO	2.77443	0.09691						Quisinostat	0.0027			0.170012	0.17463				Quisinostat	0.170012	0.17463
Cyclophilin	Lung (L) PDX Quisinostat	18.01								Quisinostat	1.19871	0.05716						Quisinostat	0.00293			0.184495					Quisinostat	0.184495
Cyclophilin	Lung (L) PDX Quisinostat	18.22							P	DMSO	0.00059	6e-05						Quisinostat	0.00269			0.169383					Quisinostat	0.169383
Cyclophilin	Lung (L) PDX Quisinostat	17.92								Quisinostat	0.00062	3e-05					L	DMSO	0.04374			2.7542	2.77288			L	DMSO	2.7542	2.77288
Cyclophilin	Mammary (M) PDX DMSO	17.46						ID3	M	DMSO	1.77229	0.13242						DMSO	0.04454			2.80457					DMSO	2.80457
Cyclophilin	Mammary (M) PDX DMSO	17.33								Quisinostat	0.78485	0.04563						DMSO	0.04383			2.75987					DMSO	2.75987
Cyclophilin	Mammary (M) PDX Quisinostat	16.48							L	DMSO	1.09467	0.04083						Quisinostat	0.01929			1.21464	1.19827				Quisinostat	1.21464	1.19827
Cyclophilin	Mammary (M) PDX Quisinostat	16.69								Quisinostat	0.58557	0.04377						Quisinostat	0.01877			1.1819					Quisinostat	1.1819
Cyclophilin	Mammary (M) PDX Quisinostat	16.5							P	DMSO	0.00511	0.00047					P	DMSO	9.36891e-06			0.000589937	0.000589979			P	DMSO	0.000589937	0.000589979
Cyclophilin	Pancreatic (P) PDX DMSO	17.02								Quisinostat	0.03601	0.002						DMSO	9.36991e-06			0.00059					DMSO	0.00059
Cyclophilin	Pancreatic (P) PDX DMSO	16.91						PDE4B	M	DMSO	0.46522	0.03399						DMSO	9.36991e-06			0.00059					DMSO	0.00059
Cyclophilin	Pancreatic (P) PDX Quisinostat	17.54								Quisinostat	0.13873	0.01138						Quisinostat	1e-05			0.000629675	0.000629675				Quisinostat	0.000629675	0.000629675
Cyclophilin	Pancreatic (P) PDX Quisinostat	17.37							L	DMSO	2.77443	0.14552						Quisinostat	1e-05			0.000629675					Quisinostat	0.000629675
Cyclophilin	Pancreatic (P) PDX Quisinostat	17.43								Quisinostat	1.03629	0.07151						Quisinostat	1e-05			0.000629675					Quisinostat	0.000629675
ID3	Lung (L) PDX DMSO	21.82							P	DMSO	0.3111	0.01665				ID3	M	DMSO	0.11277	0.116235	15.2475	1.71946	1.77229		ID3	M	DMSO	1.71946	1.77229
ID3	Lung (L) PDX DMSO	21.89								Quisinostat	0.16509	0.00603						DMSO	0.1197			1.82512					DMSO	1.82512
ID3	Lung (L) PDX DMSO	21.85						PLAU	M	DMSO	0.02368	0.00162						Quisinostat	0.04904			0.747736	0.785448				Quisinostat	0.747736	0.785448
ID3	Lung (L) PDX Quisinostat	22.7								Quisinostat	0.01218	0.00058						Quisinostat	0.05505			0.839373					Quisinostat	0.839373
ID3	Lung (L) PDX Quisinostat	22.58							L	DMSO	0.52725	0.02242						Quisinostat	0.05045			0.769235					Quisinostat	0.769235
ID3	Lung (L) PDX Quisinostat	22.9								Quisinostat	0.07315	0.00346					L	DMSO	0.0735			1.12069	1.09436			L	DMSO	1.12069	1.09436
ID3	Mammary (M) PDX DMSO	20.56							P	DMSO	1.29294	0.06942						DMSO	0.06995			1.06656					DMSO	1.06656
ID3	Mammary (M) PDX DMSO	20.47								Quisinostat	0.42094	0.02763						DMSO	0.07187			1.09584					DMSO	1.09584
ID3	Mammary (M) PDX Quisinostat	20.93						SMAD3	M	DMSO	0.15087	0.01179						Quisinostat	0.03916			0.597091	0.587739				Quisinostat	0.597091	0.587739
ID3	Mammary (M) PDX Quisinostat	20.77								Quisinostat	0.07115	0.01113						Quisinostat	0.04246			0.647408					Quisinostat	0.647408
ID3	Mammary (M) PDX Quisinostat	20.89							L	DMSO	2.77443	0.15376						Quisinostat	0.03402			0.518719					Quisinostat	0.518719
ID3	Pancreatic (P) PDX DMSO	28.4								Quisinostat	1.16964	0.06224					P	DMSO	0.00036			0.00548909	0.0051079			P	DMSO	0.00548909	0.0051079
ID3	Pancreatic (P) PDX DMSO	28.59							P	DMSO	1.17906	0.09011						DMSO	0.00031			0.00472672					DMSO	0.00472672
ID3	Pancreatic (P) PDX Quisinostat	26.1								Quisinostat	1.7492	0.08496						Quisinostat	0.00247			0.0376613	0.0360603				Quisinostat	0.0376613	0.0360603
ID3	Pancreatic (P) PDX Quisinostat	26.23						TPM1	M	DMSO	1.77229	0.11004						Quisinostat	0.00226			0.0344593					Quisinostat	0.0344593
										Quisinostat	0.33414	0.01902				PDE4B	M	DMSO	0.00181	0.001855	250.792	0.453934	0.46522		PDE4B	M	DMSO	0.453934	0.46522
Target	Sample	Cq							L	DMSO	2.69304	0.13829						DMSO	0.0019			0.476506					DMSO	0.476506
Cyclophilin	Lung (L) PDX DMSO	17.56								Quisinostat	1.77613	0.17965						Quisinostat	0.00052			0.130412	0.139608				Quisinostat	0.130412	0.139608
Cyclophilin	Lung (L) PDX DMSO	17.36							P	DMSO	0.27232	0.02138						Quisinostat	0.00052			0.130412					Quisinostat	0.130412
Cyclophilin	Lung (L) PDX DMSO	17.4								Quisinostat	0.34953	0.01232						Quisinostat	0.00063			0.157999					Quisinostat	0.157999
Cyclophilin	Lung (L) PDX Quisinostat	17.26						TPM4	M	DMSO	1.02589	0.05751					L	DMSO	0.01049			2.63081	2.77878			L	DMSO	2.63081	2.77878
Cyclophilin	Lung (L) PDX Quisinostat	17.33								Quisinostat	1	0.04718						DMSO	0.0108			2.70856					DMSO	2.70856
Cyclophilin	Lung (L) PDX Quisinostat	17.34							L	DMSO	0.29386	0.02342						DMSO	0.01195			2.99697					DMSO	2.99697
Cyclophilin	Mammary (M) PDX DMSO	16.74								Quisinostat	0.09656	0.00509						Quisinostat	0.004			1.00317	1.04079				Quisinostat	1.00317	1.04079
Cyclophilin	Mammary (M) PDX DMSO	17.07							P	DMSO	1.02077	0.07743						Quisinostat	0.00463			1.16117					Quisinostat	1.16117
Cyclophilin	Mammary (M) PDX DMSO	16.65								Quisinostat	0.30777	0.01443						Quisinostat	0.00382			0.958027					Quisinostat	0.958027
Cyclophilin	Mammary (M) PDX Quisinostat	16.01															P	DMSO	0.00123			0.308475	0.310983			P	DMSO	0.308475	0.310983
Cyclophilin	Mammary (M) PDX Quisinostat	16																DMSO	0.00121			0.303459					DMSO	0.303459
Cyclophilin	Mammary (M) PDX Quisinostat	16.08																DMSO	0.00128			0.321014					DMSO	0.321014
Cyclophilin	Pancreatic (P) PDX DMSO	16.38																Quisinostat	0.00065			0.163015	0.118252				Quisinostat	0.163015	0.118252
Cyclophilin	Pancreatic (P) PDX DMSO	16.18																Quisinostat	0.00067			0.168031					Quisinostat	0.168031
Cyclophilin	Pancreatic (P) PDX DMSO	16.13														PLAU	M	DMSO	0.00416	0.004155	5.69916	0.0237085	0.02368		PLAU	M	DMSO	0.0237085	0.02368
Cyclophilin	Pancreatic (P) PDX Quisinostat	16.78																DMSO	0.00415			0.0236515					DMSO	0.0236515
Cyclophilin	Pancreatic (P) PDX Quisinostat	16.82																Quisinostat	0.00211			0.0120252	0.0121772				Quisinostat	0.0120252	0.0121772
Cyclophilin	Pancreatic (P) PDX Quisinostat	16.67																Quisinostat	0.00218			0.0124242					Quisinostat	0.0124242
TPM1	Lung (L) PDX DMSO	24.26																Quisinostat	0.00212			0.0120822					Quisinostat	0.0120822
TPM1	Lung (L) PDX DMSO	24.35															L	DMSO	0.09207			0.524721	0.527514			L	DMSO	0.524721	0.527514
TPM1	Lung (L) PDX Quisinostat	25																DMSO	0.09305			0.530307					DMSO	0.530307
TPM1	Lung (L) PDX Quisinostat	24.74																Quisinostat	0.013			0.074089	0.0732057				Quisinostat	0.074089	0.0732057
TPM1	Mammary (M) PDX DMSO	24.31																Quisinostat	0.01269			0.0723223					Quisinostat	0.0723223
TPM1	Mammary (M) PDX DMSO	24.29															P	DMSO	0.22083			1.25854	1.29392			P	DMSO	1.25854	1.29392
TPM1	Mammary (M) PDX DMSO	24.19																DMSO	0.22686			1.29291					DMSO	1.29291
TPM1	Mammary (M) PDX Quisinostat	25.8																DMSO	0.23342			1.3303					DMSO	1.3303
TPM1	Mammary (M) PDX Quisinostat	25.79																Quisinostat	0.07827			0.446073	0.421852				Quisinostat	0.446073	0.421852
TPM1	Mammary (M) PDX Quisinostat	25.94																Quisinostat	0.06977			0.39763					Quisinostat	0.39763
TPM1	Pancreatic (P) PDX DMSO	26.58														SMAD3	M	DMSO	0.00357	0.00344	43.8576	0.156571	0.15087		SMAD3	M	DMSO	0.156571	0.15087
TPM1	Pancreatic (P) PDX DMSO	26.44																DMSO	0.00331			0.145169					DMSO	0.145169
TPM1	Pancreatic (P) PDX Quisinostat	26.66																Quisinostat	0.00165			0.072365	0.0726574				Quisinostat	0.072365	0.0726574
TPM1	Pancreatic (P) PDX Quisinostat	26.61																Quisinostat	0.00208			0.0912237					Quisinostat	0.0912237
Col4A2	Lung (L) PDX DMSO	22.57																Quisinostat	0.00124			0.0543834					Quisinostat	0.0543834
Col4A2	Lung (L) PDX DMSO	22.54															L	DMSO	0.06601			2.89504	2.77487			L	DMSO	2.89504	2.77487
Col4A2	Lung (L) PDX DMSO	22.57																DMSO	0.0579			2.53935					DMSO	2.53935
Col4A2	Lung (L) PDX Quisinostat	23.72																DMSO	0.0659			2.89021					DMSO	2.89021
Col4A2	Lung (L) PDX Quisinostat	23.76																Quisinostat	0.02484			1.08942	1.16939				Quisinostat	1.08942	1.16939
Col4A2	Mammary (M) PDX DMSO	23.52																Quisinostat	0.02683			1.1767					Quisinostat	1.1767
Col4A2	Mammary (M) PDX DMSO	23.43																Quisinostat	0.02832			1.24205					Quisinostat	1.24205
Col4A2	Mammary (M) PDX Quisinostat	25.11															P	DMSO	0.02569			1.1267	1.17823			P	DMSO	1.1267	1.17823
Col4A2	Mammary (M) PDX Quisinostat	25																DMSO	0.02804			1.22977					DMSO	1.22977
Col4A2	Mammary (M) PDX Quisinostat	25.12																Quisinostat	0.04126			1.80956	1.74933				Quisinostat	1.80956	1.74933
Col4A2	Pancreatic (P) PDX DMSO	33.88																Quisinostat	0.04171			1.8293					Quisinostat	1.8293
Col4A2	Pancreatic (P) PDX DMSO	33.47																Quisinostat	0.03669			1.60913					Quisinostat	1.60913
Col4A2	Pancreatic (P) PDX DMSO	33.63														TPM1	M	DMSO	0.00834	0.00864667	204.968	1.70943	1.77229		TPM1	M	DMSO	1.70943	1.77229
Col4A2	Pancreatic (P) PDX Quisinostat	34.06																DMSO	0.00849			1.74018					DMSO	1.74018
Col4A2	Pancreatic (P) PDX Quisinostat	N/A																DMSO	0.00911			1.86726					DMSO	1.86726
Col4A2	Pancreatic (P) PDX Quisinostat	N/A																Quisinostat	0.00168			0.344346	0.334781				Quisinostat	0.344346	0.334781
PDE4B	Lung (L) PDX DMSO	24.63																Quisinostat	0.00169			0.346396					Quisinostat	0.346396
PDE4B	Lung (L) PDX DMSO	24.59																Quisinostat	0.00153			0.313601					Quisinostat	0.313601
PDE4B	Lung (L) PDX DMSO	24.44															L	DMSO	0.01352			2.77117	2.69225			L	DMSO	2.77117	2.69225
PDE4B	Lung (L) PDX Quisinostat	25.99																DMSO	0.01275			2.61334					DMSO	2.61334
PDE4B	Lung (L) PDX Quisinostat	25.78																Quisinostat	0.00791			1.6213	1.7822				Quisinostat	1.6213	1.7822
PDE4B	Lung (L) PDX Quisinostat	26.05																Quisinostat	0.00948			1.9431					Quisinostat	1.9431
PDE4B	Mammary (M) PDX DMSO	26.52															P	DMSO	0.00127			0.260309	0.272607			P	DMSO	0.260309	0.272607
PDE4B	Mammary (M) PDX DMSO	26.45																DMSO	0.00139			0.284906					DMSO	0.284906
PDE4B	Mammary (M) PDX Quisinostat	27.5																Quisinostat	0.00168			0.344346	0.34947				Quisinostat	0.344346	0.34947
PDE4B	Mammary (M) PDX Quisinostat	27.49																Quisinostat	0.00173			0.354595					Quisinostat	0.354595
PDE4B	Mammary (M) PDX Quisinostat	27.21														TPM4	M	DMSO	0.13074	0.13138	7.80857	1.02089	1.02589		TPM4	M	DMSO	1.02089	1.02589
PDE4B	Pancreatic (P) PDX DMSO	26.62																DMSO	0.13107			1.02347					DMSO	1.02347
PDE4B	Pancreatic (P) PDX DMSO	26.64																DMSO	0.13233			1.03331					DMSO	1.03331
PDE4B	Pancreatic (P) PDX DMSO	26.56																Quisinostat	0.12818			1.0009	1.00007				Quisinostat	1.0009	1.00007
PDE4B	Pancreatic (P) PDX Quisinostat	28.03																Quisinostat	0.12636			0.986691					Quisinostat	0.986691
PDE4B	Pancreatic (P) PDX Quisinostat	27.98																Quisinostat	0.12968			1.01262					Quisinostat	1.01262
																	L	DMSO	0.04201			0.328038	0.295372			L	DMSO	0.328038	0.295372
Target	Sample	Cq																DMSO	0.03859			0.301333					DMSO	0.301333
Cyclophilin	Lung (L) PDX DMSO	18.33																DMSO	0.03288			0.256746					DMSO	0.256746
Cyclophilin	Lung (L) PDX DMSO	18.42																Quisinostat	0.0127			0.0991688	0.096592				Quisinostat	0.0991688	0.096592
Cyclophilin	Lung (L) PDX DMSO	18.22																Quisinostat	0.01204			0.0940152					Quisinostat	0.0940152
Cyclophilin	Lung (L) PDX Quisinostat	18.2															P	DMSO	0.14042			1.09648	1.02391			P	DMSO	1.09648	1.02391
Cyclophilin	Lung (L) PDX Quisinostat	18.25																DMSO	0.13588			1.06103					DMSO	1.06103
Cyclophilin	Lung (L) PDX Quisinostat	18.24																DMSO	0.11708			0.914227					DMSO	0.914227
Cyclophilin	Mammary (M) PDX DMSO	17.5																Quisinostat	0.03808			0.29735	0.30797				Quisinostat	0.29735	0.30797
Cyclophilin	Mammary (M) PDX DMSO	17.7																Quisinostat	0.0408			0.31859					Quisinostat	0.31859
Cyclophilin	Mammary (M) PDX DMSO	17.71
Cyclophilin	Mammary (M) PDX Quisinostat	16.77
Cyclophilin	Mammary (M) PDX Quisinostat	16.77
Cyclophilin	Mammary (M) PDX Quisinostat	16.61
Cyclophilin	Pancreatic (P) PDX DMSO	17.14
Cyclophilin	Pancreatic (P) PDX DMSO	17.44
Cyclophilin	Pancreatic (P) PDX Quisinostat	17.66
Cyclophilin	Pancreatic (P) PDX Quisinostat	17.6
Plau	Lung (L) PDX DMSO	21.5
Plau	Lung (L) PDX DMSO	21.48
Plau	Lung (L) PDX Quisinostat	24.29
Plau	Lung (L) PDX Quisinostat	24.32
Plau	Mammary (M) PDX DMSO	25.32
Plau	Mammary (M) PDX DMSO	25.32
Plau	Mammary (M) PDX Quisinostat	25.47
Plau	Mammary (M) PDX Quisinostat	25.42
Plau	Mammary (M) PDX Quisinostat	25.46
Plau	Pancreatic (P) PDX DMSO	19.13
Plau	Pancreatic (P) PDX DMSO	19.09
Plau	Pancreatic (P) PDX DMSO	19.05
Plau	Pancreatic (P) PDX Quisinostat	21.11
Plau	Pancreatic (P) PDX Quisinostat	21.28
Smad3	Lung (L) PDX DMSO	21.98
Smad3	Lung (L) PDX DMSO	22.16
Smad3	Lung (L) PDX DMSO	21.98
Smad3	Lung (L) PDX Quisinostat	23.35
Smad3	Lung (L) PDX Quisinostat	23.24
Smad3	Lung (L) PDX Quisinostat	23.16
Smad3	Mammary (M) PDX DMSO	25.54
Smad3	Mammary (M) PDX DMSO	25.65
Smad3	Mammary (M) PDX Quisinostat	25.83
Smad3	Mammary (M) PDX Quisinostat	25.49
Smad3	Mammary (M) PDX Quisinostat	26.24
Smad3	Pancreatic (P) PDX DMSO	22.24
Smad3	Pancreatic (P) PDX DMSO	22.11
Smad3	Pancreatic (P) PDX Quisinostat	22.04
Smad3	Pancreatic (P) PDX Quisinostat	22.02
Smad3	Pancreatic (P) PDX Quisinostat	22.21
Target	Sample	Cq
Cyclophilin	Lung (L) PDX DMSO	18
Cyclophilin	Lung (L) PDX DMSO	18
Cyclophilin	Lung (L) PDX DMSO	18.02
Cyclophilin	Lung (L) PDX Quisinostat	18.02
Cyclophilin	Lung (L) PDX Quisinostat	18.18
Cyclophilin	Lung (L) PDX Quisinostat	18.08
Cyclophilin	Mammary (M) PDX DMSO	17.25
Cyclophilin	Mammary (M) PDX DMSO	17.43
Cyclophilin	Mammary (M) PDX Quisinostat	16.47
Cyclophilin	Mammary (M) PDX Quisinostat	16.77
Cyclophilin	Mammary (M) PDX Quisinostat	16.62
Cyclophilin	Pancreatic (P) PDX DMSO	16.93
Cyclophilin	Pancreatic (P) PDX DMSO	16.99
Cyclophilin	Pancreatic (P) PDX Quisinostat	17.48
Cyclophilin	Pancreatic (P) PDX Quisinostat	17.5
Cyclophilin	Pancreatic (P) PDX Quisinostat	17.51
TPM4	Lung (L) PDX DMSO	22.63
TPM4	Lung (L) PDX DMSO	22.75
TPM4	Lung (L) PDX DMSO	22.98
TPM4	Lung (L) PDX Quisinostat	24.32
TPM4	Lung (L) PDX Quisinostat	24.4
TPM4	Mammary (M) PDX DMSO	20.34
TPM4	Mammary (M) PDX DMSO	20.34
TPM4	Mammary (M) PDX DMSO	20.33
TPM4	Mammary (M) PDX Quisinostat	19.55
TPM4	Mammary (M) PDX Quisinostat	19.57
TPM4	Mammary (M) PDX Quisinostat	19.53
TPM4	Pancreatic (P) PDX DMSO	19.78
TPM4	Pancreatic (P) PDX DMSO	19.83
TPM4	Pancreatic (P) PDX DMSO	20.05
TPM4	Pancreatic (P) PDX Quisinostat	22.15
TPM4	Pancreatic (P) PDX Quisinostat	22.05

## Sheet: Suppl Fig 6f
Target	Sample	Cq
Cyclophilin	Lung (L) PDX DMSO	17.95				Target	Sample	Treatment	Expression	Expression SEM			Target	Sample	Normalized Expression		one-tailed Student’s t-test
Cyclophilin	Lung (L) PDX DMSO	18				CDH1	HCC1569	DMSO	0.6	0.0338		CDH1	HCC1569	DMSO	0.582683	0.595425
Cyclophilin	Lung (L) PDX DMSO	17.82						Quisinostat	1.19	0.09029					0.625079
Cyclophilin	Lung (L) PDX Quisinostat	18.13					M	DMSO	0.98065	0.06451					0.564622
Cyclophilin	Lung (L) PDX Quisinostat	18.09						Quisinostat	1.64895	0.11167					0.609315
Cyclophilin	Lung (L) PDX Quisinostat	17.86					P	DMSO	0.72043	0.086				Quisinostat	1.06297	1.18734	1.33243e-05
Cyclophilin	Mammary (M) PDX DMSO	16.43						Quisinostat	1.83783	0.05532					1.13001
Cyclophilin	Mammary (M) PDX DMSO	16.63					L	DMSO	0.00795	0.00067					1.12006
Cyclophilin	Mammary (M) PDX DMSO	16.46						Quisinostat	0.00498	0.00029					1.34184
Cyclophilin	Mammary (M) PDX Quisinostat	17.25													1.28184
Cyclophilin	Mammary (M) PDX Quisinostat	17.26											M	DMSO	1.01892	0.98065
Cyclophilin	Pancreatic (P) PDX DMSO	16.97													0.942385
Cyclophilin	Pancreatic (P) PDX DMSO	16.46												Quisinostat	1.75807	1.64653	0.0149796
Cyclophilin	Pancreatic (P) PDX DMSO	16.47													1.53499
Cyclophilin	Pancreatic (P) PDX Quisinostat	17.43											L	DMSO	0.00702723	0.00795
Cyclophilin	Pancreatic (P) PDX Quisinostat	17.34													0.00766607
CDH1	Lung (L) PDX DMSO	28.48													0.0091567
CDH1	Lung (L) PDX DMSO	28.36												Quisinostat	0.00500424	0.00496875	0.00459288
CDH1	Lung (L) PDX DMSO	28.11													0.00489777
CDH1	Lung (L) PDX Quisinostat	29.08													0.00500424
CDH1	Lung (L) PDX Quisinostat	29.11											P	DMSO	0.704597	0.72043
CDH1	Lung (L) PDX Quisinostat	29.1													0.697979
CDH1	Mammary (M) PDX DMSO	19.9													0.758714
CDH1	Mammary (M) PDX DMSO	20.01												Quisinostat	1.88472	1.83712	3.73513e-06
CDH1	Mammary (M) PDX Quisinostat	19.86													1.85046
CDH1	Mammary (M) PDX Quisinostat	20.05													1.77617
CDH1	Pancreatic (P) PDX DMSO	20.55
CDH1	Pancreatic (P) PDX DMSO	20.57
CDH1	Pancreatic (P) PDX DMSO	20.45
CDH1	Pancreatic (P) PDX Quisinostat	19.89
CDH1	Pancreatic (P) PDX Quisinostat	19.91
CDH1	Pancreatic (P) PDX Quisinostat	19.97
Target	Sample	Cq
Cyclophilinphilin	HCC1569 DMSO	16.52
Cyclophilinphilin	HCC1569 DMSO	16.81
Cyclophilinphilin	HCC1569 DMSO	16.72
Cyclophilinphilin	HCC1569 DMSO	16.58
Cyclophilinphilin	HCC1569 DMSO	16.66
Cyclophilinphilin	HCC1569 Quisinostat	17.19
Cyclophilinphilin	HCC1569 Quisinostat	17.3
Cyclophilinphilin	HCC1569 Quisinostat	17.26
Cyclophilinphilin	HCC1569 Quisinostat	17.27
Cyclophilinphilin	HCC1569 Quisinostat	17.27
CDH1	HCC1569 DMSO	21.37
CDH1	HCC1569 DMSO	21.42
CDH1	HCC1569 DMSO	21.35
CDH1	HCC1569 DMSO	21.19
CDH1	HCC1569 Quisinostat	21.11
CDH1	HCC1569 Quisinostat	21.02
CDH1	HCC1569 Quisinostat	21.03
CDH1	HCC1569 Quisinostat	20.77
CDH1	HCC1569 Quisinostat	20.84
