# Supplementary material for: Selective inhibition of cancer cell self-renewal through a Quisinostat-histone H1.0 axis
Source: Nat Commun. 2020 Apr 14;11:1792. doi: 10.1038/s41467-020-15615-z (PMC7156485; doi:10.1038/s41467-020-15615-z)
Supplement: Supplementary file 7 — Source Data File [file 41467_2020_15615_MOESM7_ESM.zip › Supplementary Figure 7.xlsx]

## Sheet: Suppl Fig 7b
NSCLC (HCC827) Cell growth (% of Confluency)
Time (days)	DMSO (1)	DMSO (2)	DMSO (3)	DMSO (4)	DMSO (5)	EGFRi--> DMSO (1)	EGFRi--> DMSO (2)	EGFRi--> DMSO (3)	EGFRi--> DMSO (4)	EGFRi--> DMSO (5)	EGFRi (1)	EGFRi (2)	EGFRi (3)	EGFRi (4)	EGFRi (5)	EGFRi->Quisinostat (1)	EGFRi->Quisinostat (2)	EGFRi->Quisinostat (3)	EGFRi->Quisinostat (4)	EGFRi->Quisinostat (5)	Quisinostat (1)	Quisinostat (2)	Quisinostat (3)	Quisinostat (4)	Quisinostat (5)	one-tailed Student’s t-test EGFRi vs EGFRi--> Quisinostat	one-tailed Student’s t-test EGFRi--> DMSO vs EGFRi--> Quisinostat
0	39.1529	45.013	45.1179	43.2691	46.0605	41.4781	42.1359	42.2394	38.5248	40.4174	34.7215	40.9049	40.5467	40.9731	40.0906	31.6248	36.1956	33.7701	33.9787	34.0528	17.9008	20.2059	13.7885	13.499	16.0785
1	52.905	63.2247	65.4262	61.9225	64.8429	38.4564	40.6715	39.8239	38.9595	38.1862	33.7927	38.8812	39.8537	39.4303	39.8465	30.8273	35.9503	32.678	32.8272	32.4659	40.0667	34.609	33.3979	34.9902	25.2315
2	68.1327	73.2384	73.8088	74.9447	72.2439	39.1484	38.4057	39.3715	37.4278	37.7858	34.6184	39.4513	38.8428	38.989	37.6164	30.3035	35.8581	33.5779	32.2254	33.1359	51.3394	52.861	45.1071	41.4618	43.0982
3	52.0103	60.8482	58.0596	60.2955	61.3621	20.9019	19.8487	24.1664	22.9911	22.4916	18.9584	19.9454	23.3473	19.6362	21.9156	15.5877	21.6479	18.1757	16.0988	17.6394	73.2576	72.9858	69.5176	65.0412	64.6186
4	79.6109	81.489	81.3913	84.6839	84.9366	22.7431	21.5403	26.3995	25.0697	24.5985	20.7356	23.6371	26.1879	23.0441	25.2869	17.287	23.4121	20.17	17.0137	19.5419	86.1379	90.2297	90.3249	88.3405	88.3923
5	86.1862	90.2487	89.6344	91.4508	91.7973	24.2253	22.1315	26.692	25.5037	25.9169	20.3442	23.9677	25.179	23.2217	24.0411	16.8572	24.229	19.6118	17.6547	19.3926	92.4098	97.1979	97.5905	96.2675	97.8416
6	80.0632	85.5445	88.0503	85.6246	85.8692	10.987	12.3944	17.6453	15.0122	15.7774	11.5389	12.9292	16.3877	12.9979	11.9691	9.77628	14.1088	11.0297	10.6283	11.5606	95.7333	97.9759	98.4075	98.2332	98.3755
7	93.5886	96.2197	96.6008	97.3295	95.5503	13.0147	14.9585	20.2595	17.7178	18.3712	13.4234	15.3488	18.5924	15.9096	14.4215	11.2126	15.1971	13.0133	12.348	12.2144	91.6775	94.1184	95.7491	94.5811	95.1469
8	94.3764	96.2218	96.834	96.7287	96.1251	14.2771	14.9719	20.6009	18.5794	19.2299	13.3993	16.5905	19.9838	17.3888	15.363	11.4964	15.3113	14.0864	13.1804	13.2864	94.9412	96.6866	97.7522	97.408	97.8118
9	96.1287	97.469	96.8612	96.3939	96.6206	13.2844	14.1767	19.5096	17.5403	17.9015	13.0408	17.1674	19.1607	17.2396	15.5587	12.3324	15.2286	13.7191	12.199	13.1839	95.4054	98.3133	97.8916	97.2023	96.5288
10	91.5316	93.8491	93.7524	94.3514	94.6779	9.78908	9.6834	14.7393	12.5121	16.3405	8.88206	13.4696	13.379	12.2388	13.6736	9.45445	14.1463	9.68009	10.8897	11.5606	96.6552	98.7889	98.5747	97.772	98.0173
11	96.3016	97.5369	97.0485	96.1856	96.9698	9.93161	10.2443	14.5499	12.1223	16.3711	8.54195	14.1242	13.0223	13.2054	13.6367	9.26596	14.0482	8.93287	10.5502	11.6322	96.997	98.9472	99.1106	98.6193	98.4066
12	97.2196	98.9853	97.9327	97.5347	97.8795	10.1147	9.73488	14.9724	12.9189	17.3501	9.06256	13.768	14.317	13.8322	14.4387	8.88497	13.1308	9.21875	10.3669	11.6187	97.1854	99.1182	99.1882	98.8174	98.7015
13	90.6532	92.8872	90.7277	93.2728	89.667	7.49744	7.7366	12.5609	10.8758	12.6089	8.08246	12.3203	12.2112	11.3237	11.9226	7.55587	11.5913	8.10283	9.03995	9.01135
14	97.472	98.8035	95.9863	97.1571	97.7239	9.05207	8.86024	14.7343	13.1153	14.3232	8.88852	14.535	13.9768	12.7121	13.8499	9.43431	11.9635	9.51172	11.1659	10.0904
15	91.7282	92.8439	90.3431	92.7324	91.9693	9.73162	8.93392	13.4248	12.6571	14.7338	8.36597	15.8338	14.8418	13.1882	11.7689	9.06657	9.46869	9.15746	10.2103	10.0259
16	98.7614	99.3393	98.376	97.5384	98.9846	11.5947	10.6462	15.0472	13.799	18.4101	8.87892	17.9596	15.5429	14.5543	15.0049	7.99434	9.71275	8.15805	8.16537	9.02211
17	95.0999	95.686	93.0863	95.1016	95.4553	12.6464	11.9954	15.8379	13.6872	19.9293	8.59482	19.5885	15.933	16.7903	15.5822	8.3338	9.37748	7.6832	7.01114	8.04911
18	98.8903	98.8892	97.7408	98.3718	98.894	15.1379	14.0587	16.66	15.2883	23.8477	9.51817	18.6456	16.1624	17.589	17.9113	7.6593	9.44665	7.15292	7.5276	8.32033
19	99.6103	99.7053	99.5894	99.4886	99.555	15.293	16.8774	17.7875	17.9453	28.3496	10.3587	19.8241	16.9049	16.9416	18.3181	7.51823	9.67704	7.51765	7.08838	8.44039
20	99.3644	99.6946	99.2551	99.4891	99.1275	17.141	17.2604	17.7077	18.4385	27.6521	10.5241	21.3911	16.8685	16.1275	18.7574	7.50481	9.71526	7.26183	7.27698	8.5505
21	97.3534	96.9673	96.0248	98.1213	96.3936	19.1305	20.2547	20.9147	19.6137	30.3292	11.0702	24.8832	19.0196	19.3294	20.8203	7.0045	9.21911	7.32586	6.44493	7.35995
22	98.4865	98.896	97.1094	98.9864	98.2656	23.263	24.6769	24.7329	22.4882	38.0217	12.4291	26.4585	21.6783	19.202	23.541	7.11165	9.44193	7.79238	6.64104	8.05451
23	98.6315	99.4453	98.3707	99.0975	98.6667	24.9258	28.0891	25.1256	25.4229	38.8373	12.9316	26.4841	21.2342	18.968	24.6499	6.49185	9.9874	7.84646	6.5048	8.53021
24	96.88	95.3247	91.6555	97.3978	96.5735	30.3237	32.8111	26.3223	24.7056	38.4043	13.2995	27.6242	21.2155	19.058	24.0491	5.10252	7.73911	5.4164	3.9185	4.95184
25	98.5061	98.2801	96.4138	98.7258	98.4549	36.0975	40.7443	31.4104	30.5154	45.9599	12.9729	24.3254	20.2585	18.326	24.2688	4.38416	7.14767	5.35927	4.05463	4.73182
26	98.3616	98.68	97.0094	99.2295	98.3431	41.6031	51.5816	34.4868	35.1413	51.5135	12.9221	24.1763	19.7926	17.1514	25.2126	4.45309	7.11449	4.93643	3.57106	5.24892
27	97.9338	97.185	96.3899	98.6511	98.7589	52.2423	59.4975	44.1055	42.2885	63.5611	15.5108	29.1512	23.043	19.8839	29.4729	6.53131	8.26014	4.86112	3.53427	6.0125
28	96.1202	93.887	92.0463	93.1241	94.2385	61.6671	67.4437	51.1841	49.5365	66.0962	14.8253	28.3725	23.3126	20.6147	30.2056	4.48595	7.55348	5.62074	4.10798	5.52599
29	98.0253	96.257	92.813	94.7921	96.4344	72.2271	81.1379	64.3155	64.0085	82.3862	14.187	27.0433	22.5571	20.6474	32.0947	4.52378	7.4566	5.49756	3.5685	5.70779
30	98.133	97.0666	94.4408	95.5449	96.9406	79.0144	86.7604	73.2345	78.1101	89.1613	14.634	26.3149	22.9772	19.3719	30.7298	4.87058	7.42979	5.19785	3.94207	5.6849
31	95.8647	93.9759	90.4087	91.5958	93.1838	82.6395	84.6767	82.3768	87.4672	85.4056	14.6908	27.8012	24.8676	19.9617	33.7275	5.0552	7.29423	5.14941	3.53402	5.3823
32	98.4016	96.7112	93.3091	94.2038	95.8808	89.2769	92.2129	87.7385	92.8888	95.9357	18.9345	32.7528	28.2578	22.8145	39.8702	5.6246	7.37687	5.88338	4.41004	6.20333
33	97.1444	95.6245	93.7472	92.9833	94.2512	86.4327	92.6368	86.9676	94.5355	94.6379	17.339	27.4032	22.032	20.8942	31.187	6.07651	7.42553	5.2665	3.79383	5.80391						4.81099e-05	3.37403e-11

## Sheet: Suppl Fig 7c
NSCLC (HCC827) Cell growth (% of Confluency)
Time (days)	DMSO (1)	DMSO (2)	DMSO (3)	DMSO (4)	DMSO (5)	EGFRi--> DMSO (1)	EGFRi--> DMSO (2)	EGFRi--> DMSO (3)	EGFRi--> DMSO (4)	EGFRi--> DMSO (5)	EGFRi->Vorinostat (1)	EGFRi->Vorinostat (2)	EGFRi->Vorinostat (3)	EGFRi->Vorinostat (4)	EGFRi->Vorinostat (5)	EGFRi-> Abexinostat (1)	EGFRi-> Abexinostat (2)	EGFRi-> Abexinostat (3)	EGFRi-> Abexinostat (4)	EGFRi-> Abexinostat (5)	Vorinostat (1)	Vorinostat (2)	Vorinostat (3)	Vorinostat (4)	Vorinostat (5)	Abexinostat (1)	Abexinostat (2)	Abexinostat (3)	Abexinostat (4)	Abexinostat (5)	one-tailed Student’s t-test EGFRi-->DMSO vs EGFRi--> Vorinostat	one-tailed Student’s t-test EGFRi--> DMSO vs EGFRi--> Abexinostat
0	39.1529	45.013	45.1179	43.2691	46.0605	41.4781	42.1359	42.2394	38.5248	40.4174	41.0198	40.0245	40.0863	38.5211	37.8893	33.953	34.8985	36.1581	34.6487	32.298	15.811	18.2432	18.1579	17.2343	18.5141	17.2758	16.2342	17.0249	14.4505	16.3562
1	52.905	63.2247	65.4262	61.9225	64.8429	38.4564	40.6715	39.8239	38.9595	38.1862	39.0704	39.178	38.8811	36.7732	37.224	32.1603	34.5095	35.9216	32.7122	31.7733	37.686	45.3272	48.5068	46.8893	46.9918	38.4915	37.9026	39.0511	34.843	36.3164
2	68.1327	73.2384	73.8088	74.9447	72.2439	39.1484	38.4057	39.3715	37.4278	37.7858	37.6842	37.674	36.957	36.549	35.8225	33.0545	33.3711	33.9483	33.4101	32.3847	43.7651	53.2403	55.6167	57.977	57.3402	43.568	45.0375	46.1712	41.898	42.7216
3	52.0103	60.8482	58.0596	60.2955	61.3621	20.9019	19.8487	24.1664	22.9911	22.4916	22.1513	22.728	21.2678	20.1472	20.5697	18.5882	17.912	18.1331	18.7205	16.9437	59.8381	71.1776	71.3286	72.7606	73.4199	66.0494	69.1604	71.175	63.5668	63.2588
4	79.6109	81.489	81.3913	84.6839	84.9366	22.7431	21.5403	26.3995	25.0697	24.5985	23.9232	23.9182	24.2488	22.6421	22.8287	20.325	19.5768	20.1954	19.9557	18.5839	73.962	81.4678	82.5752	83.335	83.0419	83.7413	86.2953	86.9648	84.1759	81.2964
5	86.1862	90.2487	89.6344	91.4508	91.7973	24.2253	22.1315	26.692	25.5037	25.9169	25.1929	25.4967	22.6427	23.2425	22.9281	21.0931	20.6586	20.741	20.2379	19.4341	82.4046	86.7836	87.9551	89.0394	87.5152	92.1175	93.0026	93.7933	93.0906	89.4302
6	80.0632	85.5445	88.0503	85.6246	85.8692	10.987	12.3944	17.6453	15.0122	15.7774	15.1216	16.0949	11.8724	13.7703	13.2892	11.0081	12.736	11.9142	11.1417	9.32486	84.1582	88.3688	89.7101	90.6232	88.5994	93.8987	95.1369	95.789	95.4161	92.1526
7	93.5886	96.2197	96.6008	97.3295	95.5503	13.0147	14.9585	20.2595	17.7178	18.3712	17.1265	18.0128	13.8552	15.4755	13.5985	13.5034	12.9692	14.1721	12.8505	11.2264	81.9657	86.6674	89.3138	89.1577	87.2168	85.6247	90.8238	90.391	87.3057	83.3327
8	94.3764	96.2218	96.834	96.7287	96.1251	14.2771	14.9719	20.6009	18.5794	19.2299	19.2926	18.1235	14.7716	15.6719	13.1951	13.7413	13.5404	15.6022	14.653	12.2742	87.9544	90.9954	93.801	92.6396	91.9355	93.308	96.5057	96.6577	95.2454	91.8833
9	96.1287	97.469	96.8612	96.3939	96.6206	13.2844	14.1767	19.5096	17.5403	17.9015	19.6242	17.1291	13.0204	14.753	13.5104	12.8019	12.8322	15.5406	13.1736	12.9395	89.9607	93.1742	95.0774	94.2595	92.9491	96.0518	97.9207	97.564	96.6377	91.6561
10	91.5316	93.8491	93.7524	94.3514	94.6779	9.78908	9.6834	14.7393	12.5121	16.3405	12.6028	13.8326	9.73406	11.3082	9.90559	10.2775	10.5778	12.5536	12.1741	10.914	93.4206	94.0216	96.7015	96.2552	94.8815	97.1421	98.7928	98.2559	97.9581	95.534
11	96.3016	97.5369	97.0485	96.1856	96.9698	9.93161	10.2443	14.5499	12.1223	16.3711	13.4349	13.5133	9.35211	10.5177	9.35392	10.4711	9.6562	13.0811	12.0409	11.2882	95.8644	95.0176	98.081	97.3978	96.6342	98.3075	99.0666	98.735	98.7165	97.7
12	97.2196	98.9853	97.9327	97.5347	97.8795	10.1147	9.73488	14.9724	12.9189	17.3501	13.6242	14.1644	10.2974	10.7498	9.75685	10.4888	9.74896	14.6386	12.4316	11.9854	96.2865	95.1782	98.3177	97.5233	96.8148	98.5206	99.0622	98.7966	98.7776	98.098
13	90.6532	92.8872	90.7277	93.2728	89.667	7.49744	7.7366	12.5609	10.8758	12.6089	11.4487	10.76	9.03557	8.63368	9.14725	9.76823	7.90536	12.7403	11.2527	9.43343
14	97.472	98.8035	95.9863	97.1571	97.7239	9.05207	8.86024	14.7343	13.1153	14.3232	13.2485	12.6245	9.67195	10.8004	11.0235	12.3026	8.33054	14.5251	12.1634	11.9135
15	91.7282	92.8439	90.3431	92.7324	91.9693	9.73162	8.93392	13.4248	12.6571	14.7338	10.2556	11.066	9.24154	8.98467	8.36737	10.1601	7.99181	12.8523	11.31	9.05404
16	98.7614	99.3393	98.376	97.5384	98.9846	11.5947	10.6462	15.0472	13.799	18.4101	9.97298	12.4247	9.71073	10.3337	9.50254	11.4876	7.66097	13.1456	10.617	9.50905
17	95.0999	95.686	93.0863	95.1016	95.4553	12.6464	11.9954	15.8379	13.6872	19.9293	8.35145	11.8281	9.59734	9.79611	10.4672	11.1024	8.13796	13.0473	10.2711	9.69054
18	98.8903	98.8892	97.7408	98.3718	98.894	15.1379	14.0587	16.66	15.2883	23.8477	8.45112	12.8144	9.86886	11.0635	10.9763	11.5448	8.02477	14.1553	11.2973	10.823
19	99.6103	99.7053	99.5894	99.4886	99.555	15.293	16.8774	17.7875	17.9453	28.3496	9.59003	13.1589	10.7355	10.9304	11.921	12.6528	8.90649	15.1067	10.7152	12.6089
20	99.3644	99.6946	99.2551	99.4891	99.1275	17.141	17.2604	17.7077	18.4385	27.6521	10.0022	13.5426	10.5353	11.6133	12.4473	13.3415	8.84548	16.4612	10.7394	12.5838
21	97.3534	96.9673	96.0248	98.1213	96.3936	19.1305	20.2547	20.9147	19.6137	30.3292	10.8228	15.3045	12.669	15.0702	14.3882	14.2332	9.806	17.8454	11.985	14.1697
22	98.4865	98.896	97.1094	98.9864	98.2656	23.263	24.6769	24.7329	22.4882	38.0217	11.2524	17.5674	12.4684	17.9325	17.0692	16.0706	10.2117	18.6357	12.4582	16.5541
23	98.6315	99.4453	98.3707	99.0975	98.6667	24.9258	28.0891	25.1256	25.4229	38.8373	10.9477	17.2507	13.4279	17.344	18.4991	17.2101	10.5288	20.2192	13.4381	17.0969
24	96.88	95.3247	91.6555	97.3978	96.5735	30.3237	32.8111	26.3223	24.7056	38.4043	9.48095	16.5791	11.4057	16.8513	17.8569	17.0097	9.50571	16.7522	11.2067	16.1418
25	98.5061	98.2801	96.4138	98.7258	98.4549	36.0975	40.7443	31.4104	30.5154	45.9599	9.84082	16.4489	11.8436	19.0167	20.274	16.2534	10.0461	18.1109	11.7254	18.7204
26	98.3616	98.68	97.0094	99.2295	98.3431	41.6031	51.5816	34.4868	35.1413	51.5135	9.22769	18.2674	11.9257	19.8035	22.5296	20.5415	10.1758	17.3486	10.494	20.4229
27	97.9338	97.185	96.3899	98.6511	98.7589	52.2423	59.4975	44.1055	42.2885	63.5611	11.4962	21.457	15.0753	23.2196	24.6625	23.3031	12.5734	23.2564	13.6051	26.5383
28	96.1202	93.887	92.0463	93.1241	94.2385	61.6671	67.4437	51.1841	49.5365	66.0962	12.0805	20.6086	15.0147	24.3774	24.2214	20.1855	10.511	18.3395	12.7255	26.4136
29	98.0253	96.257	92.813	94.7921	96.4344	72.2271	81.1379	64.3155	64.0085	82.3862	10.8212	24.4451	15.4218	28.5864	28.4663	24.6938	11.727	20.796	13.7943	28.3784
30	98.133	97.0666	94.4408	95.5449	96.9406	79.0144	86.7604	73.2345	78.1101	89.1613	10.6357	25.1222	15.9023	28.613	31.9614	28.492	11.0369	21.5209	15.4191	31.8187
31	95.8647	93.9759	90.4087	91.5958	93.1838	82.6395	84.6767	82.3768	87.4672	85.4056	13.417	29.8308	18.1956	29.1209	37.7629	34.3232	13.1713	25.3973	16.7583	40.2063
32	98.4016	96.7112	93.3091	94.2038	95.8808	89.2769	92.2129	87.7385	92.8888	95.9357	21.6738	40.6751	24.1087	46.5887	47.91	53.5748	17.8865	38.4042	26.6263	54.3843
33	97.1444	95.6245	93.7472	92.9833	94.2512	86.4327	92.6368	86.9676	94.5355	94.6379	19.4044	40.0825	22.5922	42.529	45.5502	63.4171	14.6402	32.9549	23.9443	59.8752											4.28812e-06	0.000378389

## Sheet: Suppl Fig 7e
EGFR L858R/ Trp53-/- mice
							Scatter
		CT1	CT2	CT3	two tailed Mann-Whitney test									two tailed Mann-Whitney test
	Tumour
	Mean Quisinostat N = 66	0	-97.9139	-89.036	p <0.0001			Tumour	Vehicle N = 46			Tumour	Quisinostat N = 66	p <0.0001
1	CSAT50.2e-T1	0	-100	-100			1	CSAT53.2f-T1	-74.6981		1	CSAT50.2e-T1	-100
2	CSAT50.2e-T2	0	-100	-99.8773			2	CSAT53.2f-T2	-30.8185		2	CSAT50.2e-T2	-99.8773
3	CSAT50.2e-T3	0	-100	-84.4496			3	CSAT53.2f-T3	-100		3	CSAT50.2e-T3	-84.4496
4	CSAT50.2e-T4	0	-100	-79.949			4	CSAT53.2f-T4	-79.6037		4	CSAT50.2e-T4	-79.949
5	CSAT50.2e-T5	0	-100	-100			5	CSAT53.2f-T5	-68.9453		5	CSAT50.2e-T5	-100
6	CSAT50.2e-T6	0	-100	-100			6	CSAT53.2f-T6	-100		6	CSAT50.2e-T6	-100
7	CSAT50.2e-T7	0	-100	-100			7	CSAT53.2f-T7	-68.5313		7	CSAT50.2e-T7	-100
8	CSAT50.2e-T8	0	-95.7133	-81.043			8	CSAT53.2f-T9	-87.8174		8	CSAT50.2e-T8	-81.043
9	CSAT50.2e-T9	0	-100	-100			9	CSAT53.2f-T10	-70.2286		9	CSAT50.2e-T9	-100
10	CSAT50.2e-T10	0	-82.9049	-46.6885			10	CSAT53.2f-T11	-67.006		10	CSAT50.2e-T10	-46.6885
11	CSAT50.2e-T11	0	-100	-100			11	CSAT51.2e-T1	-72.7665		11	CSAT50.2e-T11	-100
12	CSAT50.2e-T12	0	-95.5151	-82.9485			12	CSAT51.2e-T2	-78.9671		12	CSAT50.2e-T12	-82.9485
13	CSAT50.2e-T13	0	-87.7307	-57.2506			13	CSAT51.2e-T3	-25.2492		13	CSAT50.2e-T13	-57.2506
14	CSAT50.2e-T14	0	-100	-95.4833			14	CSAT51.2e-T4	35.3319		14	CSAT50.2e-T14	-95.4833
15	CSAT50.2e-T15	0	-100	-100			15	CSAT50.2f-T1	-59.6989		15	CSAT50.2e-T15	-100
16	CSAT50.2e-T16	0	-100	-100			16	CSAT50.2f-T2	225.112		16	CSAT50.2e-T16	-100
17	CSAT50.2e-T17	0	-100	-100			17	CSAT50.2f-T3	64.6604		17	CSAT50.2e-T17	-100
18	CSAT50.2e-T18	0	-100	-93.5892			18	CSAT53.2h-T2	-91.4465		18	CSAT50.2e-T18	-93.5892
19	CSAT50.2e-T19	0	-95.6328	-81.6186			19	CSAT53.2h-T3	-84.9795		19	CSAT50.2e-T19	-81.6186
20	CSAT50.2e-T20	0	-100	-61.9039			20	CSAT53.2h-T4	-88.4099		20	CSAT50.2e-T20	-61.9039
21	CSAT50.2e-T21	0	-100	-100			21	CSAT53.2h-T5	-51.7586		21	CSAT50.2e-T21	-100
22	CSAT50.2e-T22	0	-100	-100			22	CSAT53.2h-T6	-14.0763		22	CSAT50.2e-T22	-100
23	CSAT50.2e-T23	0	-100	-83.6346			23	CSAT50.2c-T1	-50.3151		23	CSAT50.2e-T23	-83.6346
24	CSAT50.2e-T24	0	-100	-96.3602			24	CSAT50.2c-T2	-17.958		24	CSAT50.2e-T24	-96.3602
25	CSAT50.2e-T25	0	-88.5582	-82.2987			25	CSAT50.2c-T3	-54.8531		25	CSAT50.2e-T25	-82.2987
26	CSAT50.2e-T26	0	-89.4438	-81.8099			26	CSAT50.2c-T4	-66.2547		26	CSAT50.2e-T26	-81.8099
27	CSAT50.2e-T27	0	-100	-100			27	CSAT50.2c-T5	16.7626		27	CSAT50.2e-T27	-100
28	CSAT50.2e-T29	0	-92.8703	-85.722			28	CSAT50.2c-T6	-39.5814		28	CSAT50.2e-T29	-85.722
29	CSAT50.2i-T1	0	-100	-69.2426			29	CSAT51.2b-T1	84.017		29	CSAT50.2i-T1	-69.2426
30	CSAT50.2i-T2	0	-100	-100			30	CSAT51.2b-T2	38.9337		30	CSAT50.2i-T2	-100
31	CSAT50.2i-T4	0	-90.3609	-88.736			31	CSAT51.2b-T3	531.778		31	CSAT50.2i-T4	-88.736
32	CSAT50.2i-T5	0	-83.06	-10.4887			32	CSAT51.2b-T4	-70.5617		32	CSAT50.2i-T5	-10.4887
33	CSAT50.2i-T6	0	-94.195	-84.6236			33	CSAT51.2b-T5	276.242		33	CSAT50.2i-T6	-84.6236
34	CSAT50.2i-T7	0	-100	-100			34	CSAT51.2c-T1	123.536		34	CSAT50.2i-T7	-100
35	CSAT50.2i-T8	0	-86.0581	-44.9512			35	CSAT51.2c-T2	1046.25		35	CSAT50.2i-T8	-44.9512
36	CSAT50.2i-T9	0	-100	-100			36	CSAT51.2c-T3	-100		36	CSAT50.2i-T9	-100
37	CSAT50.2i-T10	0	-100	-88.0681			37	CSAT51.2c-T4	412.506		37	CSAT50.2i-T10	-88.0681
38	CSAT50.2i-T11	0	-91.7056	-91.746			38	CSAT53.2f-T8	29.2738		38	CSAT50.2i-T11	-91.746
39	CSAT50.2i-T12	0	-100	-100			39	CSAT53.2f-T12	-49.2582		39	CSAT50.2i-T12	-100
40	CSAT50.2i-T13	0	-96.0901	-96.0521			40	CSAT53.2f-T13	66.1048		40	CSAT50.2i-T13	-96.0521
41	CSAT50.2i-T14	0	-92.4777	-65.0134			41	CSAT51.2e-T5	-40.0616		41	CSAT50.2i-T14	-65.0134
42	CSAT50.2i-T15	0	-100	-90.1353			42	CSAT51.2e-T6	316.084		42	CSAT50.2i-T15	-90.1353
43	CSAT50.2i-T16	0	-100	-77.3419			43	CSAT51.2e-T7	-50.1733		43	CSAT50.2i-T16	-77.3419
44	CSAT50.2i-T17	0	-100	-75.2682			44	CSAT50.2f-T4	-82.3018		44	CSAT50.2i-T17	-75.2682
45	CSAT53.2i-T1	0	-100	-100			45	CSAT50.2f-T5	36.9413		45	CSAT53.2i-T1	-100
46	CSAT53.2i-T2	0	-100	-100			46	CSAT53.2h-T1	-29.6404		46	CSAT53.2i-T2	-100
47	CSAT53.2i-T3	0	-100	-100							47	CSAT53.2i-T3	-100
48	CSAT53.2i-T4	0	-100	-82.1138							48	CSAT53.2i-T4	-82.1138
49	CSAT53.2i-T5	0	-100	-88.2319							49	CSAT53.2i-T5	-88.2319
50	CSAT53.2i-T6	0	-100	-83.2369							50	CSAT53.2i-T6	-83.2369
51	CSAT53.2i-T7	0	-100	-100							51	CSAT53.2i-T7	-100
52	CSAT53.2i-T9	0	-100	-100							52	CSAT53.2i-T9	-100
53	CSAT53.2i-T10	0	-100	-100							53	CSAT53.2i-T10	-100
54	CSAT53.2i-T11	0	-100	-100							54	CSAT53.2i-T11	-100
55	CSAT53.2i-T12	0	-100	-100							55	CSAT53.2i-T12	-100
56	CSAT53.2i-T13	0	-100	-97.2985							56	CSAT53.2i-T13	-97.2985
57	CSAT53.2i-T14	0	-100	-89.4877							57	CSAT53.2i-T14	-89.4877
58	CSAT53.2i-T15	0	-100	-88.2779							58	CSAT53.2i-T15	-88.2779
59	CSAT53.2i-T16	0	-100	-100							59	CSAT53.2i-T16	-100
60	CSAT53.2i-T17	0	-100	-85.7075							60	CSAT53.2i-T17	-85.7075
61	CSAT51.2d-T1	0	-100	-100							61	CSAT51.2d-T1	-100
62	CSAT51.2d-T2	0	-100	-100							62	CSAT51.2d-T2	-100
63	CSAT51.2d-T3	0	-100	-100							63	CSAT51.2d-T3	-100
64	CSAT51.2d-T4	0	-100	-100							64	CSAT51.2d-T4	-100
65	CSAT51.2d-T5	0	-100	-85.7254							65	CSAT51.2d-T5	-85.7254
66	CSAT50.2e-T28	0	-100	-100							66	CSAT50.2e-T28	-100
	Mean Vehicle N = 46	0	-94.4192	29.0778
1	CSAT53.2f-T1	0	-100	-74.6981
2	CSAT53.2f-T2	0	-100	-30.8185
3	CSAT53.2f-T3	0	-100	-100
4	CSAT53.2f-T4	0	-100	-79.6037
5	CSAT53.2f-T5	0	-100	-68.9453
6	CSAT53.2f-T6	0	-100	-100
7	CSAT53.2f-T7	0	-100	-68.5313
8	CSAT53.2f-T9	0	-100	-87.8174
9	CSAT53.2f-T10	0	-100	-70.2286
10	CSAT53.2f-T11	0	-100	-67.006
11	CSAT51.2e-T1	0	-100	-72.7665
12	CSAT51.2e-T2	0	-100	-78.9671
13	CSAT51.2e-T3	0	-100	-25.2492
14	CSAT51.2e-T4	0	-100	35.3319
15	CSAT50.2f-T1	0	-72.9921	-59.6989
16	CSAT50.2f-T2	0	-96.0103	225.112
17	CSAT50.2f-T3	0	-64.6852	64.6604
18	CSAT53.2h-T2	0	-95.6211	-91.4465
19	CSAT53.2h-T3	0	-100	-84.9795
20	CSAT53.2h-T4	0	-87.8273	-88.4099
21	CSAT53.2h-T5	0	-100	-51.7586
22	CSAT53.2h-T6	0	-100	-14.0763
23	CSAT50.2c-T1	0	-100	-50.3151
24	CSAT50.2c-T2	0	-100	-17.958
25	CSAT50.2c-T3	0	-100	-54.8531
26	CSAT50.2c-T4	0	-94.3498	-66.2547
27	CSAT50.2c-T5	0	-82.5221	16.7626
28	CSAT50.2c-T6	0	-100	-39.5814
29	CSAT51.2b-T1	0	-100	84.017
30	CSAT51.2b-T2	0	-100	38.9337
31	CSAT51.2b-T3	0	-81.0753	531.778
32	CSAT51.2b-T4	0	-92.8025	-70.5617
33	CSAT51.2b-T5	0	-100	276.242
34	CSAT51.2c-T1	0	-87.7439	123.536
35	CSAT51.2c-T2	0	-62.3095	1046.25
36	CSAT51.2c-T3	0	-100	-100
37	CSAT51.2c-T4	0	-100	412.506
38	CSAT53.2f-T8	0	-100	29.2738
39	CSAT53.2f-T12	0	-100	-49.2582
40	CSAT53.2f-T13	0	-96.2714	66.1048
41	CSAT51.2e-T5	0	-100	-40.0616
42	CSAT51.2e-T6	0	-32.8889	316.084
43	CSAT51.2e-T7	0	-100	-50.1733
44	CSAT50.2f-T4	0	-96.1859	-82.3018
45	CSAT50.2f-T5	0	-100	36.9413
46	CSAT53.2h-T1	0	-100	-29.6404
